# Supplementary material for: Characterization of proteome-size scaling by integrative omics reveals mechanisms of proliferation control in cancer
Source: Sci Adv. 2023 Jan 25;9(4):eadd0636. doi: 10.1126/sciadv.add0636 (PMC9876555; doi:10.1126/sciadv.add0636)
Supplement: Supplementary file 2 — Data files S1 to S7 [file sciadv.add0636_data_files_s1_to_s7.zip]

Archive with 7 entries (7 files):
- sciadv.add0636_data_file_s1.xlsx
- sciadv.add0636_data_file_s2.xlsx
- sciadv.add0636_data_file_s3.xlsx
- sciadv.add0636_data_file_s4.xlsx
- sciadv.add0636_data_file_s5.xlsx
- sciadv.add0636_data_file_s6.csv
- sciadv.add0636_data_file_s7.xlsb
