# Supplementary material for: Characterization of proteome-size scaling by integrative omics reveals mechanisms of proliferation control in cancer
Source: Sci Adv. 2023 Jan 25;9(4):eadd0636. doi: 10.1126/sciadv.add0636 (PMC9876555; doi:10.1126/sciadv.add0636)
Supplement: Supplementary file 2 — Data files S1 to S7 [file sciadv.add0636_data_files_s1_to_s7.zip › sciadv.add0636_data_file_s1.xlsx]

## Sheet: Shape_data
CellID	Cell Exp4Cam3 SER Dark 0 px	Cell Exp4Cam3 SER Bright 0 px	Cell Exp4Cam3 SER Saddle 0 px	Cell Exp4Cam3 SER Valley 0 px	Cell Exp4Cam3 SER Ridge 0 px	Cell Exp4Cam3 SER Edge 0 px	Cell Exp4Cam3 SER Hole 0 px	Cell Exp4Cam3 SER Spot 0 px	Membrane Region Exp2Cam2 SER Dark 0 px	Membrane Region Exp2Cam2 SER Bright 0 px	Membrane Region Exp2Cam2 SER Saddle 0 px	Membrane Region Exp2Cam2 SER Valley 0 px	Membrane Region Exp2Cam2 SER Ridge 0 px	Membrane Region Exp2Cam2 SER Edge 0 px	Membrane Region Exp2Cam2 SER Hole 0 px	Membrane Region Exp2Cam2 SER Spot 0 px	Intensity Spots Exp2Cam2 Mean	Spots Ratio Width to Length	Spots Length [Ám]	Spots Width [Ám]	Spots Roundness	Spots Area [Ám▓]	Number of Spots per Area of Membrane Region	Number of Spots	Relative Spot Intensity	Total Spot Area	Cell Ratio Width to Length (2)	Cell Length [Ám] (2)	Cell Width [Ám] (2)	Cell Roundness (2)	Cell Area	Nucleus Exp3Cam2 SER Dark 0 px	Nucleus Exp3Cam2 SER Bright 0 px	Nucleus Exp3Cam2 SER Saddle 0 px	Nucleus Exp3Cam2 SER Valley 0 px	Nucleus Exp3Cam2 SER Ridge 0 px	Nucleus Exp3Cam2 SER Edge 0 px	Nucleus Exp3Cam2 SER Hole 0 px	Nucleus Exp3Cam2 SER Spot 0 px	Intensity Nucleus Exp3Cam2 Mean	Cell_Exp2 Mean	Cell Ratio Width to Length	Cell Length [Ám]	Cell Width [Ám]	Cell Roundness	Cell Area [Ám▓]	Nucleus Ratio Width to Length (2)	Nucleus Length [Ám] (2)	Nucleus Width [Ám] (2)
5555	0.247606	0.0963285	0.0653806	0.198355	0.0711841	0.301864	0.0791604	0.0387084	0.552814	0.193144	0.248484	0.491899	0.118499	0.451531	0.135805	0.102379	456.793	0.632456	4.5672	2.88855	0.255966	46.3077	0.0201794	9	0.219886	113	0.352791	41.7493	14.7288	0.708594	473.924	0.132635	0.0786036	0.0424224	0.0864627	0.0535988	0.158458	0.0661889	0.0365196	289.227	335.067	0.352791	41.7493	14.7288	0.708594	473.924	0.662085	17.4513	11.5542
5555	0.234229	0.096361	0.0797745	0.183358	0.069651	0.32321	0.0807947	0.0407757	0.317405	0.0742259	0.1414	0.285705	0.0524948	0.286858	0.0720625	0.0322422	385.061	1	1.82688	1.82688	0.2544	27.5343	0.00643501	5	0.0855611	57	0.587634	35.2415	20.7091	0.831697	545.68	0.183648	0.117709	0.0551059	0.11237	0.0767598	0.180176	0.0999811	0.0593565	217.239	561.581	0.587634	35.2415	20.7091	0.831697	545.68	0.800327	11.2986	9.0426
5555	0.372311	0.119616	0.0751059	0.318927	0.0951686	0.39695	0.0926525	0.0407532	0.322003	0.0980184	0.140305	0.279736	0.0650442	0.302036	0.0831679	0.0474841	686.418	0.155324	18.597	2.88855	0.186432	109.72	0.00520833	9	0.374042	270	0.417055	57.6156	24.0289	0.671557	1002.92	0.0970777	0.0628249	0.0434551	0.0650209	0.045796	0.125738	0.0470341	0.0263811	191.018	318.654	0.417055	57.6156	24.0289	0.671557	1002.92	0.604122	21.3831	12.918
5555	0.371932	0.128161	0.111042	0.294989	0.0958522	0.447347	0.121895	0.0509039	0.366443	0.128513	0.163511	0.330582	0.0820359	0.339543	0.0801778	0.0659945	502.488	0.5	5.77711	2.88855	0.167067	105.965	0.0128308	16	0.34217	254	0.509307	38.7163	19.7185	0.715444	650.811	0.118531	0.0672797	0.0563544	0.0793336	0.0583315	0.162055	0.0576722	0.0178686	199.246	311.617	0.509307	38.7163	19.7185	0.715444	650.811	0.838503	13.2528	11.1125
5555	0.311192	0.121796	0.10406	0.226664	0.0920846	0.405694	0.128219	0.0472556	0.370133	0.110572	0.183059	0.343053	0.0677654	0.343343	0.0720801	0.0585516	443.922	0.357771	7.22138	2.5836	0.179941	85.9405	0.0107527	15	0.235978	206	0.667478	34.6205	23.1084	0.727558	630.786	0.219608	0.110882	0.0620467	0.153278	0.0860772	0.195705	0.0983119	0.0413173	131.103	355.614	0.667478	34.6205	23.1084	0.727558	630.786	0.866396	12.7391	11.0371
5555	0.339403	0.115214	0.118331	0.250528	0.0841682	0.439499	0.132516	0.0474966	0.327155	0.145864	0.16741	0.305058	0.0868977	0.307611	0.064942	0.0820524	560.784	0.784465	2.32883	1.82688	0.291804	30.8718	0.0176991	6	0.346394	76	0.463515	26.2922	12.1868	0.870896	278.264	0.102079	0.0665936	0.0502175	0.073452	0.0424806	0.128701	0.0437142	0.0340326	436.498	350.848	0.463515	26.2922	12.1868	0.870896	278.264	0.830455	10.9993	9.13441
5555	0.386331	0.115586	0.0877966	0.32902	0.0902548	0.465522	0.097941	0.0415393	0.20894	0.0861702	0.0818855	0.172997	0.0528662	0.218007	0.0635803	0.046052	282.565	0.327693	7.88421	2.5836	0.304573	38.3812	0.0123967	6	0.138626	90	0.434824	31.0167	13.4868	0.857425	331.664	0.149231	0.0583914	0.0665975	0.105336	0.0382791	0.203594	0.0657801	0.0285897	326.335	406.524	0.434824	31.0167	13.4868	0.857425	331.664	0.782624	11.5542	9.0426
5555	0.199404	0.0929455	0.0672482	0.137258	0.0700916	0.232184	0.0904105	0.0366533	0.163816	0.104461	0.0956171	0.11801	0.071195	0.202633	0.0702496	0.0493735	438.333	0.248069	5.20741	1.2918	0.411532	10.0125	0.0112994	2	0.0425811	27	0.608804	21.3245	12.9824	0.849989	229.036	0.101965	0.0671976	0.0448745	0.0705091	0.0490898	0.125312	0.0464178	0.0281621	515.206	352.073	0.608804	21.3245	12.9824	0.849989	229.036	0.772432	16.5557	12.7882
5555	0.208773	0.0833757	0.0734975	0.15918	0.0594532	0.277339	0.0764603	0.0355132	0.245087	0.103016	0.104025	0.198599	0.0664963	0.257139	0.0796314	0.050922	407.87	0.433861	5.9549	2.5836	0.248198	45.0562	0.0145985	8	0.115884	108	0.328211	32.4561	10.6525	0.562793	355.026	0.123649	0.0946276	0.0575085	0.0818763	0.0802779	0.196463	0.0617951	0.0269583	416.477	578.159	0.328211	32.4561	10.6525	0.562793	355.026	0.737564	10.2126	7.53242
5555	0.267225	0.104683	0.0864873	0.212777	0.0859829	0.379273	0.0898493	0.0339742	0.275142	0.0752284	0.108971	0.226458	0.0528031	0.292702	0.0849715	0.0334491	516.775	0.284988	9.06564	2.5836	0.346193	33.3749	0.014881	5	0.171041	80	0.372441	24.2793	9.0426	0.637589	193.992	0.119069	0.0811969	0.0498963	0.0748731	0.0531964	0.164801	0.0630642	0.040542	271.56	499.967	0.372441	24.2793	9.0426	0.637589	193.992	0.742781	10.4348	7.7508
5555	0.166046	0.0833396	0.0673169	0.13044	0.0555052	0.244275	0.056365	0.0398227	0.189577	0.103348	0.0810214	0.130119	0.0630799	0.170451	0.0859869	0.055045	469.294	0.784465	2.32883	1.82688	0.5645	7.09218	0.00501253	2	0.0527592	15	0.521928	28.8639	15.0648	0.789566	359.198	0.144426	0.082404	0.0670143	0.109789	0.051111	0.187499	0.055135	0.0442686	190.517	409.342	0.521928	28.8639	15.0648	0.789566	359.198	0.792575	13.4403	10.6525
5555	0.132806	0.074757	0.056944	0.0884567	0.0542709	0.170834	0.0635591	0.031473	0.195715	0.0812994	0.0946157	0.137365	0.0535456	0.168251	0.0893485	0.0404444	371.5	1	0.6459	0.6459	1.672	0.834374	0.00970874	1	0.00801925	3	0.663664	19.269	12.7882	0.872041	212.348	0.132776	0.0664574	0.0531641	0.0969431	0.0461931	0.171466	0.0555467	0.0302726	359.063	365.233	0.663664	19.269	12.7882	0.872041	212.348	0.808888	15.7287	12.7228
5555	0.257872	0.118615	0.0929647	0.181379	0.0879941	0.321073	0.113007	0.0487138	0.18697	0.0775647	0.107967	0.153965	0.0527532	0.219155	0.0587268	0.0376913	196.231	0.306786	5.9549	1.82688	0.452518	10.8469	0.0148515	3	0.0670204	26	0.552888	21.1575	11.6977	0.864747	230.287	0.112373	0.0646404	0.0544384	0.0788554	0.0479503	0.146809	0.0509154	0.0260642	339.318	295.195	0.552888	21.1575	11.6977	0.864747	230.287	0.866469	11.6441	10.0893
5555	0.25981	0.0988185	0.0764256	0.223142	0.0775761	0.332578	0.063863	0.0347228	0.307354	0.0794307	0.136974	0.282854	0.0494381	0.284421	0.0596063	0.0420488	537.158	0.784465	2.32883	1.82688	0.362584	23.7796	0.00968523	4	0.108678	57	0.400693	29.0152	11.6262	0.721052	278.681	0.192401	0.0655424	0.04603	0.14909	0.0514678	0.21541	0.0668002	0.0230769	417.246	384.776	0.400693	29.0152	11.6262	0.721052	278.681	0.697486	12.4241	8.66566
5555	0.256814	0.0883455	0.0737879	0.21417	0.0680232	0.339108	0.071752	0.0328146	0.318626	0.121683	0.14567	0.262695	0.068762	0.2809	0.0985968	0.0707282	482.709	0.666667	2.74032	1.82688	0.191328	52.9827	0.0125174	9	0.153863	116	0.297655	47.9361	14.2684	0.523257	480.182	0.128558	0.0848689	0.0592026	0.086383	0.0618448	0.152306	0.0615134	0.0355332	474.335	367.731	0.297655	47.9361	14.2684	0.523257	480.182	0.846649	13.732	11.6262
5555	0.203351	0.10071	0.0839127	0.148617	0.0742477	0.274612	0.0832351	0.0410871	0.258597	0.112366	0.124987	0.215284	0.0734921	0.260083	0.0779832	0.0553062	506.426	0.784465	2.32883	1.82688	0.180842	70.5046	0.0140845	12	0.196434	181	0.427583	39.7373	16.991	0.64744	502.293	0.155966	0.0716871	0.057001	0.0883643	0.0546445	0.176814	0.0917379	0.0280974	264.965	483.511	0.427583	39.7373	16.991	0.64744	502.293	0.744208	11.6441	8.66566
5555	0.169859	0.0952024	0.0711734	0.121541	0.066402	0.204071	0.0735729	0.043048	0.156452	0.08948	0.0805726	0.114914	0.0614106	0.19047	0.0636974	0.0411283	508	0.525226	3.47828	1.82688	0.30033	20.8593	0.0147783	3	0.0428313	24	0.412265	31.4905	12.9824	0.698535	385.063	0.155059	0.0820295	0.0503872	0.118331	0.0713106	0.232366	0.0584639	0.0214164	396.807	413.024	0.412265	31.4905	12.9824	0.698535	385.063	0.857589	14.9118	12.7882
5555	0.198198	0.0965703	0.0604058	0.149558	0.0712237	0.236081	0.0760053	0.0395653	0.208834	0.102697	0.111086	0.17632	0.0621791	0.208951	0.05951	0.0553835	408.146	0.525226	3.47828	1.82688	0.174041	68.4186	0.011236	13	0.142664	184	0.477547	47.8577	22.8543	0.73171	896.117	0.143577	0.083394	0.0668142	0.0964118	0.0594404	0.160888	0.0693148	0.0372065	452	300.268	0.477547	47.8577	22.8543	0.73171	896.117	0.754281	16.9541	12.7882
5555	0.128751	0.0733015	0.0722216	0.0852514	0.0561501	0.18949	0.061614	0.0279349	0.14967	0.0803762	0.0729362	0.109663	0.0557574	0.170867	0.0608207	0.0357517	738.045	0.565685	3.2295	1.82688	0.55947	9.17811	0.0235294	2	0.153999	28	0.612513	17.3914	10.6525	0.845328	151.439	0.0943753	0.0573261	0.0350246	0.0559222	0.0439021	0.109547	0.0521636	0.0216512	496.341	522.703	0.612513	17.3914	10.6525	0.845328	151.439	0.654998	11.4999	7.53242
5555	0.21248	0.109538	0.0634337	0.160098	0.0818325	0.256169	0.0816683	0.043961	0.373385	0.143088	0.173875	0.301793	0.0851179	0.344412	0.12559	0.0800614	319.692	0.525226	3.47828	1.82688	0.341166	21.6937	0.0102041	3	0.0843636	41	0.413984	32.1266	13.2999	0.795078	363.37	0.110771	0.0538579	0.0428212	0.0771898	0.0422879	0.161084	0.0496397	0.0196469	149.149	191.117	0.413984	32.1266	13.2999	0.795078	363.37	0.591957	15.887	9.40445
5555	0.331922	0.115585	0.0827867	0.267506	0.0881742	0.356971	0.101849	0.044225	0.383501	0.1151	0.146281	0.330354	0.071562	0.287085	0.100223	0.0612007	475.18	0.298142	8.66566	2.5836	0.433672	25.4484	0.00609756	4	0.213479	61	0.469583	38.2174	17.9463	0.722964	544.429	0.115046	0.0695831	0.0334551	0.0839495	0.0526064	0.134663	0.0481251	0.0266655	290.525	231.818	0.469583	38.2174	17.9463	0.722964	544.429	0.833834	13.9431	11.6262
5555	0.224552	0.10929	0.0644127	0.167022	0.0813182	0.256627	0.0880528	0.0439403	0.225997	0.124613	0.122276	0.184833	0.0781009	0.214909	0.0711439	0.0652312	356.18	0.447214	8.17006	3.65376	0.146105	97.2045	0.0153218	15	0.144942	210	0.390751	58.5814	22.8908	0.680818	972.045	0.125046	0.0700416	0.0434504	0.0885379	0.0537214	0.158325	0.0558137	0.0260899	313.657	343.328	0.390751	58.5814	22.8908	0.680818	972.045	0.824042	17.7358	14.615
5555	0.168522	0.0914541	0.0678619	0.120955	0.0709662	0.20178	0.0728016	0.0332582	0.238408	0.123181	0.107909	0.17882	0.0705305	0.186656	0.0938993	0.0706293	401.312	2	0.6459	1.2918	0.526497	6.67499	0.0130719	2	0.0357326	11	0.558323	24.5951	13.732	0.80792	300.375	0.089189	0.0668306	0.0440782	0.0561152	0.0500907	0.124423	0.0471451	0.0262886	284.371	335.251	0.558323	24.5951	13.732	0.80792	300.375	0.703512	14.3413	10.0893
5555	0.228057	0.111062	0.0759581	0.174427	0.0878884	0.274217	0.0846915	0.0382582	0.387878	0.153141	0.177421	0.351687	0.0974333	0.358362	0.0843613	0.0780376	419.406	0.632456	4.08503	2.5836	0.139589	82.1858	0.0153341	14	0.1935	212	0.485071	42.1075	20.4252	0.703551	797.244	0.125314	0.0795425	0.0561799	0.0903446	0.0581004	0.179826	0.0529303	0.0330588	281.778	341.333	0.485071	42.1075	20.4252	0.703551	797.244	0.715619	10.9803	7.85771
5555	0.191087	0.0892338	0.0719476	0.149283	0.0736856	0.248811	0.0685175	0.0275697	0.298138	0.0768725	0.162948	0.262988	0.0527032	0.303928	0.073929	0.0359585	745.5	0.485071	2.66311	1.2918	0.692462	4.17187	0.0208333	2	0.160365	14	0.471834	21.3831	10.0893	0.792927	190.654	0.142113	0.0576553	0.0316696	0.102482	0.0489774	0.194754	0.0601323	0.0157292	497.768	589.47	0.471834	21.3831	10.0893	0.792927	190.654	0.553066	11.9098	6.58691
5555	0.21332	0.100169	0.07151	0.15693	0.0764064	0.247976	0.0859815	0.0383006	0.326806	0.117494	0.12873	0.261786	0.0802511	0.280106	0.108943	0.0549063	379.322	0.331042	5.51857	1.82688	0.185726	47.9765	0.0177994	11	0.152838	105	0.373128	48.0968	17.9463	0.590688	742.593	0.156609	0.0768527	0.060588	0.111505	0.0607815	0.196379	0.0687149	0.0265634	278.839	377.192	0.373128	48.0968	17.9463	0.590688	742.593	0.731119	16.6687	12.1868
5555	0.134562	0.0887375	0.0645984	0.0955492	0.0671554	0.201892	0.0588963	0.0345294	0.368861	0.171309	0.247238	0.337173	0.104766	0.344711	0.0835375	0.0905106	524	0.894427	2.04252	1.82688	0.271257	24.614	0.0207469	5	0.183489	48	0.544257	27.7812	15.1201	0.728299	314.559	0.0813671	0.0451109	0.0395048	0.0577642	0.0365679	0.139643	0.035277	0.0146538	602.214	676.745	0.544257	27.7812	15.1201	0.728299	314.559	0.59655	10.8273	6.459
5555	0.219172	0.0970888	0.079972	0.16586	0.0750388	0.262039	0.0815861	0.0354151	0.251113	0.113353	0.104434	0.21658	0.0710737	0.225842	0.0653636	0.0595446	375.972	0.299813	6.09341	1.82688	0.295996	29.6203	0.0064	4	0.0974135	61	0.481416	48.5973	23.3955	0.622094	899.872	0.104337	0.0694135	0.0503847	0.0807587	0.0543995	0.147173	0.038317	0.0249801	627.143	309.129	0.481416	48.5973	23.3955	0.622094	899.872	0.536776	30.6309	16.4419
5555	0.23279	0.0881358	0.0698689	0.189284	0.0665216	0.292981	0.0701079	0.0343028	0.299163	0.0876991	0.130278	0.259488	0.0551965	0.277254	0.0775102	0.0458843	546.356	0.357771	7.22138	2.5836	0.220068	68.0015	0.00677507	10	0.253699	169	0.410976	54.0785	22.225	0.672234	1022.52	0.135725	0.0591544	0.046699	0.0928964	0.0474732	0.182303	0.0643207	0.0193654	465.293	723.16	0.410976	54.0785	22.225	0.672234	1022.52	0.781223	14.2245	11.1125
5555	0.266186	0.125065	0.0809845	0.199584	0.0957556	0.321745	0.102451	0.0462739	0.380589	0.159988	0.174505	0.319269	0.0952561	0.353564	0.11135	0.0878266	489.668	0.299813	8.61738	2.5836	0.120988	111.806	0.019802	20	0.310963	297	0.340309	50.6445	17.2348	0.452982	681.683	0.166703	0.101294	0.0659926	0.105148	0.0716837	0.18147	0.0871722	0.045382	293.522	394.796	0.340309	50.6445	17.2348	0.452982	681.683	0.661519	15.6222	10.3344
5555	0.222473	0.0981694	0.0700242	0.172966	0.0758229	0.245861	0.0763594	0.0362739	0.230112	0.132751	0.11514	0.178993	0.0923429	0.255462	0.0846069	0.0590779	327.398	0.685994	2.66311	1.82688	0.195316	42.9702	0.0241287	9	0.144335	119	0.493807	37.7285	18.6306	0.767065	511.471	0.128629	0.0765168	0.0613225	0.0847018	0.0541871	0.161581	0.0634861	0.0336849	302.895	363.841	0.493807	37.7285	18.6306	0.767065	511.471	0.873128	13.3156	11.6262
5555	0.266208	0.122022	0.0845336	0.188829	0.093812	0.273307	0.115826	0.0453559	0.320207	0.112839	0.174974	0.287913	0.0645195	0.272069	0.0763636	0.0658203	425.857	0.447214	1.44428	0.6459	0.569753	5.84062	0	0	0	0	0.555653	33.0421	18.3599	0.778738	531.913	0.171732	0.100182	0.0479496	0.120686	0.0777439	0.192642	0.0779306	0.03721	469.335	221.549	0.555653	33.0421	18.3599	0.778738	531.913	0.537383	20.6789	11.1125
5555	0.291018	0.113669	0.0935691	0.220784	0.0871382	0.336486	0.109203	0.0433466	0.213632	0.10196	0.121543	0.175153	0.0623547	0.224968	0.0687094	0.0553563	340.66	0.188562	9.6885	1.82688	0.168387	65.0811	0.0191176	13	0.201057	171	0.383441	43.9259	16.843	0.619924	595.326	0.107801	0.0534617	0.0466247	0.0863591	0.0435081	0.155684	0.0354966	0.0167959	392.844	350.848	0.383441	43.9259	16.843	0.619924	595.326	0.799361	11.4271	9.13441
5555	0.28443	0.123831	0.0933489	0.202829	0.100735	0.32164	0.123943	0.0403512	0.231733	0.118247	0.126516	0.198576	0.0694784	0.219969	0.0646181	0.0655086	404.76	0.894427	1.44428	1.2918	0.401197	10.4297	0.013245	2	0.0207113	10	0.464351	27.5399	12.7882	0.724915	266.165	0.117315	0.0918873	0.0403034	0.0886328	0.0744621	0.168343	0.0464003	0.0296499	505.736	193.028	0.464351	27.5399	12.7882	0.724915	266.165	0.666667	13.973	9.3153
5555	0.287892	0.111338	0.0585661	0.232265	0.0844581	0.315598	0.0910418	0.0430128	0.261893	0.110383	0.105455	0.206909	0.0637153	0.193668	0.0925271	0.062641	395.833	0.784465	2.32883	1.82688	0.44478	10.0125	0.010101	3	0.110671	23	0.301416	36.3659	10.9613	0.682631	360.032	0.134467	0.0768471	0.0405785	0.0977168	0.0567645	0.147016	0.0566992	0.0309899	320.037	318.963	0.301416	36.3659	10.9613	0.682631	360.032	0.469491	16.0438	7.53242
5555	0.242145	0.139187	0.0903091	0.17117	0.106767	0.248824	0.107268	0.0526498	0.312647	0.145597	0.136113	0.255601	0.0957311	0.269646	0.0981318	0.0716105	438.687	0.423999	6.09341	2.5836	0.186505	62.578	0.0208768	10	0.259431	150	0.670689	32.6866	21.9226	0.824599	561.533	0.105606	0.065712	0.048367	0.0845613	0.0504507	0.145665	0.0355539	0.0243127	261.197	298.368	0.670689	32.6866	21.9226	0.824599	561.533	0.82889	13.3156	11.0371
5555	0.272876	0.0935969	0.0784125	0.213734	0.0719669	0.355629	0.0920236	0.0345184	0.302247	0.124898	0.136329	0.258717	0.074207	0.285627	0.0819908	0.0686255	478.561	0.464991	5.55624	2.5836	0.233884	75.0936	0.0111675	11	0.270962	200	0.51768	39.9258	20.6688	0.705702	752.188	0.150809	0.0772595	0.0646025	0.101684	0.0591618	0.19716	0.0716826	0.0297291	434.741	590.625	0.51768	39.9258	20.6688	0.705702	752.188	0.479203	23.1895	11.1125
5555	0.217506	0.0801942	0.0779752	0.150048	0.0633406	0.227062	0.0987607	0.0278524	0.179714	0.241758	0.332395	0.19272	0.165045	0.229204	0	0.120979	NaN	NaN	0	0	NaN	0	0	0	0	0	0.914659	11.2986	10.3344	0.997611	102.211	0.126302	0.0649006	0.0635226	0.099452	0.0490003	0.166435	0.0437336	0.0254011	293.996	466.833	0.914659	11.2986	10.3344	0.997611	102.211	0.914659	11.2986	10.3344
5555	0.25025	0.11527	0.0555831	0.198276	0.0901884	0.273337	0.0824886	0.0411877	0.254505	0.111951	0.115597	0.21954	0.0679397	0.200221	0.0659388	0.0589713	607.577	1.26491	1.44428	1.82688	0.420859	10.8469	0.00225225	1	0.0135236	4	0.524853	34.2814	17.9927	0.829826	504.796	0.125028	0.0735459	0.0434406	0.0927597	0.0564905	0.140377	0.0504513	0.0275569	319.032	370.491	0.524853	34.2814	17.9927	0.829826	504.796	0.73667	16.5431	12.1868
5555	0.42104	0.118403	0.0644482	0.373554	0.0966206	0.441137	0.0862699	0.0375234	0.340337	0.091442	0.130193	0.299652	0.0612782	0.354652	0.0842623	0.04331	652.481	0.316228	5.77711	1.82688	0.14107	75.5108	0.0108696	9	0.214041	130	0.319762	43.5108	13.9131	0.502741	524.404	0.215712	0.130164	0.0617328	0.15062	0.108528	0.224592	0.096875	0.0373962	244.419	465.051	0.319762	43.5108	13.9131	0.502741	524.404	0.592638	13.0785	7.7508
5555	0.38084	0.117479	0.086582	0.320398	0.0907083	0.439881	0.104115	0.0435208	0.698812	0.170513	0.270933	0.643567	0.106866	0.553735	0.132948	0.0905915	804.77	0.468165	5.51857	2.5836	0.155122	90.5295	0.0175879	14	0.560602	246	0.351701	44.2288	15.5553	0.804494	554.024	0.174321	0.068356	0.04724	0.130859	0.0484894	0.194625	0.0691499	0.0307064	172.139	382.32	0.351701	44.2288	15.5553	0.804494	554.024	0.576888	16.1475	9.3153
5555	0.4371	0.117895	0.0924214	0.376697	0.089387	0.520309	0.108541	0.0450593	0.25751	0.0725237	0.109465	0.231964	0.0451568	0.259064	0.0573238	0.0383827	550.328	0.227626	12.6899	2.88855	0.272531	57.1546	0.00770713	8	0.243527	138	0.410439	42.2263	17.3313	0.7103	482.268	0.124422	0.0674147	0.0482495	0.0762069	0.0485817	0.16682	0.0668213	0.0286003	332.045	507.456	0.410439	42.2263	17.3313	0.7103	482.268	0.782154	13.3156	10.4148
5555	0.456063	0.109746	0.0930034	0.415015	0.0866868	0.512025	0.0815294	0.0384601	0.316413	0.0666348	0.108098	0.266323	0.0421857	0.319072	0.0899785	0.035484	568.462	0.441726	4.13578	1.82688	0.478733	16.2703	0.00552486	3	0.0821891	39	0.420243	33.2497	13.973	0.76054	314.976	0.114761	0.0576525	0.0481408	0.0886571	0.0423044	0.153125	0.0424238	0.0229255	879.979	709.319	0.420243	33.2497	13.973	0.76054	314.976	0.61808	17.2348	10.6525
5555	0.169549	0.105755	0.060972	0.113782	0.0787132	0.197128	0.0822305	0.0423532	0.16109	0.0910807	0.0862184	0.122933	0.0618665	0.171264	0.0612317	0.0428984	460.722	0.434372	6.64995	2.88855	0.153648	87.192	0.0195804	14	0.115763	224	0.339793	46.406	15.7684	0.538746	486.857	0.0919938	0.0720097	0.0320156	0.0627704	0.0554215	0.137918	0.0425858	0.0267354	553.522	399.013	0.339793	46.406	15.7684	0.538746	486.857	0.79091	17.0522	13.4868
5555	0.212103	0.0947075	0.07233	0.161049	0.0726716	0.25435	0.0782844	0.0356324	0.444936	0.127791	0.201117	0.401243	0.0806888	0.369676	0.099053	0.0661065	558.339	0.299813	8.61738	2.5836	0.191394	73.8421	0.0121547	11	0.316841	193	0.489018	48.2051	23.5731	0.690806	933.247	0.0986566	0.0613698	0.042886	0.0648083	0.0468704	0.126184	0.0492031	0.0233066	411.256	505.218	0.489018	48.2051	23.5731	0.690806	933.247	0.606069	24.8567	15.0648
5555	0.258654	0.110647	0.0869295	0.188889	0.0819209	0.300128	0.106464	0.0443794	0.264654	0.124834	0.136644	0.213139	0.0744748	0.221217	0.0878496	0.0676856	299.783	0.565685	3.2295	1.82688	0.244484	28.7859	0.0111266	8	0.0962553	64	0.621287	37.0197	22.9998	0.786915	846.055	0.0993981	0.0667916	0.0396928	0.0657264	0.0471582	0.118125	0.0490934	0.029001	284.566	234.798	0.621287	37.0197	22.9998	0.786915	846.055	0.878938	19.7185	17.3313
5555	0.188902	0.0965022	0.0710974	0.138246	0.0733457	0.222171	0.0758888	0.036827	0.30836	0.15739	0.133394	0.252275	0.101892	0.283099	0.0963918	0.0792929	447.005	0.632456	4.08503	2.5836	0.136729	90.9467	0.0215517	15	0.211188	230	0.415227	49.1903	20.4252	0.73443	812.68	0.125836	0.0707193	0.056591	0.0901443	0.0523931	0.160493	0.0549246	0.0287835	408.516	330.38	0.415227	49.1903	20.4252	0.73443	812.68	0.88106	18.3713	16.1862
5555	0.381499	0.111174	0.120459	0.320637	0.0862403	0.479497	0.104521	0.0405796	0.397061	0.0931395	0.152205	0.340414	0.0605734	0.343845	0.107947	0.0458053	359.714	0.421637	6.12755	2.5836	0.689181	14.6015	0.00361664	2	0.0936121	35	0.595108	26.2286	15.6089	0.867886	345.013	0.152295	0.0622093	0.0532852	0.121173	0.0449121	0.201713	0.0521671	0.0262987	236.573	313.363	0.595108	26.2286	15.6089	0.867886	345.013	0.547153	14.1657	7.7508
5555	0.353113	0.112661	0.116907	0.300611	0.0794411	0.451458	0.0941472	0.0494244	0.305557	0.0688557	0.132543	0.283317	0.0455508	0.309055	0.0586101	0.0341987	326.927	0.666667	2.74032	1.82688	0.335824	22.9453	0.00904159	5	0.143414	55	0.61504	25.5519	15.7154	0.931475	338.756	0.178177	0.0748588	0.056862	0.122166	0.0552155	0.191058	0.0806769	0.030261	252.591	316.814	0.61504	25.5519	15.7154	0.931475	338.756	0.815326	12.0664	9.83806
5555	0.306399	0.0964222	0.0822923	0.243932	0.0712744	0.406245	0.0976956	0.0389691	0.352618	0.104597	0.136778	0.298195	0.0649086	0.309682	0.0997936	0.0543943	298.852	0.388514	4.70222	1.82688	0.451752	22.5281	0.00638298	3	0.119881	54	0.732084	22.5973	16.5431	0.884696	342.928	0.0990266	0.0495338	0.0477606	0.0672172	0.03302	0.160793	0.0456736	0.0238337	361.317	358.931	0.732084	22.5973	16.5431	0.884696	342.928	0.874475	11.9098	10.4148
5555	0.228435	0.117681	0.0891936	0.165718	0.0907502	0.279662	0.0961854	0.0439967	0.378925	0.178338	0.180658	0.309503	0.111749	0.344583	0.121361	0.0957699	547.368	0.180702	10.1099	1.82688	0.353021	28.3687	0.0222222	6	0.456652	91	0.522468	24.8483	12.9824	0.649563	327.492	0.120768	0.0568658	0.0450573	0.0801585	0.0428794	0.156804	0.0588296	0.0225102	163.576	296.6	0.522468	24.8483	12.9824	0.649563	327.492	0.619209	12.6899	7.85771
5555	0.330314	0.0977992	0.0765564	0.281231	0.0797508	0.388138	0.0818101	0.0311388	0.514102	0.220409	0.192686	0.429715	0.12194	0.468152	0.153014	0.129294	641.698	0.685994	2.66311	1.82688	0.217212	35.8781	0.0354331	9	0.38524	98	0.29229	31.2511	9.13441	0.636417	266.582	0.112325	0.0692777	0.0615702	0.0696303	0.0509434	0.124917	0.0607052	0.0283366	201.792	324.361	0.29229	31.2511	9.13441	0.636417	266.582	0.618031	12.5411	7.7508
5555	0.291735	0.128742	0.108101	0.219722	0.096355	0.337325	0.112019	0.0511835	0.394226	0.108114	0.174957	0.362859	0.0651853	0.368867	0.0766708	0.0588389	486.479	0.525226	3.47828	1.82688	0.295996	29.6203	0.00697674	3	0.139397	47	0.396573	33.5371	13.2999	0.624818	445.973	0.190949	0.0735941	0.0464243	0.148886	0.0596425	0.223788	0.0650452	0.0236268	342.787	279.281	0.396573	33.5371	13.2999	0.624818	445.973	0.72111	12.918	9.3153
5555	0.306897	0.112253	0.0960143	0.235386	0.089072	0.343942	0.113396	0.0392233	0.466532	0.168408	0.218633	0.413112	0.101948	0.536687	0.109205	0.0882178	593.667	0.784465	2.32883	1.82688	0.417617	15.0187	0.0263158	3	0.271417	42	0.57571	19.1714	11.0371	0.840472	199.832	0.120332	0.0841942	0.0521743	0.0792475	0.0606103	0.141185	0.0590852	0.0358715	431.482	343.178	0.57571	19.1714	11.0371	0.840472	199.832	0.678363	15.3529	10.4148
5555	0.249404	0.105056	0.0694385	0.181928	0.0833261	0.27722	0.100368	0.0364148	0.337765	0.121408	0.152706	0.280107	0.0706968	0.251742	0.101847	0.0690061	412.833	0.685994	2.66311	1.82688	0.257998	30.0375	0.00851064	6	0.121232	78	0.422162	54.1363	22.8543	0.565141	874.841	0.170995	0.102514	0.0673766	0.123851	0.0763834	0.187987	0.0719605	0.041317	412.763	308.625	0.422162	54.1363	22.8543	0.565141	874.841	0.539085	22.6065	12.1868
5555	0.268296	0.120119	0.0825348	0.195469	0.0926687	0.288455	0.107756	0.0444825	0.269766	0.125202	0.127837	0.218665	0.0790894	0.260754	0.0876578	0.0649706	389.848	0.784465	3.29346	2.5836	0.180068	52.1484	0.0157068	9	0.174331	123	0.444699	40.4604	17.9927	0.611287	652.897	0.0908291	0.0587223	0.044789	0.0568188	0.0439367	0.112385	0.0469415	0.0235977	344.89	251.919	0.444699	40.4604	17.9927	0.611287	652.897	0.834698	14.2684	11.9098
5555	0.200015	0.1058	0.0697048	0.141136	0.0785284	0.234725	0.0868251	0.0424263	0.271606	0.140389	0.135979	0.220403	0.07992	0.23188	0.0889531	0.0816667	344.401	0.423999	6.09341	2.5836	0.104346	111.389	0.0131215	19	0.111487	253	0.555329	42.8928	23.8196	0.610107	879.43	0.0949017	0.0478112	0.0419877	0.0755445	0.0377619	0.14705	0.0316898	0.0164955	450.709	461.756	0.555329	42.8928	23.8196	0.610107	879.43	0.682461	15.6089	10.6525
5555	0.242707	0.103284	0.0717301	0.186657	0.0792836	0.281228	0.0850449	0.0383523	0.341577	0.128119	0.182509	0.294696	0.0746635	0.288798	0.0925355	0.0713214	570.42	0.306786	5.9549	1.82688	0.222182	28.7859	0.0106007	6	0.171655	72	0.499454	41.4636	20.7091	0.677117	566.957	0.147907	0.0777913	0.052988	0.115348	0.0626671	0.200752	0.0522921	0.0255351	272.642	439.349	0.499454	41.4636	20.7091	0.677117	566.957	0.834548	13.3156	11.1125
5555	0.307886	0.104253	0.0834686	0.253746	0.083489	0.382404	0.0882698	0.0350948	0.510984	0.16032	0.199264	0.446147	0.106637	0.515817	0.125517	0.0761432	583.912	0.248069	7.36439	1.82688	0.232119	42.5531	0.01983	7	0.326687	93	0.425101	28.6681	12.1868	0.75129	303.295	0.111656	0.05307	0.0540703	0.0809832	0.0400683	0.151892	0.0470802	0.0215227	210.186	276.87	0.425101	28.6681	12.1868	0.75129	303.295	0.395575	13.0625	5.1672
5555	0.221484	0.121382	0.0767525	0.165993	0.093092	0.226663	0.0838254	0.0455173	0.303283	0.170032	0.151781	0.245777	0.10603	0.279844	0.0996404	0.0891479	452.096	0.657596	3.92886	2.5836	0.1875	47.5593	0.0239808	10	0.173851	101	0.309081	42.0034	12.9824	0.535746	433.04	0.136594	0.0722882	0.0789259	0.101642	0.0503616	0.183617	0.0542275	0.0329338	238.533	269.119	0.309081	42.0034	12.9824	0.535746	433.04	0.434613	12.2551	5.32623
5555	0.257044	0.102596	0.0749767	0.19911	0.0813926	0.289021	0.0904952	0.0356491	0.341176	0.149712	0.152175	0.283658	0.0892104	0.282127	0.1045	0.0836796	528.498	0.349215	8.27156	2.88855	0.113451	111.389	0.0162671	19	0.199752	263	0.346904	60.0444	20.8296	0.485705	984.978	0.142865	0.0740144	0.0569657	0.104867	0.0582718	0.168161	0.0585383	0.0259344	334.273	359.546	0.346904	60.0444	20.8296	0.485705	984.978	0.744208	16.4673	12.2551
5555	0.342136	0.116132	0.0755666	0.283416	0.0940052	0.388849	0.0958437	0.0378135	0.330591	0.100381	0.152596	0.308384	0.0641842	0.307035	0.0618628	0.0509456	463.599	0.894427	2.04252	1.82688	0.211589	59.2405	0.0106496	10	0.218004	142	0.31328	52.1582	16.3401	0.572701	606.172	0.134422	0.0633656	0.0564402	0.0942461	0.0546919	0.194745	0.0597388	0.0172137	459.914	404.727	0.31328	52.1582	16.3401	0.572701	606.172	0.70651	15.7287	11.1125
5555	0.177832	0.0983739	0.074186	0.118941	0.0752416	0.199666	0.0855964	0.0373003	0.21258	0.133564	0.116118	0.151348	0.0834292	0.198403	0.0914031	0.0705441	494.58	0.485071	5.32623	2.5836	0.135012	101.376	0.0177215	14	0.167741	279	0.291903	59.3736	17.3313	0.57798	743.844	0.162038	0.0787061	0.0544194	0.14128	0.0682844	0.186888	0.039212	0.0198711	468.876	377.282	0.291903	59.3736	17.3313	0.57798	743.844	0.834698	20.1786	16.843
5555	0.286707	0.111696	0.0836414	0.223873	0.0888128	0.319933	0.101841	0.0382154	0.358823	0.146272	0.157661	0.324597	0.0927274	0.314323	0.0761905	0.0750763	443.186	0.784465	2.32883	1.82688	0.181996	71.7561	0.014881	10	0.178422	165	0.39433	39.4475	15.5553	0.578216	445.138	0.158357	0.0846894	0.0712147	0.124981	0.0631298	0.162497	0.053079	0.0333864	344.968	369.31	0.39433	39.4475	15.5553	0.578216	445.138	0.600842	15.2027	9.13441
5555	0.313051	0.113651	0.0817572	0.250854	0.0866951	0.327982	0.100189	0.0429483	0.397906	0.154935	0.199534	0.34932	0.0919573	0.348664	0.0991706	0.085748	536.517	0.312348	8.27156	2.5836	0.0968151	151.022	0.0169014	24	0.2384	352	0.32739	60.0999	19.6761	0.655736	888.608	0.199802	0.125499	0.0537944	0.130008	0.0893946	0.184147	0.0996832	0.0545363	332.041	405.904	0.32739	60.0999	19.6761	0.655736	888.608	0.779428	15.6356	12.1868
5555	0.343945	0.116662	0.0920998	0.290371	0.0885815	0.370645	0.0921306	0.0448271	0.228151	0.101033	0.101757	0.194944	0.0639897	0.225399	0.0623646	0.0524889	308.002	0.163163	22.3933	3.65376	0.0969261	225.281	0.00943726	27	0.226191	552	0.292596	83.768	24.5102	0.523976	1459.74	0.216473	0.118592	0.0625182	0.149092	0.0845598	0.209294	0.0998574	0.0515464	291.686	256.716	0.292596	83.768	24.5102	0.523976	1459.74	0.815291	20.598	16.7934
5555	0.178754	0.0985433	0.0646953	0.12419	0.0762618	0.211362	0.0804731	0.0363859	0.340877	0.16489	0.14357	0.269725	0.0978855	0.29626	0.116978	0.0925678	542.412	0.784465	2.32883	1.82688	0.207803	40.4671	0.011976	6	0.118555	67	0.423999	51.7043	21.9226	0.636293	814.766	0.0778278	0.0519384	0.041298	0.0580052	0.0365347	0.101486	0.0311682	0.0232441	368.027	253.498	0.423999	51.7043	21.9226	0.636293	814.766	0.870855	15.7684	13.732
5555	0.153302	0.0949753	0.0692392	0.103035	0.0694758	0.16822	0.0734523	0.038998	0.238712	0.163282	0.161102	0.19786	0.0847745	0.248396	0.0739379	0.105098	564.465	0.4	4.5672	1.82688	0.295782	17.939	0.0214286	3	0.114639	26	0.563157	29.0152	16.3401	0.751588	421.359	0.134525	0.072741	0.0491101	0.0990013	0.0560944	0.180953	0.054178	0.0267345	324.492	393.409	0.563157	29.0152	16.3401	0.751588	421.359	0.881748	17.6415	15.5553
5555	0.20461	0.0877856	0.0796573	0.175782	0.0670341	0.231394	0.0532607	0.0333356	0.212951	0.0839229	0.100811	0.181911	0.0464708	0.210249	0.0574036	0.0496067	538.521	0.388514	4.70222	1.82688	0.223918	29.6203	0.018018	6	0.205923	104	0.582983	33.8959	19.7607	0.700813	592.822	0.0974808	0.0432808	0.0435825	0.0675572	0.0317599	0.154742	0.0442324	0.0176123	318.507	462.522	0.582983	33.8959	19.7607	0.700813	592.822	0.790343	17.0645	13.4868
5555	0.204739	0.0938383	0.0551383	0.159026	0.0660995	0.214302	0.0708034	0.0415717	0.324571	0.130684	0.120996	0.277822	0.0884059	0.297128	0.0868216	0.0636053	440.743	0.565685	3.2295	1.82688	0.236625	30.8718	0.015544	6	0.121416	84	0.509902	27.4032	13.973	0.777175	380.474	0.1266	0.0714027	0.046137	0.0907421	0.056939	0.16474	0.0533009	0.0247528	394.724	388.542	0.509902	27.4032	13.973	0.777175	380.474	0.707107	16.4419	11.6262
5555	0.237844	0.100336	0.0855293	0.184119	0.0755777	0.312719	0.0856668	0.0394619	0.295087	0.106578	0.13466	0.251354	0.0690161	0.289188	0.0819499	0.0534947	569.443	0.169944	21.4998	3.65376	0.161887	119.733	0.009319	13	0.288867	284	0.306674	65.3924	20.0541	0.511964	836.042	0.122115	0.0729914	0.0364116	0.0953371	0.0584891	0.159722	0.0422827	0.024407	419.163	332.486	0.306674	65.3924	20.0541	0.511964	836.042	0.488635	24.3736	11.9098
5555	0.187771	0.0902839	0.0712956	0.142205	0.0655473	0.247977	0.0714589	0.038263	0.220497	0.0715201	0.0931237	0.173453	0.0480204	0.222529	0.0762031	0.0340539	489.667	0.5547	5.20741	2.88855	0.266767	42.5531	0.00884956	5	0.0934871	95	0.386209	34.1106	13.1738	0.645765	407.592	0.106041	0.0875519	0.0419044	0.0825082	0.0724363	0.148722	0.0382505	0.0258054	811.088	488.515	0.386209	34.1106	13.1738	0.645765	407.592	0.510619	16.1991	8.27156
5555	0.223813	0.0976555	0.0839291	0.175994	0.070649	0.316702	0.0765836	0.0417891	0.313969	0.104483	0.147803	0.265166	0.0612252	0.293651	0.0895442	0.0591354	333.37	0.657596	3.92886	2.5836	0.219385	52.9827	0.0120968	9	0.196888	126	0.524949	34.4514	18.0852	0.835671	518.563	0.0845119	0.0686522	0.0517954	0.0580814	0.0524274	0.116458	0.0393391	0.0257752	671.496	433.452	0.524949	34.4514	18.0852	0.835671	518.563	0.776035	14.9815	11.6262
5555	0.215414	0.088712	0.0648571	0.169304	0.0685227	0.27674	0.0722497	0.0323429	0.212744	0.0881608	0.103204	0.177598	0.0537517	0.206556	0.0619584	0.0472381	451.652	0.657596	3.92886	2.5836	0.244451	47.9765	0.00717131	9	0.111864	110	0.424601	55.8507	23.7143	0.70821	1028.78	0.0870886	0.0630204	0.0371176	0.0665991	0.0496332	0.120393	0.0327619	0.022216	669.673	486.649	0.424601	55.8507	23.7143	0.70821	1028.78	0.540082	27.8936	15.0648
5555	0.240019	0.109954	0.0709231	0.189954	0.0813629	0.270298	0.0784103	0.0444779	0.274328	0.115978	0.128093	0.225063	0.0654086	0.241572	0.0843664	0.0678445	338.351	0.707107	2.5836	1.82688	0.246029	40.4671	0.00953679	7	0.0791787	93	0.436384	41.8641	18.2688	0.684193	625.78	0.149318	0.0954	0.0452417	0.104256	0.0704029	0.156086	0.0675993	0.0393881	421.066	373.335	0.436384	41.8641	18.2688	0.684193	625.78	0.677989	19.4308	13.1738
5555	0.431784	0.137304	0.133119	0.368065	0.104766	0.465261	0.112084	0.0520269	0.266755	0.106273	0.134649	0.2311	0.0627274	0.275922	0.0691095	0.0598685	463.076	0.565685	3.2295	1.82688	0.2568	32.9578	0.0133038	6	0.182773	87	0.427807	29.7395	12.7228	0.685121	335.418	0.236177	0.0666522	0.0638026	0.16319	0.0547177	0.260834	0.108682	0.0209813	397.418	433.315	0.427807	29.7395	12.7228	0.685121	335.418	0.700404	9.40445	6.58691
5555	0.437825	0.141577	0.0962876	0.389547	0.118226	0.476383	0.0885847	0.0420194	0.35072	0.135968	0.14048	0.289253	0.0778005	0.300187	0.11031	0.0776042	473.925	1.41421	1.2918	1.82688	0.334942	22.1109	0.0139276	5	0.132211	43	0.470608	24.8567	11.6977	0.758086	235.711	0.125825	0.0842317	0.0610888	0.0879126	0.07431	0.185673	0.0570063	0.0204449	291.61	346.465	0.470608	24.8567	11.6977	0.758086	235.711	0.807207	9.60199	7.7508
5555	0.138599	0.0680514	0.0805459	0.124035	0.0508684	0.377491	0.0310796	0.0270116	0.382813	0.055388	0.124615	0.346868	0.042583	0.475074	0.079942	0.0213974	834	0.194257	9.40445	1.82688	0.409414	16.2703	0.00231481	1	0.170379	39	0.803308	19.4308	15.6089	1.00126	254.901	0.0961067	0.0550395	0.0471059	0.063095	0.0344996	0.116895	0.0475239	0.0290366	323.961	742.208	0.803308	19.4308	15.6089	1.00126	254.901	0.565685	13.7016	7.7508
5555	0.281997	0.0883271	0.0797533	0.244321	0.0701072	0.338281	0.0675244	0.0300174	0.330804	0.14402	0.203525	0.261698	0.0865807	0.306188	0.116004	0.0797145	589.457	0.362143	5.04464	1.82688	0.382748	14.6015	0.0115607	2	0.137997	28	0.51551	19.0841	9.83806	0.793412	160.617	0.0834003	0.0702253	0.0389871	0.0674186	0.0598187	0.147208	0.027588	0.018241	641.792	637.965	0.51551	19.0841	9.83806	0.793412	160.617	0.63375	14.2684	9.0426
5555	0.21507	0.104799	0.0694096	0.134646	0.081711	0.226898	0.112859	0.037907	0.209746	0.141295	0.120962	0.163991	0.0823559	0.19093	0.0750644	0.0791869	500.973	0.685994	3.76621	2.5836	0.378928	30.4546	0.0138889	4	0.125642	81	0.280162	23.5111	6.58691	0.54052	181.476	0.306888	0.118693	0.0768908	0.243237	0.0957407	0.343757	0.109862	0.0386471	491.931	396.883	0.280162	23.5111	6.58691	0.54052	181.476	0.626461	10.5145	6.58691
5555	0.431939	0.111329	0.112346	0.371713	0.0824426	0.533851	0.107867	0.0451092	0.404329	0.102552	0.167653	0.344327	0.0540769	0.361197	0.110763	0.0630556	454.518	0.447214	4.08503	1.82688	0.342581	23.3625	0.010989	5	0.173578	59	0.624224	21.9986	13.732	0.887911	275.343	0.14467	0.0710599	0.0505068	0.106732	0.0565564	0.235541	0.061	0.0240926	355.037	575.691	0.624224	21.9986	13.732	0.887911	275.343	0.730956	10.7499	7.85771
5555	0.375335	0.106812	0.072974	0.330068	0.0824703	0.440109	0.0825793	0.0398509	0.318409	0.12219	0.149899	0.268582	0.0754486	0.312137	0.089971	0.064325	710.978	0.424264	9.13441	3.8754	0.180086	95.953	0.0105769	11	0.235042	227	0.195401	59.1307	11.5542	0.533064	585.313	0.155121	0.071911	0.0513956	0.115122	0.0605569	0.216299	0.0635983	0.020318	851.171	795.749	0.195401	59.1307	11.5542	0.533064	585.313	0.701646	11.6441	8.17006
5555	0.189009	0.0894938	0.0948133	0.160668	0.0692867	0.357324	0.0518376	0.0331872	0.375651	0.101188	0.138196	0.301884	0.0618435	0.424175	0.12351	0.0545237	981.131	0.255655	11.2986	2.88855	0.407051	35.0437	0.00959233	4	0.255789	84	0.80443	22.3093	17.9463	0.963929	323.32	0.0793426	0.0262063	0.0302519	0.0542988	0.0182821	0.133461	0.0367648	0.0121143	356.225	822.156	0.80443	22.3093	17.9463	0.963929	323.32	0.491436	14.8697	7.30752
5555	0.208579	0.103381	0.0720701	0.155379	0.080072	0.248213	0.0806226	0.0378399	0.340708	0.139642	0.149616	0.283313	0.0843924	0.282713	0.102174	0.0763043	613.917	0.276818	10.4348	2.88855	0.119285	156.028	0.0117021	22	0.24052	387	0.403947	60.845	24.5782	0.57206	1243.22	0.108238	0.0786721	0.0500792	0.0741439	0.0541028	0.123149	0.0507567	0.036395	288.482	400.15	0.403947	60.845	24.5782	0.57206	1243.22	0.853004	21.0389	17.9463
5555	0.239971	0.0917814	0.0760447	0.194348	0.0652945	0.363043	0.0744355	0.0397853	0.202844	0.106255	0.114544	0.16847	0.065607	0.259801	0.062086	0.056323	377.252	0.4	7.22138	2.88855	0.212707	61.3265	0.0159363	8	0.15293	147	0.328579	35.3833	11.6262	0.628666	297.037	0.115168	0.0638309	0.0600738	0.0816619	0.0511349	0.172461	0.0508699	0.022453	459.575	332.802	0.328579	35.3833	11.6262	0.628666	297.037	0.618031	12.5411	7.7508
5555	0.354211	0.109812	0.0698385	0.297226	0.0864509	0.399407	0.0920086	0.0374325	0.309525	0.123906	0.137957	0.26021	0.0799887	0.297482	0.0904915	0.0632447	573.147	0.784465	3.29346	2.5836	0.216427	70.9218	0.013947	10	0.250157	170	0.332182	38.8883	12.918	0.648361	421.359	0.126554	0.0698277	0.0502437	0.0862466	0.0497686	0.164381	0.0604252	0.0302854	362.467	476.956	0.332182	38.8883	12.918	0.648361	421.359	0.616936	15.2438	9.40445
5555	0.433017	0.116575	0.0760016	0.382434	0.0908158	0.440269	0.0916996	0.0413227	0.360252	0.1181	0.156169	0.323663	0.0783165	0.343483	0.078306	0.0576467	351.006	0.294086	8.78519	2.5836	0.189484	75.0936	0.013285	11	0.232375	180	0.342208	41.5239	14.2098	0.657897	460.574	0.0855924	0.0712525	0.0425775	0.0649811	0.0536659	0.137203	0.0322865	0.0282806	279.167	340.099	0.342208	41.5239	14.2098	0.657897	460.574	0.820529	12.9824	10.6525
5555	0.21345	0.111782	0.0750514	0.150113	0.0818149	0.246859	0.094005	0.0462741	0.269435	0.110363	0.133894	0.229636	0.0671964	0.243099	0.0748308	0.0602393	289.188	0.266667	9.6885	2.5836	0.20036	60.0749	0.0117763	12	0.120628	125	0.559017	47.6392	26.6311	0.745431	972.045	0.161534	0.0761317	0.0562553	0.106839	0.0557407	0.186199	0.079118	0.0311563	153.286	326.362	0.559017	47.6392	26.6311	0.745431	972.045	0.80143	16.1991	12.9824
5555	0.170578	0.0926896	0.0709009	0.113965	0.0713541	0.223015	0.083025	0.0343326	0.320095	0.149683	0.13351	0.273151	0.101662	0.335981	0.0840137	0.0719471	417.463	1	1.82688	1.82688	0.390862	17.1047	0.0238095	4	0.234037	44	0.525055	25.3305	13.2999	0.811849	297.037	0.118285	0.0579603	0.0478442	0.0814274	0.0389931	0.151926	0.0546572	0.027829	235.942	213.763	0.525055	25.3305	13.2999	0.811849	297.037	0.723241	14.7288	10.6525
5555	0.238135	0.0961183	0.0580704	0.170071	0.0702979	0.286288	0.102323	0.0394896	0.384534	0.0911008	0.14186	0.330849	0.0581679	0.353218	0.0982164	0.0458484	323.656	0.784465	2.32883	1.82688	0.387076	13.35	0.0114286	2	0.0470686	19	0.58722	20.8697	12.2551	0.800589	231.956	0.156165	0.079073	0.0599443	0.113878	0.0568324	0.168713	0.0654904	0.033641	224.721	439.878	0.58722	20.8697	12.2551	0.800589	231.956	0.827731	12.8695	10.6525
5555	0.234307	0.124121	0.0809953	0.163724	0.0985379	0.275012	0.103831	0.0425489	0.248705	0.0726986	0.129334	0.204781	0.0444101	0.226849	0.0784234	0.0386258	517.8	0.5547	3.29346	1.82688	0.615996	6.2578	0.00787402	1	0.170229	19	0.447049	23.8284	10.6525	0.65208	229.036	0.0931698	0.0556152	0.0474621	0.0633784	0.0410794	0.134683	0.0439139	0.0220625	327.932	294.309	0.447049	23.8284	10.6525	0.65208	229.036	0.8	13.3156	10.6525
5555	0.232386	0.115374	0.081812	0.168631	0.0851288	0.26884	0.0960086	0.0472008	0.289	0.114248	0.139094	0.252012	0.0726412	0.29271	0.0739858	0.0589843	421.348	0.632456	4.08503	2.5836	0.0870387	227.784	0.0136805	31	0.282155	564	0.345372	67.3256	23.2524	0.522216	1350.02	0.0997693	0.0555698	0.0465585	0.0734097	0.0417303	0.130727	0.0402419	0.0221447	391.948	385.264	0.345372	67.3256	23.2524	0.522216	1350.02	0.632456	16.4673	10.4148
5555	0.172712	0.0919509	0.0534524	0.128741	0.068739	0.208696	0.0675548	0.0362852	0.266508	0.121427	0.145646	0.231057	0.0773386	0.254127	0.0715887	0.0626527	452.221	0.270914	6.74339	1.82688	0.201919	47.1421	0.0192308	9	0.167547	130	0.284173	53.2074	15.1201	0.613434	585.313	0.0903668	0.0692455	0.0441672	0.0662816	0.0496874	0.119751	0.0377045	0.0303205	446.869	384.907	0.284173	53.2074	15.1201	0.613434	585.313	0.600788	16.7934	10.0893
5555	0.294407	0.102475	0.0691549	0.254884	0.08073	0.305865	0.0707059	0.0364002	0.310116	0.0808706	0.138713	0.259987	0.058046	0.280654	0.0912303	0.034162	450.316	0.632456	2.88855	1.82688	0.575522	7.92655	0.00990099	2	0.103003	29	0.553425	23.3419	12.918	0.788843	277.846	0.157997	0.0818453	0.0412221	0.135126	0.0727041	0.246118	0.0398429	0.0183651	542.179	360.049	0.553425	23.3419	12.918	0.788843	277.846	0.547153	14.1657	7.7508
5555	0.208579	0.0901699	0.0609842	0.165178	0.0691689	0.270241	0.0688888	0.0341238	0.187833	0.0751107	0.0967103	0.150751	0.0479153	0.211386	0.0617816	0.0386292	383.276	1	1.82688	1.82688	0.416768	12.0984	0.0127796	4	0.0574358	31	0.435989	31.9116	13.9131	0.728815	347.934	0.110697	0.0556933	0.051569	0.0801138	0.0404154	0.166417	0.0466438	0.0235493	642.63	294.117	0.435989	31.9116	13.9131	0.728815	347.934	0.599885	15.5285	9.3153
5555	0.203411	0.0925624	0.0795417	0.146324	0.0762988	0.242131	0.0877839	0.028993	0.253028	0.226624	0.136255	0.251608	0.132147	0.261573	0.0297557	0.12742	534.2	0.894427	1.44428	1.2918	0.692462	4.17187	0	0	0	0	0.612686	16.4673	10.0893	0.979911	156.862	0.112406	0.0574579	0.0298416	0.0960226	0.0476416	0.139036	0.029811	0.0168391	533.308	258.127	0.612686	16.4673	10.0893	0.979911	156.862	0.562664	16.5557	9.3153
5555	0.390356	0.0955585	0.0665112	0.345856	0.0810685	0.422282	0.0764079	0.027042	0.280568	0.0951873	0.127105	0.23688	0.0569837	0.253102	0.0806975	0.0524249	317.604	0.685994	2.66311	1.82688	0.348458	22.1109	0.010661	5	0.126903	65	0.242666	48.2051	11.6977	0.566016	435.543	0.117701	0.0616204	0.0430144	0.0946023	0.0505806	0.156669	0.0378453	0.0180918	594.64	279.259	0.242666	48.2051	11.6977	0.566016	435.543	0.565685	16.1475	9.13441
5555	0.263499	0.120248	0.0802235	0.172791	0.0869279	0.250482	0.130228	0.0503664	0.26675	0.0929865	0.239062	0.247462	0.0705524	0.327886	0.0558656	0.0364365	567.222	0.447214	1.44428	0.6459	0.735329	3.75468	0.0322581	1	0.0726192	4	0.524184	17.7711	9.3153	0.873404	142.261	0.109371	0.0736996	0.0464909	0.0771638	0.057448	0.14911	0.0475468	0.0269342	501.989	358.83	0.524184	17.7711	9.3153	0.873404	142.261	0.626461	14.8697	9.3153
5555	0.160453	0.0880768	0.0709648	0.104382	0.0617183	0.205846	0.0804006	0.0393204	0.184548	0.141963	0.118981	0.132651	0.076495	0.16136	0.0803918	0.0902663	390.062	0.707107	0.913441	0.6459	0.526497	6.67499	0.0142857	1	0.0240646	5	0.510523	21.4707	10.9613	0.843912	206.09	0.140508	0.0568922	0.0565451	0.108511	0.0456341	0.190227	0.0511632	0.019525	508.084	335.975	0.510523	21.4707	10.9613	0.843912	206.09	0.468165	16.5557	7.7508
5555	0.165336	0.0963858	0.0618814	0.103524	0.0740627	0.198836	0.0861803	0.0360477	0.254089	0.142262	0.17586	0.205929	0.0902107	0.279957	0.0800925	0.0734104	852.188	0.376288	6.86601	2.5836	0.229362	42.1359	0.0237467	9	0.307516	112	0.387561	41.7643	16.1862	0.603254	527.741	0.072301	0.0557981	0.03778	0.0606719	0.0451028	0.125403	0.0205835	0.0184435	1083.95	375.516	0.387561	41.7643	16.1862	0.603254	527.741	0.85675	14.2245	12.1868
5555	0.25669	0.0837226	0.0632586	0.206845	0.0650811	0.293565	0.0831784	0.0307486	0.519761	0.213503	0.258483	0.449561	0.121588	0.495592	0.140232	0.122366	720.484	0.485071	3.76621	1.82688	0.421867	12.9328	0.0222222	2	0.205771	25	0.525374	19.204	10.0893	0.871224	168.126	0.137431	0.068346	0.0575543	0.0983657	0.0531485	0.18607	0.0596317	0.0249494	560.817	469.587	0.525374	19.204	10.0893	0.871224	168.126	0.645169	12.8207	8.27156
5555	0.169619	0.0918162	0.0552383	0.124616	0.0677427	0.208175	0.0688719	0.0376518	0.191691	0.096322	0.0685967	0.126201	0.0590931	0.160583	0.0923275	0.0509106	397.833	1	0.6459	0.6459	0.923065	2.50312	0.019802	2	0.0265793	7	0.345699	30.8142	10.6525	0.65927	241.551	0.130808	0.073767	0.0532197	0.0936811	0.0618539	0.170947	0.0562982	0.0213613	405.008	279.954	0.345699	30.8142	10.6525	0.65927	241.551	0.667759	15.9526	10.6525
5555	0.259771	0.11182	0.0865389	0.19239	0.085021	0.283638	0.10291	0.0428912	0.324384	0.135976	0.157429	0.262296	0.0812268	0.282808	0.108763	0.0734052	382.048	0.525226	3.47828	1.82688	0.487706	8.76092	0.0167598	3	0.0518345	21	0.533571	30.6241	16.3401	0.779229	382.143	0.0951102	0.0664151	0.0390075	0.0748343	0.0573236	0.154269	0.0325921	0.0175569	610.22	260.699	0.533571	30.6241	16.3401	0.779229	382.143	0.762684	15.2438	11.6262
5555	0.215775	0.106924	0.0828803	0.143571	0.0879218	0.266026	0.105096	0.0333564	0.241433	0.165339	0.102371	0.210135	0.0931929	0.250182	0.059371	0.0973008	464.833	2	0.6459	1.2918	0.623416	5.00624	0	0	0	0	0.457895	26.764	12.2551	0.762619	247.809	0.14541	0.0633854	0.0460985	0.1254	0.0559101	0.211095	0.0368057	0.0155664	641.623	344.886	0.457895	26.764	12.2551	0.762619	247.809	0.854531	14.3413	12.2551
5555	0.211675	0.08723	0.0696593	0.149443	0.0616024	0.250865	0.0938991	0.0388116	0.162055	0.208376	0.174888	0.16309	0.128353	0.247664	0.0209202	0.114185	549.364	0.5547	2.32883	1.2918	0.655583	4.58905	0.0344828	1	0.0376724	7	0.69958	13.3156	9.3153	0.930504	110.137	0.111218	0.0654012	0.0428505	0.0727426	0.0519253	0.148443	0.0550171	0.0225578	402.705	300	0.69958	13.3156	9.3153	0.930504	110.137	0.732793	12.3399	9.0426
5555	0.213662	0.106966	0.0752081	0.144321	0.0846099	0.228016	0.101784	0.0382557	0.182629	0.110438	0.104408	0.147887	0.0795184	0.203462	0.0604216	0.0466756	536.917	1	0.6459	0.6459	0.623416	5.00624	0.0208333	1	0.294363	10	0.502707	20.5575	10.3344	0.880588	161.868	0.165115	0.10459	0.0467716	0.119032	0.0806063	0.183983	0.0714044	0.0391634	401.446	293.484	0.502707	20.5575	10.3344	0.880588	161.868	0.734726	13.732	10.0893
5555	0.215017	0.0904438	0.091794	0.170304	0.0641724	0.248308	0.0748316	0.0391786	0.426862	0.162448	0.128477	0.332284	0.0761232	0.333997	0.139079	0.108104	896.714	1	0.6459	0.6459	0.847174	2.92031	0	0	0	0	0.560681	17.5466	9.83806	0.854704	158.531	0.0972276	0.0766419	0.0397559	0.0816606	0.0619414	0.14106	0.0278624	0.0241074	788.797	589.379	0.560681	17.5466	9.83806	0.854704	158.531	0.565685	13.7016	7.7508
5555	0.214876	0.0980133	0.0813161	0.154492	0.0787631	0.255479	0.091971	0.0334376	0.251226	0.154138	0.128286	0.207879	0.102679	0.256754	0.0789092	0.0720884	483.558	0.894427	2.04252	1.82688	0.340517	17.939	0.0357143	4	0.222532	44	0.354008	31.1776	11.0371	0.664223	214.851	0.181127	0.07425	0.0592541	0.124704	0.0611596	0.234435	0.0829085	0.0232218	325.499	290.049	0.354008	31.1776	11.0371	0.664223	214.851	0.670512	15.887	10.6525
5555	0.274558	0.11969	0.0854691	0.210938	0.089208	0.340703	0.101088	0.0482775	0.285966	0.093604	0.129234	0.255314	0.0535188	0.265278	0.0656023	0.0540142	414.64	0.362143	5.04464	1.82688	0.229081	35.8781	0.013363	6	0.202507	88	0.405708	37.1322	15.0648	0.688252	410.095	0.0978761	0.0803557	0.0503481	0.0663725	0.057994	0.125285	0.0459627	0.034512	382.075	476.413	0.405708	37.1322	15.0648	0.688252	410.095	0.712262	13.0785	9.3153
5555	0.285622	0.101676	0.0849637	0.246219	0.0777487	0.322484	0.071416	0.0385529	0.393457	0.14083	0.171994	0.326381	0.0901002	0.337654	0.120293	0.0725099	430.907	0.304114	8.49549	2.5836	0.268569	44.639	0.0118871	8	0.236742	123	0.293002	46.8667	13.732	0.566914	505.213	0.19209	0.104691	0.0630704	0.133347	0.07966	0.220809	0.0886247	0.0408105	812.184	430.798	0.293002	46.8667	13.732	0.566914	505.213	0.707107	14.7288	10.4148
5555	0.156096	0.0941175	0.0767587	0.104298	0.0655845	0.185445	0.0747827	0.0425509	0.257469	0.134054	0.146889	0.215969	0.0799256	0.243182	0.0806116	0.0751756	690.8	1	1.2918	1.2918	0.460356	8.34374	0.05	4	0.161832	17	0.612741	24.0375	14.7288	0.826021	265.748	0.142749	0.0878673	0.0582821	0.0964433	0.0619006	0.173095	0.0674116	0.0391453	406.795	349.224	0.612741	24.0375	14.7288	0.826021	265.748	0.804943	15.887	12.7882
5555	0.1937	0.0982086	0.0726729	0.142709	0.0726449	0.240572	0.0765365	0.0392388	0.156036	0.0838889	0.0902094	0.126284	0.0568043	0.182854	0.0512078	0.0388101	397.842	0.525226	4.91903	2.5836	0.362584	23.7796	0.00666667	3	0.0604337	44	0.309903	41.054	12.7228	0.52842	497.704	0.136651	0.0706891	0.0589937	0.0977623	0.0533876	0.202212	0.0591192	0.027751	422.312	481.835	0.309903	41.054	12.7228	0.52842	497.704	0.874028	12.5411	10.9613
5555	0.178267	0.098204	0.0738304	0.125933	0.0746243	0.213061	0.0784055	0.0374903	0.406485	0.141476	0.181634	0.338815	0.085228	0.288655	0.120124	0.0779929	645.133	1	1.2918	1.2918	0.357528	12.5156	0.011976	2	0.0817402	15	0.461407	28.5514	13.1738	0.748381	363.37	0.149391	0.0658843	0.0474307	0.109473	0.0481476	0.177984	0.0613311	0.0269024	419.864	261.722	0.461407	28.5514	13.1738	0.748381	363.37	0.912636	12.7391	11.6262
5555	0.181718	0.0984307	0.0610776	0.135922	0.0784635	0.194428	0.0715559	0.0336289	0.280979	0.140787	0.145602	0.231431	0.0947054	0.270566	0.0917545	0.0667498	400.333	0.447214	1.44428	0.6459	0.735329	3.75468	0.0125	1	0.0182802	3	0.588524	23.333	13.732	0.842358	263.245	0.116311	0.072591	0.0544821	0.0789591	0.0547495	0.142795	0.0546786	0.0274477	307.842	314.307	0.588524	23.333	13.732	0.842358	263.245	0.706494	15.5151	10.9613
5555	0.13373	0.086589	0.0670441	0.0964911	0.0650512	0.173008	0.0570652	0.0340808	0.221394	0.120815	0.104839	0.184685	0.0869479	0.227005	0.0645818	0.0541	715.789	1	0.6459	0.6459	0.474913	7.92655	0.0178571	2	0.041217	12	0.635972	23.6879	15.0648	0.74281	292.448	0.153387	0.102806	0.0645449	0.111061	0.0783113	0.170725	0.0651833	0.0394028	413.228	458.051	0.635972	23.6879	15.0648	0.74281	292.448	0.888957	13.0785	11.6262
5555	0.379019	0.107308	0.0607392	0.325193	0.0894727	0.377932	0.0926638	0.0318111	0.323708	0.064804	0.108524	0.287877	0.0458213	0.380255	0.0726139	0.0290803	489.75	1	0.6459	0.6459	1.15299	1.66875	0.0105263	1	0.0637396	8	0.60383	17.6415	10.6525	0.913455	157.697	0.157887	0.106603	0.0371482	0.101986	0.0756453	0.169542	0.0787611	0.0471087	648.603	420.285	0.60383	17.6415	10.6525	0.913455	157.697	0.765858	13.1738	10.0893
5555	0.197895	0.0943968	0.0768098	0.140103	0.0714529	0.241312	0.0864873	0.0370224	0.355616	0.149824	0.18429	0.292454	0.0942161	0.309784	0.112309	0.077029	522.254	0.306786	5.9549	1.82688	0.179789	57.5718	0.0206612	10	0.20415	154	0.400819	31.9051	12.7882	0.523926	521.901	0.128788	0.0612713	0.0430595	0.10034	0.046306	0.162355	0.0454351	0.0229506	299.009	309.752	0.400819	31.9051	12.7882	0.523926	521.901	0.677942	15.2438	10.3344
5555	0.255657	0.10484	0.0627362	0.206219	0.0836995	0.302151	0.0780329	0.0354838	0.270116	0.102778	0.129974	0.231247	0.0561275	0.25393	0.073418	0.0609247	381.457	0.784465	2.32883	1.82688	0.257158	43.8046	0.0108025	7	0.0935956	107	0.31232	48.4123	15.1201	0.561825	547.766	0.130363	0.0543653	0.0577228	0.0900209	0.0385593	0.173936	0.0590961	0.0234274	218.546	286.045	0.31232	48.4123	15.1201	0.561825	547.766	0.734946	15.1201	11.1125
5555	0.235719	0.0974941	0.0800155	0.188751	0.0760962	0.295697	0.076082	0.0351667	0.523646	0.152864	0.221437	0.49064	0.100702	0.461982	0.0883455	0.0755435	651.55	0.572598	5.04464	2.88855	0.168802	90.9467	0.0178306	12	0.44304	226	0.424048	42.649	18.0852	0.706487	629.952	0.166556	0.0798828	0.0703061	0.116298	0.0632207	0.213241	0.0747211	0.0285656	300.174	503.783	0.424048	42.649	18.0852	0.706487	629.952	0.825828	14.7571	12.1868
5555	0.27905	0.106534	0.0825455	0.217956	0.078978	0.339348	0.0950887	0.04283	0.420246	0.106921	0.188704	0.386113	0.0618861	0.335811	0.0864776	0.0608107	619.423	0.784465	2.32883	1.82688	0.268303	21.6937	0.00749625	5	0.184437	41	0.72111	28.8855	20.8296	0.893895	505.63	0.109371	0.054818	0.0375383	0.0786937	0.0428855	0.143958	0.0456042	0.0192962	300.835	374.55	0.72111	28.8855	20.8296	0.893895	505.63	0.870348	13.4403	11.6977
5555	0.300592	0.10723	0.0673863	0.247702	0.0844874	0.326923	0.0877424	0.0375558	0.228326	0.091886	0.0973838	0.19209	0.0594268	0.231222	0.0673863	0.0472175	562.848	0.285714	6.39408	1.82688	0.304608	32.9578	0.00775194	6	0.159611	92	0.374707	51.7124	19.377	0.762071	748.85	0.154897	0.0661617	0.0427519	0.125483	0.0561514	0.216968	0.0499711	0.0187097	461.677	401.185	0.374707	51.7124	19.377	0.762071	748.85	0.512148	20.7996	10.6525
5555	0.239521	0.085333	0.0680004	0.191771	0.0644944	0.31925	0.0758439	0.0325906	0.289432	0.100368	0.149391	0.247091	0.0596881	0.311597	0.0807146	0.054872	409.704	0.485071	3.76621	1.82688	0.28696	29.6203	0.010101	7	0.0931548	67	0.69541	30.467	21.1871	0.907359	587.816	0.09959	0.0539748	0.0396194	0.0778019	0.0413015	0.146425	0.035217	0.0200838	289.744	429.762	0.69541	30.467	21.1871	0.907359	587.816	0.800327	15.9787	12.7882
5555	0.322546	0.108601	0.0752511	0.267237	0.0816226	0.385837	0.0926863	0.0425945	0.364833	0.111025	0.162698	0.31088	0.0701841	0.355978	0.10282	0.0581517	360.304	0.632456	2.88855	1.82688	0.367791	19.1906	0.0101781	4	0.11977	43	0.508269	28.0725	14.2684	0.882001	334.584	0.122068	0.0771716	0.0450401	0.0831043	0.0529128	0.136365	0.0567195	0.0359046	390.189	389.832	0.508269	28.0725	14.2684	0.882001	334.584	0.647921	14.5148	9.40445
5555	0.262808	0.107794	0.0842931	0.21406	0.0838346	0.327264	0.079277	0.0394029	0.24563	0.0937487	0.102006	0.204141	0.0572279	0.226138	0.0738742	0.0510812	209.614	0.392232	6.58691	2.5836	0.268582	36.7124	0.00982801	8	0.0653423	88	0.463751	39.59	18.3599	0.790439	615.768	0.110949	0.070209	0.0691077	0.0814458	0.0480375	0.126145	0.045066	0.0328425	287.409	319.158	0.463751	39.59	18.3599	0.790439	615.768	0.695457	15.9787	11.1125
5555	0.36284	0.12983	0.0880886	0.290737	0.101042	0.438733	0.115254	0.046751	0.283983	0.101638	0.130161	0.24312	0.0640364	0.304305	0.0765054	0.0530133	361.761	0.20795	12.4241	2.5836	0.301279	48.8109	0.0136364	6	0.130156	120	0.294086	35.1408	10.3344	0.649584	289.11	0.0955587	0.0481375	0.0488122	0.0678353	0.0381914	0.151967	0.0420991	0.0163083	510.109	555.223	0.294086	35.1408	10.3344	0.649584	289.11	0.615385	11.8747	7.30752
5555	0.310977	0.10061	0.0727216	0.25048	0.0805654	0.331387	0.0951065	0.0333372	0.172861	0.0649133	0.0748432	0.140504	0.040362	0.226956	0.0561423	0.0343195	484.833	1	0.6459	0.6459	0.923065	2.50312	0	0	0	0	0.578673	19.0732	11.0371	0.889637	193.575	0.0783195	0.0529621	0.0396889	0.0513139	0.0411484	0.131206	0.0399974	0.0193921	393.836	398.638	0.578673	19.0732	11.0371	0.889637	193.575	0.765641	13.9131	10.6525
5555	0.198969	0.0957139	0.0606863	0.146067	0.0749798	0.249518	0.0794402	0.0342771	0.405019	0.103678	0.176156	0.375461	0.0655838	0.405571	0.0718094	0.0551848	674.25	1	0.6459	0.6459	1.15299	1.66875	0	0	0	0	0.580276	16.9541	9.83806	0.814069	163.12	0.0894467	0.0635872	0.0467358	0.0649908	0.049812	0.119316	0.0379074	0.02235	418.655	461.85	0.580276	16.9541	9.83806	0.814069	163.12	0.688468	12.0144	8.27156
5555	0.231039	0.0955827	0.0774617	0.180197	0.0716448	0.301954	0.0797326	0.0376167	0.359095	0.1178	0.152792	0.321815	0.073567	0.342296	0.0797219	0.061562	641.474	0.299813	8.61738	2.5836	0.132913	96.7873	0.016016	16	0.256083	239	0.349628	48.5973	16.991	0.605109	635.793	0.0770396	0.058967	0.0377674	0.0573644	0.0459308	0.11675	0.0310432	0.0211481	657.331	580.506	0.349628	48.5973	16.991	0.605109	635.793	0.478897	22.2437	10.6525
5555	0.196395	0.106619	0.0747781	0.143981	0.0788874	0.244617	0.0790976	0.0431905	0.223587	0.111912	0.108404	0.18968	0.069276	0.218346	0.0617441	0.0597132	288.107	0.464991	3.92886	1.82688	0.0838181	140.592	0.0116788	24	0.16548	332	0.444732	71.8576	31.9574	0.668614	1552.35	0.123836	0.0782829	0.0399982	0.0932103	0.0638641	0.160805	0.0475508	0.0245248	522.166	335.891	0.444732	71.8576	31.9574	0.668614	1552.35	0.612513	24.5951	15.0648
5555	0.346803	0.103009	0.056364	0.295056	0.0813742	0.334567	0.0888182	0.0354932	0.311344	0.104433	0.117278	0.263894	0.0682652	0.31354	0.0864752	0.0525396	309.749	0.388514	6.64995	2.5836	0.18684	69.6702	0.0140845	11	0.14144	187	0.282592	59.4263	16.7934	0.528437	616.602	0.117945	0.0782262	0.0366513	0.0828191	0.0611003	0.146869	0.0526413	0.0285041	361.336	411.6	0.282592	59.4263	16.7934	0.528437	616.602	0.733903	20.527	15.0648
5555	0.207302	0.0977049	0.074472	0.154794	0.0722409	0.252458	0.0802049	0.0396933	0.470471	0.140245	0.226866	0.419311	0.085728	0.423389	0.111007	0.0747668	643.923	0.5547	4.65765	2.5836	0.200883	80.9342	0.0135338	9	0.325043	191	0.476611	38.5219	18.3599	0.703519	677.929	0.143301	0.0833469	0.050846	0.108103	0.066838	0.173258	0.0546628	0.027779	460.461	458.318	0.476611	38.5219	18.3599	0.703519	677.929	0.839773	17.1984	14.4428
5555	0.312546	0.119059	0.111352	0.252647	0.0890226	0.391017	0.0980962	0.0475516	0.278854	0.0787514	0.122713	0.245021	0.0492336	0.278434	0.0686893	0.0410899	354.754	0.312348	9.24788	2.88855	0.274562	57.5718	0.00636364	7	0.183513	139	0.527267	37.3171	19.6761	0.676986	622.026	0.13487	0.0673495	0.0424271	0.091373	0.0482929	0.160582	0.0628456	0.0288046	277.661	261.105	0.527267	37.3171	19.6761	0.676986	622.026	0.778337	14.1804	11.0371
5555	0.493766	0.130447	0.0995115	0.425003	0.101677	0.576967	0.120759	0.0473812	0.245352	0.108719	0.105435	0.197325	0.066893	0.253642	0.0805906	0.0577193	239.686	0.421637	6.12755	2.5836	0.283174	63.8296	0.00990099	7	0.190207	153	0.251068	46.307	11.6262	0.613755	360.867	0.157307	0.111854	0.0490486	0.106094	0.0910823	0.225007	0.0751132	0.0354441	212.37	245.606	0.251068	46.307	11.6262	0.613755	360.867	0.697601	11.8571	8.27156
5555	0.258027	0.121216	0.0944916	0.193044	0.0907475	0.314799	0.101067	0.0483875	0.242282	0.101266	0.127654	0.200004	0.0609375	0.229849	0.0757214	0.0547583	232.938	0.784465	2.32883	1.82688	0.191471	53.8171	0.0160643	12	0.129029	129	0.644555	31.1776	20.0957	0.933594	527.324	0.144911	0.0871414	0.055644	0.0849744	0.0584117	0.142823	0.0822001	0.0418815	240.61	190.381	0.644555	31.1776	20.0957	0.933594	527.324	0.808608	13.1738	10.6525
5555	0.258869	0.0935611	0.0871985	0.205905	0.0693554	0.344214	0.0853294	0.0388612	0.342794	0.124289	0.169819	0.271257	0.0748794	0.409104	0.122031	0.0676206	451.526	0.471405	3.8754	1.82688	0.419464	15.8531	0.0223881	3	0.430859	56	0.677577	17.0522	11.5542	0.927284	166.458	0.138328	0.0740507	0.0433023	0.100038	0.0574463	0.143931	0.0590719	0.0274989	297.93	412.489	0.677577	17.0522	11.5542	0.927284	166.458	0.762629	11.8571	9.0426
5555	0.288859	0.0887306	0.0668083	0.251475	0.072758	0.383228	0.0637058	0.0274703	0.291568	0.0914689	0.137312	0.260742	0.055489	0.329399	0.0678197	0.0493882	550.719	0.542326	5.32623	2.88855	0.212023	81.7686	0.00871249	9	0.228237	181	0.238133	55.8507	13.2999	0.471527	680.432	0.130759	0.0691155	0.0677187	0.0881842	0.0458549	0.171533	0.0625499	0.0331863	305.338	541.358	0.238133	55.8507	13.2999	0.471527	680.432	0.79196	16.1475	12.7882
5555	0.311835	0.102768	0.0768939	0.259328	0.0821509	0.354232	0.0851159	0.0346568	0.357406	0.108641	0.148197	0.310951	0.0719949	0.33486	0.0912858	0.0535481	603.562	0.447214	8.17006	3.65376	0.180581	97.2045	0.0101721	13	0.365164	250	0.270775	66.7906	18.0852	0.582501	972.045	0.157482	0.0867132	0.0313317	0.133889	0.0704	0.181461	0.0417926	0.027221	435.55	329.779	0.270775	66.7906	18.0852	0.582501	972.045	0.515769	22.6802	11.6977
5555	0.252008	0.0875908	0.0634594	0.207047	0.0652519	0.330614	0.073902	0.035089	0.145926	0.0487244	0.0679028	0.11795	0.0291132	0.181535	0.0475325	0.0264365	1430.33	0.5	1.2918	0.6459	1.34683	1.25156	0	0	0	0	0.623415	19.5485	12.1868	0.81223	188.986	0.106068	0.064763	0.0463891	0.0724198	0.0473241	0.139351	0.0496504	0.0273469	335.713	497.016	0.623415	19.5485	12.1868	0.81223	188.986	0.77169	12.1868	9.40445
5555	0.394075	0.106046	0.0763916	0.342689	0.0839478	0.457102	0.0887589	0.0364673	0.37286	0.109755	0.168354	0.329377	0.068927	0.34061	0.0877877	0.058002	424.086	0.549442	4.70222	2.5836	0.239319	53.3999	0.00905563	7	0.237318	118	0.358042	43.8927	15.7154	0.718111	531.496	0.0917185	0.0706686	0.0405415	0.0710851	0.0573967	0.140494	0.033489	0.0225482	333.21	296.245	0.358042	43.8927	15.7154	0.718111	531.496	0.806226	12.918	10.4148
5555	0.332755	0.111973	0.0815705	0.275894	0.0879323	0.370416	0.0969425	0.039559	0.332171	0.104207	0.146352	0.295341	0.0686384	0.321509	0.0778729	0.0517206	482.468	0.245072	11.7866	2.88855	0.239332	71.3389	0.0124654	9	0.332507	172	0.317977	40.2173	12.7882	0.673442	528.993	0.221425	0.0932964	0.0499925	0.176543	0.0743695	0.252584	0.0725466	0.0318031	365.447	382.479	0.317977	40.2173	12.7882	0.673442	528.993	0.83517	10.8273	9.0426
5555	0.274594	0.100385	0.0925664	0.205753	0.0749173	0.33601	0.104912	0.0408266	0.444687	0.124749	0.213231	0.402065	0.0741899	0.389703	0.0935646	0.0691475	527.473	0.441726	4.13578	1.82688	0.23349	37.964	0.0134357	7	0.28234	86	0.528685	33.9451	17.9463	0.767081	497.287	0.110384	0.072704	0.0502304	0.0864081	0.0520232	0.129968	0.0397816	0.0313301	438.883	340.567	0.528685	33.9451	17.9463	0.767081	497.287	0.707107	14.2684	10.0893
5555	0.208895	0.0900918	0.0722423	0.160564	0.0678762	0.270379	0.0758473	0.035464	0.401575	0.106543	0.191487	0.366982	0.0565918	0.406518	0.0829256	0.064435	436.235	0.4	3.2295	1.2918	0.507791	7.09218	0.0125	2	0.0501817	15	0.420542	27.6457	11.6262	0.750504	266.165	0.149026	0.0740622	0.0411683	0.107923	0.057632	0.170026	0.0628715	0.0268607	463.823	361.297	0.420542	27.6457	11.6262	0.750504	266.165	0.760963	13.6864	10.4148
5555	0.373537	0.113595	0.0859965	0.309327	0.0866132	0.412108	0.104118	0.042845	0.350987	0.121474	0.162597	0.314062	0.0739563	0.312567	0.0807473	0.0653334	586.01	0.299813	8.61738	2.5836	0.252031	40.4671	0.00943396	6	0.238897	83	0.545521	30.8751	16.843	0.800044	481.851	0.143608	0.0743438	0.0629524	0.0954041	0.0509679	0.169159	0.069749	0.0344951	330.471	391.855	0.545521	30.8751	16.843	0.800044	481.851	0.684347	14.7429	10.0893
5555	0.26031	0.108125	0.104209	0.184085	0.0805182	0.309302	0.113543	0.0434493	0.453474	0.159922	0.214283	0.416898	0.0870538	0.393675	0.092925	0.0966583	535.072	0.27735	9.3153	2.5836	0.189484	75.0936	0.0166667	10	0.30202	177	0.526334	35.1408	18.4958	0.783297	522.318	0.144548	0.0796555	0.0860653	0.107176	0.057622	0.176392	0.0573544	0.0332112	519.221	466.047	0.526334	35.1408	18.4958	0.783297	522.318	0.568048	16.5557	9.40445
5555	0.294687	0.114383	0.10775	0.221887	0.0867109	0.361417	0.11307	0.0442609	0.313983	0.127791	0.137756	0.265865	0.0746607	0.274488	0.0874166	0.0718819	519.931	0.5547	5.20741	2.88855	0.180496	72.1733	0.0114286	12	0.263089	190	0.531009	39.8997	21.1871	0.683572	675.843	0.12055	0.0693122	0.0572269	0.0758803	0.051126	0.169629	0.062529	0.0279566	524.756	403.948	0.531009	39.8997	21.1871	0.683572	675.843	0.762583	14.5722	11.1125
5555	0.401047	0.121717	0.085892	0.318663	0.092565	0.415859	0.129023	0.0465692	0.345178	0.096121	0.120762	0.316303	0.0644133	0.301912	0.0658856	0.0463234	547.209	0.274721	9.40445	2.5836	0.371469	35.8781	0.00485437	3	0.26131	85	0.525506	34.2388	17.9927	0.81055	485.188	0.172557	0.0753954	0.0632486	0.113617	0.0559781	0.203008	0.0837345	0.0299869	240.195	315.364	0.525506	34.2388	17.9927	0.81055	485.188	0.810679	14.3413	11.6262
5555	0.349568	0.104632	0.0692642	0.303201	0.0833774	0.435394	0.0777042	0.0356102	0.305855	0.104912	0.11953	0.26362	0.0704537	0.300807	0.0794845	0.0502743	426.361	0.2	14.4428	2.88855	0.152974	139.758	0.0117188	15	0.249992	336	0.210352	68.6601	14.4428	0.538959	727.157	0.125847	0.0555199	0.0467818	0.0913371	0.0426943	0.17075	0.0527767	0.0207627	452.261	545.067	0.210352	68.6601	14.4428	0.538959	727.157	0.637173	15.8344	10.0893
5555	0.543004	0.114491	0.0778354	0.507158	0.0943835	0.567083	0.0724049	0.0346303	0.585601	0.0891031	0.191291	0.536015	0.0465519	0.543489	0.113846	0.0548801	881	0.421637	4.33283	1.82688	0.700508	7.09218	0.00431034	1	0.159812	17	0.443645	23.4756	10.4148	0.818624	196.078	0.166456	0.0867212	0.063277	0.127135	0.0715942	0.224284	0.0625447	0.0248897	760.695	651.215	0.443645	23.4756	10.4148	0.818624	196.078	0.596464	13.1738	7.85771
5555	0.28691	0.104202	0.0851416	0.233651	0.0779084	0.378613	0.0869362	0.04121	0.343738	0.0932683	0.157944	0.316957	0.0558334	0.32783	0.0678032	0.0519106	605.905	0.406138	6.36138	2.5836	0.201854	61.3265	0.0121131	9	0.306282	147	0.677813	28.1393	19.0732	0.879634	445.556	0.118924	0.0843457	0.0603622	0.0785178	0.0671151	0.155558	0.0587027	0.0283359	413.51	646.417	0.677813	28.1393	19.0732	0.879634	445.556	0.812794	13.5793	11.0371
5555	0.464693	0.110985	0.153882	0.380999	0.0851483	0.601762	0.141509	0.0422059	0.446089	0.091343	0.176	0.389184	0.047204	0.378663	0.113218	0.0582802	660.667	0.784465	2.32883	1.82688	0.837654	5.00624	0.00265957	1	0.0937284	12	0.691051	20.2199	13.973	0.916993	225.281	0.183363	0.0598098	0.0395166	0.128136	0.0471608	0.235362	0.0814739	0.0208574	242.573	683.994	0.691051	20.2199	13.973	0.916993	225.281	0.737564	10.2126	7.53242
5555	0.271896	0.102932	0.0960142	0.216952	0.0768279	0.355299	0.0897387	0.0411468	0.334294	0.0966625	0.174936	0.31391	0.0592174	0.307423	0.0606796	0.0513973	593.887	0.485071	5.9549	2.88855	0.213971	66.3327	0.011022	11	0.32045	159	0.716432	30.7057	21.9986	0.905797	551.104	0.101501	0.0490478	0.0414294	0.0633051	0.0345321	0.145809	0.053446	0.0216271	235.401	272.923	0.716432	30.7057	21.9986	0.905797	551.104	0.624247	17.0645	10.6525
5555	0.254968	0.097849	0.0704504	0.213355	0.0762945	0.339755	0.0701834	0.035327	0.288968	0.0939388	0.108622	0.246483	0.061664	0.262373	0.0766648	0.0465036	331.264	0.151402	17.0645	2.5836	0.193382	68.0015	0.00756859	8	0.204294	154	0.49242	43.4245	21.3831	0.839313	727.157	0.0927468	0.0464512	0.0465026	0.0589415	0.0347151	0.141591	0.047832	0.0185263	270.4	395.751	0.49242	43.4245	21.3831	0.839313	727.157	0.80399	16.1475	12.9824
5555	0.265173	0.115113	0.0937207	0.20317	0.0900017	0.322165	0.0967862	0.0413713	0.425734	0.130985	0.145332	0.369992	0.0912128	0.356215	0.10616	0.0590349	461.152	0.421637	6.12755	2.5836	0.271798	32.9578	0.00917431	4	0.282645	88	0.501477	33.5868	16.843	0.743487	439.298	0.0764546	0.0580531	0.0355597	0.0547002	0.0466657	0.112322	0.0329108	0.0191026	697.293	304.997	0.501477	33.5868	16.843	0.743487	439.298	0.748701	15.5285	11.6262
5555	0.296487	0.11494	0.0900335	0.230402	0.0850539	0.385148	0.105811	0.0469613	0.439863	0.155866	0.16134	0.388405	0.0945011	0.409733	0.104277	0.0864243	469.241	0.147043	12.4241	1.82688	0.286897	36.2953	0.0177515	6	0.276109	85	0.491152	26.0371	12.7882	0.761533	299.123	0.195087	0.069379	0.035171	0.159707	0.060183	0.218391	0.059881	0.0178166	569.231	408.321	0.491152	26.0371	12.7882	0.761533	299.123	0.742781	9.83806	7.30752
5555	0.359316	0.117878	0.110071	0.266272	0.093391	0.437058	0.140302	0.040989	0.450401	0.110617	0.178489	0.421579	0.070509	0.416688	0.0786597	0.0573843	447.647	0.298142	8.66566	2.5836	0.244948	55.4858	0.0160772	10	0.322459	136	0.640695	27.0508	17.3313	0.802429	381.726	0.115945	0.0612284	0.0623897	0.0856861	0.0472998	0.157596	0.0474707	0.0236001	367.442	314.624	0.640695	27.0508	17.3313	0.802429	381.726	0.774984	11.7866	9.13441
5555	0.420547	0.131723	0.087486	0.362421	0.102991	0.450682	0.105206	0.0477584	0.356229	0.116766	0.127764	0.306599	0.0678282	0.3202	0.0933206	0.0654644	314.01	0.342997	5.32623	1.82688	0.223425	40.4671	0.00859599	6	0.11934	96	0.278386	46.6347	12.9824	0.739134	543.177	0.133975	0.0966725	0.0498531	0.109512	0.0800002	0.161967	0.042237	0.0291086	601.144	292.922	0.278386	46.6347	12.9824	0.739134	543.177	0.643921	16.5431	10.6525
5555	0.304597	0.101841	0.0780839	0.256817	0.0787037	0.376481	0.0823837	0.0370514	0.316713	0.121742	0.136344	0.266393	0.0732128	0.266048	0.0910406	0.0661618	418.463	0.312348	8.27156	2.5836	0.186743	84.6889	0.00970874	15	0.24876	218	0.402508	54.9357	22.1121	0.756994	968.291	0.136057	0.0666875	0.0466541	0.110716	0.0545757	0.185258	0.0433378	0.0212879	393.819	354.366	0.402508	54.9357	22.1121	0.756994	968.291	0.637737	19.9498	12.7228
5555	0.347763	0.107675	0.0741796	0.292017	0.0852108	0.399115	0.0930855	0.0379162	0.298667	0.0895226	0.132445	0.261056	0.0512814	0.288591	0.076761	0.051862	521.45	0.485071	3.76621	1.82688	0.399895	16.6875	0.00406504	2	0.091989	25	0.585491	28.6826	16.7934	0.930406	433.874	0.112726	0.0684266	0.0484798	0.0877369	0.0553571	0.163286	0.0408573	0.0229753	442.603	348.199	0.585491	28.6826	16.7934	0.930406	433.874	0.824163	13.2999	10.9613
5555	0.508328	0.12488	0.0765868	0.444552	0.0987026	0.484119	0.118119	0.0439234	0.314842	0.111944	0.105988	0.267544	0.0734631	0.326359	0.0868277	0.0547461	516.441	0.232495	7.85771	1.82688	0.290767	28.3687	0.0119403	4	0.238543	97	0.42116	30.3642	12.7882	0.753508	262.828	0.146315	0.0849051	0.0379132	0.105727	0.0644308	0.191344	0.0614246	0.032268	548.056	485.069	0.42116	30.3642	12.7882	0.753508	262.828	0.626908	13.8229	8.66566
5555	0.476993	0.104064	0.139381	0.42746	0.0865336	0.563861	0.0977925	0.0315723	0.333351	0.0787924	0.131684	0.278983	0.0467708	0.317089	0.0982918	0.044735	NaN	NaN	0	0	NaN	0	0	0	0	0	0.593575	20.0645	11.9098	0.929285	202.753	0.10108	0.0851843	0.0603787	0.0680971	0.0746845	0.193356	0.047765	0.0216412	570.518	492.911	0.593575	20.0645	11.9098	0.929285	202.753	0.627572	11.6441	7.30752
5555	0.273367	0.118747	0.0947481	0.206301	0.0869438	0.335376	0.102069	0.0484134	0.388729	0.106609	0.169644	0.348026	0.0689499	0.328122	0.0879975	0.054652	497.349	0.4	4.5672	1.82688	0.237451	34.6265	0.0158014	7	0.223238	81	0.639896	26.5527	16.991	0.854508	368.793	0.164145	0.0767666	0.0618209	0.107754	0.0519886	0.168499	0.0818994	0.0363984	264.388	310.344	0.639896	26.5527	16.991	0.854508	368.793	0.658486	12.4073	8.17006
5555	0.392169	0.117546	0.0817493	0.314536	0.094841	0.396953	0.118826	0.0387275	0.265192	0.0910658	0.116378	0.232357	0.0559282	0.239246	0.0672846	0.0480308	340.656	0.685994	2.66311	1.82688	0.494151	13.35	0.00301205	1	0.0298111	6	0.469185	35.2593	16.5431	0.754284	423.862	0.114624	0.0831873	0.0592119	0.0925868	0.0651754	0.136991	0.0371594	0.0284946	489.937	249.234	0.469185	35.2593	16.5431	0.754284	423.862	0.775738	15.3529	11.9098
5555	0.490253	0.121031	0.127056	0.4272	0.101517	0.581253	0.110193	0.0360928	0.335876	0.094188	0.131653	0.278889	0.0599787	0.369319	0.0998988	0.0483964	379.792	0.685994	2.66311	1.82688	0.610271	10.0125	0.00724638	2	0.0821627	24	0.537383	20.6789	11.1125	0.8303	200.667	0.122538	0.0748959	0.0734166	0.0887418	0.0610436	0.184866	0.0512107	0.0246354	556.559	498.287	0.537383	20.6789	11.1125	0.8303	200.667	0.738969	11.056	8.17006
5555	0.215177	0.0968752	0.0841568	0.162753	0.0721388	0.273588	0.0812995	0.038734	0.361617	0.1405	0.168169	0.313611	0.0841699	0.313924	0.0945482	0.0776071	521.601	0.128432	14.2245	1.82688	0.101359	138.089	0.0115502	19	0.288831	300	0.611462	50.7474	31.0301	0.819841	1143.09	0.162691	0.0832833	0.0685905	0.109768	0.0632025	0.212364	0.0770578	0.0320407	165.487	463.352	0.611462	50.7474	31.0301	0.819841	1143.09	0.837171	13.973	11.6977
5555	0.328764	0.107157	0.0909955	0.272978	0.0842306	0.393504	0.0945162	0.0377532	0.278388	0.102116	0.136532	0.246452	0.0616621	0.242021	0.0691088	0.0557647	398.156	1.41421	0.913441	1.2918	0.343	13.35	0.0140845	4	0.182022	38	0.438091	29.6341	12.9824	0.757464	312.89	0.118467	0.0564672	0.0580761	0.0855803	0.040618	0.153848	0.050844	0.023441	238.317	395.643	0.438091	29.6341	12.9824	0.757464	312.89	0.640312	12.918	8.27156
5555	0.415768	0.103709	0.106439	0.358116	0.0817261	0.537017	0.101848	0.036917	0.360025	0.107014	0.141659	0.307182	0.0695678	0.368892	0.09882	0.0537545	620.066	0.685994	2.66311	1.82688	0.275261	31.7062	0.0128676	7	0.217571	76	0.493144	29.2871	14.4428	0.787155	333.332	0.0986015	0.0556166	0.0362691	0.0690187	0.0446268	0.145116	0.0443594	0.0178637	413.809	722.333	0.493144	29.2871	14.4428	0.787155	333.332	0.873212	11.5542	10.0893
5555	0.344205	0.111581	0.0786361	0.294145	0.0860209	0.394893	0.0858152	0.041492	0.231923	0.0893135	0.127783	0.202613	0.0549789	0.253215	0.0580115	0.0479492	414.782	0.8	3.2295	2.5836	0.253395	45.8905	0.0117647	7	0.163197	110	0.53308	29.1801	15.5553	0.826518	367.959	0.170298	0.116555	0.0550876	0.127103	0.0888524	0.197752	0.0680362	0.0446142	397.933	371.596	0.53308	29.1801	15.5553	0.826518	367.959	0.609131	13.5793	8.27156
5555	0.279332	0.112269	0.0894245	0.228602	0.0850167	0.32028	0.0827061	0.0426533	0.328798	0.10886	0.140526	0.287567	0.0693996	0.287308	0.0806864	0.055763	538.013	0.421637	6.12755	2.5836	0.128274	123.904	0.0085902	17	0.315784	297	0.508736	52.286	26.5998	0.717815	1071.75	0.0858307	0.0671962	0.0396522	0.0678185	0.0582201	0.129782	0.0292808	0.0170383	216.629	332.585	0.508736	52.286	26.5998	0.717815	1071.75	0.827885	17.2348	14.2684
5555	0.268349	0.104671	0.0824277	0.214559	0.0786039	0.335068	0.0864009	0.0408104	0.300229	0.0834043	0.114483	0.264391	0.0569385	0.27562	0.0716629	0.0391609	639.804	0.256074	10.0893	2.5836	0.230386	63.8296	0.00632022	9	0.268492	153	0.571129	43.4485	24.8147	0.844351	871.086	0.109104	0.0678226	0.0440757	0.0723149	0.0501342	0.133335	0.0532703	0.0273417	277.814	364.409	0.571129	43.4485	24.8147	0.844351	871.086	0.75494	17.8647	13.4868
5555	0.247375	0.109605	0.08667	0.187722	0.0845468	0.316782	0.0919014	0.0409948	0.330275	0.122887	0.168923	0.293998	0.0726031	0.289776	0.0793585	0.06812	468.759	0.471405	3.8754	1.82688	0.181719	60.4921	0.0120378	14	0.280501	169	0.391081	53.364	20.8697	0.777175	846.889	0.144346	0.0811738	0.0744619	0.10445	0.0584356	0.170537	0.0607303	0.0350795	327.025	350.549	0.391081	53.364	20.8697	0.777175	846.889	0.891278	15.4071	13.732
5555	0.345045	0.121459	0.0826729	0.300997	0.0958259	0.402481	0.0792782	0.0425208	0.347204	0.122273	0.132413	0.285361	0.0753717	0.308286	0.103413	0.0656637	492.579	0.420471	8.6897	3.65376	0.235854	55.4858	0.0111111	10	0.277647	135	0.308354	50.4464	15.5553	0.616883	596.994	0.0813063	0.048984	0.0396268	0.0596213	0.0390578	0.130907	0.0340146	0.0166821	214.871	268.106	0.308354	50.4464	15.5553	0.616883	596.994	0.630271	17.3914	10.9613
5555	0.335108	0.123386	0.0983502	0.280246	0.104275	0.41748	0.0952135	0.0365174	0.31791	0.169035	0.125731	0.279625	0.112185	0.259937	0.0758365	0.0828685	263.111	0.464991	3.92886	1.82688	0.2817	22.5281	0.0229008	6	0.160377	59	0.392232	30.3642	11.9098	0.65627	252.815	0.115461	0.0697662	0.0558331	0.082207	0.0518903	0.168395	0.0509258	0.0280448	185.036	262.095	0.392232	30.3642	11.9098	0.65627	252.815	0.692366	14.5722	10.0893
5555	0.344031	0.129674	0.0837089	0.281498	0.104942	0.375841	0.100767	0.0416773	0.25191	0.119406	0.11763	0.220347	0.0767857	0.261848	0.0630844	0.0597112	330.401	0.542326	5.32623	2.88855	0.180107	73.8421	0.0162602	12	0.201236	168	0.433227	42.693	18.4958	0.627501	613.682	0.100094	0.0794377	0.0407372	0.068941	0.0601499	0.131195	0.0460092	0.0307131	303.634	347.964	0.433227	42.693	18.4958	0.627501	613.682	0.622069	20.5575	12.7882
5555	0.430712	0.122308	0.0759161	0.376213	0.0992001	0.448816	0.0945591	0.0394312	0.347145	0.108468	0.112155	0.298081	0.0741734	0.344204	0.0897973	0.0507611	381.737	0.565685	3.2295	1.82688	0.174151	65.0811	0.0162338	10	0.225045	165	0.257828	45.0929	11.6262	0.548273	438.881	0.141955	0.0740127	0.062854	0.105329	0.0512536	0.175716	0.0566342	0.0334134	172.644	326.525	0.257828	45.0929	11.6262	0.548273	438.881	0.745052	10.1099	7.53242
5555	0.280956	0.119043	0.0865844	0.212596	0.0896744	0.329748	0.107217	0.0463284	0.401617	0.142224	0.170461	0.346682	0.0913838	0.347592	0.106177	0.0723156	381.178	0.166667	17.3313	2.88855	0.135082	115.144	0.0145587	16	0.311353	279	0.457129	45.6538	20.8697	0.706209	705.463	0.103127	0.0577712	0.0463904	0.0646403	0.0425561	0.129323	0.0542428	0.0239601	209.825	356.453	0.457129	45.6538	20.8697	0.706209	705.463	0.787747	14.1067	11.1125
5555	0.547573	0.137044	0.150772	0.503021	0.107526	0.593204	0.0966115	0.0489845	0.38534	0.0848404	0.170831	0.355777	0.053067	0.380762	0.0781856	0.0442866	536.788	0.5547	3.29346	1.82688	0.479625	13.7672	0.00481928	2	0.162563	33	0.646498	22.6065	14.615	0.898409	251.146	0.104699	0.0431671	0.0493791	0.076143	0.0330615	0.149425	0.043539	0.0162496	329.541	570.774	0.646498	22.6065	14.615	0.898409	251.146	0.866859	12.0144	10.4148
5555	0.208283	0.0811195	0.0637887	0.162293	0.0630595	0.26831	0.0710927	0.0296821	0.246669	0.122989	0.134663	0.208832	0.0799932	0.297314	0.0702737	0.0616111	668.344	0.666667	4.33283	2.88855	0.212013	62.9952	0.0167598	9	0.199219	151	0.499228	26.005	12.9824	0.763769	345.848	0.155071	0.0932568	0.0730614	0.112209	0.0649641	0.180939	0.0663149	0.0423954	308.278	626.126	0.499228	26.005	12.9824	0.763769	345.848	0.754474	14.7288	11.1125
5555	0.27549	0.11754	0.0716804	0.221818	0.0908969	0.308665	0.086178	0.0428169	0.317549	0.12055	0.155663	0.276581	0.0721038	0.297444	0.0811337	0.0662841	604.361	0.532152	6.86601	3.65376	0.123807	133.083	0.013459	20	0.226639	315	0.188868	83.2084	15.7154	0.471854	935.333	0.116638	0.0560483	0.0388964	0.0993364	0.0462469	0.156966	0.0308217	0.0170851	651.352	331.205	0.188868	83.2084	15.7154	0.471854	935.333	0.820729	14.1657	11.6262
5555	0.281738	0.099165	0.0873952	0.23066	0.0728528	0.333623	0.0814268	0.0407502	0.46498	0.100976	0.17665	0.42689	0.0611631	0.372357	0.0890815	0.0551945	736.93	0.270914	6.74339	1.82688	0.336434	23.7796	0.00718133	4	0.266878	55	0.501213	35.8983	17.9927	0.825689	508.134	0.130941	0.0608212	0.0411502	0.109216	0.0521944	0.1611	0.0381809	0.0159093	369.34	380	0.501213	35.8983	17.9927	0.825689	508.134	0.623326	16.1862	10.0893
5555	0.274063	0.0991584	0.0934731	0.213953	0.0766225	0.339167	0.094649	0.036327	0.32858	0.115064	0.142592	0.27831	0.0686886	0.306942	0.0935384	0.0638817	514.013	0.3698	6.98648	2.5836	0.143439	96.7873	0.0136364	15	0.279884	253	0.376495	53.3757	20.0957	0.659951	785.563	0.121132	0.0563267	0.0452463	0.0800329	0.0445786	0.175818	0.0597286	0.0192057	339.855	478.095	0.376495	53.3757	20.0957	0.659951	785.563	0.819515	12.9985	10.6525
5555	0.26259	0.101901	0.0885072	0.196616	0.0774464	0.334032	0.10134	0.0389228	0.484994	0.135694	0.198105	0.432292	0.0864356	0.440589	0.112116	0.0700591	742.641	0.105409	27.4032	2.88855	0.139859	123.07	0.0149254	14	0.446113	273	0.475422	42.1818	20.0541	0.726166	651.646	0.111427	0.0587681	0.0364985	0.0835601	0.0493491	0.164113	0.0431819	0.0170019	358.917	474.822	0.475422	42.1818	20.0541	0.726166	651.646	0.727607	15.0648	10.9613
5555	0.263895	0.116766	0.0867462	0.198356	0.0884355	0.311753	0.0995848	0.0450519	0.315609	0.119558	0.146133	0.276161	0.0737909	0.279348	0.0788425	0.0639456	378.366	0.27735	10.4148	2.88855	0.0866838	202.753	0.010989	28	0.270762	486	0.354509	69.1385	24.5102	0.575408	1559.44	0.101167	0.0534559	0.0329954	0.0712276	0.0409851	0.138352	0.044293	0.0200869	282.11	279.608	0.354509	69.1385	24.5102	0.575408	1559.44	0.756391	18.4732	13.973
5555	0.314911	0.129169	0.0955501	0.219417	0.105168	0.296516	0.141045	0.0410036	0.166897	0.167008	0.160037	0.13763	0.112102	0.252989	0.0541232	0.0824987	384.143	0.333333	1.9377	0.6459	0.847174	2.92031	0	0	0	0	0.722045	19.269	13.9131	0.859312	233.207	0.0938205	0.0765839	0.0467916	0.0637663	0.05629	0.132085	0.0440873	0.0314862	265.252	356.788	0.722045	19.269	13.9131	0.859312	233.207	0.774962	17.162	13.2999
5555	0.361011	0.121623	0.0988829	0.293692	0.0948576	0.390498	0.110006	0.0437231	0.246634	0.101826	0.108933	0.212867	0.065828	0.229207	0.0656055	0.0515006	349.852	0.268161	13.6253	3.65376	0.0996725	193.992	0.0103834	26	0.231832	462	0.321081	68.5141	21.9986	0.512099	1440.96	0.11373	0.0644578	0.0430774	0.0899021	0.0502921	0.148659	0.0384638	0.0230971	341.103	207.939	0.321081	68.5141	21.9986	0.512099	1440.96	0.855006	15.5553	13.2999
5555	0.268915	0.0999749	0.0824908	0.211299	0.0761862	0.32393	0.0902775	0.0382966	0.265091	0.110549	0.118711	0.221738	0.0682914	0.239934	0.0782318	0.0587944	372.069	0.420703	6.86601	2.88855	0.0717009	205.673	0.0100756	32	0.220276	493	0.406467	79.5166	32.3208	0.604911	1661.24	0.140558	0.0860815	0.0617277	0.0891071	0.0585354	0.170001	0.0728087	0.0405972	298.634	333.61	0.406467	79.5166	32.3208	0.604911	1661.24	0.573698	26.3556	15.1201
5555	0.254196	0.109473	0.0920006	0.185959	0.0823831	0.289841	0.103855	0.0431967	0.278799	0.107546	0.140933	0.250412	0.0632906	0.265524	0.0626967	0.0600771	372.607	0.624695	5.84887	3.65376	0.11878	148.519	0.011213	22	0.264312	360	0.485317	60.8142	29.5142	0.75137	1401.75	0.0760913	0.0460003	0.039784	0.0586098	0.0353388	0.106705	0.0281923	0.017249	417.355	271.111	0.485317	60.8142	29.5142	0.75137	1401.75	0.821672	18.9965	15.6089
5555	0.319404	0.109476	0.0811145	0.264323	0.0866129	0.345801	0.0893536	0.0377984	0.345526	0.122667	0.140698	0.299354	0.0788948	0.308231	0.0885088	0.0618249	422.102	0.447214	5.77711	2.5836	0.130351	106.8	0.0127226	15	0.244305	261	0.371939	58.2206	21.6545	0.723869	980.806	0.148233	0.0809773	0.0635359	0.101441	0.0578356	0.168507	0.068549	0.0347625	380.782	336.135	0.371939	58.2206	21.6545	0.723869	980.806	0.840941	19.4308	16.3401
5555	0.36168	0.104509	0.0794113	0.302258	0.0848305	0.357342	0.0941482	0.0329964	0.370685	0.0666638	0.101159	0.325601	0.0412659	0.370798	0.0857068	0.034092	460.471	0.4	4.5672	1.82688	0.5645	7.09218	0.0130719	2	0.0883833	15	0.655122	22.0459	14.4428	0.748947	270.337	0.120333	0.0809371	0.0556742	0.0848473	0.0581421	0.154897	0.0539163	0.0339642	201.164	478.134	0.655122	22.0459	14.4428	0.748947	270.337	0.860026	16.7934	14.4428
5555	0.644536	0.133172	0.178857	0.605175	0.0995744	0.671334	0.100268	0.0524413	0.353172	0.0564615	0.0988432	0.308353	0.0419133	0.327423	0.0874238	0.022867	NaN	NaN	0	0	NaN	0	0	0	0	0	0.614295	14.8697	9.13441	0.914609	110.972	0.177106	0.114661	0.110999	0.141346	0.0810908	0.224976	0.0610536	0.0492461	562.159	699.884	0.614295	14.8697	9.13441	0.914609	110.972	0.775265	8.97313	6.95656
5555	0.778909	0.12319	0.156103	0.729851	0.100982	0.759291	0.112637	0.0399294	0.519422	0.102857	0.157639	0.447749	0.0596848	0.444365	0.130445	0.0594587	669.526	0.312348	5.84887	1.82688	0.522617	7.92655	0.00819672	1	0.278791	19	0.709828	12.7391	9.0426	0.908222	109.72	0.189007	0.116588	0.0630763	0.113471	0.0946036	0.204224	0.103597	0.036879	410.575	637.866	0.709828	12.7391	9.0426	0.908222	109.72	0.760117	8.66566	6.58691
5555	0.319846	0.115546	0.0877775	0.254398	0.0927989	0.346737	0.104716	0.0380272	0.199574	0.0694516	0.0933723	0.168784	0.0446334	0.195135	0.0568825	0.0343979	345.205	0.565685	3.2295	1.82688	0.383684	18.3562	0.00835655	6	0.0777047	50	0.412021	39.6585	16.3401	0.711376	536.919	0.147833	0.0858502	0.0561549	0.108187	0.0624979	0.167438	0.0618157	0.0363816	435.901	339.244	0.412021	39.6585	16.3401	0.711376	536.919	0.759284	15.3121	11.6262
5555	0.248403	0.0982096	0.0680496	0.205313	0.0756927	0.313132	0.0717987	0.0358927	0.200543	0.0862058	0.0946987	0.166639	0.0611218	0.24138	0.0595961	0.0383434	300.311	0.549442	4.70222	2.5836	0.210456	56.3202	0.0131422	11	0.0913576	139	0.457759	40.1083	18.3599	0.689257	542.76	0.108706	0.0672913	0.0440097	0.0752962	0.0526783	0.154524	0.0493561	0.0240371	270.164	300.645	0.457759	40.1083	18.3599	0.689257	542.76	0.465713	21.6641	10.0893
5555	0.213288	0.0908618	0.0665579	0.161078	0.0710533	0.251896	0.0767209	0.0332359	0.212926	0.0601596	0.0849036	0.165332	0.0459091	0.238075	0.0778333	0.0221885	313.5	1	0.6459	0.6459	1.15299	1.66875	0	0	0	0	0.512703	25.9407	13.2999	0.788831	283.27	0.103769	0.0710917	0.0401009	0.0738871	0.0552575	0.14764	0.0449184	0.0252077	392.609	381.802	0.512703	25.9407	13.2999	0.788831	283.27	0.776493	15.0648	11.6977
5555	0.178962	0.0866727	0.0623861	0.12423	0.0625048	0.218351	0.0799245	0.0368353	0.112519	0.0927344	0.070537	0.072282	0.0654065	0.10954	0.0577575	0.0408906	496.556	1	0.6459	0.6459	0.735329	3.75468	0.0125	1	0.00466061	2	0.621503	19.7185	12.2551	0.891468	231.121	0.14026	0.0557369	0.0362712	0.113723	0.0470873	0.218452	0.0443321	0.0156684	665.348	334.289	0.621503	19.7185	12.2551	0.891468	231.121	0.786146	13.9431	10.9613
5555	0.261156	0.11073	0.0981505	0.182468	0.0824129	0.278359	0.119565	0.0449847	0.250655	0.196569	0.168914	0.172005	0.13608	0.38231	0.122702	0.0905551	589.014	0.370117	7.80444	2.88855	0.362242	30.0375	0.0258621	3	0.438018	65	0.544892	20.1164	10.9613	0.826111	162.703	0.153904	0.0759765	0.0558623	0.104914	0.0590493	0.184136	0.0729606	0.0276338	403.072	402.962	0.544892	20.1164	10.9613	0.826111	162.703	0.858561	12.4073	10.6525
5555	0.220711	0.112455	0.0801893	0.154284	0.0868149	0.260625	0.0988645	0.0420538	0.222512	0.12415	0.138375	0.189862	0.0751396	0.24223	0.0622811	0.0676046	375.525	0.666667	3.8754	2.5836	0.184924	58.8233	0.0214395	14	0.178553	172	0.317075	52.1742	16.5431	0.561187	709.635	0.115012	0.0802424	0.0585191	0.0791309	0.0613832	0.154613	0.053769	0.0303021	442.062	305.472	0.317075	52.1742	16.5431	0.561187	709.635	0.859412	14.1804	12.1868
5555	0.20595	0.101069	0.0720813	0.155093	0.0808315	0.259863	0.0781436	0.0342161	0.169413	0.0798354	0.0880035	0.13701	0.0451696	0.164628	0.0565243	0.0469378	321.071	0.894427	2.04252	1.82688	0.427917	11.6812	0.00506329	2	0.0102908	18	0.39231	45.8634	17.9927	0.610873	562.785	0.103448	0.0529663	0.039669	0.0699938	0.0455071	0.143928	0.0491023	0.014648	317.043	287.322	0.39231	45.8634	17.9927	0.610873	562.785	0.759596	16.0438	12.1868
5555	0.136433	0.0787149	0.0514701	0.103822	0.0610049	0.199052	0.0517518	0.0284073	0.1341	0.0964011	0.0778538	0.101813	0.0630671	0.143096	0.0507908	0.0474496	402.415	0.5	3.65376	1.82688	0.348458	22.1109	0.0141844	4	0.0439935	46	0.515901	32.9346	16.991	0.732303	428.451	0.0769073	0.0559908	0.0307893	0.065541	0.0464207	0.139395	0.0208396	0.0165135	708.656	364.239	0.515901	32.9346	16.991	0.732303	428.451	0.800327	15.9787	12.7882
5555	0.216461	0.100917	0.079227	0.156814	0.0728355	0.267978	0.0901777	0.043151	0.259332	0.10918	0.13539	0.222745	0.0690396	0.270331	0.0704448	0.056905	411.086	0.632456	2.88855	1.82688	0.198879	57.989	0.0124481	9	0.197872	135	0.635415	33.3437	21.1871	0.734447	602.835	0.111351	0.0628211	0.0458558	0.0741892	0.0467722	0.129636	0.0538697	0.0253711	361.144	309.92	0.635415	33.3437	21.1871	0.734447	602.835	0.84977	14.3413	12.1868
5555	0.188976	0.089747	0.0766715	0.132459	0.0695204	0.238573	0.0841394	0.034062	0.328507	0.138723	0.136256	0.283384	0.0779449	0.285916	0.0891015	0.0816261	379.011	0.784465	2.32883	1.82688	0.27162	38.7984	0.0209059	6	0.159363	83	0.275271	33.8405	9.3153	0.605727	311.221	0.114954	0.0760368	0.0647158	0.0745352	0.0588099	0.140401	0.0576711	0.0282984	687.713	327.191	0.275271	33.8405	9.3153	0.605727	311.221	0.644751	13.4403	8.66566
5555	0.384492	0.111896	0.11831	0.294054	0.094289	0.433178	0.137594	0.0325909	0.296399	0.111328	0.124767	0.227184	0.0680725	0.289695	0.110178	0.0592756	414.4	0.282843	6.459	1.82688	0.282269	29.2031	0.0220588	6	0.211325	95	0.390475	29.7745	11.6262	0.708297	261.159	0.132298	0.0609278	0.0456174	0.103035	0.0515876	0.188762	0.0453457	0.0173837	434.759	306.272	0.390475	29.7745	11.6262	0.708297	261.159	0.626461	10.5145	6.58691
5555	0.259909	0.104301	0.074513	0.203074	0.079548	0.298509	0.0891803	0.0398845	0.287788	0.107201	0.129636	0.255352	0.0696206	0.27485	0.0677796	0.0533529	497.509	0.169273	17.0645	2.88855	0.103141	169.795	0.0123633	26	0.313402	410	0.48716	55.1782	26.8806	0.608056	1075.92	0.203536	0.084525	0.0625342	0.15967	0.0710841	0.239601	0.0723176	0.0247464	384.783	363.886	0.48716	55.1782	26.8806	0.608056	1075.92	0.846649	13.732	11.6262
5555	0.131275	0.0903284	0.0626213	0.0821462	0.0653889	0.155894	0.0678214	0.0382768	0.257197	0.111691	0.120455	0.198748	0.0766059	0.244278	0.091614	0.0516635	499.75	0.685994	2.66311	1.82688	0.480822	10.0125	0.00862069	1	0.0886226	18	0.507673	25.4455	12.918	0.796319	293.282	0.117958	0.0757868	0.0559661	0.0819728	0.061012	0.175802	0.0540494	0.025968	600.876	519.363	0.507673	25.4455	12.918	0.796319	293.282	0.8048	13.8078	11.1125
5555	0.236911	0.0965316	0.0763766	0.188097	0.0735572	0.310126	0.080057	0.0367985	0.282749	0.0985804	0.15511	0.234188	0.058838	0.267936	0.0886906	0.0547783	372.808	0.5547	3.29346	1.82688	0.523902	10.8469	0.00993378	3	0.133794	26	0.440445	31.1776	13.732	0.748948	352.106	0.0777414	0.0593387	0.0429118	0.0630473	0.0493006	0.127697	0.0248055	0.0179797	616.132	219.391	0.440445	31.1776	13.732	0.748948	352.106	0.812743	13.4868	10.9613
5555	0.27297	0.117713	0.079322	0.209082	0.0883346	0.293485	0.0998118	0.0462081	0.245211	0.125679	0.126042	0.202239	0.0702077	0.274624	0.0774144	0.0741614	353.446	0.388514	4.70222	1.82688	0.257895	27.1171	0.0196629	7	0.119382	64	0.463661	35.2415	16.3401	0.808752	468.918	0.0908712	0.0632516	0.0420326	0.0686898	0.0498088	0.121703	0.0352771	0.0218147	330.524	246.571	0.463661	35.2415	16.3401	0.808752	468.918	0.784465	13.973	10.9613
5555	0.2063	0.0973463	0.0740894	0.154449	0.0792835	0.243355	0.0818674	0.0316121	0.204175	0.159264	0.0931069	0.154206	0.0953416	0.226829	0.0750056	0.0909204	511.933	0.784465	2.32883	1.82688	0.615996	6.2578	0.025974	2	0.199753	23	0.438843	25.3222	11.1125	0.815707	234.042	0.167708	0.0699826	0.0657726	0.109447	0.0546322	0.189778	0.0839771	0.0257529	269.63	310.993	0.438843	25.3222	11.1125	0.815707	234.042	0.823193	13.3156	10.9613
5555	0.199727	0.100872	0.0704061	0.148062	0.0816359	0.229548	0.079733	0.0334664	0.2227	0.119177	0.106752	0.154414	0.0784504	0.219836	0.099864	0.0558135	581.796	0.5	3.65376	1.82688	0.305419	20.4422	0.0213904	4	0.17368	47	0.336699	34.53	11.6262	0.664702	376.72	0.166613	0.0802705	0.073039	0.112549	0.0596756	0.201893	0.0787807	0.0323221	477.391	390.823	0.336699	34.53	11.6262	0.664702	376.72	0.640796	15.3529	9.83806
5555	0.271066	0.112178	0.0759946	0.206979	0.0927283	0.265777	0.0993687	0.0347101	0.213681	0.132866	0.110188	0.190567	0.0816175	0.274074	0.048248	0.0720634	425.309	0.5547	3.29346	1.82688	0.299436	22.9453	0.0169492	3	0.111538	39	0.336953	30.9089	10.4148	0.610529	270.754	0.156563	0.0800404	0.0558132	0.10295	0.0580313	0.188956	0.0755765	0.0337726	328.709	341	0.336953	30.9089	10.4148	0.610529	270.754	0.619578	14.7429	9.13441
5555	0.341673	0.1098	0.0707763	0.290882	0.092423	0.392774	0.086109	0.0319193	0.395624	0.144721	0.139872	0.335858	0.102428	0.401646	0.106358	0.0641396	551.433	0.233882	15.6222	3.65376	0.210115	78.0139	0.0157343	9	0.343875	187	0.234967	49.7846	11.6977	0.625197	457.654	0.158764	0.0841339	0.0593547	0.107114	0.057022	0.182835	0.0757362	0.0393909	268.412	409.073	0.234967	49.7846	11.6977	0.625197	457.654	0.660701	13.6864	9.0426
5555	0.342077	0.109622	0.0779012	0.307731	0.091981	0.394916	0.0634778	0.0315645	0.227301	0.0938421	0.105365	0.190595	0.062483	0.24691	0.0656854	0.0455292	442.208	0.330477	11.056	3.65376	0.23829	74.2593	0.00650759	6	0.164253	163	0.277747	46.7419	12.9824	0.48639	572.797	0.097417	0.0536336	0.0338533	0.0611773	0.0413255	0.127356	0.0505346	0.0199966	507.585	542.487	0.277747	46.7419	12.9824	0.48639	572.797	0.545889	12.0664	6.58691
5555	0.209384	0.0983542	0.0762807	0.150052	0.0742416	0.28914	0.0892278	0.039026	0.279583	0.135258	0.139529	0.233563	0.0839417	0.294907	0.0820443	0.0711523	342.235	0.323381	7.98934	2.5836	0.179036	81.7686	0.0222222	12	0.194314	196	0.632456	24.5951	15.5553	0.868379	313.307	0.124429	0.0609801	0.0604426	0.0906753	0.0489264	0.183509	0.0521066	0.0208958	409.41	277.242	0.632456	24.5951	15.5553	0.868379	313.307	0.796333	13.0785	10.4148
5555	0.320786	0.105171	0.093766	0.260635	0.0783224	0.386892	0.100675	0.0419879	0.271848	0.100303	0.138401	0.237983	0.0599973	0.281719	0.0697961	0.0549943	497.315	0.406138	6.36138	2.5836	0.234482	60.9093	0.012931	9	0.252044	146	0.586316	28.0428	16.4419	0.789674	365.456	0.109657	0.0660437	0.0432387	0.0792066	0.0501947	0.141107	0.0457397	0.025516	212.45	386.36	0.586316	28.0428	16.4419	0.789674	365.456	0.807656	11.6441	9.40445
5555	0.347508	0.121328	0.100446	0.275283	0.0898867	0.402264	0.115868	0.0482941	0.236819	0.0960682	0.109113	0.202323	0.0591105	0.24418	0.0649116	0.0512017	301.511	0.217571	8.3967	1.82688	0.254946	36.7124	0.0110497	8	0.174205	98	0.521531	34.4998	17.9927	0.734604	482.685	0.123093	0.0838498	0.0370033	0.0735384	0.0558653	0.118443	0.0677065	0.0408087	309.579	488.886	0.521531	34.4998	17.9927	0.734604	482.685	0.849837	12.2551	10.4148
5555	0.219673	0.0987762	0.0711092	0.163434	0.0759676	0.2683	0.0880698	0.0370728	0.253833	0.115567	0.0996212	0.196204	0.0693859	0.27331	0.0934305	0.0634267	539.609	0.485071	3.76621	1.82688	0.336496	19.1906	0.0155763	5	0.0680995	42	0.424509	32.9156	13.973	0.786984	401.334	0.0917018	0.0465475	0.0427519	0.0620888	0.0383211	0.142389	0.0432215	0.0143916	563.354	593.292	0.424509	32.9156	13.973	0.786984	401.334	0.776189	12.9985	10.0893
5555	0.213523	0.0892296	0.0901908	0.180824	0.0689627	0.326641	0.0600911	0.032736	0.321832	0.109266	0.135962	0.282581	0.076044	0.323698	0.0786585	0.0507128	670.63	0.5547	3.29346	1.82688	0.506641	11.264	0.017341	3	0.191112	32	0.418443	23.5111	9.83806	0.770802	195.243	0.191447	0.0806906	0.0495129	0.168274	0.0710483	0.273397	0.0423465	0.019005	769.898	711.218	0.418443	23.5111	9.83806	0.770802	195.243	0.652863	10.0893	6.58691
5555	0.180692	0.0972906	0.0714379	0.118524	0.074725	0.208158	0.0896923	0.0369585	0.197442	0.119147	0.103068	0.141229	0.0872198	0.200943	0.0863147	0.050277	446.111	1.41421	0.913441	1.2918	0.490667	7.50936	0.0319149	3	0.169012	32	0.415834	25.6171	10.6525	0.710048	216.52	0.143106	0.091827	0.0478554	0.106946	0.0731021	0.166364	0.0559339	0.0314676	456.389	364.088	0.415834	25.6171	10.6525	0.710048	216.52	0.645277	15.6356	10.0893
5555	0.222125	0.122997	0.0946305	0.1723	0.0920511	0.263905	0.0813634	0.0483336	0.426801	0.200057	0.224148	0.388692	0.126679	0.460332	0.0880412	0.10267	594.605	0.632456	2.88855	1.82688	0.324911	17.939	0.03125	3	0.210061	23	0.51292	17.6296	9.0426	0.818364	156.028	0.119521	0.079313	0.0355693	0.0984403	0.0617991	0.143331	0.0354808	0.0284356	575.06	453.464	0.51292	17.6296	9.0426	0.818364	156.028	0.818342	9.60199	7.85771
5555	0.180126	0.0844835	0.0531076	0.139476	0.0635899	0.250005	0.0640814	0.033031	0.158858	0.10736	0.113917	0.115823	0.0671808	0.185344	0.0667241	0.05715	520.936	0.201517	9.06564	1.82688	0.33026	19.6078	0.0186916	4	0.202669	49	0.448371	28.3755	12.7228	0.745522	321.234	0.156247	0.0684426	0.0531299	0.118615	0.0530958	0.212951	0.0594268	0.0251261	436.894	483.865	0.448371	28.3755	12.7228	0.745522	321.234	0.691411	13.0785	9.0426
5555	0.177255	0.0961323	0.0585713	0.132421	0.0749453	0.227307	0.067089	0.0349854	0.235549	0.0758467	0.110137	0.202775	0.0381124	0.243827	0.0617526	0.0499571	837.8	0.333333	1.9377	0.6459	0.692462	4.17187	0.00442478	1	0.0309239	2	0.61712	26.2286	16.1862	0.813526	345.848	0.102908	0.0559921	0.0442579	0.0860305	0.0462274	0.155487	0.0292342	0.0167134	522.354	589.025	0.61712	26.2286	16.1862	0.813526	345.848	0.716367	15.4071	11.0371
5555	0.378002	0.124485	0.0867724	0.3234	0.0999234	0.423942	0.0933942	0.0413947	0.263345	0.103388	0.109374	0.235639	0.0684846	0.248156	0.0584052	0.0510834	406.478	0.307148	9.40445	2.88855	0.187721	65.4983	0.0079858	9	0.189198	144	0.291898	53.8388	15.7154	0.522004	650.394	0.111044	0.0553716	0.0484579	0.0865755	0.0418606	0.147933	0.0397224	0.0210435	281.417	253.427	0.291898	53.8388	15.7154	0.522004	650.394	0.714707	14.5722	10.4148
5555	0.251983	0.108019	0.0685872	0.194762	0.0777031	0.264502	0.0914302	0.0456538	0.209904	0.131255	0.109836	0.174097	0.0754706	0.218546	0.0624824	0.0754494	453.908	0.632456	2.88855	1.82688	0.372764	27.1171	0.0210526	4	0.203288	64	0.8	18.2688	14.615	0.995125	221.526	0.110649	0.0790602	0.0429857	0.084165	0.0583501	0.154541	0.0427391	0.0321358	704.162	327.407	0.8	18.2688	14.615	0.995125	221.526	0.784465	18.1887	14.2684
5555	0.197437	0.0942124	0.0645187	0.150662	0.0721743	0.242959	0.0728747	0.0353914	0.282093	0.119424	0.128887	0.236164	0.0738916	0.278119	0.0829271	0.0634886	454.248	0.23862	10.8273	2.5836	0.143798	94.2842	0.0153015	17	0.206027	232	0.396343	59.0283	23.3955	0.642243	931.578	0.0858594	0.0601829	0.0367278	0.0626241	0.0476528	0.125539	0.0357899	0.0211791	730.974	315.54	0.396343	59.0283	23.3955	0.642243	931.578	0.607567	23.4845	14.2684
5555	0.185079	0.0980103	0.0725823	0.13541	0.072897	0.245971	0.0753698	0.0398593	0.323221	0.118865	0.15276	0.273204	0.0718665	0.305432	0.0936021	0.0644381	395.832	0.151402	12.0664	1.82688	0.202659	57.1546	0.0113314	8	0.20846	144	0.335562	53.4811	17.9463	0.611453	714.224	0.0999871	0.0550557	0.0412135	0.0793917	0.0437926	0.131659	0.0347649	0.0187458	526.25	314.919	0.335562	53.4811	17.9463	0.611453	714.224	0.803996	17.3794	13.973
5555	0.247556	0.109196	0.0785476	0.17428	0.0827324	0.267112	0.109449	0.0426881	0.202416	0.131655	0.118877	0.1643	0.0708614	0.215315	0.065494	0.079828	598.286	0.565685	3.2295	1.82688	0.23349	37.964	0.0181269	6	0.201157	75	0.507944	30.6241	15.5553	0.706141	427.616	0.139016	0.0750734	0.0442042	0.102194	0.0579702	0.175247	0.0565257	0.0279379	293.345	336.72	0.507944	30.6241	15.5553	0.706141	427.616	0.807607	18.0967	14.615
5555	0.236872	0.109048	0.0709654	0.182118	0.0841839	0.288633	0.0862185	0.040921	0.266435	0.116098	0.134024	0.226761	0.0724776	0.258378	0.0750096	0.0607067	414.74	0.342997	8.42151	2.88855	0.064995	251.981	0.0147179	36	0.214331	634	0.359647	76.3638	27.464	0.619321	1318.73	0.127459	0.0661245	0.0454913	0.0995802	0.0538451	0.170843	0.044944	0.0209859	363.629	310.729	0.359647	76.3638	27.464	0.619321	1318.73	0.56329	25.3305	14.2684
5555	0.550197	0.111933	0.0887263	0.508619	0.0912442	0.52964	0.0875335	0.0349946	0.329547	0.16448	0.151229	0.268771	0.113127	0.383101	0.101987	0.0753024	724.138	0.666667	2.74032	1.82688	0.214048	33.3749	0.0204082	5	0.265644	78	0.177714	37.0648	6.58691	0.602585	229.036	0.149199	0.111593	0.0502418	0.10858	0.0986345	0.23072	0.0618416	0.0257666	333.076	428.48	0.177714	37.0648	6.58691	0.602585	229.036	0.5547	11.8747	6.58691
5555	0.473907	0.109867	0.0767676	0.433764	0.0907707	0.477564	0.0778624	0.033441	0.354967	0.102199	0.132799	0.317602	0.0698206	0.329472	0.0796919	0.0474704	645.158	0.209529	18.4958	3.8754	0.190043	100.542	0.00867508	11	0.329126	245	0.189845	76.0765	14.4428	0.413995	846.889	0.125336	0.0983709	0.0560831	0.0894422	0.0758929	0.162332	0.0549222	0.035942	316.711	514.788	0.189845	76.0765	14.4428	0.413995	846.889	0.376103	32.5844	12.2551
5555	0.195537	0.0680593	0.0617119	0.122162	0.0574973	0.240738	0.103962	0.0193732	0.156519	0.0532966	0.0605908	0.131077	0.0568171	0.147151	0.0423488	0.000105622	596.5	1	0.6459	0.6459	1.672	0.834374	0	0	0	0	0.581318	15.5553	9.0426	0.900307	123.904	0.125544	0.0748485	0.0518521	0.0857904	0.0536782	0.142357	0.0592749	0.0316589	449.132	525	0.581318	15.5553	9.0426	0.900307	123.904	0.663664	13.6253	9.0426
5555	0.309945	0.106533	0.0790944	0.257424	0.0818977	0.374851	0.0861385	0.0395837	0.31307	0.0990126	0.133332	0.277688	0.0564447	0.282543	0.074332	0.0572789	481.399	0.565685	4.5672	2.5836	0.162314	90.9467	0.00728291	13	0.271514	218	0.342351	64.0354	21.9226	0.632083	923.652	0.0924714	0.0686014	0.0400885	0.0671854	0.0583779	0.139227	0.0379893	0.018974	284.302	330.161	0.342351	64.0354	21.9226	0.632083	923.652	0.883452	14.9118	13.1738
5555	0.233817	0.10464	0.0765123	0.170263	0.0820904	0.280988	0.0939835	0.0377923	0.257338	0.109523	0.116657	0.2177	0.0685557	0.217619	0.072799	0.0576062	297.392	0.942809	1.9377	1.82688	0.32044	21.2765	0.0119863	7	0.0804823	49	0.671185	31.3311	21.029	0.851304	543.177	0.101403	0.0663315	0.0438551	0.072512	0.0526359	0.133712	0.0433471	0.0230996	386.529	317.157	0.671185	31.3311	21.029	0.851304	543.177	0.83198	16.5052	13.732
5555	0.25938	0.0919516	0.0645822	0.207603	0.0720286	0.304944	0.0794707	0.0327417	0.440537	0.115658	0.18561	0.398708	0.0625609	0.39689	0.0970814	0.0687213	775.758	0.441726	4.13578	1.82688	0.479625	13.7672	0.0150376	4	0.202362	40	0.579645	24.0028	13.9131	0.725604	286.607	0.125504	0.0743908	0.0427384	0.0814585	0.0536785	0.144795	0.0630737	0.0317608	395.768	601.447	0.579645	24.0028	13.9131	0.725604	286.607	0.746753	12.4744	9.3153
5555	0.323261	0.0964197	0.0716055	0.280116	0.0787652	0.396781	0.0775716	0.0305713	0.3809	0.114818	0.132538	0.319285	0.076602	0.373303	0.110295	0.054609	1070.04	0.204765	14.1067	2.88855	0.23587	80.0999	0.00774336	7	0.402038	187	0.390951	47.3097	18.4958	0.733195	685.855	0.111409	0.0708595	0.046183	0.0799352	0.0543633	0.147243	0.0476786	0.0263618	418.386	684.727	0.390951	47.3097	18.4958	0.733195	685.855	0.6	18.2688	10.9613
5555	0.239461	0.111749	0.0826261	0.1883	0.0851151	0.303492	0.0830463	0.0422452	0.393698	0.121355	0.162699	0.359307	0.0765449	0.322562	0.0812185	0.0637971	520.058	0.123916	14.7429	1.82688	0.224326	50.4796	0.0126984	8	0.247667	104	0.573091	34.1106	19.5485	0.735371	483.52	0.0979224	0.0609446	0.0561823	0.0766953	0.0432615	0.133112	0.0340656	0.027044	423.722	516.859	0.573091	34.1106	19.5485	0.735371	483.52	0.881516	11.4454	10.0893
5555	0.36768	0.105694	0.075014	0.329719	0.0843561	0.411156	0.0681213	0.0351705	0.495415	0.167493	0.176733	0.445903	0.10856	0.492495	0.105939	0.0837784	669.558	0.282843	9.13441	2.5836	0.331043	39.6327	0.0122951	3	0.284961	71	0.363169	27.7812	10.0893	0.678141	213.6	0.227388	0.126754	0.0915132	0.157162	0.0941888	0.222222	0.105283	0.052237	307.42	538.016	0.363169	27.7812	10.0893	0.678141	213.6	0.578655	13.5793	7.85771
5555	0.185176	0.100216	0.0664131	0.139895	0.0783633	0.233277	0.0705547	0.0361243	0.296638	0.106228	0.117982	0.255253	0.069718	0.266715	0.0751593	0.0505685	626.148	0.294086	8.78519	2.5836	0.164128	76.3452	0.0151724	11	0.233854	216	0.482131	40.2795	19.42	0.740255	680.849	0.11787	0.0736463	0.0409366	0.0914827	0.0575325	0.120185	0.0418607	0.0260285	453.633	536.618	0.482131	40.2795	19.42	0.740255	680.849	0.862544	13.8078	11.9098
5555	0.254723	0.0974655	0.0792436	0.199254	0.0757119	0.338497	0.0870175	0.0354951	0.341752	0.104554	0.136289	0.283928	0.0671944	0.305761	0.100601	0.0529586	536.604	0.614295	4.70222	2.88855	0.284534	44.2218	0.00732601	6	0.262375	130	0.41331	41.6993	17.2348	0.664502	673.757	0.182148	0.0991065	0.0534754	0.133405	0.0740337	0.182291	0.0743691	0.0402114	313.334	534.677	0.41331	41.6993	17.2348	0.664502	673.757	0.543249	19.1714	10.4148
5555	0.357431	0.110839	0.0916671	0.292852	0.0863583	0.419144	0.106908	0.0391873	0.269707	0.107341	0.119979	0.205921	0.0626278	0.206658	0.0993837	0.0618848	313.125	0.784465	2.32883	1.82688	0.659429	6.67499	0.0100503	2	0.0832271	22	0.442689	24.9321	11.0371	0.827896	229.453	0.13793	0.0675046	0.0488507	0.105414	0.0516504	0.15964	0.0525846	0.0254559	514.278	424.282	0.442689	24.9321	11.0371	0.827896	229.453	0.62385	12.4241	7.7508
5555	0.201479	0.102294	0.070803	0.16311	0.0880488	0.210881	0.0651453	0.0263742	0.186129	0.119567	0.10707	0.15648	0.0783749	0.230624	0.0531326	0.0584819	1167.69	0.161955	11.2802	1.82688	0.410823	20.4422	0.0153846	2	0.315017	47	0.334048	27.8861	9.3153	0.711688	191.906	0.148973	0.0592354	0.0437162	0.105515	0.0490065	0.197635	0.0639535	0.0180146	347.096	492.873	0.334048	27.8861	9.3153	0.711688	191.906	0.670478	13.4868	9.0426
5555	0.296589	0.120932	0.0797844	0.236234	0.0956894	0.336331	0.0975743	0.0413337	0.328068	0.144593	0.126758	0.276591	0.0852516	0.276949	0.0940287	0.0816265	433.8	0.270914	6.74339	1.82688	0.369484	20.8593	0.00520833	2	0.138788	50	0.462078	29.1872	13.4868	0.692931	380.057	0.142486	0.081719	0.0501992	0.10776	0.0625089	0.165594	0.0545229	0.0306197	343.176	337.384	0.462078	29.1872	13.4868	0.692931	380.057	0.873212	11.5542	10.0893
5555	0.293173	0.0854418	0.105621	0.259439	0.0648348	0.405819	0.0654712	0.0330006	0.426135	0.159569	0.164836	0.358864	0.0924574	0.401172	0.12202	0.092076	615.024	0.223607	8.17006	1.82688	0.401197	17.5218	0.0131579	3	0.218073	36	0.41945	25.3963	10.6525	0.767206	221.109	0.126499	0.0565486	0.0583963	0.10696	0.0369581	0.165189	0.0364921	0.0275082	272.274	457.072	0.41945	25.3963	10.6525	0.767206	221.109	0.680074	11.5542	7.85771
5555	0.2468	0.114211	0.0716267	0.189969	0.0892594	0.255723	0.0876778	0.0408183	0.308857	0.138684	0.132365	0.258638	0.0876943	0.260703	0.0902555	0.0713276	501.453	0.620174	4.65765	2.88855	0.169601	80.0999	0.0145808	12	0.175882	193	0.404772	51.0629	20.6688	0.681523	672.505	0.0911692	0.0616837	0.0451119	0.0638641	0.0433004	0.117412	0.041097	0.027813	375.393	424.179	0.404772	51.0629	20.6688	0.681523	672.505	0.800552	19.4308	15.5553
5555	0.200186	0.111342	0.0802765	0.145841	0.0818435	0.272785	0.0829873	0.0458646	0.407115	0.127588	0.16969	0.374126	0.0813006	0.35284	0.0803914	0.0650524	608.123	0.376288	6.86601	2.5836	0.0732286	223.195	0.0116443	33	0.384036	535	0.480072	64.5803	31.0032	0.748642	1404.67	0.173182	0.0906803	0.0412366	0.125536	0.0673267	0.20503	0.0731045	0.0364707	218.916	386.318	0.480072	64.5803	31.0032	0.748642	1404.67	0.864747	19.42	16.7934
5555	0.266668	0.117124	0.0755124	0.196044	0.0969806	0.286335	0.108579	0.0346054	0.191464	0.114427	0.101714	0.152525	0.0708122	0.178269	0.0655578	0.0603509	822.427	0.685994	2.66311	1.82688	0.245899	42.9702	0.011194	6	0.100741	89	0.435868	35.8111	15.6089	0.604364	381.726	0.109125	0.0623483	0.0452016	0.0781364	0.0468145	0.149618	0.0469516	0.024126	461.18	501.815	0.435868	35.8111	15.6089	0.604364	381.726	0.808122	18.6418	15.0648
5555	0.210115	0.123529	0.0859996	0.150641	0.0907388	0.266003	0.0874804	0.0504279	0.288662	0.124115	0.126022	0.243681	0.0740478	0.257263	0.0821231	0.0692218	330.951	0.287926	8.97313	2.5836	0.143914	137.254	0.00943396	17	0.241935	329	0.711091	39.8421	28.3314	0.887908	916.977	0.113065	0.0585111	0.0428393	0.0765865	0.0416403	0.166482	0.0537805	0.0257512	173.177	294.835	0.711091	39.8421	28.3314	0.887908	916.977	0.811938	13.6864	11.1125
5555	0.473982	0.120169	0.0827762	0.424587	0.102036	0.536116	0.0860751	0.0335062	0.24896	0.0626167	0.092453	0.220365	0.0437703	0.270241	0.0571565	0.0287759	403.325	0.27735	6.58691	1.82688	0.399895	16.6875	0.00580271	3	0.1157	40	0.397015	33.4997	13.2999	0.691912	324.989	0.170494	0.1169	0.0737493	0.115261	0.0879341	0.211519	0.0798353	0.0453928	239.113	393.017	0.397015	33.4997	13.2999	0.691912	324.989	0.817783	11.4999	9.40445
5555	0.376505	0.117551	0.0917695	0.306815	0.0954943	0.4415	0.113805	0.0369733	0.266934	0.0737177	0.119181	0.238816	0.0451139	0.29776	0.0613847	0.0400112	247.925	0.421637	4.33283	1.82688	0.420611	16.6875	0.0096463	3	0.101131	40	0.618984	20.8697	12.918	0.88624	239.882	0.135383	0.0700981	0.059165	0.0927964	0.0508828	0.151855	0.0614146	0.0297076	279.694	378.82	0.618984	20.8697	12.918	0.88624	239.882	0.846901	10.9993	9.3153
5555	0.350476	0.104991	0.0899029	0.306886	0.0851851	0.403449	0.0798686	0.0341342	0.540749	0.14177	0.248419	0.480395	0.0800256	0.437716	0.133741	0.0832159	559.289	0.496139	5.20741	2.5836	0.282641	37.5468	0.0101523	6	0.275567	84	0.421193	35.8983	15.1201	0.738622	453.899	0.103875	0.0834401	0.0622962	0.0697972	0.0646336	0.156943	0.0490956	0.0295773	261.081	494.472	0.421193	35.8983	15.1201	0.738622	453.899	0.627171	16.606	10.4148
5555	0.361639	0.124551	0.122483	0.297252	0.0910261	0.45239	0.111292	0.0520723	0.217547	0.0686451	0.0977433	0.18661	0.0441516	0.247729	0.058509	0.03488	283.547	0.549442	4.70222	2.5836	0.482405	22.1109	0.00587084	3	0.114729	53	0.635071	24.5782	15.6089	0.936616	307.884	0.113049	0.0898001	0.0446932	0.0766846	0.0636844	0.153872	0.0534337	0.0397688	384.587	368.098	0.635071	24.5782	15.6089	0.936616	307.884	0.746954	13.9431	10.4148
5555	0.219571	0.115191	0.0867926	0.141718	0.0920909	0.2528	0.112171	0.0391876	0.236133	0.0914596	0.0966741	0.18384	0.0614909	0.202883	0.0873092	0.0443112	328	1	0.6459	0.6459	0.847174	2.92031	0	0	0	0	0.527575	24.1155	12.7228	0.786601	250.312	0.0764933	0.049324	0.0292109	0.0532906	0.0370038	0.101278	0.0333727	0.0189514	390.781	239.527	0.527575	24.1155	12.7228	0.786601	250.312	0.803017	12.8695	10.3344
5555	0.395448	0.112501	0.0763325	0.3359	0.0908005	0.441402	0.101652	0.0370545	0.326593	0.0962208	0.135003	0.281148	0.056806	0.306008	0.0861373	0.0533984	471.984	0.357771	7.22138	2.5836	0.16621	78.8483	0.0132743	15	0.237217	216	0.278897	55.9664	15.6089	0.557593	800.999	0.126737	0.0701987	0.031236	0.104887	0.0559428	0.173667	0.037371	0.0236971	560.047	469.626	0.278897	55.9664	15.6089	0.557593	800.999	0.646234	15.9917	10.3344
5555	0.423733	0.116955	0.0852374	0.368428	0.0956013	0.432743	0.0972718	0.0366405	0.289602	0.101863	0.126197	0.253754	0.0625301	0.27875	0.0720081	0.0541142	409.217	0.225733	11.4454	2.5836	0.167507	100.125	0.0121753	15	0.237126	246	0.383944	46.7419	17.9463	0.51791	780.557	0.107821	0.0671798	0.0485555	0.0737837	0.0529612	0.143118	0.0503698	0.0235151	462.832	295.327	0.383944	46.7419	17.9463	0.51791	780.557	0.723606	13.9431	10.0893
5555	0.250981	0.110582	0.083246	0.187597	0.0829511	0.297728	0.0979632	0.043501	0.365177	0.128061	0.174516	0.329504	0.0800219	0.316804	0.0792119	0.0666908	311.396	0.190261	9.60199	1.82688	0.245994	42.1359	0.0179211	10	0.236189	111	0.639586	30.0257	19.204	0.854247	506.465	0.112963	0.059163	0.0686039	0.0874959	0.0477272	0.170365	0.0410276	0.0204245	518.029	276.325	0.639586	30.0257	19.204	0.854247	506.465	0.848528	12.918	10.9613
5555	0.354882	0.104315	0.0758927	0.300074	0.0853295	0.382989	0.0882536	0.0324355	0.247259	0.0872042	0.0906811	0.197207	0.0503255	0.256797	0.0823602	0.0502645	337.111	0.666667	2.74032	1.82688	0.54255	7.50936	0.00826446	2	0.0544396	13	0.483735	28.8855	13.973	0.721576	289.11	0.160565	0.0812149	0.0369527	0.13626	0.0748408	0.219209	0.0416201	0.0143682	715.735	378.492	0.483735	28.8855	13.973	0.721576	289.11	0.804482	13.6253	10.9613
5555	0.19745	0.0888553	0.0643448	0.145044	0.0698518	0.2446	0.0796173	0.0317631	0.273585	0.123044	0.130912	0.230633	0.0874511	0.294937	0.0812548	0.0542536	568.302	0.685994	2.66311	1.82688	0.26441	22.1109	0.0154639	3	0.126395	40	0.411796	28.9216	11.9098	0.635684	335.835	0.162704	0.0858954	0.0375599	0.141147	0.0780132	0.188678	0.0409115	0.0162631	753.882	786.464	0.411796	28.9216	11.9098	0.635684	335.835	0.688991	14.6436	10.0893
5555	0.238649	0.104593	0.076002	0.191496	0.0842707	0.297639	0.0759852	0.0345451	0.336579	0.11387	0.155585	0.278104	0.0731822	0.355776	0.101014	0.0574174	667.818	0.282843	9.13441	2.5836	0.283805	41.3015	0.0142566	7	0.311136	93	0.300739	44.2241	13.2999	0.491782	432.206	0.15872	0.0705433	0.0339628	0.139666	0.0654339	0.196513	0.0352602	0.012126	705.593	564.974	0.300739	44.2241	13.2999	0.491782	432.206	0.651821	17.9463	11.6977
5555	0.227902	0.114222	0.0767155	0.163814	0.0822885	0.265464	0.0963183	0.048102	0.303066	0.147958	0.165202	0.257389	0.0863624	0.259678	0.0845131	0.0845337	375.535	0.894427	2.04252	1.82688	0.138497	65.4983	0.0247934	18	0.14637	150	0.441726	47.1551	20.8296	0.781854	790.986	0.128015	0.0638098	0.0332967	0.098371	0.0484024	0.140262	0.0483597	0.024844	399.974	246.185	0.441726	47.1551	20.8296	0.781854	790.986	0.727607	15.0648	10.9613
5555	0.200252	0.105806	0.0836822	0.140263	0.0813571	0.241048	0.0902761	0.0397278	0.436315	0.119411	0.190137	0.363005	0.0800402	0.347901	0.130572	0.0574571	749.125	0.784465	2.32883	1.82688	0.563022	10.0125	0.0135135	2	0.545752	48	0.607685	22.5973	13.732	0.825048	270.754	0.0827975	0.0565001	0.0339583	0.0664369	0.0493632	0.162389	0.0280904	0.0128698	910.575	448.039	0.607685	22.5973	13.732	0.825048	270.754	0.542787	12.1354	6.58691
5555	0.268415	0.110427	0.107003	0.213143	0.0824473	0.332207	0.0909427	0.0443148	0.570906	0.14165	0.258982	0.515772	0.0863752	0.470975	0.125113	0.0778515	709.682	0.523424	5.51857	2.88855	0.186906	91.7811	0.0137931	12	0.417117	212	0.418797	39.0169	16.3401	0.567553	609.51	0.134633	0.0899903	0.0362353	0.107079	0.0753194	0.16582	0.0462724	0.0258897	500.865	442.655	0.418797	39.0169	16.3401	0.567553	609.51	0.757706	13.3156	10.0893
5555	0.289583	0.10809	0.08239	0.23402	0.0850698	0.340131	0.0880515	0.0384567	0.265425	0.0967369	0.129505	0.218749	0.0624689	0.254436	0.0820199	0.0482554	413.256	0.942809	1.9377	1.82688	0.233841	34.2093	0.0115512	7	0.154912	92	0.544808	36.1935	19.7185	0.69201	674.591	0.183721	0.106695	0.0494751	0.157388	0.091317	0.216484	0.0466426	0.02845	693.931	319.261	0.544808	36.1935	19.7185	0.69201	674.591	0.565685	21.6641	12.2551
5555	0.276567	0.121739	0.0820975	0.200775	0.0925475	0.312152	0.114803	0.0470719	0.335144	0.130294	0.130239	0.280009	0.0784332	0.29679	0.0996878	0.0712741	362.653	0.666667	4.33283	2.88855	0.159893	81.7686	0.0151692	13	0.184523	175	0.341147	45.7542	15.6089	0.528201	698.371	0.128183	0.0701882	0.0485093	0.0879368	0.0538711	0.166494	0.0592103	0.0261624	546.886	285.64	0.341147	45.7542	15.6089	0.528201	698.371	0.757706	13.3156	10.0893
5555	0.237433	0.0843945	0.093932	0.213646	0.0687424	0.375319	0.0518841	0.0274796	0.18774	0.0828139	0.103735	0.173238	0.0578368	0.275901	0.038347	0.0383043	498.952	0.388514	4.70222	1.82688	0.331043	17.5218	0.00787402	2	0.0635138	28	0.532642	24.3736	12.9824	0.728427	268.251	0.115307	0.0671446	0.0425099	0.076525	0.050746	0.168615	0.0557814	0.025337	331.498	432.091	0.532642	24.3736	12.9824	0.728427	268.251	0.554227	15.6356	8.66566
5555	0.330149	0.13207	0.0807549	0.251461	0.104214	0.324352	0.12127	0.0461345	0.281192	0.110238	0.130893	0.227873	0.0692366	0.236244	0.0923931	0.0564214	474.556	0.784465	2.32883	1.82688	0.214529	30.0375	0.0215633	8	0.213415	98	0.409808	41.0997	16.843	0.635786	523.987	0.181445	0.0782381	0.0392941	0.147589	0.0572387	0.220212	0.0569617	0.0327011	632.339	298.335	0.409808	41.0997	16.843	0.635786	523.987	0.719078	13.0785	9.40445
5555	0.322692	0.0944478	0.0686501	0.285932	0.0766693	0.39221	0.0633727	0.0297937	0.317501	0.106536	0.122358	0.280929	0.0607109	0.284225	0.0747675	0.061371	349.777	0.350823	7.36439	2.5836	0.144587	85.9405	0.0137868	15	0.145896	201	0.336649	53.8581	18.1313	0.567132	788.483	0.128106	0.0658325	0.0411973	0.100743	0.0558811	0.182922	0.0427342	0.0173928	767.28	363.649	0.336649	53.8581	18.1313	0.567132	788.483	0.73513	19.0075	13.973
5555	0.563867	0.14211	0.0737692	0.508225	0.121619	0.597369	0.0996075	0.0367828	0.215084	0.0974144	0.106055	0.18094	0.0615102	0.232843	0.0628601	0.0503814	277.3	0.464991	5.55624	2.5836	0.0861037	175.218	0.0126087	29	0.113232	406	0.128329	101.165	12.9824	0.287418	967.039	0.153802	0.0962522	0.0407236	0.13503	0.0889138	0.210142	0.0346894	0.0167572	921.665	375.567	0.128329	101.165	12.9824	0.287418	967.039	0.69843	13.0785	9.13441
5555	0.320176	0.105031	0.0758381	0.257472	0.0839989	0.345991	0.0998006	0.0356473	0.310858	0.0988566	0.102384	0.265549	0.0665731	0.313673	0.0798699	0.0470746	545.603	0.174475	16.5557	2.88855	0.304991	50.4796	0.00980392	6	0.224562	116	0.351349	44.1202	15.5016	0.676509	566.123	0.174184	0.085965	0.0591168	0.126575	0.0637004	0.198523	0.073504	0.035726	426.961	503.715	0.351349	44.1202	15.5016	0.676509	566.123	0.863477	12.8695	11.1125
5555	0.295751	0.110078	0.0771048	0.223667	0.082467	0.332808	0.11036	0.0433683	0.238472	0.0991126	0.102707	0.198933	0.0636525	0.220922	0.0713934	0.0496547	312.057	0.464991	3.92886	1.82688	0.237524	44.2218	0.0152505	7	0.142492	115	0.370127	38.3917	14.2098	0.703701	462.243	0.146445	0.0856313	0.0312876	0.107449	0.0640844	0.162443	0.0603447	0.0341475	346.244	233.789	0.370127	38.3917	14.2098	0.703701	462.243	0.705899	15.6356	11.0371
5555	0.132601	0.0677761	0.0532949	0.0996366	0.0528273	0.180019	0.0509664	0.0242642	0.189965	0.107081	0.095916	0.135959	0.0785161	0.211832	0.0832239	0.0425478	1079.71	0.485071	2.66311	1.2918	0.847174	2.92031	0.0135135	1	0.186715	11	0.632456	17.4513	11.0371	0.831382	177.722	0.0944185	0.0466974	0.034624	0.0704411	0.0419635	0.154952	0.037366	0.0100307	574.16	477.228	0.632456	17.4513	11.0371	0.831382	177.722	0.753541	11.4999	8.66566
5555	0.160155	0.0826282	0.0536097	0.116423	0.0641111	0.211698	0.0686219	0.0304634	0	0.216761	0.118098	0	0.166076	0.111124	0	0.0929634	NaN	NaN	0	0	NaN	0	0	0	0	0	0.77658	11.6441	9.0426	1.0004	94.7014	0.127361	0.091815	0.0743278	0.0861955	0.0649772	0.184383	0.0613939	0.0402944	545.489	456.822	0.77658	11.6441	9.0426	1.0004	94.7014	0.77658	11.6441	9.0426
5555	0.38121	0.111672	0.0728802	0.312678	0.0900528	0.388251	0.110265	0.03685	0.354674	0.114305	0.145528	0.282608	0.0742111	0.375307	0.117013	0.0568892	394.822	0.632456	2.88855	1.82688	0.343	18.7734	0.0151515	4	0.109619	44	0.424777	28.6899	12.1868	0.719561	313.724	0.0926505	0.0553214	0.0515326	0.0694534	0.0409409	0.122983	0.0368339	0.022685	425.561	389.421	0.424777	28.6899	12.1868	0.719561	313.724	0.471672	19.1714	9.0426
5555	0.281327	0.107939	0.0677595	0.231467	0.0869267	0.326633	0.0830905	0.0349904	0.296743	0.109522	0.147637	0.258976	0.0685774	0.259996	0.0767378	0.0581552	443.965	1.26491	1.44428	1.82688	0.295057	35.4609	0.00621118	4	0.106314	69	0.327216	47.5384	15.5553	0.573241	589.068	0.104862	0.0623414	0.0489251	0.0755733	0.0492901	0.146256	0.0444945	0.0222489	509.71	408.478	0.327216	47.5384	15.5553	0.573241	589.068	0.57116	18.2345	10.4148
5555	0.217528	0.105999	0.0773194	0.162816	0.0791935	0.287451	0.084511	0.0421669	0.370777	0.107123	0.162788	0.339617	0.0668436	0.368589	0.0744598	0.0555874	712.452	0.306786	8.42151	2.5836	0.320552	43.3874	0.0185615	8	0.364214	108	0.525839	29.8864	15.7154	0.80035	392.99	0.12393	0.0738667	0.0495389	0.0826539	0.0514757	0.161634	0.0606509	0.0328743	476.718	404.311	0.525839	29.8864	15.7154	0.80035	392.99	0.819288	11.0371	9.0426
5555	0.266965	0.10666	0.0758267	0.211238	0.0794938	0.3026	0.0920364	0.0430955	0.472172	0.149915	0.148106	0.391348	0.103006	0.418338	0.140913	0.0685076	864.203	0.404061	4.5213	1.82688	0.239319	53.3999	0.0181406	8	0.335725	136	0.482181	31.3578	15.1201	0.761126	410.929	0.185968	0.0656658	0.0649453	0.143869	0.0502156	0.24039	0.0684224	0.0243881	407.359	599.159	0.482181	31.3578	15.1201	0.761126	410.929	0.673905	13.8229	9.3153
5555	0.250099	0.107524	0.0881038	0.202093	0.0787864	0.31016	0.0808728	0.0450864	0.399319	0.114412	0.167623	0.359481	0.0754097	0.376455	0.0894676	0.0559497	858.235	0.766965	3.76621	2.88855	0.202895	97.6217	0.0104563	11	0.354979	219	0.447214	41.6593	18.6306	0.640262	689.61	0.19335	0.0844122	0.0459363	0.147759	0.0722855	0.243166	0.0700945	0.0225961	471.446	450.169	0.447214	41.6593	18.6306	0.640262	689.61	0.746954	13.9431	10.4148
5555	0.341914	0.112405	0.0688185	0.278168	0.0909468	0.370637	0.0998525	0.0368817	0.349571	0.138623	0.146415	0.285782	0.0906488	0.305967	0.11052	0.0689737	775.185	0.371391	4.91903	1.82688	0.279709	33.7921	0.0136986	6	0.163351	81	0.275717	38.6354	10.6525	0.605647	306.632	0.156993	0.0818853	0.0498776	0.117472	0.0633504	0.192436	0.0614309	0.0297038	543.632	560.268	0.275717	38.6354	10.6525	0.605647	306.632	0.64178	14.5148	9.3153
5555	0.319579	0.107673	0.0669559	0.237377	0.0810935	0.342948	0.122275	0.0427717	0.341339	0.158689	0.145939	0.292183	0.094289	0.291906	0.0928853	0.0898626	411.75	0.4	4.5672	1.82688	0.282796	30.0375	0.0215827	6	0.132673	70	0.372982	31.1709	11.6262	0.741846	286.607	0.213555	0.0835393	0.0529662	0.173717	0.0718985	0.250252	0.067981	0.021578	315.938	412.142	0.372982	31.1709	11.6262	0.741846	286.607	0.651529	14.2976	9.3153
5555	0.355324	0.118945	0.0877495	0.293551	0.0947718	0.373808	0.0995174	0.0410449	0.452355	0.151223	0.178014	0.403704	0.0966626	0.376636	0.10387	0.0778811	649.566	0.406138	6.36138	2.5836	0.21406	69.253	0.0175439	11	0.284769	168	0.289581	39.8997	11.5542	0.45783	442.218	0.127944	0.0830166	0.048011	0.0839387	0.0667829	0.171374	0.0632429	0.0277502	374.431	627.428	0.289581	39.8997	11.5542	0.45783	442.218	0.590757	15.7684	9.3153
5555	0.25063	0.101356	0.0618994	0.198948	0.0797362	0.296045	0.0830015	0.0356761	0.25296	0.111514	0.108742	0.204057	0.0739813	0.213447	0.082327	0.0544029	687.225	0.392232	6.58691	2.5836	0.273278	46.3077	0.0132802	10	0.14643	118	0.574865	35.5304	20.4252	0.845947	603.252	0.122579	0.0746408	0.0455948	0.0814802	0.0575905	0.164425	0.0591145	0.0278907	483.421	554.071	0.574865	35.5304	20.4252	0.845947	603.252	0.439669	23.6879	10.4148
5555	0.423417	0.098911	0.0928325	0.364232	0.0777816	0.492271	0.10285	0.0350622	0.434853	0.116631	0.181229	0.391218	0.0769611	0.391194	0.0977505	0.0580077	604.22	0.312348	5.84887	1.82688	0.349273	24.614	0.00792079	4	0.184042	59	0.416419	29.2658	12.1868	0.681312	297.037	0.166029	0.0811471	0.0695712	0.118566	0.0550271	0.172041	0.072223	0.0381575	244.659	393.763	0.416419	29.2658	12.1868	0.681312	297.037	0.821995	11.1125	9.13441
5555	0.411805	0.127912	0.0980649	0.336945	0.102562	0.424114	0.119611	0.0427925	0.417821	0.115241	0.177461	0.380938	0.0732363	0.348302	0.0870557	0.0588102	508.903	0.201517	12.8207	2.5836	0.161377	85.9405	0.0110246	17	0.276246	213	0.490097	50.6321	24.8147	0.655816	905.295	0.0949102	0.0630036	0.0428275	0.0639969	0.0423274	0.109303	0.045629	0.0298524	167.975	246.603	0.490097	50.6321	24.8147	0.655816	905.295	0.885377	17.6296	15.6089
5555	0.266341	0.105903	0.0763954	0.207947	0.0833572	0.298923	0.0930559	0.0369559	0.345936	0.127173	0.175081	0.299485	0.0769224	0.311694	0.0910433	0.0694315	391.865	0.197546	13.0785	2.5836	0.237203	40.0499	0.017094	8	0.227186	100	0.613347	33.6984	20.6688	0.824159	537.337	0.173481	0.107173	0.0499887	0.13047	0.080958	0.185909	0.0673509	0.0422895	283.888	333.411	0.613347	33.6984	20.6688	0.824159	537.337	0.790184	18.4958	14.615
5555	0.255529	0.104772	0.0766429	0.197076	0.0796861	0.296352	0.0889492	0.0401254	0.4352	0.123692	0.202768	0.410959	0.0749774	0.385774	0.0766433	0.0673582	781.309	0.4	4.5672	1.82688	0.145399	95.953	0.0152603	17	0.381298	243	0.456939	45.5852	20.8296	0.556826	904.044	0.102369	0.0686388	0.0478413	0.0716535	0.0470889	0.115689	0.0458478	0.03197	400.566	400.912	0.456939	45.5852	20.8296	0.556826	904.044	0.690773	21.1575	14.615
5555	0.206039	0.0954104	0.0731051	0.157447	0.0720776	0.26963	0.0762056	0.0367293	0.32594	0.0949673	0.153253	0.296521	0.0598447	0.292338	0.0693929	0.049087	643.466	0.281439	9.17996	2.5836	0.165705	72.5905	0.0105448	12	0.29817	170	0.545694	44.2241	24.1328	0.776945	893.614	0.157801	0.098242	0.0717023	0.112229	0.071739	0.177959	0.0679524	0.0410093	371.046	399.734	0.545694	44.2241	24.1328	0.776945	893.614	0.874475	15.9787	13.973
5555	0.425902	0.127247	0.0734024	0.364029	0.100561	0.422299	0.106061	0.0443904	0.196871	0.0909265	0.0876811	0.158146	0.0527855	0.188791	0.0650357	0.051979	250.532	0.433861	5.9549	2.5836	0.177067	65.9155	0.00912052	14	0.0847266	169	0.295834	68.209	20.1786	0.668385	977.469	0.201968	0.117205	0.0510369	0.152262	0.0928705	0.238995	0.0765523	0.0400414	252.66	287.849	0.295834	68.209	20.1786	0.668385	977.469	0.733333	19.377	14.2098
5555	0.215386	0.106615	0.0806276	0.157627	0.07787	0.256467	0.0873211	0.0443988	0.289936	0.116102	0.136727	0.246733	0.0720693	0.278429	0.0816361	0.0612587	449.476	0.342997	8.42151	2.88855	0.101222	202.336	0.0108286	23	0.306167	462	0.439706	64.4995	28.3608	0.725564	1632.87	0.245221	0.118844	0.0966695	0.178458	0.085256	0.258147	0.101458	0.0513477	181.526	397.413	0.439706	64.4995	28.3608	0.725564	1632.87	0.849015	16.8058	14.2684
5555	0.110085	0.0702064	0.0431203	0.0721234	0.0495767	0.139605	0.0539181	0.0309478	0.135776	0.0825159	0.0703684	0.101815	0.0512762	0.161269	0.0529093	0.0430862	523.802	0.441726	5.84887	2.5836	0.2544	52.5655	0.0178218	9	0.136135	130	0.53468	37.5845	20.0957	0.766405	655.4	0.0670103	0.048883	0.0388668	0.0475145	0.0346215	0.103039	0.0290045	0.0213686	387.487	281.212	0.53468	37.5845	20.0957	0.766405	655.4	0.475054	26.9194	12.7882
5555	0.107769	0.0825432	0.0507571	0.071672	0.0583321	0.135152	0.05242	0.0361429	0.16696	0.0355428	0.07998	0.124904	0.0291734	0.165524	0.0667214	0.0121143	NaN	NaN	0	0	NaN	0	0	0	0	0	0.629907	12.4744	7.85771	0.845921	101.376	0.0465895	0.0324888	0.0317435	0.0318116	0.0226951	0.0830157	0.0217043	0.0143597	284.101	246.129	0.629907	12.4744	7.85771	0.845921	101.376	0.540495	12.1868	6.58691
5555	0.117456	0.0728715	0.051572	0.081152	0.0511717	0.151354	0.0533426	0.0323504	0.143859	0.08385	0.0756647	0.11108	0.0550394	0.160835	0.0526992	0.0404414	591.839	0.742781	3.47828	2.5836	0.3841	23.3625	0.00884956	4	0.0399855	46	0.399475	37.85	15.1201	0.620205	527.324	0.120629	0.0805097	0.0409309	0.0780706	0.0575012	0.138868	0.0601921	0.0354579	573.712	464.418	0.399475	37.85	15.1201	0.620205	527.324	0.533667	22.836	12.1868
5555	0.126956	0.0786847	0.0520555	0.0863735	0.0556979	0.178731	0.0590593	0.0344149	0.139352	0.099348	0.0757829	0.109371	0.0672135	0.160535	0.0503531	0.0465102	492.797	0.262049	9.85924	2.5836	0.204887	53.3999	0.0181818	9	0.183195	138	0.459332	36.5605	16.7934	0.599657	576.552	0.104487	0.0519857	0.0435133	0.077029	0.0391228	0.150094	0.0429629	0.0197683	165.2	284.208	0.459332	36.5605	16.7934	0.599657	576.552	0.867194	16.0438	13.9131
5555	0.309127	0.111828	0.101198	0.232213	0.0825485	0.396578	0.118249	0.0454681	0.263463	0.0864476	0.124118	0.218255	0.0511231	0.248031	0.0805573	0.0472606	293.868	0.350823	5.20741	1.82688	0.210924	37.964	0.0103199	10	0.105218	91	0.527943	36.7028	19.377	0.899781	624.111	0.0884679	0.0563536	0.0471874	0.0635493	0.0396708	0.1176	0.0380091	0.0249608	335.874	269.595	0.527943	36.7028	19.377	0.899781	624.111	0.521518	18.8643	9.83806
5555	0.206436	0.108535	0.0956614	0.159037	0.0808152	0.261937	0.076745	0.0434386	0.160417	0.101212	0.10116	0.127698	0.0570035	0.191646	0.0550527	0.0598912	419.238	0.279372	9.24788	2.5836	0.317664	33.3749	0.0189873	6	0.181872	85	0.482103	26.7951	12.918	0.751285	256.57	0.14747	0.0950299	0.0458858	0.102387	0.0704328	0.175836	0.0661116	0.0385445	258	184.909	0.482103	26.7951	12.918	0.751285	256.57	0.749775	12.4241	9.3153
5555	0.1621	0.0885166	0.069656	0.110766	0.0629206	0.199664	0.0742697	0.038298	0.104393	0.0617928	0.078625	0.0742944	0.0409938	0.118042	0.04518	0.0301263	319	1	0.6459	0.6459	2.40599	0.417187	0	0	0	0	0.537185	19.3878	10.4148	0.845751	173.55	0.0770004	0.0393617	0.0314513	0.043878	0.0301157	0.115689	0.0443404	0.0149945	220.798	256.311	0.537185	19.3878	10.4148	0.845751	173.55	0.796333	11.6977	9.3153
5555	0.353194	0.122676	0.0835145	0.29068	0.101985	0.378373	0.103137	0.036111	0.322186	0.15812	0.14694	0.258012	0.0993811	0.342832	0.107222	0.0830472	440.94	0.525226	3.47828	1.82688	0.213177	48.3937	0.0316456	10	0.2254	122	0.292871	31.8069	9.3153	0.68324	269.503	0.12086	0.0706375	0.0555162	0.0862564	0.0535009	0.132123	0.0517516	0.0282657	242.421	290.276	0.292871	31.8069	9.3153	0.68324	269.503	0.759257	11.9098	9.0426
5555	0.135657	0.083256	0.0607371	0.089	0.0604944	0.167686	0.0665663	0.0346663	0.295528	0.124402	0.167666	0.239445	0.0710126	0.249004	0.0968687	0.071198	426.274	0.447214	4.08503	1.82688	0.331146	25.8656	0.0120846	4	0.081701	53	0.380733	34.9324	13.2999	0.656984	483.52	0.0557502	0.0326003	0.03027	0.0412822	0.0227133	0.103957	0.0224662	0.0146288	407.108	278.074	0.380733	34.9324	13.2999	0.656984	483.52	0.763957	10.8273	8.27156
5555	0.29726	0.100701	0.0801016	0.255037	0.0757507	0.327713	0.0751357	0.0389024	0.351592	0.144568	0.153801	0.297513	0.0927371	0.377774	0.0986442	0.0741746	683.296	0.217571	11.8747	2.5836	0.209147	74.6764	0.0148148	8	0.326325	189	0.213117	46.1626	9.83806	0.541136	444.721	0.113432	0.0678562	0.0598207	0.0723177	0.0492846	0.134206	0.0593622	0.028197	321.257	338.195	0.213117	46.1626	9.83806	0.541136	444.721	0.637135	12.9824	8.27156
5555	0.171713	0.0934247	0.0776721	0.114304	0.0637676	0.208733	0.0832724	0.0439456	0.227405	0.119527	0.10369	0.165844	0.0657931	0.212286	0.0979522	0.0714216	NaN	NaN	0	0	NaN	0	0	0	0	0	0.506731	17.1011	8.66566	0.7566	137.672	0.0705727	0.0545832	0.0437982	0.0496226	0.0412165	0.11012	0.0313743	0.0217021	723.914	320.943	0.506731	17.1011	8.66566	0.7566	137.672	0.627593	13.8078	8.66566
5555	0.14365	0.0880033	0.0623958	0.0980717	0.0653148	0.171148	0.0662454	0.0355453	0.184639	0.125909	0.0824776	0.143438	0.0879617	0.292032	0.0698214	0.0579899	570.75	0.447214	1.44428	0.6459	1.15299	1.66875	0.0204082	1	0.0344671	6	0.552888	21.1575	11.6977	0.822916	207.342	0.0857656	0.0722494	0.0513264	0.0558434	0.0547171	0.12011	0.0424942	0.0284616	558.11	780.003	0.552888	21.1575	11.6977	0.822916	207.342	0.627572	16.4673	10.3344
5555	0.096054	0.0632111	0.0453274	0.0622233	0.0464696	0.151401	0.0482135	0.0260025	0.224928	0.117735	0.0891792	0.190696	0.0859232	0.20451	0.0609133	0.0489687	725.818	0.784465	2.32883	1.82688	0.356634	13.7672	0.0225564	3	0.173931	28	0.549442	23.9767	13.1738	0.789033	328.743	0.111927	0.0609095	0.0437711	0.0752896	0.0490826	0.144354	0.0525624	0.0208577	535.395	541.478	0.549442	23.9767	13.1738	0.789033	328.743	0.43201	18.1887	7.85771
5555	0.0769211	0.0598491	0.0421262	0.0479237	0.0402838	0.105808	0.0396941	0.0287561	0.0866432	0.0907829	0.0528129	0.0664545	0.0567737	0.137781	0.0322639	0.0495807	680.833	1	0.6459	0.6459	0.923065	2.50312	0.0425532	2	0.0913026	15	0.469776	17.3914	8.17006	0.783964	126.825	0.148382	0.0801144	0.0481594	0.111158	0.0681567	0.163059	0.0570265	0.0221267	512.664	604.73	0.469776	17.3914	8.17006	0.783964	126.825	0.470679	11.6441	5.48064
5555	0.216378	0.102652	0.0683958	0.164232	0.0805656	0.253351	0.0802838	0.036124	0.210992	0.104456	0.102946	0.157871	0.0684816	0.186149	0.0836152	0.05168	461.067	0.565685	3.2295	1.82688	0.35888	18.7734	0.00654664	4	0.0775035	39	0.492509	42.3742	20.8697	0.669899	735.083	0.0879105	0.0551627	0.0319062	0.0677442	0.0440576	0.123574	0.03264	0.018905	494.764	261.617	0.492509	42.3742	20.8697	0.669899	735.083	0.817059	17.3914	14.2098
5555	0.192068	0.0857481	0.0723427	0.148198	0.0601924	0.295454	0.0694557	0.0384716	0.217543	0.0843472	0.120022	0.190143	0.0465953	0.260808	0.0555883	0.0491819	456.707	0.894427	2.04252	1.82688	0.354342	17.1047	0.0206186	4	0.215523	52	0.464991	24.8483	11.5542	0.694795	253.232	0.111666	0.0485817	0.0498197	0.0722863	0.0405604	0.166908	0.0572719	0.0148526	373.724	326.706	0.464991	24.8483	11.5542	0.694795	253.232	0.501471	14.5722	7.30752
5555	0.161587	0.0781162	0.0522292	0.121296	0.0592889	0.186386	0.0632009	0.0301218	0.119585	0.120332	0.0816093	0.104542	0.0776093	0.175923	0.0316363	0.0608337	608.6	0.666667	2.74032	1.82688	0.299539	18.7734	0.01875	3	0.161884	36	0.463769	25.2232	11.6977	0.791887	232.79	0.186973	0.095955	0.066988	0.133572	0.0716729	0.21308	0.0782935	0.0396235	229.166	302.716	0.463769	25.2232	11.6977	0.791887	232.79	0.806433	13.6864	11.0371
5555	0.134142	0.0834675	0.0557598	0.0968525	0.0622947	0.166523	0.0564517	0.0334405	0.327317	0.111903	0.169733	0.294429	0.0737944	0.339951	0.0752441	0.0550353	824.739	0.383131	6.74339	2.5836	0.23874	49.6452	0.010661	5	0.288141	107	0.280612	48.0621	13.4868	0.672465	527.741	0.120274	0.0816771	0.0556268	0.0900986	0.0653265	0.159393	0.0471877	0.027847	359.642	388.283	0.280612	48.0621	13.4868	0.672465	527.741	0.76574	16.9541	12.9824
5555	0.372737	0.10472	0.155947	0.327216	0.084187	0.482779	0.090094	0.0353275	0.312296	0.0795058	0.1229	0.278932	0.0435169	0.376067	0.0702587	0.0484202	533.25	0.632456	2.04252	1.2918	0.623416	5.00624	0.0111111	1	0.0419728	6	0.536866	15.4071	8.27156	0.905496	113.058	0.10353	0.0547749	0.0502975	0.0822177	0.0439631	0.164654	0.0362357	0.0187914	340.259	352.97	0.536866	15.4071	8.27156	0.905496	113.058	0.734071	8.97313	6.58691
5555	0.183516	0.0876429	0.0658129	0.128938	0.0633453	0.306121	0.0800518	0.0372814	0.279691	0.0854611	0.118394	0.240846	0.0496488	0.2544	0.0757052	0.0489377	465.815	0.299813	6.09341	1.82688	0.410017	11.264	0.00379507	2	0.0868651	21	0.683963	25.1984	17.2348	0.90339	383.395	0.134175	0.0443418	0.0492625	0.0739097	0.0364736	0.202023	0.0804831	0.013953	295.138	326.539	0.683963	25.1984	17.2348	0.90339	383.395	0.659555	12.5411	8.27156
5555	0.135598	0.083896	0.0583654	0.09294	0.0634498	0.175523	0.0624682	0.0323509	0.270944	0.125823	0.0911561	0.213134	0.0763064	0.28902	0.0958444	0.0683513	813.4	0.342997	3.76621	1.2918	0.547043	6.2578	0	0	0	0	0.444032	24.8567	11.0371	0.749763	231.539	0.113833	0.053807	0.0483733	0.0867976	0.0373605	0.139136	0.0427927	0.0239681	350.077	411.228	0.444032	24.8567	11.0371	0.749763	231.539	0.732177	14.2245	10.4148
5555	0.157033	0.0824731	0.0519449	0.119397	0.0675461	0.200386	0.0597955	0.0254142	0.241134	0.154498	0.104119	0.205399	0.0986991	0.231925	0.0645314	0.0790014	772.179	0.447214	4.08503	1.82688	0.294643	23.3625	0.0396825	5	0.342752	61	0.357248	32.744	11.6977	0.660398	292.031	0.0789088	0.05255	0.0366101	0.050549	0.042044	0.135796	0.0401816	0.017685	427.918	502.416	0.357248	32.744	11.6977	0.660398	292.031	0.639199	18.1887	11.6262
5555	0.217795	0.093153	0.070919	0.166279	0.0692211	0.273491	0.0820791	0.0372702	0.425727	0.113745	0.190747	0.372098	0.0682952	0.404441	0.108953	0.0621573	656.627	0.5547	4.65765	2.5836	0.242552	45.8905	0.0115512	7	0.337226	126	0.360321	47.1551	16.991	0.682448	560.699	0.130859	0.0682402	0.0514874	0.0945534	0.0523984	0.187028	0.0545964	0.0248089	258.069	404.077	0.360321	47.1551	16.991	0.682448	560.699	0.848096	15.0787	12.7882
5555	0.114463	0.073054	0.0462328	0.0876957	0.0591998	0.161636	0.0423279	0.024183	0.270277	0.148435	0.12145	0.209818	0.109109	0.257129	0.0988206	0.0608114	724.491	0.632456	2.88855	1.82688	0.312325	23.7796	0.0163043	3	0.121579	45	0.293424	34.3847	10.0893	0.661555	322.068	0.0824233	0.0575733	0.0482533	0.0566177	0.043623	0.122496	0.0369315	0.0225769	614.799	450.575	0.293424	34.3847	10.0893	0.661555	322.068	0.526235	14.7288	7.7508
5555	0.195763	0.0956305	0.0628246	0.148899	0.0752859	0.230476	0.0723213	0.0334656	0.19596	0.106977	0.0919906	0.155153	0.0736683	0.17676	0.0678042	0.0490102	568.885	0.784465	2.32883	1.82688	0.206658	32.5406	0.0149007	9	0.1431	90	0.475059	46.307	21.9986	0.635167	745.096	0.0803682	0.0518917	0.0426895	0.0555621	0.0379921	0.127749	0.0359002	0.0218881	522.614	488.169	0.475059	46.307	21.9986	0.635167	745.096	0.818587	15.6222	12.7882
5555	0.213042	0.079024	0.0657935	0.162775	0.0616298	0.286915	0.0787676	0.0287477	0.60418	0.158796	0.237005	0.523663	0.0878139	0.497078	0.149539	0.093359	641.432	0.447214	4.08503	1.82688	0.383684	18.3562	0.0135747	3	0.270339	42	0.622758	24.2793	15.1201	0.875895	299.123	0.096204	0.0531772	0.0418105	0.0673425	0.0422769	0.143272	0.0429546	0.0187934	396.105	404.996	0.622758	24.2793	15.1201	0.875895	299.123	0.757706	13.3156	10.0893
5555	0.233471	0.0970895	0.0779077	0.193191	0.0769966	0.278599	0.068002	0.0334968	0.454955	0.139283	0.21178	0.421012	0.0901621	0.389988	0.088978	0.0694681	604.335	0.204765	14.1067	2.88855	0.0801717	203.17	0.0142132	28	0.357978	494	0.399278	68.0191	27.1585	0.567319	1689.61	0.139607	0.0868806	0.0559202	0.100633	0.0655571	0.158325	0.0591029	0.0339993	420.322	472.841	0.399278	68.0191	27.1585	0.567319	1689.61	0.342589	32.4368	11.1125
5555	0.287044	0.11797	0.0729294	0.241239	0.100409	0.321231	0.0767968	0.0319175	0.436822	0.101192	0.199662	0.413493	0.0588045	0.376578	0.0729579	0.0579176	492.397	0.784465	2.32883	1.82688	0.293778	26.2828	0.021148	7	0.323352	63	0.488428	31.9574	15.6089	0.713609	369.628	0.154749	0.105577	0.05347	0.112099	0.0757665	0.142967	0.0648333	0.0460104	255.407	406.894	0.488428	31.9574	15.6089	0.713609	369.628	0.44371	18.6418	8.27156
5555	0.285659	0.135454	0.105921	0.215131	0.100877	0.330202	0.110324	0.0538164	0.32211	0.132473	0.151962	0.276284	0.0815521	0.303736	0.0867415	0.0710334	267.58	0.171973	15.0233	2.5836	0.121893	164.789	0.0170213	24	0.263852	411	0.401377	54.9964	22.0743	0.667565	792.655	0.116944	0.0701039	0.041693	0.0942977	0.0591206	0.140101	0.0371691	0.0195866	343.132	202.293	0.401377	54.9964	22.0743	0.667565	792.655	0.789844	13.4868	10.6525
5555	0.334955	0.11845	0.0864556	0.271851	0.0900424	0.409181	0.101603	0.0454862	0.306829	0.121937	0.156514	0.265501	0.071485	0.316459	0.0807561	0.0685383	424.249	0.464991	5.55624	2.5836	0.178717	78.8483	0.0173267	14	0.271244	188	0.329126	43.3524	14.2684	0.735668	604.504	0.1352	0.0685111	0.0490294	0.085753	0.0423951	0.16361	0.0694637	0.0364022	332.716	268.757	0.329126	43.3524	14.2684	0.735668	604.504	0.779667	14.9118	11.6262
5555	0.242538	0.132394	0.090999	0.182411	0.105423	0.308372	0.0934332	0.0463435	0.523292	0.202785	0.196744	0.457374	0.13137	0.442741	0.129727	0.100448	422.869	0.169944	10.7499	1.82688	0.264204	41.3015	0.0215517	5	0.295956	87	0.38978	26.5134	10.3344	0.738819	226.115	0.0806978	0.0645575	0.0538018	0.0598743	0.0478595	0.103944	0.0320297	0.0265685	485.181	576.83	0.38978	26.5134	10.3344	0.738819	226.115	0.792982	9.77424	7.7508
5555	0.354744	0.128401	0.0795101	0.30136	0.098778	0.373383	0.0896154	0.0469998	0.338245	0.128408	0.136694	0.282229	0.080178	0.287473	0.0990776	0.0671815	363.172	0.485071	5.32623	2.5836	0.150851	96.7873	0.0115132	14	0.23607	223	0.272571	60.3217	16.4419	0.551818	761.366	0.109524	0.0600294	0.0483119	0.0764442	0.046614	0.137657	0.048836	0.0213931	388.191	307.145	0.272571	60.3217	16.4419	0.551818	761.366	0.728799	15.9526	11.6262
5555	0.388169	0.116048	0.123021	0.316799	0.0900605	0.460829	0.120134	0.0425859	0.257502	0.0762571	0.118183	0.21677	0.0506552	0.246585	0.0733709	0.0375255	301.159	0.485071	3.76621	1.82688	0.293778	26.2828	0.00617284	5	0.0791041	64	0.483104	35.1704	16.991	0.744024	527.741	0.157177	0.0625825	0.0515706	0.108593	0.0500394	0.227533	0.0716578	0.0216863	419.37	288.726	0.483104	35.1704	16.991	0.744024	527.741	0.831395	12.1354	10.0893
5555	0.224187	0.106326	0.0733834	0.173276	0.0817896	0.26017	0.0789646	0.0394852	0.219204	0.0916171	0.106649	0.182133	0.0581732	0.232248	0.067659	0.0468046	324.036	0.5547	4.65765	2.5836	0.208174	45.8905	0.0107143	9	0.0768668	103	0.484234	43.9971	21.3049	0.629346	869.417	0.0840643	0.0587713	0.0478249	0.0591206	0.0456668	0.126986	0.0376718	0.0217833	652.579	376.924	0.484234	43.9971	21.3049	0.629346	869.417	0.635441	22.9998	14.615
5555	0.271857	0.1032	0.0767782	0.216018	0.0802646	0.339735	0.0891637	0.0376906	0.416867	0.120314	0.16485	0.384284	0.0804695	0.380899	0.0803406	0.0574466	470.28	0.298142	9.6885	2.88855	0.151682	86.3577	0.0137276	13	0.320763	208	0.506984	38.8937	19.7185	0.752624	667.499	0.084568	0.0667037	0.0489835	0.0578376	0.051497	0.113126	0.0393898	0.0250848	352.571	335.563	0.506984	38.8937	19.7185	0.752624	667.499	0.693334	16.7685	11.6262
5555	0.444263	0.132039	0.0939222	0.385898	0.108643	0.535159	0.101271	0.0404764	0.295351	0.099556	0.13162	0.261202	0.0638561	0.304772	0.0702912	0.0504927	390.307	0.316228	8.17006	2.5836	0.120753	125.156	0.0107163	19	0.244322	300	0.308977	54.3516	16.7934	0.420162	742.175	0.155241	0.0714393	0.0468032	0.108401	0.0505509	0.192434	0.0688336	0.0316037	514.923	350.224	0.308977	54.3516	16.7934	0.420162	742.175	0.78187	14.8697	11.6262
5555	0.267727	0.0965481	0.0773979	0.211764	0.0731949	0.355751	0.0900237	0.0370214	0.348301	0.117778	0.143208	0.291004	0.0743067	0.322336	0.102185	0.0609957	569.712	0.362143	7.1342	2.5836	0.18506	70.9218	0.00903862	11	0.199203	170	0.559165	41.5841	23.2524	0.907316	709.218	0.114297	0.0731737	0.0551737	0.0765755	0.0573765	0.174986	0.0549497	0.0255986	399.583	626.964	0.559165	41.5841	23.2524	0.907316	709.218	0.569871	20.527	11.6977
5555	0.465445	0.114589	0.106865	0.417852	0.0848404	0.513795	0.0893553	0.0458967	0.197444	0.051362	0.0707245	0.1599	0.0329838	0.186271	0.0641954	0.0262736	344.125	0.447214	1.44428	0.6459	0.786	3.33749	0	0	0	0	0.545969	27.5929	15.0648	0.809286	318.731	0.0961238	0.0634745	0.0399174	0.067085	0.0402679	0.142317	0.0422581	0.0324426	387.99	386.369	0.545969	27.5929	15.0648	0.809286	318.731	0.797306	13.0625	10.4148
5555	0.516833	0.116349	0.0912257	0.455708	0.0925944	0.574852	0.113642	0.0394189	0.27859	0.106451	0.117064	0.235715	0.06339	0.282562	0.0782875	0.0590122	325.214	0.421637	8.66566	3.65376	0.220672	85.9405	0.0128205	13	0.200066	216	0.239555	59.3174	14.2098	0.513023	505.213	0.110556	0.0717344	0.0534274	0.0720992	0.0552539	0.16426	0.0547619	0.0270388	317.225	497.045	0.239555	59.3174	14.2098	0.513023	505.213	0.624695	16.5431	10.3344
5555	0.516267	0.132712	0.0982832	0.438208	0.111753	0.587498	0.137104	0.0378897	0.282883	0.0973634	0.11941	0.23732	0.0629204	0.270663	0.0810494	0.0484406	259.679	0.353553	7.30752	2.5836	0.265174	54.6515	0.00869565	7	0.161721	135	0.266931	55.1782	14.7288	0.557012	434.709	0.147958	0.0684041	0.0538964	0.111635	0.050619	0.22019	0.0579325	0.027496	271.993	327.572	0.266931	55.1782	14.7288	0.557012	434.709	0.753449	13.8229	10.4148
5555	0.448817	0.121765	0.0851927	0.374183	0.100826	0.471764	0.123591	0.0373389	0.399641	0.12601	0.157794	0.326761	0.0764941	0.34513	0.123854	0.0674131	578.083	0.279372	9.24788	2.5836	0.318176	40.0499	0.00974659	5	0.259618	89	0.376288	36.9746	13.9131	0.66416	438.046	0.164573	0.0935234	0.0665149	0.129489	0.075519	0.199387	0.0577927	0.030417	374.014	393.213	0.376288	36.9746	13.9131	0.66416	438.046	0.765858	13.1738	10.0893
5555	0.249529	0.108354	0.0760838	0.189595	0.0813273	0.277895	0.0917978	0.0425564	0.330877	0.127288	0.152973	0.291621	0.0825105	0.290519	0.0784347	0.0627693	588.64	0.5547	3.29346	1.82688	0.15452	73.0077	0.018732	13	0.243503	178	0.255042	47.7835	12.1868	0.614688	519.815	0.165452	0.0823692	0.0397694	0.102355	0.0633723	0.197368	0.0903565	0.0312785	329.683	336.817	0.255042	47.7835	12.1868	0.614688	519.815	0.798087	11.4454	9.13441
5555	0.223019	0.10598	0.0826111	0.159551	0.0800419	0.261388	0.0947642	0.0407876	0.478413	0.133004	0.192762	0.415701	0.0874163	0.400966	0.120955	0.065916	516	0.894427	2.04252	1.82688	0.411228	13.35	0.012931	3	0.116229	32	0.377896	33.8405	12.7882	0.744316	420.941	0.16027	0.0775738	0.0494749	0.118643	0.0632766	0.196077	0.0653366	0.0246786	469.221	464.52	0.377896	33.8405	12.7882	0.744316	420.941	0.777192	15.7684	12.2551
5555	0.457091	0.124064	0.13295	0.391909	0.0959054	0.509983	0.118962	0.0453512	0.456513	0.0950006	0.185424	0.407345	0.0617641	0.409943	0.105868	0.0475792	489.588	0.894427	2.04252	1.82688	0.281591	28.3687	0.0110935	7	0.21194	73	0.645331	25.4783	16.4419	0.857938	357.946	0.0959826	0.0479689	0.0399338	0.0663722	0.0411598	0.147323	0.0430968	0.0129627	407.402	476.828	0.645331	25.4783	16.4419	0.857938	357.946	0.712502	13.8078	9.83806
5555	0.338064	0.120581	0.0970298	0.272317	0.0935688	0.39473	0.10727	0.0444411	0.420375	0.0882031	0.166238	0.38527	0.0589362	0.371379	0.0845019	0.0427053	684.031	0.784465	3.29346	2.5836	0.366963	26.7	0.00496689	3	0.264936	60	0.546972	31.0637	16.991	0.778691	440.132	0.106666	0.0529026	0.0435274	0.0751729	0.0445303	0.161126	0.0474172	0.0153364	369.739	404.742	0.546972	31.0637	16.991	0.778691	440.132	0.7	12.918	9.0426
5555	0.384177	0.125447	0.109075	0.313577	0.0972778	0.474753	0.114515	0.045345	0.337452	0.10132	0.150006	0.284271	0.0640428	0.302443	0.0973248	0.0515368	374.36	0.596285	4.33283	2.5836	0.248054	35.8781	0.00957592	7	0.170291	81	0.589336	29.2444	17.2348	0.806001	371.713	0.0894559	0.0671429	0.0485375	0.0630749	0.054298	0.129634	0.0396735	0.0216065	398.191	362.056	0.589336	29.2444	17.2348	0.806001	371.713	0.812071	12.4241	10.0893
5555	0.156881	0.0781449	0.0531634	0.122357	0.0597624	0.196279	0.0548668	0.0291214	0.123776	0.0769303	0.0700053	0.0963215	0.0518467	0.150216	0.0449168	0.0366691	423.513	0.493865	5.84887	2.88855	0.219577	65.9155	0.0159744	10	0.0852803	161	0.538282	42.4578	22.8543	0.743771	743.844	0.110399	0.0709635	0.0422513	0.0668802	0.0524373	0.129819	0.0602911	0.0293985	283.671	352.51	0.538282	42.4578	22.8543	0.743771	743.844	0.558241	27.9608	15.6089
5555	0.0990242	0.0589728	0.0434597	0.0672086	0.0455306	0.152165	0.0469044	0.0220472	0.11492	0.082536	0.0822336	0.0916741	0.0559898	0.157213	0.0394387	0.0381558	724.87	0.5547	3.29346	1.82688	0.325329	28.7859	0.0168067	4	0.126823	74	0.438226	39.6585	17.3794	0.71688	557.779	0.0959451	0.0594589	0.0381103	0.0609864	0.04057	0.130279	0.0496467	0.0280233	465.399	489.204	0.438226	39.6585	17.3794	0.71688	557.779	0.525226	29.9213	15.7154
5555	0.25411	0.10672	0.079151	0.189433	0.0825343	0.292697	0.0982293	0.0394993	0.324071	0.143759	0.149871	0.280932	0.0933081	0.305595	0.0832318	0.07216	333.98	0.388514	6.64995	2.5836	0.11723	122.653	0.0174954	19	0.237271	293	0.38263	58.9612	22.5603	0.636452	992.487	0.0938651	0.0488781	0.0358894	0.0720945	0.0395964	0.139612	0.0352146	0.0160098	403.963	281.907	0.38263	58.9612	22.5603	0.636452	992.487	0.829837	19.8134	16.4419
5555	0.335728	0.103891	0.0801962	0.270615	0.0819529	0.368459	0.102014	0.0360868	0.408567	0.126758	0.14907	0.356106	0.0925804	0.356381	0.101922	0.0526828	408.383	0.215041	8.49549	1.82688	0.211568	67.5843	0.0128571	9	0.293883	164	0.636758	31.7544	20.2199	0.814759	519.398	0.0998464	0.0550308	0.0494209	0.0711378	0.0408069	0.160556	0.0429646	0.0224876	416.8	355.57	0.636758	31.7544	20.2199	0.814759	519.398	0.88234	15.7684	13.9131
5555	0.253959	0.106564	0.0805071	0.191823	0.081274	0.279103	0.0962438	0.0408336	0.190272	0.106233	0.112266	0.163397	0.0697988	0.227481	0.05205	0.0519511	322.301	0.5547	3.29346	1.82688	0.110457	94.2842	0.0187891	18	0.125825	217	0.189949	58.1059	11.0371	0.520798	580.724	0.144706	0.0846486	0.0512405	0.0981565	0.0595239	0.180782	0.0689688	0.0375089	309.835	261.525	0.189949	58.1059	11.0371	0.520798	580.724	0.771483	13.8078	10.6525
5555	0.210769	0.0991495	0.0690405	0.153754	0.0740447	0.273156	0.0853509	0.0396929	0.181168	0.113024	0.107606	0.148434	0.063119	0.199573	0.0589547	0.0673682	355.702	0.342997	5.32623	1.82688	0.391066	23.7796	0.0187266	5	0.0850256	57	0.387021	26.0691	10.0893	0.679769	210.262	0.0905226	0.0593811	0.0506137	0.0616331	0.043824	0.138747	0.0415991	0.0243465	747.329	671.516	0.387021	26.0691	10.0893	0.679769	210.262	0.5547	13.1738	7.30752
5555	0.275728	0.101392	0.0801698	0.217176	0.0796905	0.319035	0.0924354	0.0358996	0.310507	0.0916941	0.124262	0.273619	0.0624592	0.30848	0.0736737	0.0426628	578.836	0.3698	9.88037	3.65376	0.188965	134.751	0.0095518	13	0.267455	323	0.571223	41.6993	23.8196	0.752748	949.517	0.106641	0.0596574	0.0416298	0.0734191	0.0455537	0.152694	0.0495978	0.0220788	482.395	514.06	0.571223	41.6993	23.8196	0.752748	949.517	0.42274	27.502	11.6262
5555	0.22351	0.0925462	0.0863754	0.176926	0.0702603	0.284621	0.0754998	0.0356469	0.252365	0.106875	0.101621	0.201084	0.0644786	0.300907	0.0851495	0.0576856	501.139	0.685994	2.66311	1.82688	0.296025	32.9578	0.0147929	5	0.224765	82	0.458625	30.467	13.973	0.712455	308.718	0.118941	0.0695051	0.0464646	0.0885068	0.0555094	0.151472	0.0476153	0.0238685	563.226	411.577	0.458625	30.467	13.973	0.712455	308.718	0.73199	17.7358	12.9824
5555	0.216941	0.108482	0.0734989	0.161564	0.0843079	0.246768	0.0842061	0.0392394	0.219796	0.111649	0.117649	0.180865	0.0710773	0.253103	0.0689832	0.0573545	441.167	0.428353	6.74339	2.88855	0.15815	75.0936	0.0186782	13	0.188926	190	0.375583	43.5061	16.3401	0.528612	634.124	0.127059	0.0900219	0.0607924	0.0895473	0.07101	0.173406	0.0567796	0.031658	464.473	258.79	0.375583	43.5061	16.3401	0.528612	634.124	0.784465	14.1657	11.1125
5555	0.186295	0.0878551	0.0604609	0.13232	0.0671402	0.243685	0.0794034	0.0334603	0.192251	0.0897253	0.116194	0.159297	0.0571796	0.233255	0.0592263	0.0456815	439.924	0.666667	2.74032	1.82688	0.171089	70.9218	0.0197044	12	0.178782	183	0.363694	36.2223	13.1738	0.652467	408.843	0.101437	0.0702283	0.0414521	0.073243	0.0522079	0.152483	0.0440098	0.028338	601.136	267.252	0.363694	36.2223	13.1738	0.652467	408.843	0.811938	13.6864	11.1125
5555	0.192282	0.107016	0.068805	0.144748	0.0875586	0.212501	0.0739039	0.0337568	0.238145	0.120125	0.147679	0.203117	0.0761491	0.251584	0.065731	0.0619978	384.419	0.332182	7.77767	2.5836	0.21629	56.7374	0.0167785	10	0.186705	144	0.338788	48.231	16.3401	0.595036	650.811	0.121823	0.0679088	0.0504306	0.0915007	0.0522321	0.142752	0.0478177	0.0256377	207.849	255.363	0.338788	48.231	16.3401	0.595036	650.811	0.878769	13.8681	12.1868
5555	0.290639	0.0757705	0.0720883	0.273836	0.057362	0.414923	0.0426036	0.0290736	0.148452	0.0534187	0.0643728	0.112743	0.0340378	0.17301	0.056198	0.0273069	NaN	NaN	0	0	NaN	0	0	0	0	0	0.812153	22.6065	18.3599	1.01556	361.284	0.147428	0.0932005	0.0789013	0.11209	0.0681684	0.203531	0.0559067	0.038117	633.735	673.885	0.812153	22.6065	18.3599	1.01556	361.284	0.713263	16.1991	11.5542
5555	0.214005	0.102751	0.0790008	0.165461	0.0812259	0.240423	0.0773104	0.0357817	0.236785	0.0937101	0.118398	0.18757	0.0582873	0.210766	0.0831982	0.0489258	311.238	0.894427	2.04252	1.82688	0.487706	8.76092	0.0116279	3	0.0314078	16	0.249664	39.4052	9.83806	0.606794	364.204	0.159427	0.0752795	0.0604952	0.125445	0.0661297	0.200299	0.0552083	0.0192023	221.632	204.836	0.249664	39.4052	9.83806	0.606794	364.204	0.58722	15.5553	9.13441
5555	0.435242	0.140779	0.0960547	0.368242	0.115987	0.382719	0.108099	0.0437675	0.305926	0.112749	0.090485	0.227137	0.0719166	0.255605	0.116283	0.0564414	402.133	0.707107	2.5836	1.82688	0.615996	6.2578	0.018018	2	0.081124	23	0.370117	24.6798	9.13441	0.726341	189.82	0.140809	0.0810563	0.0532608	0.115972	0.0714799	0.201459	0.0409798	0.0193965	391.126	322.006	0.370117	24.6798	9.13441	0.726341	189.82	0.544735	16.7685	9.13441
5555	0.252881	0.121278	0.0775863	0.193478	0.095947	0.260451	0.0933094	0.0421151	0.246575	0.0926176	0.138784	0.214637	0.0613444	0.265295	0.0626299	0.0452951	342.379	0.632456	2.88855	1.82688	0.165745	42.9702	0.0143443	7	0.135632	93	0.48018	36.1935	17.3794	0.653384	580.307	0.156078	0.093786	0.068055	0.108028	0.0721204	0.189904	0.0715669	0.0353795	381.555	374.577	0.48018	36.1935	17.3794	0.653384	580.307	0.67873	12.1868	8.27156
5555	0.22031	0.11017	0.0781576	0.162801	0.0852871	0.248008	0.0886771	0.0404285	0.232329	0.122812	0.125059	0.193826	0.0836233	0.260649	0.0683758	0.0575345	454.771	0.632456	4.5672	2.88855	0.193372	60.0749	0.0187266	10	0.203999	145	0.286558	50.4009	14.4428	0.594002	520.649	0.0960835	0.0623955	0.0538634	0.0662688	0.0455271	0.151916	0.0440721	0.0260962	297.783	250.862	0.286558	50.4009	14.4428	0.594002	520.649	0.625458	13.0625	8.17006
5555	0.314982	0.117843	0.0894429	0.259704	0.095663	0.369243	0.0913926	0.0384064	0.348027	0.11882	0.176313	0.321207	0.070624	0.360225	0.070901	0.0655199	366.056	0.371391	4.91903	1.82688	0.212551	45.0562	0.0171821	10	0.206172	110	0.487196	34.4695	16.7934	0.780003	461.826	0.111147	0.0581351	0.0515307	0.0806798	0.0450457	0.168384	0.0468751	0.0212973	175.401	318.681	0.487196	34.4695	16.7934	0.780003	461.826	0.624264	15.0648	9.40445
5555	0.231808	0.107752	0.0820913	0.155135	0.082701	0.239397	0.111284	0.0399964	0.184172	0.0895006	0.113872	0.161184	0.0523723	0.223293	0.0478414	0.0506532	356.103	0.784465	2.32883	1.82688	0.390209	12.0984	0.031746	4	0.12692	36	0.350007	34.8187	12.1868	0.727721	330.412	0.11045	0.0753631	0.0451728	0.0753084	0.0576979	0.150081	0.0509961	0.0281184	486.422	298.679	0.350007	34.8187	12.1868	0.727721	330.412	0.747576	16.3018	12.1868
5555	0.287273	0.126538	0.0849347	0.200181	0.0985944	0.291929	0.130063	0.0469856	0.220051	0.151562	0.0974343	0.162162	0.0929671	0.217282	0.0888096	0.0824574	345.667	0.223607	2.88855	0.6459	0.490667	7.50936	0.0447761	3	0.490177	38	0.413449	22.0932	9.13441	0.749398	166.04	0.180341	0.105164	0.0674553	0.121799	0.0867153	0.203033	0.0871076	0.0336239	390.67	227.993	0.413449	22.0932	9.13441	0.749398	166.04	0.599694	15.0787	9.0426
5555	0.211488	0.0924566	0.0741618	0.155621	0.0777175	0.255893	0.0851728	0.0273729	0.190657	0.193263	0.118973	0.156735	0.0994756	0.232732	0.0594793	0.125633	457.125	0.894427	1.44428	1.2918	0.296231	16.6875	0.0537634	5	0.183546	37	0.541957	23.4756	12.7228	0.836834	249.478	0.109413	0.0872067	0.0413392	0.0788384	0.0676908	0.125785	0.0467567	0.0317456	349.297	305.743	0.541957	23.4756	12.7228	0.836834	249.478	0.87231	12.7391	11.1125
5555	0.393941	0.118002	0.0698255	0.341032	0.0952711	0.418339	0.0935209	0.0382085	0.311004	0.102648	0.131026	0.275003	0.0660237	0.308775	0.0740516	0.0519585	424.871	0.170375	16.9541	2.88855	0.131922	119.733	0.0115489	17	0.25667	311	0.308733	67.5977	20.8697	0.620175	967.456	0.134707	0.0928515	0.0473723	0.109792	0.0767306	0.158314	0.0415524	0.027617	292.666	352.851	0.308733	67.5977	20.8697	0.620175	967.456	0.394809	26.9813	10.6525
5555	0.28907	0.122966	0.0859822	0.219157	0.0939917	0.317241	0.108242	0.0464182	0.27258	0.129381	0.11976	0.225111	0.0846719	0.253069	0.0818932	0.0633385	265.059	0.228665	7.98934	1.82688	0.130197	85.5233	0.013256	16	0.152496	173	0.355913	62.6556	22.2999	0.639209	949.1	0.109843	0.0708641	0.0494806	0.0750998	0.0498774	0.12817	0.0510002	0.031372	179.34	267.096	0.355913	62.6556	22.2999	0.639209	949.1	0.82662	14.7429	12.1868
5555	0.233919	0.0937376	0.0594524	0.172344	0.0755525	0.263652	0.092398	0.0308986	0.192374	0.0585884	0.102449	0.147852	0.0417857	0.236202	0.0716924	0.0249282	411.8	0.447214	1.44428	0.6459	0.692462	4.17187	0.00568182	1	0.0420578	15	0.44322	22.1968	9.83806	0.627909	219.857	0.11547	0.0659468	0.0563404	0.0907875	0.0531077	0.156457	0.0397744	0.0224711	809.634	629.779	0.44322	22.1968	9.83806	0.627909	219.857	0.633159	13.6864	8.66566
5555	0.350232	0.108384	0.0976966	0.312304	0.0852233	0.430212	0.0713658	0.0386562	0.45999	0.127298	0.182654	0.406945	0.0843688	0.515137	0.108806	0.0629977	634.9	0.281439	9.17996	2.5836	0.460356	25.0312	0.015873	4	0.366938	60	0.306025	30.4396	9.3153	0.675001	250.729	0.144259	0.0964114	0.0495031	0.1088	0.07921	0.19871	0.0548604	0.0296137	590.107	311.707	0.306025	30.4396	9.3153	0.675001	250.729	0.472415	13.9431	6.58691
5555	0.346464	0.120868	0.0989888	0.269346	0.0951142	0.406964	0.120038	0.0428795	0.354898	0.113976	0.175581	0.325449	0.0687511	0.329795	0.0735987	0.0615074	380.397	0.367607	7.85771	2.88855	0.165163	100.959	0.0152672	16	0.319549	232	0.646091	32.3015	20.8697	0.846497	612.43	0.146685	0.088172	0.0427844	0.105163	0.0705307	0.18677	0.0631541	0.0292879	242.695	305.048	0.646091	32.3015	20.8697	0.846497	612.43	0.703879	15.1339	10.6525
5555	0.218776	0.096609	0.0708728	0.175769	0.0715732	0.274092	0.0698143	0.0392146	0.237443	0.0604066	0.0855693	0.208315	0.0417214	0.232416	0.0548953	0.0279598	504.745	0.632456	2.88855	1.82688	0.33026	19.6078	0.00715563	4	0.145014	50	0.494678	37.6621	18.6306	0.692294	574.049	0.11008	0.0709173	0.0346911	0.078347	0.048837	0.109692	0.0477759	0.0326305	526.571	364.665	0.494678	37.6621	18.6306	0.692294	574.049	0.67732	17.9927	12.1868
5555	0.320983	0.11264	0.120313	0.252252	0.0796135	0.378379	0.113382	0.0497826	0.450709	0.147724	0.199953	0.387376	0.0870472	0.39032	0.122876	0.0828808	450.852	0.614295	4.70222	2.88855	0.283703	45.0562	0.0134831	6	0.292606	100	0.587845	26.5527	15.6089	0.873503	355.443	0.136778	0.0708342	0.0589431	0.0894866	0.0538349	0.170181	0.0679609	0.0274894	339.79	455.901	0.587845	26.5527	15.6089	0.873503	355.443	0.839763	12.0144	10.0893
5555	0.313025	0.106972	0.0971378	0.247278	0.0773652	0.374121	0.105255	0.0446663	0.275623	0.110982	0.122291	0.228354	0.0723509	0.2985	0.0811825	0.0540693	518.904	0.383131	6.74339	2.5836	0.369339	34.6265	0.00931677	3	0.266707	83	0.384461	30.2403	11.6262	0.730829	300.375	0.148087	0.0843449	0.0608247	0.0909349	0.0604859	0.169309	0.0804472	0.0366691	401.012	420.062	0.384461	30.2403	11.6262	0.730829	300.375	0.749889	12.5411	9.40445
5555	0.245336	0.100794	0.068327	0.195791	0.0781719	0.303563	0.0784234	0.0364396	0.224623	0.104625	0.0968903	0.183895	0.0632516	0.221884	0.0710747	0.0575011	513.757	0.270914	9.5366	2.5836	0.136894	99.7076	0.00879007	17	0.15354	254	0.378123	70.4298	26.6311	0.608682	1254.06	0.117171	0.056311	0.0393576	0.0805063	0.0401159	0.159479	0.0539724	0.0243287	307.586	737.444	0.378123	70.4298	26.6311	0.608682	1254.06	0.607817	19.1278	11.6262
5555	0.240049	0.0961526	0.0904495	0.171126	0.0729521	0.34561	0.102032	0.0373574	0.284083	0.118685	0.124443	0.23527	0.0781392	0.318904	0.0891803	0.0597788	386.646	0.376288	6.86601	2.5836	0.362418	32.9578	0.0122699	4	0.124369	74	0.659331	23.5111	15.5016	0.89465	309.97	0.207375	0.0951215	0.0631019	0.151161	0.0824952	0.239962	0.0872079	0.0249177	595.679	444.38	0.659331	23.5111	15.5016	0.89465	309.97	0.757706	13.3156	10.0893
5555	0.242005	0.107588	0.0762056	0.175717	0.0863476	0.276154	0.100857	0.0360557	0.15666	0.126447	0.0894421	0.121721	0.0770395	0.172175	0.0571144	0.0681716	586.716	0.274721	9.40445	2.5836	0.275683	36.7124	0.0217391	7	0.147963	100	0.26531	48.2008	12.7882	0.510073	397.162	0.105669	0.0792757	0.0468267	0.0705953	0.0577249	0.124636	0.051316	0.0330852	716.709	466.6	0.26531	48.2008	12.7882	0.510073	397.162	0.808888	15.7287	12.7228
5555	0.144007	0.0800404	0.06987	0.0942505	0.0564065	0.189127	0.072449	0.0355003	0.182216	0.110584	0.0976309	0.143729	0.0662951	0.158506	0.0638896	0.0600746	606.766	0.685994	2.66311	1.82688	0.344972	19.6078	0.0172414	3	0.0646775	36	0.357502	36.3143	12.9824	0.674261	352.94	0.187165	0.0947871	0.0648584	0.129841	0.0763075	0.205778	0.0855866	0.0322585	390.303	462.48	0.357502	36.3143	12.9824	0.674261	352.94	0.830455	15.5553	12.918
5555	0.200421	0.0933203	0.0727053	0.152765	0.0654095	0.269032	0.074059	0.0422475	0.329502	0.122369	0.172927	0.279201	0.0832524	0.330972	0.0956696	0.057004	470.99	0.298142	8.66566	2.5836	0.400153	40.0499	0.0108401	4	0.220452	96	0.555079	30.2541	16.7934	0.856641	404.671	0.0893096	0.0726544	0.046849	0.0690093	0.0534231	0.127531	0.0328002	0.0293315	993.063	550.006	0.555079	30.2541	16.7934	0.856641	404.671	0.748882	14.2245	10.6525
5555	0.272525	0.103719	0.0589502	0.217914	0.0805557	0.306576	0.0866553	0.0376729	0.298442	0.112455	0.137459	0.248905	0.0743582	0.320002	0.0889365	0.0549138	594.211	0.666667	3.8754	2.5836	0.335338	29.6203	0.0147493	5	0.189714	67	0.425937	33.9082	14.4428	0.753374	385.481	0.0892405	0.0463467	0.0393357	0.0705888	0.032007	0.121817	0.0316424	0.021184	914.039	477.734	0.425937	33.9082	14.4428	0.753374	385.481	0.558661	16.1862	9.0426
5555	0.21738	0.11027	0.0666325	0.151085	0.0797572	0.245739	0.0997184	0.0473723	0.249618	0.105995	0.132646	0.199122	0.0695117	0.236447	0.0856883	0.0528603	830.909	0.5	3.65376	1.82688	0.451712	13.7672	0.00843882	2	0.0742711	27	0.27681	37.3339	10.3344	0.637635	372.965	0.164413	0.0922114	0.0452301	0.126723	0.0697108	0.177436	0.0605964	0.0353014	574.858	486.054	0.27681	37.3339	10.3344	0.637635	372.965	0.619987	16.6687	10.3344
5555	0.149217	0.0834422	0.0559351	0.106387	0.0624277	0.21339	0.0646294	0.0335171	0.28522	0.147809	0.130753	0.229664	0.0999991	0.312781	0.0941917	0.0701269	414.361	0.388514	6.64995	2.5836	0.321508	40.4671	0.0179641	6	0.214532	99	0.51495	37.6289	19.377	0.887914	583.644	0.168558	0.0989462	0.0392935	0.12914	0.0769	0.206987	0.0634434	0.0360886	768.168	530.452	0.51495	37.6289	19.377	0.887914	583.644	0.41957	29.2087	12.2551
5555	0.341996	0.102636	0.0854689	0.283018	0.0773257	0.401002	0.0965617	0.0397061	0.389592	0.0842786	0.160535	0.356317	0.0567452	0.356923	0.0772377	0.0400817	473.333	0.496139	5.20741	2.5836	0.247236	47.5593	0.00875912	6	0.263256	111	0.549747	30.6377	16.843	0.767501	463.077	0.130954	0.0518913	0.0558713	0.0947483	0.0422932	0.19375	0.0559968	0.0168249	188.075	354.404	0.549747	30.6377	16.843	0.767501	463.077	0.873128	13.3156	11.6262
5555	0.273305	0.106524	0.0698095	0.212924	0.0816051	0.314701	0.0962947	0.0396763	0.266979	0.0931516	0.116309	0.233132	0.0573575	0.236623	0.0676149	0.0506709	825.341	0.784465	2.32883	1.82688	0.287214	35.4609	0.0084317	5	0.285863	97	0.390611	44.9817	17.5704	0.727957	557.779	0.244828	0.110454	0.053669	0.190565	0.0796709	0.260926	0.0867687	0.0466045	710.112	497.148	0.390611	44.9817	17.5704	0.727957	557.779	0.6791	13.3156	9.0426
5555	0.214555	0.103855	0.066656	0.154441	0.083122	0.30885	0.0908104	0.0353041	0.298478	0.122569	0.125587	0.239458	0.0876627	0.322448	0.0989219	0.0534762	579.423	0.485071	3.76621	1.82688	0.564416	10.8469	0.00790514	2	0.0956416	26	0.346574	27.1355	9.40445	0.730255	259.49	0.103119	0.0996683	0.0375158	0.0757453	0.0796597	0.154229	0.043005	0.0329858	1046.18	591.335	0.346574	27.1355	9.40445	0.730255	259.49	0.592249	15.7287	9.3153
5555	0.345139	0.120653	0.0750529	0.278196	0.0922909	0.383125	0.109473	0.0451154	0.260966	0.107044	0.128563	0.217911	0.0669706	0.272407	0.0775717	0.0562404	430.877	0.685994	3.76621	2.5836	0.166836	101.794	0.0119403	16	0.162058	247	0.290775	61.8784	17.9927	0.62042	717.144	0.139536	0.0892684	0.0575927	0.0912621	0.0609759	0.143497	0.0702207	0.0414706	233.406	262.611	0.290775	61.8784	17.9927	0.62042	717.144	0.779155	15.7287	12.2551
5555	0.422817	0.117302	0.102675	0.363003	0.0914122	0.509527	0.106676	0.0415066	0.405273	0.0992879	0.194263	0.377071	0.0599049	0.355687	0.077357	0.0545487	549.011	0.632456	2.88855	1.82688	0.306188	36.7124	0.00931677	6	0.279593	88	0.577057	28.6681	16.5431	0.867405	364.621	0.164059	0.0721068	0.115311	0.140417	0.0519215	0.251686	0.0445546	0.0312134	350.589	487.846	0.577057	28.6681	16.5431	0.867405	364.621	0.766965	11.9098	9.13441
5555	0.404638	0.112005	0.0817596	0.349294	0.0859861	0.411982	0.0998962	0.0423725	0.218808	0.0916617	0.0951218	0.17851	0.0558962	0.199118	0.069605	0.0496989	499.497	0.350823	7.36439	2.5836	0.201638	62.1608	0.0116525	11	0.156889	151	0.240439	62.6556	15.0648	0.538649	635.376	0.108607	0.0572014	0.0312359	0.0862368	0.0467166	0.139564	0.0369913	0.0179111	927.647	445.136	0.240439	62.6556	15.0648	0.538649	635.376	0.626461	14.8697	9.3153
5555	0.234236	0.0876493	0.0647626	0.181089	0.0697664	0.292984	0.0786692	0.0297275	0.228529	0.109652	0.108809	0.1829	0.0593132	0.201824	0.0761894	0.0661645	556.308	0.784465	2.32883	1.82688	0.681379	5.42343	0.00925926	2	0.0367097	11	0.545031	23.8196	12.9824	0.812404	253.232	0.150772	0.0902452	0.044817	0.114693	0.0749108	0.189869	0.0556749	0.0276519	759.953	460.451	0.545031	23.8196	12.9824	0.812404	253.232	0.75695	12.4241	9.40445
5555	0.256551	0.0895849	0.0731994	0.19684	0.0705662	0.360133	0.0922985	0.0312972	0.338763	0.0937111	0.148889	0.303883	0.0598254	0.336224	0.0769351	0.0473171	672.825	0.376288	6.86601	2.5836	0.222213	57.1546	0.00904393	7	0.280089	126	0.405933	44.21	17.9463	0.757306	558.196	0.161685	0.0716507	0.0563213	0.113536	0.0575612	0.204233	0.0718274	0.0236733	450.42	527.237	0.405933	44.21	17.9463	0.757306	558.196	0.842004	13.8078	11.6262
5555	0.307398	0.13191	0.0841676	0.219151	0.0971484	0.31884	0.13157	0.0546312	0.183222	0.0867286	0.10749	0.156529	0.0595543	0.196145	0.051399	0.0400715	246.307	0.496139	5.20741	2.5836	0.13324	78.8483	0.0154291	16	0.0852315	174	0.37725	51.4779	19.42	0.654648	821.858	0.0536693	0.0477027	0.0311929	0.0360996	0.0340569	0.0946179	0.0256731	0.0208954	705.624	221.235	0.37725	51.4779	19.42	0.654648	821.858	0.740734	22.1968	16.4419
5555	0.172525	0.0987105	0.059696	0.125694	0.0737729	0.203188	0.0714532	0.0391881	0.224095	0.118289	0.133889	0.184977	0.0722715	0.237034	0.0693569	0.0635682	350.257	0.565685	4.5672	2.5836	0.151611	63.4124	0.0156047	12	0.0773977	140	0.402468	64.9121	26.125	0.602394	1287.44	0.144882	0.0959355	0.0512215	0.0928184	0.0630309	0.151668	0.0739784	0.0474954	228.269	298.929	0.402468	64.9121	26.125	0.602394	1287.44	0.748701	21.9606	16.4419
5555	0.181384	0.0908597	0.0725559	0.136557	0.067952	0.291524	0.0694575	0.0364351	0.399806	0.118398	0.177677	0.346015	0.0696954	0.353578	0.105312	0.0670539	582.518	0.565685	4.5672	2.5836	0.180498	95.1186	0.0105008	13	0.371346	228	0.516672	44.3042	22.8908	0.760269	789.317	0.0948316	0.0470245	0.040107	0.067255	0.034705	0.163386	0.0425813	0.0192909	580.144	575.749	0.516672	44.3042	22.8908	0.760269	789.317	0.592165	23.1895	13.732
5555	0.248977	0.094817	0.0916945	0.195615	0.0736679	0.379241	0.0855089	0.0346299	0.15693	0.106708	0.0849564	0.11155	0.0676306	0.176519	0.0696107	0.0548164	324.6	0.5547	3.29346	1.82688	0.407714	22.9453	0.0145455	4	0.193486	71	0.628932	19.377	12.1868	0.725482	228.618	0.106719	0.0875749	0.0399612	0.0769551	0.0728904	0.165811	0.0437581	0.0257811	305.655	417.538	0.628932	19.377	12.1868	0.725482	228.618	0.685994	11.2986	7.7508
5555	0.197418	0.0885673	0.0549079	0.157438	0.0622907	0.232203	0.0614003	0.0392661	0.177113	0.0790085	0.0675071	0.144315	0.0529147	0.182322	0.0536525	0.0372705	396.952	0.485071	3.76621	1.82688	0.637055	8.76092	0.0102041	2	0.0737725	21	0.48	22.836	10.9613	0.689257	236.545	0.133095	0.0649807	0.0637707	0.0881763	0.0444928	0.142825	0.0638633	0.0310454	228.959	291.66	0.48	22.836	10.9613	0.689257	236.545	0.668096	13.9431	9.3153
5555	0.265016	0.111825	0.0941776	0.205259	0.0812875	0.317586	0.0963716	0.0468616	0.269167	0.0993462	0.118852	0.234002	0.0669634	0.281908	0.0681766	0.0471756	343.655	0.894427	3.2295	2.88855	0.184488	80.9342	0.0106838	10	0.20364	178	0.415328	43.5444	18.0852	0.770313	710.886	0.14625	0.0776876	0.047743	0.117863	0.0583878	0.183174	0.0478731	0.0304673	343.363	304.898	0.415328	43.5444	18.0852	0.770313	710.886	0.818342	13.5793	11.1125
5555	0.490457	0.126105	0.109052	0.439507	0.100815	0.532857	0.0958951	0.042321	0.261211	0.0714846	0.114544	0.22894	0.0452046	0.288304	0.0656635	0.0372672	383.288	0.312348	5.84887	1.82688	0.349273	24.614	0.00835073	4	0.211818	72	0.567458	23.767	13.4868	0.793158	280.35	0.103529	0.0539544	0.0482293	0.0725141	0.0362922	0.140849	0.04578	0.0258993	332.533	361.748	0.567458	23.767	13.4868	0.793158	280.35	0.823529	10.9803	9.0426
5555	0.614763	0.135842	0.154807	0.55377	0.103642	0.619807	0.121909	0.050224	0.434996	0.119582	0.204765	0.38587	0.0691887	0.398128	0.105528	0.0674518	634.87	0.433861	5.9549	2.5836	0.254891	57.5718	0.0135135	9	0.366501	138	0.290863	40.2173	11.6977	0.683681	382.977	0.138736	0.129458	0.0813149	0.102021	0.100293	0.211678	0.0572517	0.0462751	140.8	426.043	0.290863	40.2173	11.6977	0.683681	382.977	0.744208	11.6441	8.66566
5555	0.132896	0.0808004	0.0555419	0.0929089	0.0591043	0.167322	0.0595419	0.0337135	0.34999	0.176306	0.262338	0.306956	0.10342	0.334216	0.0901004	0.0991255	919.571	1.41421	1.2918	1.82688	0.318526	20.4422	0.0344828	5	0.320414	55	0.517727	28.4489	14.7288	0.861701	394.659	0.154081	0.0919586	0.0671642	0.107121	0.0686037	0.181514	0.0691688	0.0369943	321.473	533.659	0.517727	28.4489	14.7288	0.861701	394.659	0.868519	15.5285	13.4868
5555	0.519312	0.0995465	0.156387	0.493926	0.0777327	0.643759	0.0753722	0.0362646	0.375246	0.107965	0.139789	0.329726	0.0647586	0.371009	0.0914176	0.0595346	282	0.894427	2.04252	1.82688	0.523902	10.8469	0.0112782	3	0.105154	26	0.752914	16.1862	12.1868	1.00987	170.212	0.139754	0.0549025	0.048463	0.094494	0.0477389	0.218279	0.0660165	0.0141476	401.775	388.374	0.752914	16.1862	12.1868	1.00987	170.212	0.72101	10.7499	7.7508
5555	0.213309	0.114038	0.0880327	0.154348	0.0863513	0.240175	0.0900159	0.0438797	0.358683	0.151262	0.17769	0.317025	0.0868388	0.305296	0.087875	0.0868991	525.8	1.26491	1.44428	1.82688	0.354405	20.8593	0.0212766	6	0.141853	50	0.565685	27.4032	15.5016	0.888504	338.756	0.1302	0.0823687	0.0667966	0.0933634	0.0573787	0.155795	0.054699	0.0362143	398.28	274.544	0.565685	27.4032	15.5016	0.888504	338.756	0.8	11.6441	9.3153
5555	0.23956	0.106988	0.0750274	0.184515	0.0842234	0.271131	0.0851	0.0378652	0.265493	0.116975	0.125363	0.215498	0.0729476	0.226996	0.0851018	0.0609789	645.206	0.441726	5.84887	2.5836	0.1457	107.217	0.0130506	16	0.230904	256	0.330731	64.0614	21.1871	0.523438	1078.01	0.0803297	0.0506311	0.0469189	0.054896	0.0398704	0.127696	0.0376738	0.0181559	437.891	505.196	0.330731	64.0614	21.1871	0.523438	1078.01	0.479934	24.3736	11.6977
5555	0.303234	0.0915826	0.0933724	0.247017	0.0770186	0.392282	0.0939973	0.0264577	0.249237	0.122071	0.117086	0.194682	0.0734368	0.275233	0.0880554	0.0667974	882.76	0.332182	7.77767	2.5836	0.315686	41.7187	0.0136054	4	0.270675	100	0.443645	23.4756	10.4148	0.715186	219.023	0.0735842	0.0473877	0.0424158	0.0521612	0.0363136	0.131675	0.0328728	0.0184884	782.574	607.047	0.443645	23.4756	10.4148	0.715186	219.023	0.654998	11.4999	7.53242
5555	0.246108	0.107244	0.0715166	0.193073	0.0818849	0.261571	0.0848551	0.041021	0.302236	0.143118	0.162513	0.259861	0.0885734	0.259363	0.0823688	0.075303	626.872	0.485071	3.76621	1.82688	0.205757	45.4734	0.011811	6	0.231	123	0.354706	37.4956	13.2999	0.721779	488.526	0.113827	0.0738349	0.0511833	0.0755363	0.060306	0.147203	0.0554468	0.0242313	397.751	446.012	0.354706	37.4956	13.2999	0.721779	488.526	0.811938	13.6864	11.1125
5555	0.288496	0.111656	0.0679907	0.245342	0.0953472	0.323161	0.0714122	0.0302451	0.26614	0.119744	0.120881	0.209251	0.0745624	0.24597	0.09267	0.0631056	660.111	0.415227	6.95656	2.88855	0.162541	90.1124	0.011396	12	0.204078	209	0.321941	60.3217	19.42	0.584172	743.01	0.123322	0.0812546	0.0549012	0.0866807	0.0588484	0.141496	0.0553885	0.0343196	352.209	792.395	0.321941	60.3217	19.42	0.584172	743.01	0.790569	13.1738	10.4148
5555	0.260988	0.114111	0.0797409	0.205609	0.0858608	0.278841	0.0878211	0.044342	0.261416	0.121636	0.121117	0.22856	0.0769617	0.250747	0.0640566	0.062834	320.154	0.406138	6.36138	2.5836	0.169857	83.8545	0.0146119	16	0.196732	207	0.514905	45.7815	23.5731	0.714913	879.43	0.178602	0.103976	0.0670892	0.120479	0.0742063	0.173361	0.0847439	0.0445906	172.301	298.709	0.514905	45.7815	23.5731	0.714913	879.43	0.830017	15.4071	12.7882
5555	0.435061	0.138986	0.103301	0.379611	0.113645	0.442255	0.0986817	0.0433861	0.291323	0.10774	0.132317	0.256656	0.0618412	0.25089	0.0721976	0.0627609	407.01	0.685994	2.66311	1.82688	0.226973	43.3874	0.00720906	7	0.163552	95	0.316228	54.5011	17.2348	0.543929	547.766	0.123888	0.0811425	0.0644316	0.0886756	0.0619899	0.186787	0.0532259	0.0310837	225.721	410.043	0.316228	54.5011	17.2348	0.543929	547.766	0.763997	13.9431	10.6525
5555	0.213522	0.111	0.0909222	0.149726	0.0859453	0.265882	0.0940322	0.0410614	0.193634	0.0840993	0.0953785	0.161703	0.047667	0.204494	0.0559143	0.04942	367.941	0.196116	3.29346	0.6459	0.507791	7.09218	0.00540541	1	0.0443801	16	0.471584	23.4044	11.0371	0.776118	244.889	0.091644	0.0510607	0.0470104	0.0573883	0.0355333	0.112705	0.0487161	0.0231783	321.573	264.698	0.471584	23.4044	11.0371	0.776118	244.889	0.894427	10.2126	9.13441
5555	0.219399	0.100397	0.0647935	0.175106	0.0807424	0.266219	0.06943	0.0327045	0.304126	0.132049	0.11605	0.240272	0.0773209	0.268615	0.104466	0.0748904	272.588	0.27735	6.58691	1.82688	0.191558	47.5593	0.0224138	13	0.157074	132	0.38894	44.684	17.3794	0.680229	564.454	0.123489	0.0772275	0.0506892	0.0877605	0.0608762	0.151611	0.0536521	0.0274987	214.474	354.356	0.38894	44.684	17.3794	0.680229	564.454	0.79196	16.1475	12.7882
5555	0.255774	0.0964765	0.0671067	0.208989	0.0786987	0.309371	0.0763737	0.0306762	0.482846	0.181351	0.232118	0.427412	0.108853	0.397165	0.113393	0.0999419	736.744	0.221133	13.0625	2.88855	0.108007	144.764	0.0209372	21	0.326265	335	0.302219	55.7311	16.843	0.610365	740.089	0.104039	0.0605359	0.0472407	0.0739852	0.0430181	0.13246	0.0445824	0.0265404	342.719	556.285	0.302219	55.7311	16.843	0.610365	740.089	0.773265	17.9927	13.9131
5555	0.301826	0.121584	0.0917419	0.254515	0.0976489	0.339313	0.0808635	0.0403302	0.179893	0.0565975	0.0901057	0.162203	0.0410374	0.177997	0.0382749	0.0236188	524.6	0.894427	2.04252	1.82688	0.615996	6.2578	0.00925926	1	0.119216	7	0.692495	17.1984	11.9098	0.87146	196.912	0.107037	0.0444631	0.0510068	0.0700804	0.0335527	0.156754	0.0528999	0.0174297	331	355.16	0.692495	17.1984	11.9098	0.87146	196.912	0.696526	12.9824	9.0426
5555	0.345799	0.12828	0.110476	0.27588	0.0915817	0.422932	0.114281	0.0557427	0.339277	0.088003	0.14802	0.310399	0.0506982	0.321189	0.0708973	0.0510504	442.213	0.942809	2.74032	2.5836	0.237439	45.0562	0.0102433	8	0.245978	108	0.710363	26.0371	18.4958	0.928946	440.549	0.155418	0.0678219	0.0843281	0.106446	0.0527809	0.249257	0.0739729	0.0251084	507.752	339.058	0.710363	26.0371	18.4958	0.928946	440.549	0.789639	11.9098	9.40445
5555	0.218142	0.0878164	0.0723438	0.155249	0.0684765	0.2452	0.095234	0.0319661	0.215867	0.169065	0.246264	0.193075	0.0921307	0.237333	0.0472202	0.101794	623.167	1	0.6459	0.6459	0.923065	2.50312	0	0	0	0	0.632456	17.4513	11.0371	0.857554	146.433	0.09005	0.0513041	0.0453593	0.0662988	0.037077	0.146087	0.0368306	0.0222331	348.908	391.986	0.632456	17.4513	11.0371	0.857554	146.433	0.760117	13.7016	10.4148
5555	0.123088	0.070018	0.0520163	0.0834604	0.0508332	0.140302	0.0568926	0.028981	0.17178	0.0606871	0.071432	0.117278	0.0418502	0.115654	0.0810607	0.0285566	661.4	1	0.6459	0.6459	1.02071	2.08593	0.0344828	1	0.237457	8	0.666098	15.6356	10.4148	0.860445	134.751	0.0899537	0.0627451	0.0514636	0.0593371	0.042973	0.115619	0.04439	0.0292654	394.257	373.535	0.666098	15.6356	10.4148	0.860445	134.751	0.725163	13.9131	10.0893
5555	0.208809	0.10327	0.0772276	0.15714	0.0782142	0.270521	0.0806637	0.0399526	0.25658	0.109891	0.11171	0.223958	0.0677077	0.280366	0.0631446	0.0579727	482.265	0.210235	12.2891	2.5836	0.264824	34.6265	0.0140845	6	0.223461	86	0.450302	32.4561	14.615	0.712182	471.421	0.0943386	0.0677173	0.0413703	0.0672073	0.0499621	0.112825	0.0405034	0.0270657	339.745	477.185	0.450302	32.4561	14.615	0.712182	471.421	0.681098	13.8078	9.40445
5555	0.198355	0.117672	0.0759541	0.151613	0.0951434	0.203709	0.0751769	0.0385426	0.235618	0.0952454	0.102818	0.17201	0.0507621	0.156432	0.100747	0.0579986	489.091	0.447214	2.88855	1.2918	0.655583	4.58905	0.0123457	1	0.0762873	20	0.371872	21.9701	8.17006	0.70315	143.095	0.118916	0.0685	0.0499229	0.0844454	0.055063	0.137619	0.0520466	0.0228458	332.884	417.862	0.371872	21.9701	8.17006	0.70315	143.095	0.632456	11.5542	7.30752
5555	0.219645	0.102289	0.0716604	0.165075	0.077799	0.28019	0.0838472	0.0392658	0.403455	0.0959156	0.150856	0.354542	0.0644914	0.323724	0.0969495	0.0458579	509.588	0.392232	4.65765	1.82688	0.333751	21.2765	0.00826446	5	0.099008	40	0.585206	33.1114	19.377	0.7838	552.773	0.110566	0.0502977	0.0555975	0.0760887	0.0342866	0.163362	0.0514796	0.0231734	202.931	377.462	0.585206	33.1114	19.377	0.7838	552.773	0.673905	13.8229	9.3153
5555	0.275677	0.100812	0.0963102	0.219537	0.0741291	0.330628	0.0914989	0.041392	0.479937	0.173575	0.229843	0.432712	0.0995153	0.431145	0.106668	0.098087	443.962	0.266076	6.86601	1.82688	0.152286	77.1796	0.0238095	13	0.367918	187	0.54139	31.1107	16.843	0.767086	462.66	0.0928207	0.066766	0.0531931	0.0636255	0.046668	0.111128	0.0425064	0.0302119	247.007	380.577	0.54139	31.1107	16.843	0.767086	462.66	0.8574	12.4241	10.6525
5555	0.244907	0.103087	0.0621979	0.192074	0.0800279	0.287462	0.0823827	0.0379753	0.183217	0.0890776	0.105914	0.155701	0.0545122	0.191582	0.0528702	0.0477449	554.971	0.262613	9.83806	2.5836	0.223689	58.4062	0.0123457	8	0.122251	127	0.516844	34.7228	17.9463	0.761483	470.587	0.138216	0.0686902	0.0518984	0.0947884	0.0520246	0.164237	0.0645866	0.0270985	245.968	445.888	0.516844	34.7228	17.9463	0.761483	470.587	0.776114	13.3156	10.3344
5555	0.353881	0.11842	0.0990983	0.296083	0.092627	0.439519	0.0983072	0.0426341	0.404315	0.137059	0.172637	0.347756	0.0834368	0.36249	0.104589	0.0737505	495.171	0.371391	4.91903	1.82688	0.211012	60.9093	0.012987	9	0.304843	146	0.488094	33.686	16.4419	0.846518	410.512	0.141234	0.0745713	0.0709686	0.104357	0.0513729	0.188076	0.0580392	0.0337468	509.487	454.435	0.488094	33.686	16.4419	0.846518	410.512	0.764449	12.8695	9.83806
5555	0.261936	0.0979617	0.0790637	0.209401	0.0752599	0.309415	0.0851189	0.0365782	0.239008	0.0959502	0.126448	0.207295	0.0543096	0.231126	0.0620394	0.0556385	439.503	0.327693	7.88421	2.5836	0.107861	141.844	0.010596	24	0.203635	342	0.427759	64.2045	27.464	0.576541	1403	0.129445	0.0785398	0.0575912	0.0839285	0.0577122	0.160992	0.0641279	0.0324318	348.592	483.363	0.427759	64.2045	27.464	0.576541	1403	0.893869	18.2802	16.3401
5555	0.215768	0.0997888	0.0751207	0.153252	0.0777133	0.254171	0.0928363	0.0362876	0.285126	0.120848	0.138523	0.234012	0.0741069	0.253538	0.0899436	0.0641753	558.562	0.485071	5.32623	2.5836	0.221186	54.2343	0.0107858	7	0.14118	122	0.55211	35.4069	19.5485	0.732867	564.037	0.102038	0.0650598	0.0424123	0.0731887	0.0487502	0.123359	0.0436016	0.0255667	378.615	404.24	0.55211	35.4069	19.5485	0.732867	564.037	0.85646	17.0645	14.615
5555	0.277823	0.11804	0.0889076	0.220146	0.089816	0.328509	0.0925073	0.0448411	0.463376	0.142998	0.179446	0.413654	0.0887747	0.382417	0.104044	0.0755029	575.197	0.527046	5.48064	2.88855	0.0648694	317.896	0.0111681	37	0.43871	762	0.325934	83.2309	27.1278	0.65631	1760.95	0.158662	0.113101	0.0470142	0.111912	0.0873579	0.147309	0.0699136	0.0413673	200.833	333.464	0.325934	83.2309	27.1278	0.65631	1760.95	0.795538	18.3713	14.615
5555	0.175405	0.0936757	0.0627864	0.126409	0.0675782	0.240421	0.074652	0.0396292	0.230673	0.098484	0.101416	0.17821	0.0654597	0.216179	0.0836287	0.0490403	385.493	0.350823	5.20741	1.82688	0.305314	30.4546	0.00690846	4	0.0980925	68	0.557359	32.2821	17.9927	0.880515	453.899	0.0968269	0.0684125	0.0564173	0.0694084	0.0479926	0.123818	0.0411485	0.0306044	362.797	369.282	0.557359	32.2821	17.9927	0.880515	453.899	0.778621	16.3401	12.7228
5555	0.177834	0.0953048	0.0780368	0.134455	0.0647735	0.242754	0.0691141	0.0455188	0.286122	0.122118	0.133029	0.22573	0.0803426	0.26124	0.10016	0.0598305	505.462	1	0.6459	0.6459	0.595036	5.42343	0.0175439	4	0.0675466	21	0.52985	27.2582	14.4428	0.859116	339.173	0.094497	0.0535686	0.0359561	0.0680027	0.0440977	0.136546	0.0394602	0.0168516	495.732	493.764	0.52985	27.2582	14.4428	0.859116	339.173	0.763997	13.9431	10.6525
5555	0.219797	0.0976526	0.0761317	0.164444	0.0716966	0.332364	0.085094	0.0400144	0.433286	0.151557	0.185774	0.373805	0.0947032	0.405175	0.113265	0.0796444	409.131	0.894427	2.04252	1.82688	0.168211	73.4249	0.021309	14	0.251431	173	0.482506	33.8651	16.3401	0.71076	432.206	0.0998748	0.0508217	0.0456478	0.0742944	0.0416417	0.13921	0.0400625	0.016387	584.424	521.071	0.482506	33.8651	16.3401	0.71076	432.206	0.677285	13.4868	9.13441
5555	0.199007	0.10472	0.0758366	0.144239	0.0763558	0.245767	0.0818991	0.043419	0.268515	0.101115	0.129271	0.237377	0.0630929	0.261114	0.0650274	0.053061	578.726	0.542326	5.32623	2.88855	0.0439815	427.616	0.00773109	46	0.339626	991	0.468406	97.5052	45.672	0.61722	3072.58	0.101812	0.0582669	0.0388634	0.0749757	0.042586	0.13635	0.0416382	0.0241441	437.608	332.136	0.468406	97.5052	45.672	0.61722	3072.58	0.793822	26.0371	20.6688
5555	0.325787	0.10151	0.0938516	0.288969	0.078836	0.43635	0.0677165	0.0375836	0.311091	0.0919965	0.143507	0.266336	0.0607936	0.30589	0.084365	0.0449285	500.302	0.624695	4.13578	2.5836	0.475474	17.939	0.00619195	4	0.145331	43	0.459365	32.7949	15.0648	0.773229	408.843	0.141121	0.0855381	0.0652077	0.104582	0.0636585	0.208733	0.0580393	0.0340592	332.482	326.544	0.459365	32.7949	15.0648	0.773229	408.843	0.781816	13.6253	10.6525
5555	0.275519	0.103771	0.0792328	0.236784	0.0759652	0.364007	0.0681572	0.0428965	0.466337	0.132123	0.227623	0.415949	0.0809991	0.410995	0.108073	0.0692425	363.31	0.279372	9.24788	2.5836	0.355795	24.1968	0.0107066	5	0.162937	58	0.612513	24.5951	15.0648	0.858068	332.081	0.0717008	0.0515302	0.0401998	0.0484044	0.0330919	0.0876319	0.033942	0.0258745	150.546	336.705	0.612513	24.5951	15.0648	0.858068	332.081	0.794301	11.4999	9.13441
5555	0.61315	0.123605	0.204818	0.532533	0.0927397	0.650896	0.155745	0.0489622	0.415085	0.154314	0.121615	0.322892	0.0907517	0.381042	0.145201	0.08637	333.167	1.26491	1.44428	1.82688	1.22604	2.50312	0.0117647	1	0.0609319	6	0.451516	15.4071	6.95656	0.88881	105.965	0.11507	0.0854163	0.0647147	0.0877673	0.0680149	0.207164	0.0448664	0.0305706	405.122	465.928	0.451516	15.4071	6.95656	0.88881	105.965	0.700404	9.40445	6.58691
5555	0.263891	0.107374	0.0878657	0.20961	0.0788009	0.327527	0.0890023	0.0445803	0.388921	0.133796	0.177802	0.354609	0.085783	0.410979	0.0784673	0.0677745	497.84	0.298142	6.12755	1.82688	0.237524	44.2218	0.015625	7	0.338439	110	0.573359	29.6341	16.991	0.914898	391.738	0.105904	0.0744143	0.0376564	0.0701576	0.0616147	0.153978	0.0527446	0.0229448	420.697	372.635	0.573359	29.6341	16.991	0.914898	391.738	0.828449	12.4744	10.3344
5555	0.443981	0.123065	0.0881674	0.386197	0.0937908	0.470524	0.103795	0.0465374	0.238073	0.0809088	0.106702	0.203372	0.0500498	0.251463	0.0649441	0.0432886	432.918	0.894427	2.88855	2.5836	0.2263	40.8843	0.012894	9	0.18046	113	0.278753	43.9639	12.2551	0.629189	450.979	0.155047	0.113981	0.075241	0.100462	0.0818231	0.206633	0.0772742	0.0503176	303.408	392.647	0.278753	43.9639	12.2551	0.629189	450.979	0.752645	12.0144	9.0426
5555	0.323326	0.0862924	0.0981666	0.27237	0.0647849	0.421194	0.0879942	0.0346761	0.32675	0.105538	0.148961	0.276787	0.0569316	0.33981	0.0953188	0.0638084	229.464	0.894427	2.04252	1.82688	0.490667	11.6812	0.0165746	3	0.130067	28	0.523981	18.7756	9.83806	0.921293	174.384	0.100345	0.070103	0.056159	0.0592986	0.0590158	0.140113	0.0567257	0.0207052	456.539	288.278	0.523981	18.7756	9.83806	0.921293	174.384	0.78365	10.0271	7.85771
5555	0.293937	0.106049	0.102067	0.234362	0.077879	0.425795	0.0956878	0.0444449	0.353274	0.123585	0.150789	0.292841	0.0702535	0.297824	0.106039	0.0728186	314	0.784465	2.32883	1.82688	0.318526	20.4422	0.010989	6	0.133225	55	0.417779	32.2821	13.4868	0.707372	358.781	0.126204	0.043466	0.0621143	0.0903662	0.0261043	0.206895	0.0545745	0.0242126	388.279	345.632	0.417779	32.2821	13.4868	0.707372	358.781	0.841178	10.7499	9.0426
5555	0.355495	0.131376	0.0971172	0.284822	0.102651	0.454606	0.115046	0.0458442	0.327059	0.145852	0.157829	0.267392	0.0874368	0.321458	0.105313	0.0794268	258.267	0.742781	3.47828	2.5836	0.493025	12.5156	0.00980392	2	0.0793919	24	0.426736	23.0542	9.83806	0.752422	179.39	0.108981	0.0393683	0.0505917	0.0757061	0.0309396	0.176649	0.0493671	0.0144057	344.682	302.308	0.426736	23.0542	9.83806	0.752422	179.39	0.848875	10.6525	9.0426
5555	0.339936	0.12491	0.076626	0.284664	0.0970533	0.383212	0.0927779	0.0455595	0.314818	0.107816	0.14339	0.27227	0.0640332	0.304196	0.0831884	0.0604291	569.577	0.262613	10.9993	2.88855	0.206963	73.0077	0.0130719	14	0.268692	178	0.307697	57.1028	17.5704	0.579405	706.714	0.126766	0.0894105	0.0407582	0.102949	0.0758247	0.185218	0.041191	0.0254375	703.597	311.066	0.307697	57.1028	17.5704	0.579405	706.714	0.710363	11.6441	8.27156
5555	0.329447	0.097801	0.0969412	0.227302	0.0750146	0.41415	0.148796	0.0360034	0.235124	0.142189	0.130234	0.180666	0.077361	0.311479	0.0915746	0.0868709	399.417	0.5	1.2918	0.6459	0.623416	5.00624	0.0350877	2	0.112045	17	0.663082	12.4744	8.27156	0.907394	94.7014	0.222822	0.09833	0.0663614	0.155616	0.080396	0.272208	0.098833	0.0315711	499.47	499.433	0.663082	12.4744	8.27156	0.907394	94.7014	0.741186	9.85924	7.30752
5555	0.375715	0.113262	0.105701	0.340236	0.0792995	0.490763	0.0689211	0.051224	0.279843	0.0992954	0.132684	0.230633	0.0629885	0.282072	0.0880117	0.0509725	245.346	0.447214	4.08503	1.82688	0.657673	10.8469	0.00738007	2	0.075708	26	0.650139	17.9927	11.6977	0.965159	183.145	0.123665	0.0504605	0.0414085	0.0785484	0.0358635	0.164809	0.0643516	0.0215779	316.198	294.134	0.650139	17.9927	11.6977	0.965159	183.145	0.818342	9.60199	7.85771
5555	0.357028	0.110393	0.0979831	0.296939	0.084772	0.395329	0.101154	0.041131	0.307841	0.10525	0.138989	0.275004	0.0671188	0.291914	0.0697485	0.0547094	414.624	0.565685	4.5672	2.5836	0.186167	72.1733	0.0106888	9	0.233015	186	0.463069	40.2329	18.6306	0.762662	626.197	0.140533	0.0911488	0.0438513	0.110797	0.0677842	0.168282	0.0480425	0.036424	486.242	356.293	0.463069	40.2329	18.6306	0.762662	626.197	0.530252	17.7358	9.40445
5555	0.264876	0.111412	0.0955288	0.195222	0.0832596	0.356363	0.106782	0.0440603	0.359317	0.118508	0.165374	0.318544	0.0693936	0.320558	0.0855966	0.0671469	559.78	0.549442	4.70222	2.5836	0.173895	70.0874	0.0108588	11	0.276727	148	0.589722	36.7199	21.6545	0.8209	682.518	0.113962	0.0536144	0.0513171	0.0732223	0.0370234	0.156562	0.0577048	0.0248269	288.86	373.837	0.589722	36.7199	21.6545	0.8209	682.518	0.536321	19.269	10.3344
5555	0.38215	0.107327	0.102282	0.338894	0.0857538	0.500462	0.0825596	0.0365539	0.33477	0.100485	0.137341	0.282459	0.0558956	0.3048	0.0944079	0.0603051	444.2	0.441726	4.13578	1.82688	0.53934	14.6015	0.00429185	2	0.169252	35	0.494437	28.1393	13.9131	0.811573	279.932	0.10732	0.0842926	0.0455942	0.0739755	0.0721906	0.182213	0.0479233	0.02158	175.524	424.55	0.494437	28.1393	13.9131	0.811573	279.932	0.79421	10.4148	8.27156
5555	0.30541	0.098067	0.0705512	0.259198	0.0794868	0.370199	0.0723528	0.0317895	0.344361	0.0988617	0.144241	0.313555	0.0652605	0.313	0.0718501	0.0472124	396.12	1.26491	1.44428	1.82688	0.542626	10.4297	0.00597015	2	0.0811552	21	0.423144	30.5286	12.918	0.642855	312.473	0.133039	0.0690651	0.0581039	0.0964615	0.0505169	0.180924	0.0555397	0.0283958	628.985	371.685	0.423144	30.5286	12.918	0.642855	312.473	0.665512	15.5285	10.3344
5555	0.18296	0.0897	0.0735396	0.139251	0.0660341	0.238699	0.0667911	0.0368361	0.321251	0.122711	0.160208	0.281476	0.0729113	0.307134	0.0814932	0.0680356	486.605	0.201415	14.3413	2.88855	0.117572	156.445	0.0149893	21	0.296201	362	0.667525	45.8771	30.6241	0.846202	1171.46	0.169311	0.0924523	0.0722632	0.118302	0.0693582	0.200752	0.0760106	0.0363132	475.872	507	0.667525	45.8771	30.6241	0.846202	1171.46	0.401654	27.4792	11.0371
5555	0.277529	0.104649	0.075555	0.221449	0.0811938	0.331966	0.0894798	0.0382326	0.208534	0.0777695	0.0974618	0.163896	0.0483365	0.231255	0.0734913	0.0406784	402.096	0.894427	2.04252	1.82688	0.239609	30.4546	0.0166205	6	0.110028	74	0.493865	26.157	12.918	0.730827	366.707	0.173577	0.0717455	0.0554462	0.143533	0.0566993	0.21863	0.0480025	0.025572	717.375	451.673	0.493865	26.157	12.918	0.730827	366.707	0.598849	15.5553	9.3153
5555	0.261404	0.105407	0.0867632	0.208167	0.0788185	0.374887	0.0858333	0.0416714	0.34654	0.108806	0.160049	0.301931	0.0659398	0.305028	0.0884231	0.0597785	498.061	0.4	4.5672	1.82688	0.2134	41.3015	0.00954401	9	0.178715	99	0.609371	33.5184	20.4252	0.862508	506.882	0.117551	0.0530904	0.0602891	0.0852929	0.0373572	0.188423	0.0490096	0.0233442	545.336	524.801	0.609371	33.5184	20.4252	0.862508	506.882	0.769415	14.4428	11.1125
5555	0.417247	0.110654	0.0807569	0.36312	0.0872493	0.454221	0.095343	0.0393337	0.256496	0.0785548	0.0957191	0.212041	0.0474144	0.229385	0.0777436	0.0426358	344.778	0.447214	2.88855	1.2918	0.382277	11.264	0.00360577	3	0.0413688	30	0.492736	37.2612	18.3599	0.803827	507.716	0.0657318	0.0475497	0.0281332	0.0445067	0.0368118	0.103149	0.0310168	0.0169102	466.635	359.15	0.492736	37.2612	18.3599	0.803827	507.716	0.800989	14.5148	11.6262
5555	0.207792	0.101556	0.0760133	0.161159	0.0749511	0.24773	0.0751985	0.0410916	0.435543	0.132683	0.189962	0.384085	0.0809158	0.370849	0.107366	0.0714973	759.698	0.894427	2.88855	2.5836	0.140289	92.6155	0.0133891	16	0.427054	251	0.459261	51.7124	23.7495	0.77598	1020.02	0.176675	0.0948684	0.038312	0.142486	0.0787091	0.220409	0.0573488	0.0282832	465.761	576.158	0.459261	51.7124	23.7495	0.77598	1020.02	0.866296	14.9118	12.918
5555	0.306155	0.0987533	0.0844567	0.264815	0.0780851	0.366503	0.07245	0.034402	0.578705	0.137806	0.234088	0.543778	0.0912761	0.519397	0.104658	0.0667196	1038	0.657596	5.55624	3.65376	0.323589	43.8046	0.0069808	4	0.392146	93	0.427453	36.7653	15.7154	0.714137	448.059	0.149196	0.0806898	0.0509184	0.122986	0.0683064	0.196739	0.045869	0.0220567	241.111	376.804	0.427453	36.7653	15.7154	0.714137	448.059	0.714707	14.5722	10.4148
5555	0.527147	0.111568	0.146445	0.495133	0.0885405	0.627965	0.0813301	0.04005	0.46766	0.128135	0.233541	0.397866	0.0790345	0.435926	0.127144	0.065992	594.647	1.26491	1.44428	1.82688	0.39172	14.1844	0.0167364	4	0.295074	34	0.737309	15.7684	11.6262	0.950667	163.537	0.143215	0.0689391	0.0466991	0.0985711	0.059492	0.217408	0.0666661	0.017478	359.781	465.212	0.737309	15.7684	11.6262	0.950667	163.537	0.824163	9.40445	7.7508
5555	0.233517	0.0975402	0.0673721	0.189493	0.0722167	0.29544	0.070807	0.0392173	0.303215	0.130343	0.132982	0.238804	0.0823964	0.2741	0.104862	0.0658317	469.922	0.388514	4.70222	1.82688	0.201952	42.5531	0.0198198	11	0.15778	113	0.587815	30.7668	18.0852	0.82964	467.249	0.132594	0.088701	0.0634109	0.0978152	0.0591383	0.15263	0.0547037	0.0426942	707.603	493.573	0.587815	30.7668	18.0852	0.82964	467.249	0.813157	14.2976	11.6262
5555	0.666853	0.135524	0.167268	0.622545	0.0992575	0.686161	0.106463	0.0563162	0.424548	0.0746216	0.144259	0.364445	0.0498602	0.350059	0.11061	0.0357739	275	0.894427	1.44428	1.2918	0.923065	2.50312	0.00392157	1	0.0323071	6	0.486621	22.836	11.1125	0.873988	183.145	0.155646	0.078185	0.0532771	0.130299	0.0652426	0.263188	0.0449771	0.0236568	409.671	414.902	0.486621	22.836	11.1125	0.873988	183.145	0.79699	9.85924	7.85771
5555	0.288283	0.125803	0.0896797	0.22247	0.0985458	0.36701	0.102667	0.044944	0.318241	0.102205	0.130562	0.282413	0.0688005	0.302132	0.0742653	0.0482148	341.431	0.147043	12.4241	1.82688	0.1564	93.867	0.0128109	17	0.218884	225	0.506019	43.9212	22.225	0.747231	707.966	0.0946957	0.0597252	0.0438644	0.0651224	0.04947	0.125864	0.0435282	0.0178094	192.073	315.941	0.506019	43.9212	22.225	0.747231	707.966	0.84911	12.9985	11.0371
5555	0.407313	0.108602	0.0931033	0.339926	0.090954	0.461971	0.11122	0.0316621	0.36195	0.0925522	0.155828	0.323438	0.0584617	0.299532	0.0817086	0.0478239	558.023	0.742781	3.47828	2.5836	0.431498	17.939	0.00735294	3	0.191195	38	0.462938	33.717	15.6089	0.758465	365.456	0.108678	0.0421397	0.0476025	0.075287	0.0313879	0.176928	0.0493735	0.0173201	322.997	482.525	0.462938	33.717	15.6089	0.758465	365.456	0.796333	13.0785	10.4148
5555	0.533224	0.118903	0.094081	0.485056	0.0965754	0.55845	0.0941535	0.0383577	0.294917	0.0463629	0.101298	0.264683	0.0363553	0.341391	0.0636239	0.0163211	404.625	0.392232	3.29346	1.2918	0.786	3.33749	0.00340136	1	0.0342465	8	0.555421	21.9416	12.1868	0.874491	208.176	0.127178	0.0680885	0.062395	0.0972196	0.0531779	0.156293	0.0469579	0.0247555	449.195	440.841	0.555421	21.9416	12.1868	0.874491	208.176	0.696568	11.8747	8.27156
5555	0.252378	0.0915277	0.0913872	0.19445	0.0703198	0.352765	0.0913975	0.0343374	0.360029	0.104341	0.164066	0.321924	0.0633276	0.341795	0.0825759	0.056437	487.827	0.632456	2.88855	1.82688	0.227116	55.4858	0.0105668	11	0.232469	133	0.590017	35.0992	20.7091	0.821671	640.382	0.107599	0.0599482	0.0545993	0.0794721	0.0421337	0.163351	0.0437153	0.0270672	331.502	527.224	0.590017	35.0992	20.7091	0.821671	640.382	0.870348	13.4403	11.6977
5555	0.317744	0.0990098	0.0602676	0.262361	0.0752187	0.345836	0.0896808	0.037714	0.335419	0.107049	0.126588	0.286142	0.063505	0.330879	0.0913248	0.0597698	624.919	0.3698	6.98648	2.5836	0.189036	66.7499	0.0135747	9	0.240369	140	0.399859	42.1224	16.843	0.694192	535.668	0.139611	0.0805446	0.0519157	0.105548	0.0606434	0.16258	0.0534053	0.0315989	369.808	510.256	0.399859	42.1224	16.843	0.694192	535.668	0.804482	13.6253	10.9613
5555	0.62078	0.148513	0.109828	0.544462	0.118736	0.66903	0.138416	0.0497002	0.374583	0.109515	0.141363	0.327131	0.078184	0.368793	0.0924853	0.0468151	312.646	0.894427	1.44428	1.2918	0.261708	20.025	0.0199203	5	0.149898	44	0.349215	26.157	9.13441	0.685882	181.059	0.131262	0.0540288	0.0629947	0.0954509	0.03799	0.164829	0.0547176	0.0240852	326.135	289.602	0.349215	26.157	9.13441	0.685882	181.059	0.744208	10.4148	7.7508
5555	0.295138	0.108765	0.0845983	0.23586	0.0794637	0.33732	0.0962912	0.0452229	0.37535	0.13058	0.164927	0.336026	0.0716097	0.34979	0.0855878	0.0800014	875.863	0.421637	4.33283	1.82688	0.32044	21.2765	0.0172414	5	0.325709	61	0.579429	25.2232	14.615	0.797006	293.7	0.169253	0.0682103	0.0517121	0.115108	0.057297	0.211743	0.0784662	0.0211155	510.55	492.865	0.579429	25.2232	14.615	0.797006	293.7	0.696568	11.8747	8.27156
5555	0.240654	0.099418	0.0717195	0.18942	0.0764854	0.328407	0.0813089	0.0368604	0.356555	0.0882551	0.166786	0.328521	0.0533241	0.344294	0.0721226	0.0482983	621.819	0.447214	4.08503	1.82688	0.248959	39.2156	0.00969697	8	0.255984	94	0.442744	38.0424	16.843	0.73958	587.399	0.0842413	0.0630739	0.0431609	0.0608211	0.0419074	0.0992941	0.0361811	0.0309479	403.289	602.07	0.442744	38.0424	16.843	0.73958	587.399	0.504844	15.3529	7.7508
5555	0.385781	0.112649	0.133278	0.314522	0.0907831	0.529012	0.119432	0.0376567	0.274613	0.0963536	0.103876	0.227454	0.0700732	0.274031	0.0826038	0.0402992	544.111	1	0.6459	0.6459	0.735329	3.75468	0.00343643	1	0.0968668	13	0.652714	18.7756	12.2551	0.923773	216.937	0.134505	0.0523548	0.0575566	0.0875796	0.0471828	0.21737	0.0675035	0.0123462	346.013	301.18	0.652714	18.7756	12.2551	0.923773	216.937	0.777029	9.40445	7.30752
5555	0.306357	0.0933222	0.111951	0.258369	0.0707764	0.420914	0.0858771	0.0355668	0.337996	0.124543	0.121306	0.29105	0.0677318	0.321002	0.0881215	0.0769097	476.647	0.328798	5.55624	1.82688	0.349261	14.1844	0.0107527	2	0.108776	38	0.443159	24.0375	10.6525	0.762724	219.023	0.168509	0.108185	0.06221	0.123918	0.0868417	0.223634	0.0678703	0.0376373	769.542	856.08	0.443159	24.0375	10.6525	0.762724	219.023	0.693167	11.7866	8.17006
5555	0.39382	0.107064	0.0852645	0.33133	0.0868989	0.445856	0.103024	0.0343255	0.362983	0.121527	0.157735	0.313555	0.0749972	0.329518	0.092305	0.065353	419.833	0.371391	4.91903	1.82688	0.212706	55.0687	0.011236	9	0.197594	136	0.370593	41.8292	15.5016	0.727945	543.594	0.102098	0.0548357	0.039171	0.0655715	0.0449085	0.155033	0.0520007	0.0178372	234.665	566.57	0.370593	41.8292	15.5016	0.727945	543.594	0.817545	12.7391	10.4148
5555	0.159682	0.0846696	0.073873	0.107568	0.0668193	0.211967	0.0753745	0.0298592	0.210947	0.109333	0.125321	0.182133	0.0700592	0.224786	0.0575774	0.055628	710.757	0.742781	3.47828	2.5836	0.228657	56.7374	0.0172712	10	0.19832	137	0.525173	32.3531	16.991	0.732682	480.599	0.156733	0.0880591	0.0604105	0.11074	0.0684222	0.194471	0.0696049	0.0324205	732.727	484.961	0.525173	32.3531	16.991	0.732682	480.599	0.49771	20.2714	10.0893
5555	0.361365	0.111649	0.0915187	0.301178	0.0948872	0.329339	0.104408	0.0332883	0.143064	0.0897202	0.157295	0.133007	0.0695016	0.197755	0.0307714	0.0352715	NaN	NaN	0	0	NaN	0	0	0	0	0	0.521247	10.5145	5.48064	0.870564	58.4062	0.0470385	0.0374154	0.030139	0.0329961	0.023164	0.0806993	0.0209241	0.0202342	856	288.371	0.521247	10.5145	5.48064	0.870564	58.4062	0.521247	10.5145	5.48064
5555	0.155715	0.0872113	0.0594063	0.109586	0.0683472	0.209744	0.0703345	0.0313457	0.162239	0.078259	0.0967042	0.128233	0.0496331	0.170984	0.0591722	0.0391047	605.8	0.632456	2.04252	1.2918	0.460356	8.34374	0.0192308	2	0.0659632	15	0.608121	14.8697	9.0426	0.83347	113.058	0.14272	0.0654436	0.0511223	0.111058	0.053266	0.18989	0.0516561	0.0215632	567.444	655.562	0.608121	14.8697	9.0426	0.83347	113.058	0.812277	8.99635	7.30752
5555	0.16067	0.110826	0.0686248	0.109696	0.0798061	0.209962	0.0749043	0.047053	0.264958	0.10278	0.14181	0.23437	0.065667	0.280745	0.0645627	0.0524746	502.71	0.685994	3.76621	2.5836	0.121067	159.783	0.0128635	23	0.279164	417	0.500239	51.1282	25.5763	0.634439	1021.27	0.0915559	0.066541	0.0411501	0.0641977	0.0487898	0.116853	0.040488	0.0273198	417.739	238.336	0.500239	51.1282	25.5763	0.634439	1021.27	0.818367	19.0732	15.6089
5555	0.3211	0.117191	0.0564147	0.267803	0.0936315	0.341421	0.0876828	0.0390779	0.219892	0.0996974	0.100222	0.173353	0.0609604	0.189858	0.0765299	0.0537803	551.174	0.565685	4.5672	2.5836	0.289474	38.3812	0.00381098	5	0.0890905	68	0.440132	55.1441	24.2707	0.6808	919.48	0.146651	0.0951847	0.033888	0.116441	0.0744654	0.167118	0.0495972	0.0336179	496.516	370.25	0.440132	55.1441	24.2707	0.6808	919.48	0.615824	24.5527	15.1201
5555	0.266495	0.0966242	0.0637012	0.21602	0.0750647	0.323427	0.0809621	0.0350423	0.364521	0.112271	0.159876	0.319482	0.0697525	0.336903	0.0923603	0.0596837	601.554	0.549442	4.70222	2.5836	0.15376	118.898	0.0110193	16	0.269344	285	0.521121	43.9259	22.8908	0.835116	854.816	0.0951101	0.0518191	0.0513372	0.0723953	0.0364587	0.141152	0.0359786	0.0231859	415.867	632.021	0.521121	43.9259	22.8908	0.835116	854.816	0.837014	18.7756	15.7154
5555	0.358411	0.111811	0.0847635	0.30735	0.0886909	0.416213	0.0865666	0.0382206	0.301915	0.150954	0.123416	0.253653	0.0979457	0.304456	0.0881639	0.0748893	319.244	0.5547	4.65765	2.5836	0.342014	35.8781	0.015873	6	0.257331	97	0.369757	30.0534	11.1125	0.708246	342.928	0.1252	0.084319	0.0629596	0.086723	0.0630639	0.154894	0.056791	0.0324213	285.522	274.675	0.369757	30.0534	11.1125	0.708246	342.928	0.630528	14.3413	9.0426
5555	0.359565	0.10974	0.10496	0.305912	0.0829034	0.452356	0.0961861	0.0424473	0.325284	0.099884	0.157478	0.283486	0.0597284	0.327867	0.084531	0.0555246	513.903	0.362143	5.04464	1.82688	0.300682	30.0375	0.0111111	6	0.240144	72	0.444918	31.2712	13.9131	0.846469	382.977	0.108882	0.0773075	0.0411445	0.0785653	0.0623928	0.168645	0.0458939	0.0254158	275.351	401.348	0.444918	31.2712	13.9131	0.846469	382.977	0.64178	14.5148	9.3153
5555	0.352705	0.107372	0.109043	0.301974	0.0832152	0.45867	0.091394	0.0401345	0.454463	0.109986	0.189255	0.406424	0.0708512	0.42287	0.103933	0.0551506	372.714	0.784465	2.32883	1.82688	0.355831	23.3625	0.00956023	5	0.162103	56	0.408839	31.7544	12.9824	0.77212	352.106	0.162098	0.0798527	0.0643075	0.121479	0.063491	0.242877	0.0640828	0.0284204	351	348.346	0.408839	31.7544	12.9824	0.77212	352.106	0.655122	13.9431	9.13441
5555	0.475481	0.0994957	0.0727925	0.442656	0.083334	0.448189	0.0699055	0.0280881	0.322072	0.112916	0.10119	0.274527	0.0680947	0.419726	0.089009	0.0613974	387.346	0.485071	2.66311	1.2918	0.391464	10.8469	0.021978	2	0.0819236	15	0.477261	17.3313	8.27156	0.793696	129.328	0.135314	0.0969613	0.0559495	0.0981056	0.0746053	0.162407	0.057843	0.0358086	368.279	449.677	0.477261	17.3313	8.27156	0.793696	129.328	0.618031	12.5411	7.7508
5555	0.510303	0.116867	0.0564588	0.479898	0.107442	0.524418	0.0590045	0.0211715	0.204839	0.0844216	0.0803956	0.178695	0.0603451	0.207507	0.0492594	0.0368247	406.056	0.565685	3.2295	1.82688	0.213248	37.5468	0.0173913	10	0.186108	103	0.197118	56.3749	11.1125	0.430566	400.082	0.137753	0.095234	0.0545404	0.0993054	0.0722526	0.165208	0.0576896	0.0350701	247.267	370.092	0.197118	56.3749	11.1125	0.430566	400.082	0.526235	14.7288	7.7508
5555	0.462406	0.116492	0.0553403	0.416677	0.0975953	0.435732	0.0794415	0.0335147	0.411088	0.191907	0.142767	0.337838	0.125571	0.410158	0.12312	0.0962667	449.319	1.26491	1.44428	1.82688	0.302727	19.6078	0.025641	4	0.221485	53	0.36787	25.3222	9.3153	0.764057	188.151	0.155752	0.0810404	0.0609848	0.118355	0.0586257	0.196211	0.0606596	0.0346476	233.593	344.354	0.36787	25.3222	9.3153	0.764057	188.151	0.593238	13.9431	8.27156
5555	0.260034	0.118445	0.078039	0.203106	0.0926625	0.283931	0.0895545	0.0422939	0.280192	0.120144	0.131022	0.241551	0.071973	0.238648	0.0747779	0.0662571	367.824	0.328798	7.85771	2.5836	0.0577806	256.57	0.0100122	41	0.236069	618	0.411801	89.2792	36.7653	0.708629	2536.91	0.102608	0.0561659	0.0580786	0.0740188	0.0401412	0.16235	0.0432981	0.0244364	263.82	341.709	0.411801	89.2792	36.7653	0.708629	2536.91	0.858453	20.9594	17.9927
5555	0.313727	0.117466	0.0766661	0.243286	0.0976602	0.339402	0.1102	0.0350635	0.311527	0.109757	0.119469	0.274361	0.0746622	0.254339	0.0725014	0.0519317	358.714	0.464991	3.92886	1.82688	0.226626	29.2031	0.00834725	5	0.0779409	49	0.395786	44.3936	17.5704	0.57413	549.435	0.165715	0.083268	0.0707975	0.1111	0.0682658	0.209187	0.0796513	0.0260206	317.543	299.764	0.395786	44.3936	17.5704	0.57413	549.435	0.734946	15.1201	11.1125
5555	0.257178	0.105643	0.0763705	0.207753	0.0781126	0.313278	0.0789455	0.0431286	0.534792	0.13779	0.205987	0.467643	0.0877977	0.423426	0.13286	0.0707196	657.315	0.328798	8.78519	2.88855	0.284552	59.6577	0.0118871	8	0.444046	144	0.470036	36.9746	17.3794	0.846963	562.785	0.10671	0.0779147	0.0391845	0.0807613	0.0668147	0.146048	0.040464	0.0196288	393.645	290.85	0.470036	36.9746	17.3794	0.846963	562.785	0.858619	15.1201	12.9824
5555	0.214206	0.111646	0.0825362	0.154936	0.085452	0.232538	0.0900883	0.0421246	0.371872	0.151426	0.164072	0.319297	0.100327	0.330271	0.099422	0.0740928	544.745	0.203595	8.97313	1.82688	0.162674	78.4311	0.0152403	13	0.292751	187	0.476833	52.3219	24.9488	0.689234	1113.47	0.207023	0.108397	0.0572593	0.15711	0.0838506	0.205207	0.0757396	0.0401583	300.752	370.017	0.476833	52.3219	24.9488	0.689234	1113.47	0.706458	15.0787	10.6525
5555	0.378835	0.127844	0.0925292	0.31037	0.101057	0.419342	0.112643	0.0442388	0.306808	0.0961104	0.146335	0.262578	0.0629042	0.274676	0.0845844	0.0476787	411.118	0.421637	6.12755	2.5836	0.226503	63.8296	0.0110331	11	0.26168	158	0.373431	48.0577	17.9463	0.579415	623.694	0.122676	0.079146	0.0468035	0.077578	0.0516446	0.139769	0.0632737	0.0391992	339.062	266.165	0.373431	48.0577	17.9463	0.579415	623.694	0.882606	13.8078	12.1868
5555	0.518627	0.127605	0.0909311	0.452337	0.102881	0.507596	0.114955	0.0415758	0.317326	0.11701	0.16142	0.290622	0.067522	0.298203	0.0638305	0.066202	389.643	0.523424	5.51857	2.88855	0.0899269	179.808	0.0128558	28	0.254591	432	0.188507	82.5186	15.5553	0.432495	886.939	0.129988	0.0882744	0.0532884	0.096804	0.0699539	0.18904	0.0516415	0.0308349	283.637	333.456	0.188507	82.5186	15.5553	0.432495	886.939	0.839763	12.0144	10.0893
5555	0.230941	0.109832	0.0759814	0.159725	0.0844859	0.25499	0.10568	0.0413716	0.24223	0.165263	0.133934	0.164895	0.0965302	0.234089	0.112745	0.0895562	458.143	0.5	1.2918	0.6459	0.446851	8.76092	0.038961	3	0.144966	21	0.669599	25.7389	17.2348	0.850627	392.99	0.0742752	0.0595418	0.0366964	0.0538445	0.047054	0.118705	0.0306186	0.0208021	644.378	388.259	0.669599	25.7389	17.2348	0.850627	392.99	0.827415	20.8296	17.2348
5555	0.253788	0.12702	0.0875433	0.188575	0.0981244	0.256488	0.100147	0.0467288	0.307487	0.117935	0.124445	0.262849	0.0737768	0.252333	0.0820113	0.061931	479.435	0.316228	9.13441	2.88855	0.0182401	543.177	0.00983437	76	0.342952	1310	0.516599	115.623	59.7309	0.750713	5732.15	0.0714476	0.0460477	0.0366267	0.0496254	0.0340347	0.104874	0.0324529	0.018783	294.423	327.492	0.516599	115.623	59.7309	0.750713	5732.15	0.789687	35.1229	27.7361
5555	0.227743	0.115192	0.0857455	0.170693	0.090947	0.279276	0.0893421	0.0400824	0.32159	0.146424	0.169714	0.270999	0.0935219	0.291505	0.0906458	0.0759694	477.664	0.525226	4.91903	2.5836	0.200906	55.903	0.0178218	9	0.185936	134	0.561072	24.0375	13.4868	0.766529	254.901	0.0866942	0.0669672	0.044266	0.0540153	0.0453847	0.105304	0.0458409	0.0317399	320.244	416.692	0.561072	24.0375	13.4868	0.766529	254.901	0.748539	10.3546	7.7508
5555	0.253215	0.115097	0.0804695	0.193671	0.0851062	0.286955	0.0926861	0.0467417	0.269482	0.110583	0.135973	0.232563	0.0635186	0.247044	0.0716185	0.0633859	472	0.894427	2.04252	1.82688	0.186515	49.6452	0.0125714	11	0.197658	129	0.469478	43.5061	20.4252	0.745734	713.807	0.102573	0.0548214	0.0483354	0.0803331	0.0444926	0.135361	0.0365458	0.017909	487.844	288.935	0.469478	43.5061	20.4252	0.745734	713.807	0.810679	14.3413	11.6262
5555	0.307534	0.119156	0.0862666	0.254151	0.0974949	0.32949	0.0887	0.0370985	0.322992	0.155039	0.137386	0.260624	0.0856189	0.265314	0.105147	0.0931559	503.685	0.624695	4.13578	2.5836	0.192972	51.7312	0.0197044	16	0.145796	125	0.344976	47.6611	16.4419	0.577851	537.754	0.118886	0.0720517	0.0414952	0.0913225	0.0608938	0.164745	0.0442104	0.0209314	914.411	463.356	0.344976	47.6611	16.4419	0.577851	537.754	0.83295	15.3529	12.7882
5555	0.196568	0.0926282	0.0743301	0.130909	0.070435	0.283943	0.0938915	0.0355753	0.453706	0.156747	0.196639	0.397278	0.0886843	0.393403	0.116411	0.0926277	545.06	0.784465	3.29346	2.5836	0.203264	62.578	0.0191939	10	0.319544	149	0.584808	30.7668	17.9927	0.797655	403.837	0.170034	0.0690186	0.0559377	0.127098	0.0527531	0.222034	0.0668977	0.0256561	453.809	775.538	0.584808	30.7668	17.9927	0.797655	403.837	0.730956	15.2027	11.1125
5555	0.20947	0.10586	0.0742171	0.146397	0.0805533	0.22897	0.0929305	0.0404349	0.288617	0.142775	0.143185	0.235006	0.0885253	0.26378	0.0925896	0.0758004	436.184	0.549442	4.70222	2.5836	0.0965045	154.359	0.0174581	25	0.178367	370	0.255352	76.0518	19.42	0.44585	1285.35	0.0843552	0.0638103	0.0497563	0.0629029	0.047984	0.117946	0.0342957	0.0254023	286.593	272.493	0.255352	76.0518	19.42	0.44585	1285.35	0.89707	11.8747	10.6525
5555	0.282702	0.111778	0.0901728	0.217822	0.0855432	0.317282	0.099632	0.0421406	0.551447	0.137352	0.221331	0.512118	0.0925856	0.481208	0.104942	0.0638515	834.133	0.525226	3.47828	1.82688	0.296231	31.289	0.00877193	4	0.249255	55	0.378088	35.671	13.4868	0.71782	433.04	0.117714	0.0626978	0.0276485	0.0873691	0.0476046	0.160359	0.0464007	0.0237604	536.632	551.275	0.378088	35.671	13.4868	0.71782	433.04	0.78187	14.8697	11.6262
5555	0.217099	0.105434	0.0760614	0.14823	0.0798032	0.243247	0.101327	0.0407072	0.288227	0.150317	0.161355	0.228655	0.102327	0.261385	0.0984757	0.0727759	437.7	0.894427	1.44428	1.2918	0.296231	16.6875	0.0125523	3	0.0324935	15	0.554975	35.5304	19.7185	0.799298	686.272	0.144008	0.0910882	0.0521464	0.0997309	0.0647505	0.168828	0.0658315	0.0401391	484.96	404.056	0.554975	35.5304	19.7185	0.799298	686.272	0.512689	25.3222	12.9824
5555	0.315772	0.124856	0.0855971	0.245558	0.097917	0.309393	0.111017	0.0438289	0.313586	0.130284	0.174427	0.263522	0.0774223	0.279804	0.0932812	0.0722828	526.389	0.685994	3.76621	2.5836	0.201919	47.1421	0.0168196	11	0.206791	143	0.347547	48.8883	16.991	0.563917	639.547	0.129169	0.0832678	0.0553368	0.0943327	0.0662359	0.179811	0.054506	0.0282034	817.944	619.222	0.347547	48.8883	16.991	0.563917	639.547	0.830455	12.5411	10.4148
5555	0.313311	0.116022	0.0794824	0.252364	0.0918307	0.318395	0.0995909	0.0403219	0.330484	0.129009	0.167154	0.298096	0.081964	0.329916	0.074373	0.0652993	469.548	0.333333	7.7508	2.5836	0.19087	65.4983	0.0168224	9	0.225216	156	0.311524	42.693	13.2999	0.601676	537.337	0.180874	0.0897593	0.0456063	0.150375	0.0793385	0.237397	0.0521708	0.0202344	411.083	404.419	0.311524	42.693	13.2999	0.601676	537.337	0.804497	12.5411	10.0893
5555	0.199396	0.0937543	0.0854851	0.12805	0.0739134	0.247816	0.102309	0.0334513	0.253772	0.127698	0.11793	0.218949	0.0791274	0.261436	0.0700054	0.0670695	741.6	0.27735	2.32883	0.6459	0.692462	4.17187	0.0173913	2	0.0936146	14	0.671512	25.0822	16.843	0.915712	335.835	0.0817795	0.0582773	0.0443126	0.0622932	0.0486743	0.112662	0.0313246	0.0174994	731.437	465.903	0.671512	25.0822	16.843	0.915712	335.835	0.728869	16.3401	11.9098
5555	0.199296	0.0968133	0.0880799	0.13643	0.0757443	0.241724	0.0912459	0.034698	0.235553	0.189463	0.151378	0.194913	0.119274	0.272361	0.0734017	0.0997229	585.785	0.262613	6.95656	1.82688	0.233305	27.1171	0.0429448	7	0.374404	73	0.494837	31.5435	15.6089	0.736426	342.51	0.224715	0.103324	0.0588936	0.207435	0.0895425	0.21695	0.0358237	0.0254382	316.549	372.761	0.494837	31.5435	15.6089	0.736426	342.51	0.776189	12.9985	10.0893
5555	0.160152	0.0924495	0.0756784	0.106651	0.070164	0.19687	0.0772467	0.0355798	0.321353	0.145531	0.145383	0.252863	0.0931443	0.26249	0.113819	0.074916	565.818	0.632456	2.88855	1.82688	0.319029	18.3562	0.0200803	5	0.118907	51	0.388426	37.1828	14.4428	0.641359	436.377	0.13405	0.0744537	0.0467565	0.116418	0.0656313	0.155409	0.0331069	0.0179284	563.549	481.656	0.388426	37.1828	14.4428	0.641359	436.377	0.652863	15.9526	10.4148
5555	0.266056	0.109222	0.0865674	0.20075	0.0818409	0.303764	0.101999	0.0432984	0.493899	0.164823	0.211363	0.441621	0.11315	0.4488	0.113761	0.0774806	662.179	0.525226	3.47828	1.82688	0.204708	55.903	0.0198511	8	0.351478	116	0.434478	32.0226	13.9131	0.657513	386.315	0.151565	0.0935035	0.0444494	0.119344	0.0774297	0.163475	0.0521829	0.0279572	356.81	432.944	0.434478	32.0226	13.9131	0.657513	386.315	0.715214	14.1067	10.0893
5555	0.16203	0.103381	0.0783501	0.103957	0.0765861	0.175298	0.0832196	0.0421086	0.234447	0.119166	0.105894	0.170293	0.0768746	0.193461	0.0971497	0.0610294	655.5	0.447214	1.44428	0.6459	0.786	3.33749	0	0	0	0	0.672817	20.6789	13.9131	0.793658	264.496	0.135048	0.0783966	0.0525611	0.103477	0.0575057	0.164256	0.0506675	0.0328039	446.302	393.687	0.672817	20.6789	13.9131	0.793658	264.496	0.561591	14.7288	8.27156
5555	0.156329	0.0857007	0.0697839	0.104245	0.0650631	0.181419	0.0755592	0.0325564	0.262652	0.137995	0.145048	0.180817	0.0765805	0.245742	0.118632	0.0797051	701.444	0.485071	2.66311	1.2918	0.490667	7.50936	0.0294118	2	0.0545335	6	0.594002	21.8559	12.9824	0.848113	228.201	0.136709	0.0839212	0.0533893	0.104186	0.072325	0.157832	0.0517416	0.0225483	375.019	506.469	0.594002	21.8559	12.9824	0.848113	228.201	0.901896	14.1067	12.7228
5555	0.296346	0.116176	0.0763094	0.236669	0.092071	0.311706	0.0957378	0.0400688	0.327665	0.117543	0.177579	0.277774	0.0659665	0.313185	0.0945167	0.0688293	493.585	0.632456	2.88855	1.82688	0.304568	27.1171	0.0162866	5	0.240831	70	0.312348	41.3578	12.918	0.636091	376.72	0.140048	0.0661466	0.0472941	0.111887	0.0551935	0.18767	0.0480179	0.0192997	474.233	422.326	0.312348	41.3578	12.918	0.636091	376.72	0.827606	11.0371	9.13441
5555	0.275158	0.11731	0.0888667	0.196819	0.0907345	0.313016	0.117256	0.0433182	0.321881	0.121271	0.136605	0.281628	0.0786459	0.29144	0.0784801	0.0610373	488.751	0.310087	9.3153	2.88855	0.168229	105.548	0.013617	16	0.274495	253	0.51449	44.4922	22.8908	0.702963	846.472	0.150965	0.0733723	0.0451739	0.110431	0.0616396	0.202826	0.061045	0.0216844	409.204	354.821	0.51449	44.4922	22.8908	0.702963	846.472	0.865025	13.4403	11.6262
5555	0.131105	0.090284	0.0568138	0.0895341	0.0649894	0.165235	0.0615023	0.0386098	0.218265	0.121021	0.112346	0.163988	0.0776917	0.20839	0.0855226	0.061189	700.222	0.447214	4.08503	1.82688	0.242383	37.5468	0.0180723	6	0.174065	91	0.279252	42.649	11.9098	0.568214	418.021	0.0902459	0.0703587	0.032338	0.0782752	0.059984	0.153822	0.0217494	0.0195841	976.828	502.394	0.279252	42.649	11.9098	0.568214	418.021	0.768922	15.1201	11.6262
5555	0.190992	0.0906465	0.0766046	0.14662	0.0672694	0.253149	0.0699847	0.0367119	0.360567	0.137317	0.167826	0.323492	0.0845063	0.325523	0.0817225	0.0746277	449.469	0.256074	11.2802	2.88855	0.188258	99.7076	0.0146597	14	0.310904	252	0.552313	40.0354	22.1121	0.788395	765.955	0.13357	0.0773818	0.0671455	0.104807	0.0601554	0.184851	0.0478437	0.0283294	433.954	364.225	0.552313	40.0354	22.1121	0.788395	765.955	0.826095	15.7154	12.9824
5555	0.226299	0.104948	0.0855104	0.149876	0.0796653	0.25579	0.111583	0.0408141	0.242007	0.13725	0.0987521	0.169297	0.0876534	0.221166	0.104894	0.0703885	723	0.525226	3.47828	1.82688	0.665592	7.50936	0.0153846	2	0.128494	20	0.632456	22.836	14.4428	0.856733	270.754	0.133219	0.0818725	0.0597618	0.100646	0.0650322	0.175211	0.0518394	0.0284776	610.804	451.532	0.632456	22.836	14.4428	0.856733	270.754	0.681799	17.0522	11.6262
5555	0.21208	0.0924054	0.0638707	0.181599	0.0711273	0.27456	0.0517714	0.0335854	0.292361	0.120054	0.145696	0.243182	0.0674285	0.239312	0.0898896	0.070677	431.086	0.5547	2.32883	1.2918	0.323589	14.6015	0.00657895	2	0.05675	22	0.484615	29.8025	14.4428	0.731843	373.382	0.144415	0.0756935	0.0477762	0.119494	0.0631716	0.182755	0.0433241	0.0216277	625.564	358.759	0.484615	29.8025	14.4428	0.731843	373.382	0.632456	14.7288	9.3153
5555	0.138158	0.0906116	0.0686532	0.0953337	0.0653811	0.184861	0.0633492	0.0382855	0.251363	0.119515	0.131637	0.191261	0.0766543	0.244319	0.095891	0.0614378	703.8	0.5547	3.29346	1.82688	0.27357	29.2031	0.0112613	5	0.121536	66	0.395092	27.7436	10.9613	0.609466	376.72	0.118756	0.0628508	0.0492117	0.0846549	0.0450133	0.148877	0.0521135	0.0263747	587.108	382.892	0.395092	27.7436	10.9613	0.609466	376.72	0.615429	13.4403	8.27156
5555	0.129499	0.0837039	0.047844	0.0958302	0.0602301	0.179302	0.0529631	0.0359962	0.258563	0.123506	0.105555	0.207975	0.0774708	0.259391	0.0836512	0.0636928	901.463	0.685994	2.66311	1.82688	0.470698	22.5281	0.00977199	3	0.163592	50	0.728457	21.3538	15.5553	0.897106	274.092	0.124048	0.082847	0.0432159	0.0935645	0.0637891	0.164178	0.0480979	0.0305329	559.752	576.918	0.728457	21.3538	15.5553	0.897106	274.092	0.562878	18.3599	10.3344
5555	0.325911	0.118816	0.075874	0.256863	0.0927884	0.331935	0.108538	0.0423644	0.32027	0.13553	0.142051	0.274947	0.0830583	0.283002	0.0862629	0.0719533	328.828	0.366372	7.88421	2.88855	0.10585	128.494	0.0139442	21	0.224733	314	0.321611	62.3553	20.0541	0.522656	1143.51	0.118559	0.0775159	0.0602633	0.0832584	0.0542267	0.143899	0.0526468	0.0345863	406.683	249.598	0.321611	62.3553	20.0541	0.522656	1143.51	0.846181	19.4308	16.4419
5555	0.214281	0.103658	0.0800042	0.151073	0.0779936	0.248832	0.0928878	0.0406407	0.423473	0.139481	0.181422	0.375714	0.0873345	0.35483	0.100381	0.0720524	442.702	0.614295	4.70222	2.88855	0.159015	79.6827	0.0157068	15	0.273412	195	0.470353	54.7226	25.7389	0.766285	1121.82	0.137925	0.0655204	0.0496372	0.103976	0.0503757	0.166789	0.0539213	0.0247564	328.728	320.143	0.470353	54.7226	25.7389	0.766285	1121.82	0.773142	20.1889	15.6089
5555	0.229179	0.118509	0.0792521	0.168278	0.0951689	0.25396	0.0930871	0.0389013	0.296299	0.141212	0.158239	0.248859	0.088473	0.261905	0.0864278	0.0753758	353.674	0.5547	3.29346	1.82688	0.219452	38.3812	0.0167015	8	0.148512	83	0.5	49.3596	24.6798	0.69958	899.872	0.121213	0.07264	0.0540155	0.0835505	0.0546425	0.150729	0.0560191	0.028555	287	269.315	0.5	49.3596	24.6798	0.69958	899.872	0.848528	19.377	16.4419
5555	0.253425	0.111232	0.0812134	0.184176	0.0833608	0.276226	0.102388	0.0439861	0.318725	0.117727	0.155283	0.28992	0.0679695	0.297008	0.0693304	0.0670884	549.243	0.433861	5.9549	2.5836	0.229646	46.3077	0.0122592	7	0.354286	114	0.491246	44.9353	22.0743	0.736484	707.132	0.115544	0.0889961	0.0485685	0.0802433	0.0611893	0.140245	0.0527851	0.0415946	273.255	361.599	0.491246	44.9353	22.0743	0.736484	707.132	0.892965	15.9787	14.2684
5555	0.238248	0.0890285	0.0574044	0.195131	0.0685197	0.284687	0.06976	0.0328464	0.322346	0.130191	0.154834	0.26421	0.0747455	0.291575	0.10224	0.0744408	518.108	0.894427	2.04252	1.82688	0.148654	73.4249	0.0178771	16	0.192833	184	0.27419	63.2092	17.3313	0.579035	822.275	0.107422	0.0718886	0.0361396	0.0853003	0.0586547	0.158469	0.03606	0.0226827	789.612	485.681	0.27419	63.2092	17.3313	0.579035	822.275	0.808799	17.6415	14.2684
5555	0.300308	0.0963092	0.075802	0.263791	0.0745332	0.386251	0.0671384	0.0350256	0.353009	0.104091	0.134953	0.294168	0.0692075	0.340882	0.105173	0.0500737	672.294	0.304114	8.49549	2.5836	0.2544	52.5655	0.0071736	5	0.343105	114	0.348114	41.9835	14.615	0.73525	524.404	0.128683	0.103757	0.0525299	0.0982567	0.0855568	0.176163	0.0476477	0.0310481	386.056	455.329	0.348114	41.9835	14.615	0.73525	524.404	0.752315	16.1991	12.1868
5555	0.359303	0.102205	0.0696034	0.308477	0.0784367	0.416807	0.0898813	0.0379959	0.28958	0.0731289	0.117355	0.251242	0.0473419	0.311217	0.0744814	0.0376864	539.8	0.69843	4.13578	2.88855	0.426959	25.0312	0.00456621	4	0.132765	72	0.267736	51.9659	13.9131	0.757828	604.087	0.137079	0.121488	0.050548	0.0933519	0.0883282	0.172788	0.0646414	0.0510029	317.977	443.478	0.267736	51.9659	13.9131	0.757828	604.087	0.754599	15.4071	11.6262
5555	0.213543	0.110203	0.0846109	0.154405	0.0801341	0.282356	0.08823	0.0457362	0.232568	0.0976352	0.127927	0.201009	0.0566744	0.228381	0.062286	0.0553635	279.371	0.203069	12.7228	2.5836	0.166153	88.8608	0.0102471	17	0.145954	213	0.717082	38.8883	27.8861	0.921546	909.467	0.100865	0.0593384	0.0458521	0.0649075	0.0408569	0.146122	0.0511613	0.0279746	272.335	231.798	0.717082	38.8883	27.8861	0.921546	909.467	0.860804	15.9526	13.732
5555	0.259411	0.101999	0.0937804	0.205598	0.0760853	0.399451	0.0879548	0.0406002	0.272136	0.101846	0.11517	0.232332	0.0649233	0.282599	0.0757658	0.052731	312.401	0.468165	5.51857	2.5836	0.214174	57.1546	0.0124417	8	0.170058	137	0.62081	27.0508	16.7934	0.902461	397.162	0.122395	0.0559492	0.0485104	0.0892459	0.0446674	0.169541	0.0498101	0.0200322	288.544	351.864	0.62081	27.0508	16.7934	0.902461	397.162	0.742781	12.5411	9.3153
5555	0.379955	0.112218	0.124165	0.313529	0.0827352	0.510609	0.114489	0.0460744	0.306976	0.0819336	0.135221	0.252895	0.0534232	0.323348	0.0932385	0.0404406	322.909	0.5	3.65376	1.82688	0.479625	13.7672	0.00546448	2	0.105951	33	0.549125	23.2883	12.7882	0.89436	232.373	0.136022	0.0706261	0.0512489	0.104199	0.0559764	0.197449	0.0507794	0.0239944	524.627	331	0.549125	23.2883	12.7882	0.89436	232.373	0.828671	9.85924	8.17006
5555	0.383427	0.123546	0.118709	0.310416	0.0956548	0.502659	0.119257	0.0461594	0.347657	0.118054	0.14891	0.271592	0.0691765	0.305351	0.123335	0.0666375	348.424	0.525226	3.47828	1.82688	0.349273	24.614	0.00875274	4	0.202207	59	0.607567	23.4845	14.2684	0.833051	269.503	0.078892	0.0590095	0.0625757	0.0582186	0.0434887	0.144921	0.0315992	0.0228795	511.549	334.815	0.607567	23.4845	14.2684	0.833051	269.503	0.725734	10.8273	7.85771
5555	0.291023	0.105709	0.0892982	0.233032	0.0801552	0.3764	0.095528	0.040718	0.369952	0.1163	0.203073	0.331686	0.0685098	0.352737	0.0875494	0.0638925	406.053	0.970143	2.66311	2.5836	0.178559	86.3577	0.0136054	14	0.261524	207	0.490029	39.5426	19.377	0.870234	642.051	0.103421	0.0499202	0.0388155	0.0699128	0.0381316	0.146863	0.0493502	0.0194555	318.947	343.935	0.490029	39.5426	19.377	0.870234	642.051	0.64	16.1475	10.3344
5555	0.413813	0.125972	0.091311	0.361784	0.102822	0.428125	0.0963835	0.0395011	0.27358	0.105989	0.128299	0.244795	0.0744134	0.273805	0.0636782	0.0474063	496.549	0.371391	4.91903	1.82688	0.347648	21.2765	0.00554017	2	0.208937	61	0.369484	31.2712	11.5542	0.664451	304.546	0.148396	0.053741	0.0477188	0.114644	0.0401766	0.1949	0.055251	0.0207499	442.35	435.926	0.369484	31.2712	11.5542	0.664451	304.546	0.768221	11.2802	8.66566
5555	0.326434	0.0957132	0.0640609	0.287553	0.0781479	0.347085	0.0692403	0.0306586	0.296163	0.0977135	0.0935849	0.26729	0.0617898	0.291639	0.0631132	0.0495929	342.185	0.632456	2.88855	1.82688	0.2817	22.5281	0.0123077	4	0.0875157	40	0.385977	35.5773	13.732	0.619466	391.738	0.112566	0.0824414	0.072814	0.0752955	0.0624556	0.160745	0.0539915	0.0320931	357.297	333.884	0.385977	35.5773	13.732	0.619466	391.738	0.44786	20.7996	9.3153
5555	0.274031	0.097882	0.0666925	0.22855	0.0755847	0.319515	0.0781639	0.0359869	0.317194	0.102932	0.120189	0.272553	0.0612905	0.254535	0.0831529	0.0568989	643.413	0.525226	4.91903	2.5836	0.314424	31.289	0.00449236	5	0.200726	75	0.476543	51.4333	24.5102	0.793713	936.584	0.136726	0.0851573	0.036087	0.0993029	0.0648665	0.159422	0.057661	0.0323302	463.57	437.369	0.476543	51.4333	24.5102	0.793713	936.584	0.475296	28.3755	13.4868
5555	0.33756	0.123639	0.119825	0.251431	0.0914032	0.426606	0.13028	0.0510059	0.48507	0.103412	0.237683	0.454032	0.0683304	0.40527	0.0919061	0.0501493	641.824	0.485071	3.76621	1.82688	0.251932	37.964	0.0142276	7	0.404807	93	0.605257	25.9649	15.7154	0.811836	350.854	0.117265	0.0746632	0.052691	0.0754062	0.0571979	0.147233	0.0607962	0.0275687	289.642	425.491	0.605257	25.9649	15.7154	0.811836	350.854	0.710363	11.6441	8.27156
5555	0.175112	0.0781531	0.0560215	0.138205	0.0604062	0.225828	0.0585282	0.029052	0.182017	0.0880083	0.0984252	0.156119	0.0497219	0.200516	0.047636	0.0517144	556.535	0.894427	2.04252	1.82688	0.356894	17.939	0.0166113	5	0.105003	50	0.538088	29.008	15.6089	0.754292	436.795	0.113946	0.0775482	0.0566834	0.0936806	0.055794	0.135054	0.0350098	0.0333646	618.446	541.639	0.538088	29.008	15.6089	0.754292	436.795	0.849403	12.5411	10.6525
5555	0.401413	0.107431	0.103255	0.348266	0.0873606	0.501384	0.0949642	0.0350423	0.472589	0.164319	0.193941	0.432123	0.100651	0.466609	0.0894002	0.0874445	652.548	0.464991	3.92886	1.82688	0.218444	56.3202	0.0241287	9	0.468646	133	0.266812	35.2474	9.40445	0.671577	280.767	0.132276	0.0619285	0.0543174	0.0928453	0.0434604	0.161238	0.0593273	0.0273287	242.745	435.723	0.266812	35.2474	9.40445	0.671577	280.767	0.662085	12.3399	8.17006
5555	0.340062	0.101691	0.0773604	0.283039	0.0848884	0.394073	0.0950715	0.0301513	0.400831	0.185793	0.187882	0.351717	0.106408	0.405271	0.0971915	0.105373	546.4	0.894427	2.04252	1.82688	0.283649	33.3749	0.0292683	6	0.313464	82	0.38498	31.6557	12.1868	0.783947	313.724	0.101711	0.0674796	0.0545102	0.0689272	0.0498673	0.160892	0.0476337	0.0273954	476.922	496.313	0.38498	31.6557	12.1868	0.783947	313.724	0.434102	21.6641	9.40445
5555	0.240812	0.068605	0.052968	0.212449	0.0561267	0.332669	0.0476375	0.0220542	0.221527	0.0608252	0.0806639	0.176248	0.0464104	0.259132	0.0759734	0.0228974	602.421	0.447214	4.08503	1.82688	0.776913	7.92655	0.00434783	1	0.0475821	19	0.567602	21.4707	12.1868	0.795696	210.262	0.0979175	0.0562481	0.0306675	0.0743184	0.0448011	0.145451	0.0373508	0.0186597	742.91	581.942	0.567602	21.4707	12.1868	0.795696	210.262	0.776189	12.9985	10.0893
5555	0.221042	0.0840861	0.0652049	0.183128	0.0641943	0.294231	0.0636291	0.0315553	0.316595	0.10276	0.127421	0.270982	0.0685044	0.28985	0.0852443	0.0503747	462.819	0.165521	17.4513	2.88855	0.213429	94.2842	0.0105949	13	0.297098	226	0.533875	45.4615	24.2707	0.801201	872.338	0.137378	0.085002	0.0353972	0.123552	0.0768986	0.170116	0.0273085	0.0164406	637.192	381.789	0.533875	45.4615	24.2707	0.801201	872.338	0.572598	22.5603	12.918
5555	0.135787	0.074368	0.0487494	0.0974007	0.0561151	0.183876	0.0566977	0.0285281	0.18148	0.0851408	0.0706089	0.150848	0.0568384	0.2461	0.0513426	0.0417182	514.324	0.894427	2.04252	1.82688	0.369872	14.1844	0.0289855	4	0.185824	53	0.44376	23.2883	10.3344	0.779633	226.95	0.0856012	0.0556224	0.0291872	0.0668038	0.0439102	0.10635	0.0305156	0.0195862	566.121	388.552	0.44376	23.2883	10.3344	0.779633	226.95	0.914121	11.0371	10.0893
5555	0.51162	0.108962	0.0734705	0.489873	0.0944917	0.43201	0.0535531	0.0266551	0.103431	0.0545475	0.0396866	0.0826566	0.0322165	0.103381	0.0343798	0.0299655	NaN	NaN	0	0	NaN	0	0	0	0	0	0.543386	25.7146	13.973	0.741845	324.154	0.0922053	0.055605	0.0435184	0.0677224	0.0419212	0.12608	0.0373592	0.0216092	463.048	523.476	0.543386	25.7146	13.973	0.741845	324.154	0.668338	18.2345	12.1868
5555	0.231806	0.0846981	0.063463	0.193831	0.0634904	0.298253	0.0626261	0.0340391	0.173699	0.0633626	0.078412	0.147459	0.0406385	0.181241	0.0480664	0.0327125	453.657	0.485071	3.76621	1.82688	0.428308	14.6015	0.00220264	1	0.0236441	16	0.464012	31.4971	14.615	0.7809	346.682	0.145356	0.0807675	0.0624402	0.107204	0.0664755	0.1778	0.0590882	0.0258808	573.684	331.325	0.464012	31.4971	14.615	0.7809	346.682	0.632456	13.0785	8.27156
5555	0.717164	0.127017	0.125828	0.666782	0.0985607	0.669141	0.121773	0.0459346	0.240354	0.0819407	0.0874611	0.201138	0.0489669	0.263745	0.0687513	0.0465701	356.333	0.415227	6.95656	2.88855	0.560385	26.2828	0.0043956	2	0.1574	63	0.27746	39.7793	11.0371	0.752242	320.399	0.129722	0.0814398	0.0406082	0.0966416	0.0643147	0.22054	0.0507726	0.0283816	228.075	298.564	0.27746	39.7793	11.0371	0.752242	320.399	0.592638	13.0785	7.7508
5555	0.380197	0.0955355	0.0709787	0.356038	0.0806991	0.395063	0.0506018	0.0267547	0.344565	0.0910755	0.136206	0.305605	0.0593197	0.328471	0.0812547	0.0458771	1003.28	0.266076	9.71001	2.5836	0.344622	41.3015	0.00572246	4	0.382768	94	0.451927	40.4243	18.2688	0.7733	609.093	0.153766	0.0906858	0.0734976	0.125893	0.0739651	0.190998	0.0479541	0.0299142	367.871	528.137	0.451927	40.4243	18.2688	0.7733	609.093	0.418059	22.4955	9.40445
5555	0.335667	0.129902	0.090812	0.261125	0.102898	0.465371	0.117235	0.0453252	0.351092	0.120155	0.152056	0.307211	0.0719858	0.354509	0.0879913	0.0667512	362.769	0.742781	3.47828	2.5836	0.248655	43.3874	0.0152381	8	0.213163	104	0.341086	35.7294	12.1868	0.794267	350.437	0.126212	0.0820163	0.0485524	0.0972679	0.0628363	0.185149	0.0471556	0.0306968	302.308	290.988	0.341086	35.7294	12.1868	0.794267	350.437	0.583915	14.1657	8.27156
5555	0.410709	0.125238	0.104478	0.330089	0.0940099	0.490892	0.127412	0.0491971	0.394076	0.111379	0.192509	0.35481	0.0576904	0.344416	0.0890264	0.0702801	444.669	0.830455	3.47828	2.88855	0.265487	51.7312	0.0115274	8	0.281986	125	0.537124	31.3578	16.843	0.780147	408.426	0.146488	0.0858709	0.0657263	0.0886709	0.0664159	0.180707	0.0821707	0.0324692	206.424	380.749	0.537124	31.3578	16.843	0.780147	408.426	0.833716	11.2802	9.40445
5555	0.407507	0.107026	0.108266	0.356309	0.0837507	0.51816	0.0954459	0.0391395	0.223096	0.0730542	0.110752	0.195819	0.0462933	0.233534	0.0569514	0.0363933	261.692	0.632456	2.88855	1.82688	0.782331	5.42343	0.00355872	1	0.047227	12	0.596657	20.4252	12.1868	0.952533	216.937	0.116585	0.093144	0.0514436	0.0830345	0.073228	0.180651	0.050744	0.032728	426.467	305.242	0.596657	20.4252	12.1868	0.952533	216.937	0.677834	11.1125	7.53242
5555	0.477628	0.11503	0.124944	0.405177	0.089654	0.550382	0.122818	0.0414821	0.324805	0.0983809	0.125664	0.260695	0.0580447	0.324409	0.106398	0.0556965	383.188	0.632456	2.88855	1.82688	0.58883	6.67499	0.00900901	3	0.0515403	16	0.519127	23.4756	12.1868	0.846195	248.643	0.167664	0.086586	0.0557748	0.107974	0.0628339	0.220203	0.0858202	0.0367036	425.773	494.676	0.519127	23.4756	12.1868	0.846195	248.643	0.78903	10.3546	8.17006
5555	0.275039	0.101129	0.0746682	0.240133	0.0750324	0.360789	0.0621127	0.040615	0.345056	0.101895	0.149994	0.297142	0.0621386	0.294349	0.0913996	0.0550377	389.406	0.565685	3.2295	1.82688	0.232247	44.2218	0.00678426	5	0.212732	106	0.811758	24.7558	20.0957	0.97373	419.69	0.106029	0.0615206	0.0619604	0.0774979	0.0475548	0.178497	0.0437096	0.0228541	399.183	568.401	0.811758	24.7558	20.0957	0.97373	419.69	0.823953	13.4868	11.1125
5555	0.185715	0.0992426	0.071212	0.132387	0.0737417	0.202467	0.0789854	0.0401083	0.281001	0.133222	0.115462	0.222011	0.0920649	0.271033	0.0970342	0.0623184	534.493	0.565685	3.2295	1.82688	0.227603	27.9515	0.0166667	4	0.145348	57	0.47375	40.9013	19.377	0.785982	658.738	0.172585	0.103562	0.0569077	0.110778	0.0702396	0.172853	0.0880469	0.0488446	200.991	369.494	0.47375	40.9013	19.377	0.785982	658.738	0.517821	22.9998	11.9098
5555	0.293658	0.122808	0.0724847	0.240053	0.0975764	0.33046	0.0873014	0.0413374	0.223932	0.100647	0.110642	0.192797	0.0640076	0.2293	0.0605447	0.0516096	349.55	0.263523	10.9613	2.88855	0.0705895	184.397	0.0144993	32	0.170269	413	0.242103	72.574	17.5704	0.419519	1250.31	0.091594	0.0669478	0.0469701	0.0612673	0.0495417	0.123343	0.0448453	0.0272918	227.281	307.288	0.242103	72.574	17.5704	0.419519	1250.31	0.76574	16.9541	12.9824
5555	0.302068	0.115135	0.0903496	0.225162	0.087441	0.324279	0.118256	0.0439303	0.333701	0.144905	0.151412	0.276949	0.0905172	0.310477	0.10075	0.0753604	351.157	0.264327	9.77424	2.5836	0.0946156	141.009	0.0169062	20	0.253739	317	0.273736	59.1307	16.1862	0.531134	962.867	0.129059	0.0848553	0.0542566	0.0783391	0.0683996	0.167233	0.0693215	0.0283559	423.984	248.427	0.273736	59.1307	16.1862	0.531134	962.867	0.658694	16.7561	11.0371
5555	0.404267	0.129458	0.0649055	0.343711	0.107324	0.392932	0.103815	0.0383154	0.207643	0.0951017	0.11089	0.174753	0.0583484	0.206527	0.0593806	0.0504888	394.056	0.707107	2.5836	1.82688	0.161707	60.0749	0.0132341	16	0.188401	159	0.310021	62.5023	19.377	0.476741	918.228	0.155052	0.0886603	0.0531662	0.114793	0.068851	0.187538	0.0623558	0.0327708	438.831	385.93	0.310021	62.5023	19.377	0.476741	918.228	0.554124	20.0541	11.1125
5555	0.238272	0.113787	0.07816	0.1758	0.0875397	0.26368	0.0943667	0.0422936	0.236908	0.111658	0.116779	0.199203	0.0679578	0.22006	0.0681914	0.0606155	304.544	0.493197	7.85771	3.8754	0.0788298	177.304	0.0134202	35	0.168661	443	0.465688	75.4598	35.1408	0.680655	2369.2	0.136227	0.091297	0.0358845	0.103098	0.0718003	0.16157	0.0529193	0.0320925	371.245	297.631	0.465688	75.4598	35.1408	0.680655	2369.2	0.839338	22.1968	18.6306
5555	0.372481	0.128462	0.0975552	0.296841	0.0978609	0.417186	0.12156	0.0487298	0.446103	0.141431	0.179702	0.39189	0.0998275	0.443529	0.109802	0.0610413	601.922	0.485071	5.32623	2.5836	0.367218	37.5468	0.0112045	4	0.390753	81	0.291277	28.3976	8.27156	0.597925	249.895	0.346831	0.0737817	0.0876605	0.304269	0.0624805	0.405577	0.0851256	0.0216326	487.99	422.662	0.291277	28.3976	8.27156	0.597925	249.895	0.704664	10.9993	7.7508
5555	0.213439	0.0979748	0.0811679	0.16671	0.0748282	0.292706	0.0746077	0.0378598	0.280047	0.103079	0.125911	0.219493	0.0654358	0.317794	0.103668	0.0539835	503.438	0.894427	2.04252	1.82688	0.494151	13.35	0.0254777	4	0.121096	34	0.554404	19.7713	10.9613	0.830297	181.893	0.104667	0.0676014	0.0447892	0.0709552	0.0571661	0.153651	0.0503944	0.019302	607.8	657.683	0.554404	19.7713	10.9613	0.830297	181.893	0.707107	11.5542	8.17006
5555	0.259349	0.100717	0.0884409	0.200894	0.0789655	0.296642	0.0920197	0.0360722	0.272612	0.119593	0.133042	0.229631	0.0782848	0.262734	0.0795767	0.0597359	410.273	0.350823	5.20741	1.82688	0.323205	22.9453	0.0149701	5	0.159873	57	0.362553	38.3754	13.9131	0.608891	455.151	0.100572	0.0679327	0.0585608	0.0714755	0.0504672	0.166515	0.0443553	0.0271002	655.262	255.669	0.362553	38.3754	13.9131	0.608891	455.151	0.703512	14.3413	10.0893
5555	0.315129	0.112395	0.0741919	0.244139	0.0906583	0.337452	0.109453	0.0369354	0.299747	0.0991488	0.1319	0.249631	0.062967	0.274653	0.0892573	0.0507905	457.984	0.894427	2.04252	1.82688	0.274403	26.2828	0.0101266	4	0.130759	39	0.431712	36.0317	15.5553	0.706174	490.612	0.206774	0.116678	0.0795788	0.167921	0.0939496	0.229791	0.0651635	0.0370797	463.756	332.181	0.431712	36.0317	15.5553	0.706174	490.612	0.771483	13.8078	10.6525
5555	0.228111	0.101466	0.0709137	0.18382	0.0806851	0.272881	0.0711908	0.0342096	0.245263	0.134246	0.132135	0.199489	0.0859759	0.241363	0.0749827	0.0683983	425.912	0.565685	3.2295	1.82688	0.264111	28.3687	0.0239044	6	0.150897	71	0.279454	32.6866	9.13441	0.568992	282.435	0.102555	0.080382	0.0582961	0.0720842	0.0592918	0.118123	0.0463072	0.0328766	605.273	398.044	0.279454	32.6866	9.13441	0.568992	282.435	0.485071	13.3156	6.459
5555	0.289054	0.12993	0.0844477	0.209985	0.100977	0.307664	0.118702	0.0472346	0.237002	0.107693	0.138796	0.214145	0.0609206	0.250263	0.0529071	0.0632192	382.778	0.685994	2.66311	1.82688	0.343	18.7734	0.0207612	6	0.139781	48	0.386604	29.8864	11.5542	0.591465	335.835	0.0981381	0.0606008	0.0467496	0.064335	0.0446658	0.143984	0.0480325	0.0249799	339.552	315.484	0.386604	29.8864	11.5542	0.591465	335.835	0.714384	15.5553	11.1125
5555	0.22561	0.110919	0.0657453	0.168582	0.0897447	0.272769	0.0879472	0.0366082	0.270256	0.129912	0.125469	0.224535	0.0846472	0.265959	0.081791	0.0647347	391.752	0.523424	5.51857	2.88855	0.0752558	199.832	0.0162374	29	0.187814	505	0.339063	56.2527	19.0732	0.381618	1120.15	0.149724	0.0929933	0.056749	0.106191	0.0674747	0.18198	0.065994	0.0398944	371.608	510.429	0.339063	56.2527	19.0732	0.381618	1120.15	0.76574	16.9541	12.9824
5555	0.184931	0.0950205	0.0766214	0.137229	0.0730073	0.228351	0.0725792	0.0352084	0.354389	0.144867	0.184246	0.308143	0.0800335	0.359455	0.0891516	0.0874265	427.571	0.5547	5.20741	2.88855	0.287653	49.6452	0.0180412	7	0.267303	122	0.463524	35.4716	16.4419	0.72343	531.079	0.120368	0.071383	0.0527917	0.0838716	0.059184	0.157312	0.0543611	0.0222771	435.237	346.738	0.463524	35.4716	16.4419	0.72343	531.079	0.804943	15.887	12.7882
5555	0.584416	0.134975	0.0981733	0.514084	0.114428	0.503559	0.122264	0.0373193	0.368945	0.091329	0.127666	0.324428	0.0670833	0.424819	0.0866772	0.0400067	NaN	NaN	0	0	NaN	0	0	0	0	0	0.512148	14.2684	7.30752	0.863841	94.2842	0.14215	0.0861437	0.0683399	0.0907884	0.0715525	0.188096	0.0720598	0.0262995	446.777	389.693	0.512148	14.2684	7.30752	0.863841	94.2842	0.596285	12.2551	7.30752
5555	0.236649	0.10895	0.0895503	0.16856	0.0824739	0.296817	0.101973	0.0419407	0.257501	0.102476	0.124267	0.230124	0.0673953	0.264258	0.0598861	0.0497819	304.04	0.350823	5.20741	1.82688	0.240275	41.3015	0.00856793	7	0.118983	94	0.422048	38.7163	16.3401	0.657567	683.769	0.0976905	0.0584899	0.0421971	0.076388	0.0478297	0.12122	0.0348362	0.0187116	272.138	252.715	0.422048	38.7163	16.3401	0.657567	683.769	0.714871	16.2633	11.6262
5555	0.247886	0.116835	0.0809514	0.18841	0.098337	0.2711	0.0935366	0.0331999	0.193819	0.121137	0.106191	0.164277	0.0699271	0.202755	0.0532207	0.0704015	390.706	0.685994	2.66311	1.82688	0.5645	7.09218	0.0168067	2	0.0578271	12	0.495188	23.333	11.5542	0.818691	220.275	0.154006	0.0922731	0.067235	0.0967731	0.0680503	0.166472	0.0816234	0.0369782	269.487	252.051	0.495188	23.333	11.5542	0.818691	220.275	0.685004	14.7288	10.0893
5555	0.568348	0.117964	0.0818764	0.531486	0.0981741	0.60938	0.0781242	0.0346587	0.47189	0.106073	0.19125	0.408082	0.0618485	0.423433	0.125053	0.0596683	421.664	0.447214	4.08503	1.82688	0.230562	57.1546	0.0122951	9	0.237802	137	0.21409	51.9056	11.1125	0.574599	456.402	0.123331	0.0692872	0.0395878	0.10375	0.0607866	0.187959	0.0338804	0.0159517	406.072	499.618	0.21409	51.9056	11.1125	0.574599	456.402	0.52589	15.7287	8.27156
5555	0.554956	0.120005	0.0930344	0.52913	0.108358	0.687795	0.0636054	0.0233079	0.298081	0.0860329	0.117605	0.25163	0.0536776	0.3749	0.0841771	0.0449982	372.018	0.142857	18.0852	2.5836	0.248826	69.6702	0.0122283	9	0.18581	167	0.232841	50.2392	11.6977	0.508218	347.934	0.170405	0.0947456	0.0571664	0.138828	0.0788081	0.203784	0.0519057	0.0264172	459.775	801.175	0.232841	50.2392	11.6977	0.508218	347.934	0.753027	10.4348	7.85771
5555	0.30222	0.101571	0.0704425	0.25708	0.0828121	0.331949	0.0774539	0.0318666	0.402227	0.174536	0.166175	0.348919	0.119562	0.448725	0.102609	0.0812282	662.963	0.327693	7.88421	2.5836	0.259468	45.0562	0.0174825	5	0.319667	96	0.329007	36.1992	11.9098	0.682191	338.339	0.132814	0.0650878	0.0635001	0.101991	0.0445678	0.136764	0.0488821	0.0306258	203.988	383.66	0.329007	36.1992	11.9098	0.682191	338.339	0.592749	17.5704	10.4148
5555	0.204357	0.0946776	0.0757905	0.169206	0.078611	0.279967	0.059193	0.0286024	0.311226	0.0598065	0.112909	0.283064	0.0450785	0.272311	0.0619004	0.023282	487.724	0.471405	3.8754	1.82688	0.445231	12.0984	0.00740741	1	0.0553692	7	0.424264	27.4032	11.6262	0.769699	251.564	0.102127	0.0716747	0.0555203	0.0742713	0.0480639	0.13249	0.0430852	0.0350144	321.238	356.698	0.424264	27.4032	11.6262	0.769699	251.564	0.711934	11.0371	7.85771
5555	0.393454	0.129937	0.100195	0.325429	0.101339	0.477031	0.11287	0.0464337	0.440183	0.110326	0.170704	0.419518	0.0692455	0.37522	0.0677569	0.0567295	494.548	0.262613	6.95656	1.82688	0.224672	47.9765	0.013947	10	0.321304	115	0.526334	31.4309	16.5431	0.803402	395.493	0.144856	0.0728789	0.0598485	0.104248	0.0465486	0.165085	0.0616381	0.0382055	228.598	293.214	0.526334	31.4309	16.5431	0.803402	395.493	0.833716	11.2802	9.40445
5555	0.311088	0.12128	0.0711778	0.25659	0.0975368	0.328511	0.0901698	0.0407411	0.193591	0.0993486	0.0891671	0.160699	0.0658374	0.184332	0.0576463	0.0486191	348	0.707107	2.5836	1.82688	0.193141	52.5655	0.0105062	11	0.116237	132	0.274392	63.3377	17.3794	0.63833	773.464	0.166965	0.0835139	0.0466095	0.13538	0.0640863	0.198867	0.0529802	0.031165	445.921	348.786	0.274392	63.3377	17.3794	0.63833	773.464	0.766965	13.5793	10.4148
5555	0.195326	0.0982529	0.0787378	0.124935	0.0757828	0.225268	0.101133	0.0370678	0.250163	0.125092	0.0966757	0.185477	0.0751013	0.217447	0.0997052	0.068502	773.611	0.742781	3.47828	2.5836	0.923065	7.50936	0.00840336	1	0.33372	36	0.296681	29.2087	8.66566	0.597867	200.25	0.072938	0.0476424	0.0383673	0.0530763	0.0386333	0.128795	0.0306319	0.015647	504.755	459.584	0.296681	29.2087	8.66566	0.597867	200.25	0.718164	12.0664	8.66566
5555	0.255292	0.120225	0.0715937	0.174402	0.103403	0.317931	0.116615	0.032651	0.233866	0.133751	0.164322	0.195585	0.0947963	0.240411	0.0676808	0.057986	405.25	0.707107	0.913441	0.6459	1.15299	1.66875	0	0	0	0	0.407834	20.2817	8.27156	0.69317	120.15	0.129911	0.0617383	0.0399915	0.0954586	0.0511519	0.170851	0.0529597	0.0186279	294.627	392.922	0.407834	20.2817	8.27156	0.69317	120.15	0.732743	11.15	8.17006
5555	0.307454	0.107201	0.0757621	0.254887	0.0823321	0.336475	0.0875738	0.0397944	0.516508	0.146294	0.202991	0.458692	0.0920042	0.433923	0.117876	0.0750654	672.811	0.383482	7.53242	2.88855	0.216975	77.1796	0.0107527	10	0.369562	184	0.337978	50.2724	16.991	0.660181	725.071	0.0810052	0.0632684	0.0416673	0.0548665	0.0487572	0.117992	0.0379159	0.0234122	314.715	403.259	0.337978	50.2724	16.991	0.660181	725.071	0.76207	15.9917	12.1868
5555	0.375993	0.129516	0.125926	0.312119	0.0919099	0.438531	0.106575	0.0566765	0.394149	0.11935	0.188722	0.36033	0.0738736	0.337279	0.0825041	0.0641748	399.735	0.287183	6.36138	1.82688	0.249	40.8843	0.0114943	7	0.270656	98	0.634324	26.5527	16.843	0.908207	372.548	0.126765	0.0593095	0.0513402	0.083948	0.0461744	0.174134	0.061523	0.0210896	306.203	268.719	0.634324	26.5527	16.843	0.908207	372.548	0.821995	11.1125	9.13441
5555	0.478645	0.120348	0.106467	0.430472	0.0931664	0.569585	0.0944505	0.0444407	0.272808	0.10212	0.106964	0.217659	0.0542495	0.234029	0.0921798	0.0626024	254.774	0.217894	11.8571	2.5836	0.341155	38.7984	0.00643501	5	0.105862	93	0.310568	45.7542	14.2098	0.674785	397.162	0.192085	0.072451	0.0718405	0.11937	0.0511794	0.230956	0.102523	0.0316085	313.83	402.639	0.310568	45.7542	14.2098	0.674785	397.162	0.808452	11.2986	9.13441
5555	0.395125	0.111763	0.11145	0.326909	0.0882263	0.515366	0.115685	0.0393831	0.314511	0.0935222	0.11037	0.274778	0.0646367	0.305657	0.0788681	0.0429462	385.702	0.596285	4.33283	2.5836	0.391066	23.7796	0.00595238	3	0.111385	57	0.642345	24.1328	15.5016	0.888374	281.601	0.135444	0.064861	0.047861	0.100482	0.0513756	0.197975	0.054011	0.0221454	428.855	567.285	0.642345	24.1328	15.5016	0.888374	281.601	0.885316	11.1125	9.83806
5555	0.505196	0.109906	0.118377	0.48064	0.0883937	0.601374	0.0644262	0.0354979	0.332822	0.101418	0.128986	0.274804	0.0677881	0.363795	0.102997	0.0487666	466.1	0.4	4.5672	1.82688	0.420611	16.6875	0.00724638	2	0.197522	40	0.489964	22.6802	11.1125	0.895451	216.52	0.120451	0.0989464	0.0598174	0.0804349	0.0748651	0.151308	0.0577753	0.0376831	335.7	455.305	0.489964	22.6802	11.1125	0.895451	216.52	0.574696	13.4868	7.7508
5555	0.202542	0.11006	0.0750136	0.144892	0.0827539	0.239703	0.0858755	0.0430328	0.268284	0.111675	0.131287	0.234264	0.0698427	0.260759	0.0681478	0.0589573	362.499	0.707107	4.08503	2.88855	0.0567	321.651	0.0101378	39	0.270406	820	0.393544	83.88	33.0105	0.635252	2617.01	0.160764	0.0921874	0.0602052	0.0985268	0.0608659	0.162015	0.0872743	0.0446019	160.684	295.949	0.393544	83.88	33.0105	0.635252	2617.01	0.550082	28.3755	15.6089
5555	0.283358	0.104672	0.0834133	0.21797	0.0807673	0.309214	0.10275	0.0385234	0.439785	0.141976	0.199304	0.400763	0.0894288	0.382516	0.0921398	0.0740514	570.967	0.5547	5.20741	2.88855	0.169004	112.223	0.016537	17	0.420505	266	0.420005	54.5011	22.8908	0.725699	984.978	0.133078	0.0776967	0.0533682	0.0880072	0.0498302	0.143345	0.0641073	0.0393398	236.433	347.019	0.420005	54.5011	22.8908	0.725699	984.978	0.793011	17.9927	14.2684
5555	0.281306	0.112058	0.0788705	0.22538	0.0903346	0.323375	0.0908672	0.0372417	0.293272	0.160771	0.129222	0.232173	0.090306	0.220635	0.101182	0.0946924	286.986	0.255551	10.1099	2.5836	0.116203	90.9467	0.0180676	23	0.112584	224	0.266919	65.1111	17.3794	0.460151	930.744	0.113901	0.0734318	0.046141	0.0883228	0.058774	0.140905	0.0413902	0.0244915	539.078	376.725	0.266919	65.1111	17.3794	0.460151	930.744	0.83205	16.7934	13.973
5555	0.235571	0.0987833	0.0859719	0.182072	0.0745488	0.286935	0.0842817	0.0384699	0.445834	0.146942	0.183238	0.377129	0.0925466	0.375865	0.125447	0.0760779	458.239	0.248069	11.6441	2.88855	0.152604	110.137	0.0150054	14	0.363062	259	0.538567	41.2669	22.225	0.73684	782.642	0.11128	0.0554154	0.0493368	0.0804735	0.0463896	0.160955	0.0469007	0.016089	318.052	358.884	0.538567	41.2669	22.225	0.73684	782.642	0.803441	17.3914	13.973
5555	0.242213	0.0945557	0.0632127	0.177742	0.0712889	0.273956	0.0965024	0.0365697	0.252004	0.13992	0.125807	0.201539	0.0865847	0.271187	0.0873684	0.0734358	422.63	0.632456	2.88855	1.82688	0.211657	33.7921	0.0252809	9	0.128939	81	0.3698	27.9459	10.3344	0.782409	253.232	0.129048	0.0846368	0.042879	0.0865378	0.0608044	0.140142	0.0615009	0.0363745	528.856	364.433	0.3698	27.9459	10.3344	0.782409	253.232	0.631848	14.7429	9.3153
5555	0.287241	0.104169	0.0878161	0.213607	0.0771518	0.33441	0.114019	0.0420748	0.269098	0.125685	0.118344	0.234258	0.0782903	0.281827	0.0685467	0.066405	427.05	0.5547	3.29346	1.82688	0.219913	49.6452	0.0143149	7	0.159772	111	0.492775	31.6755	15.6089	0.794467	332.498	0.104966	0.0706227	0.0377654	0.072012	0.0518565	0.131385	0.0484743	0.0293458	447.573	303.924	0.492775	31.6755	15.6089	0.794467	332.498	0.661862	15.2438	10.0893
5555	0.271879	0.11507	0.076003	0.222065	0.0885545	0.333017	0.0826407	0.0428945	0.252186	0.0962635	0.114545	0.219649	0.0619822	0.259758	0.0624744	0.0482049	402.177	0.235294	10.9803	2.5836	0.155012	115.561	0.0103781	14	0.211979	277	0.285076	64.88	18.4958	0.490335	699.622	0.114855	0.0707424	0.0472317	0.0810185	0.0545831	0.172919	0.0517968	0.0259481	752.125	365.279	0.285076	64.88	18.4958	0.490335	699.622	0.637683	14.1804	9.0426
5555	0.2919	0.116923	0.092361	0.228223	0.0906402	0.337993	0.100916	0.0427112	0.301646	0.125607	0.128506	0.248541	0.0755086	0.259737	0.090996	0.0688308	321.779	0.894427	2.88855	2.5836	0.108011	130.162	0.0127283	23	0.161195	312	0.423392	57.8901	24.5102	0.62428	1070.92	0.172601	0.0947545	0.0440238	0.154214	0.0855375	0.214539	0.0353755	0.0187911	648.261	276.242	0.423392	57.8901	24.5102	0.62428	1070.92	0.827415	14.7288	12.1868
5555	0.203005	0.0864521	0.062852	0.142841	0.0613626	0.293258	0.0901739	0.0374733	0.248972	0.0907621	0.121968	0.214368	0.0538766	0.227992	0.0665406	0.0506965	310.371	0.464991	3.92886	1.82688	0.53934	14.6015	0.00598802	2	0.0842285	33	0.61883	25.2232	15.6089	0.889514	326.24	0.114668	0.0548618	0.0475307	0.075356	0.0409386	0.141002	0.0567752	0.0221363	354.854	407.608	0.61883	25.2232	15.6089	0.889514	326.24	0.753151	13.0625	9.83806
5555	0.244713	0.101535	0.0807922	0.203258	0.0835103	0.291059	0.0695484	0.0316378	0.410216	0.145322	0.218012	0.369041	0.0869888	0.354982	0.090937	0.0780773	505.189	0.447214	4.08503	1.82688	0.248447	44.2218	0.0246914	10	0.304538	112	0.571772	29.4576	16.843	0.75368	449.31	0.134436	0.0708087	0.0482928	0.0957073	0.0560091	0.177621	0.0586257	0.0249469	424.516	338.299	0.571772	29.4576	16.843	0.75368	449.31	0.552827	19.269	10.6525
5555	0.193143	0.102524	0.0797507	0.155352	0.0755623	0.261206	0.0625883	0.0417262	0.2657	0.103221	0.122626	0.220754	0.0693981	0.256097	0.0804577	0.0494745	373.653	0.350823	5.20741	1.82688	0.294617	40.8843	0.0136986	7	0.155728	100	0.485071	31.057	15.0648	0.653127	491.029	0.0978085	0.0667113	0.0483782	0.0677399	0.0473156	0.129095	0.044455	0.0295014	453.24	375.298	0.485071	31.057	15.0648	0.653127	491.029	0.811035	13.7016	11.1125
5555	0.267414	0.11	0.0811192	0.199545	0.0841413	0.297333	0.100562	0.041424	0.239614	0.119584	0.122396	0.188338	0.0694074	0.272139	0.0818045	0.0685554	421.455	0.632456	2.04252	1.2918	0.655583	4.58905	0.0185185	3	0.0771845	17	0.616334	20.9594	12.918	0.849989	229.036	0.133682	0.0710021	0.0372009	0.100466	0.0632396	0.191054	0.0523133	0.0164794	667.085	364.847	0.616334	20.9594	12.918	0.849989	229.036	0.798087	11.4454	9.13441
5555	0.236074	0.0982223	0.0755457	0.183961	0.075524	0.257241	0.0822009	0.0368002	0.252509	0.0999712	0.101535	0.218038	0.0657902	0.270309	0.068092	0.0494474	477.2	0.447214	1.44428	0.6459	0.692462	4.17187	0.0130719	2	0.0117799	4	0.522015	25.836	13.4868	0.735939	309.135	0.0939125	0.0475688	0.0427399	0.0680908	0.0379489	0.138255	0.0400001	0.0162174	545.043	358.682	0.522015	25.836	13.4868	0.735939	309.135	0.743567	17.1984	12.7882
5555	0.24632	0.107599	0.0944222	0.193955	0.0794805	0.320286	0.0860557	0.0432877	0.345151	0.128014	0.148296	0.301332	0.0812437	0.292297	0.0867259	0.0658156	308.88	0.241649	10.6915	2.5836	0.106042	125.156	0.0114754	21	0.209673	295	0.458354	51.0424	23.3955	0.697356	957.027	0.129972	0.0795693	0.0503277	0.0932188	0.0626784	0.172333	0.0564087	0.0278497	222.391	404.289	0.458354	51.0424	23.3955	0.697356	957.027	0.809953	16.9541	13.732
5555	0.26321	0.100024	0.0802	0.202309	0.0799146	0.357754	0.0929925	0.0336049	0.483624	0.149389	0.187933	0.402373	0.101279	0.400807	0.142776	0.0712881	594.226	0.362143	5.04464	1.82688	0.509733	12.9328	0.00790514	2	0.234609	31	0.622072	20.8697	12.9824	0.8704	232.79	0.154984	0.0831524	0.0552852	0.0944434	0.0569932	0.17458	0.084344	0.0383602	363.537	345.815	0.622072	20.8697	12.9824	0.8704	232.79	0.759257	11.9098	9.0426
5555	0.344936	0.115923	0.11415	0.287076	0.0850629	0.418095	0.0992969	0.0478691	0.284001	0.0950498	0.135965	0.251518	0.0574817	0.256014	0.0694045	0.0525022	415.733	0.685994	2.66311	1.82688	0.277014	25.0312	0.0143443	7	0.22735	60	0.59743	26.0371	15.5553	0.866214	324.571	0.131317	0.0811742	0.052953	0.0838638	0.0624017	0.170875	0.0675021	0.029896	468.974	255.956	0.59743	26.0371	15.5553	0.866214	324.571	0.767195	11.7866	9.0426
5555	0.218586	0.0864625	0.0531976	0.18564	0.06533	0.256996	0.0550579	0.0334268	0.367652	0.132955	0.168576	0.331004	0.0781746	0.33944	0.085425	0.0749223	415.25	0.685994	2.66311	1.82688	0.396516	25.0312	0.017192	6	0.123942	70	0.277761	37.4956	10.4148	0.659659	393.824	0.125284	0.0649874	0.0482652	0.10332	0.0537507	0.201991	0.0377167	0.0200766	733.161	540.681	0.277761	37.4956	10.4148	0.659659	393.824	0.568458	13.8229	7.85771
5555	0.263515	0.0994933	0.0848419	0.196026	0.0739919	0.316219	0.103807	0.0394836	0.421544	0.135679	0.203286	0.382523	0.0811902	0.374508	0.090908	0.0742418	613.06	0.468165	5.51857	2.5836	0.176781	69.253	0.0138539	11	0.328407	168	0.584919	36.2223	21.1871	0.744474	695.45	0.0947597	0.0504744	0.045999	0.066189	0.0368965	0.156903	0.0430217	0.0212419	468.437	361.994	0.584919	36.2223	21.1871	0.744474	695.45	0.858533	13.6253	11.6977
5555	0.21711	0.0983826	0.0680827	0.159184	0.0738951	0.26219	0.0872577	0.0389373	0.389948	0.148957	0.143975	0.310863	0.0903235	0.308409	0.13236	0.0804581	439.91	0.485071	3.76621	1.82688	0.291878	32.5406	0.0116822	5	0.243319	79	0.600356	29.97	17.9927	0.792118	445.973	0.122894	0.0618048	0.0448406	0.085859	0.0422406	0.149829	0.0554669	0.0283365	454.638	345.57	0.600356	29.97	17.9927	0.792118	445.973	0.719078	13.0785	9.40445
5555	0.159154	0.0806006	0.0622968	0.110505	0.0587564	0.200533	0.0711884	0.0337389	0.111435	0.147249	0.0853329	0.0948019	0.0901602	0.167803	0.0309123	0.0807791	703.516	0.441726	4.13578	1.82688	0.396407	12.9328	0.0235294	2	0.273879	36	0.378693	27.502	10.4148	0.698382	241.551	0.117872	0.0674352	0.0471384	0.079752	0.0460008	0.148804	0.0554801	0.0318919	444.026	387.652	0.378693	27.502	10.4148	0.698382	241.551	0.474199	19.6443	9.3153
5555	0.239381	0.107157	0.0728535	0.184448	0.0810835	0.30419	0.0864314	0.041498	0.195132	0.0967901	0.104202	0.159888	0.0648862	0.16893	0.061733	0.0466456	342.52	0.894427	1.44428	1.2918	0.401197	10.4297	0.00917431	4	0.0506458	26	0.411909	37.894	15.6089	0.685245	454.734	0.145909	0.0792361	0.0694122	0.107687	0.0558961	0.193047	0.0597401	0.0352662	481.277	357.706	0.411909	37.894	15.6089	0.685245	454.734	0.432562	20.0333	8.66566
5555	0.334999	0.116991	0.0831562	0.280725	0.0928636	0.338019	0.0907866	0.0403036	0.400976	0.156603	0.150509	0.321922	0.0990136	0.387346	0.131934	0.0819795	479.83	0.200754	12.8695	2.5836	0.237147	46.7249	0.0284698	8	0.367388	122	0.473909	31.9051	15.1201	0.630176	376.303	0.155289	0.0943671	0.0639689	0.110073	0.0660299	0.17814	0.0690856	0.0425346	525.429	420.985	0.473909	31.9051	15.1201	0.630176	376.303	0.551923	18.2802	10.0893
5555	0.140215	0.0891918	0.0641827	0.0995231	0.0681543	0.174972	0.0612853	0.0337546	0.153721	0.120553	0.112321	0.12416	0.0802599	0.199833	0.0513505	0.0585629	623.707	0.388514	4.70222	1.82688	0.201232	31.289	0.0170213	4	0.184461	73	0.378802	33.5868	12.7228	0.596082	383.395	0.134548	0.080488	0.0699664	0.0904171	0.0617913	0.152502	0.0651052	0.0299551	650.38	393.905	0.378802	33.5868	12.7228	0.596082	383.395	0.817545	12.7391	10.4148
5555	0.329659	0.100916	0.0787196	0.276923	0.080766	0.392016	0.0891594	0.033683	0.470123	0.169963	0.184568	0.41374	0.0992218	0.429818	0.111775	0.095776	463.971	0.784465	2.32883	1.82688	0.349261	14.1844	0.0176471	3	0.0802208	25	0.391077	26.6311	10.4148	0.767206	221.109	0.178208	0.0787713	0.0595332	0.124401	0.0603441	0.179812	0.0800568	0.0306576	497.014	366.206	0.391077	26.6311	10.4148	0.767206	221.109	0.632456	12.4241	7.85771
5555	0.339342	0.108596	0.081542	0.287635	0.0860646	0.417908	0.088289	0.0373849	0.265893	0.106456	0.137849	0.233268	0.0650899	0.259189	0.0664102	0.0573133	420.142	0.306786	11.9098	3.65376	0.069487	249.895	0.0107317	33	0.227467	599	0.269633	77.2519	20.8296	0.448375	1197.74	0.1124	0.0902733	0.0571692	0.0781415	0.0669429	0.144059	0.0506956	0.0353559	518.085	478.662	0.269633	77.2519	20.8296	0.448375	1197.74	0.826898	13.973	11.5542
5555	0.185619	0.0858382	0.0661572	0.135191	0.072263	0.198332	0.0764637	0.0248963	0.277161	0.0426581	0.143094	0.192942	0.0238631	0.217765	0.127254	0.0273467	709.333	1	0.6459	0.6459	1.34683	1.25156	0	0	0	0	0.506457	15.5151	7.85771	0.85837	114.726	0.099605	0.064407	0.0526693	0.0764097	0.0489757	0.147654	0.0370098	0.0253707	579.897	459.122	0.506457	15.5151	7.85771	0.85837	114.726	0.506457	15.5151	7.85771
5555	0.286558	0.0951915	0.0968987	0.226278	0.073321	0.392128	0.0963129	0.0350638	0.471223	0.141994	0.226001	0.424085	0.0741812	0.379656	0.106979	0.088685	454.588	0.5547	3.29346	1.82688	0.231805	35.4609	0.0122324	8	0.175931	88	0.673905	27.6457	18.6306	0.939245	433.04	0.138741	0.0669143	0.0650875	0.0949037	0.0483831	0.180087	0.0649964	0.0282816	185.203	402.541	0.673905	27.6457	18.6306	0.939245	433.04	0.813733	11.1125	9.0426
5555	0.513764	0.111011	0.118366	0.462087	0.091183	0.630239	0.103332	0.0348682	0.32893	0.0536866	0.129623	0.2841	0.0357839	0.354065	0.0878907	0.02567	NaN	NaN	0	0	NaN	0	0	0	0	0	0.434749	29.4151	12.7882	0.803483	275.343	0.102918	0.0625387	0.0458857	0.0774562	0.050449	0.198907	0.0399472	0.0206866	635.734	430.579	0.434749	29.4151	12.7882	0.803483	275.343	0.7615	11.8747	9.0426
5555	0.413093	0.112875	0.0772907	0.376112	0.0963367	0.440698	0.0692533	0.029637	0.242094	0.0958544	0.117281	0.212017	0.0577453	0.277181	0.0593127	0.0517771	492.721	0.5547	4.65765	2.5836	0.191471	53.8171	0.0152439	10	0.146666	125	0.220833	55.1857	12.1868	0.39749	406.34	0.119901	0.0795307	0.0634268	0.0857561	0.0632968	0.163866	0.0519135	0.0276675	905.805	573.765	0.220833	55.1857	12.1868	0.39749	406.34	0.767617	12.1354	9.3153
5555	0.3824	0.0928355	0.114262	0.325951	0.0717144	0.491049	0.100069	0.0349876	0.425867	0.135484	0.171332	0.347497	0.0772561	0.423679	0.141013	0.0797114	475.452	0.5547	3.29346	1.82688	0.478305	12.9328	0.00662252	2	0.105661	28	0.604426	21.1575	12.7882	0.858383	232.79	0.133599	0.103163	0.0721658	0.0964156	0.0816769	0.186744	0.0570315	0.0355934	304.874	514.739	0.604426	21.1575	12.7882	0.858383	232.79	0.838274	11.1125	9.3153
5555	0.431889	0.100801	0.0982283	0.376447	0.0776663	0.505303	0.0986791	0.0375358	0.41629	0.173806	0.187415	0.358881	0.104552	0.434386	0.111998	0.093451	536.937	0.5	3.65376	1.82688	0.2568	32.9578	0.0254237	6	0.3104	84	0.573574	20.3945	11.6977	0.874491	208.176	0.152832	0.0755361	0.0536096	0.110962	0.0621231	0.187014	0.0648163	0.023061	761.189	507.102	0.573574	20.3945	11.6977	0.874491	208.176	0.632456	12.2551	7.7508
5555	0.453673	0.120801	0.0910518	0.393992	0.0972596	0.437606	0.106676	0.0397226	0.221363	0.120406	0.111972	0.179179	0.0725767	0.217091	0.0722399	0.0661975	318	0.624695	4.13578	2.5836	0.370458	31.7062	0.0103627	4	0.16824	68	0.394416	32.9156	12.9824	0.801646	355.86	0.117399	0.0676701	0.0624552	0.0817363	0.0488693	0.149509	0.0539026	0.0292181	573.031	349.115	0.394416	32.9156	12.9824	0.801646	355.86	0.667409	13.6864	9.13441
5555	0.237367	0.0810454	0.0682336	0.181256	0.0609172	0.326799	0.087957	0.0313407	0.515959	0.146227	0.1933	0.428822	0.0806739	0.397866	0.148707	0.0860669	459.418	0.685994	3.76621	2.5836	0.315078	27.9515	0.0139665	5	0.17496	53	0.619643	25.1901	15.6089	0.855065	362.535	0.108825	0.0577417	0.0551211	0.0777921	0.0457013	0.140556	0.0472667	0.0203467	495.716	407.85	0.619643	25.1901	15.6089	0.855065	362.535	0.842004	13.8078	11.6262
5555	0.317013	0.082793	0.0738575	0.268629	0.064731	0.331089	0.0835317	0.030156	0.470515	0.106878	0.165954	0.401849	0.0588827	0.414929	0.126795	0.0631311	615.214	0.685994	2.66311	1.82688	0.331043	17.5218	0.0158103	4	0.193426	53	0.388426	37.1828	14.4428	0.669341	408.843	0.116712	0.0629747	0.0409736	0.0885056	0.049792	0.154489	0.0444213	0.0213882	664.4	632.056	0.388426	37.1828	14.4428	0.669341	408.843	0.456172	24.0289	10.9613
5555	0.431059	0.107298	0.0779374	0.386421	0.0868516	0.465057	0.0829386	0.0349355	0.446325	0.112334	0.195683	0.413511	0.0624079	0.416189	0.0850335	0.0670967	589.352	0.327693	7.88421	2.5836	0.176154	97.2045	0.0124153	11	0.233784	206	0.27135	42.5804	11.5542	0.470945	535.668	0.210905	0.105543	0.0618288	0.157155	0.0872761	0.23738	0.0827739	0.0312278	575.87	620.47	0.27135	42.5804	11.5542	0.470945	535.668	0.744348	11.1125	8.27156
5555	0.216361	0.0775069	0.0759125	0.155319	0.0595071	0.282215	0.0909037	0.0289151	0.188033	0.0327889	0.130832	0.179362	0.022728	0.177673	0.035998	0.0160461	596	1	0.6459	0.6459	2.40599	0.417187	0	0	0	0	0.542618	15.2438	8.27156	0.84081	103.88	0.216873	0.0983236	0.0714405	0.165804	0.0756084	0.239166	0.0767795	0.0363272	268.673	487.065	0.542618	15.2438	8.27156	0.84081	103.88	0.694516	11.9098	8.27156
5555	0.240324	0.091486	0.0846862	0.189921	0.0710765	0.328446	0.0789153	0.0334935	0.324192	0.0694223	0.0970623	0.273708	0.0492105	0.315643	0.0900198	0.0312423	640.7	2	0.6459	1.2918	0.692462	4.17187	0.00833333	1	0.181561	17	0.626556	17.7358	11.1125	0.823392	183.979	0.144598	0.0780323	0.0582993	0.103924	0.058234	0.177116	0.0619293	0.0300885	659.839	558.116	0.626556	17.7358	11.1125	0.823392	183.979	0.657596	11.7866	7.7508
5555	0.234479	0.0910451	0.0611537	0.197338	0.0733134	0.320757	0.0628371	0.0302549	0.258024	0.103872	0.116236	0.213521	0.064406	0.2468	0.0780008	0.0542963	587.221	1	1.82688	1.82688	0.234841	32.1234	0.0171149	7	0.276872	93	0.379984	38.4622	14.615	0.703045	493.532	0.124878	0.059648	0.0414767	0.100161	0.0470482	0.159472	0.0416943	0.0204175	741.916	371.903	0.379984	38.4622	14.615	0.703045	493.532	0.632456	14.7288	9.3153
5555	0.45252	0.122422	0.0781523	0.383226	0.0980398	0.43412	0.113006	0.0411785	0.286507	0.0922877	0.129764	0.244806	0.0606709	0.268981	0.0761501	0.0459341	558.227	0.421637	4.33283	1.82688	0.486034	18.3562	0.00487013	3	0.236604	57	0.275405	54.9015	15.1201	0.543441	457.654	0.143548	0.0824631	0.0582022	0.110122	0.0653207	0.144546	0.0541373	0.0285183	528.651	242.4	0.275405	54.9015	15.1201	0.543441	457.654	0.765597	14.5148	11.1125
5555	0.319666	0.0998382	0.0937744	0.266227	0.0775674	0.363476	0.0884244	0.0364409	0.401097	0.132026	0.170511	0.347508	0.0843726	0.355176	0.104802	0.0678611	606.582	0.361551	7.98934	2.88855	0.174058	81.7686	0.016109	13	0.350799	230	0.269343	50.0729	13.4868	0.466565	528.159	0.126908	0.0560965	0.0440271	0.0970638	0.0468762	0.178825	0.0489755	0.0159686	293.056	344.71	0.269343	50.0729	13.4868	0.466565	528.159	0.808608	13.1738	10.6525
5555	0.200563	0.0910018	0.0720749	0.130257	0.0650762	0.232454	0.101769	0.0391722	0.211771	0.177944	0.114368	0.157204	0.108085	0.227473	0.0874041	0.0967633	505.789	0.316228	2.04252	0.6459	0.474913	7.92655	0	0	0	0	0.595478	19.6443	11.6977	0.80658	200.667	0.142518	0.0788374	0.0410679	0.105845	0.0649748	0.154893	0.0562264	0.0241801	310.258	349.514	0.595478	19.6443	11.6977	0.80658	200.667	0.778337	14.1804	11.0371
5555	0.212601	0.106204	0.0795166	0.139616	0.0801975	0.253212	0.104063	0.0415683	0.455969	0.17939	0.204287	0.396618	0.102905	0.413862	0.117734	0.105782	581.233	0.894427	2.04252	1.82688	0.310016	17.939	0.0166667	3	0.174696	42	0.316228	31.9051	10.0893	0.694425	276.595	0.102395	0.0637814	0.0426728	0.0837772	0.0510408	0.16668	0.0316104	0.0215895	530.271	385.492	0.316228	31.9051	10.0893	0.694425	276.595	0.804497	12.5411	10.0893
5555	0.272305	0.0972325	0.0596958	0.224729	0.0759998	0.315848	0.0788806	0.0348089	0.188992	0.0880542	0.0859952	0.160095	0.0582956	0.18577	0.0529732	0.0432592	448.792	0.624695	4.13578	2.5836	0.189509	64.2468	0.00960384	8	0.163393	170	0.405666	51.4454	20.8697	0.644908	763.869	0.129205	0.0784006	0.0502458	0.0961878	0.05676	0.171621	0.0514701	0.0326204	831.351	612.814	0.405666	51.4454	20.8697	0.644908	763.869	0.413942	24.3736	10.0893
5555	0.327441	0.124731	0.0991714	0.266406	0.0948666	0.321283	0.101118	0.047323	0.53655	0.17281	0.224822	0.486957	0.105709	0.466069	0.109735	0.0933485	598.205	0.306786	5.9549	1.82688	0.291878	32.5406	0.0284553	7	0.389873	96	0.436904	27.8936	12.1868	0.768697	326.24	0.125947	0.0708232	0.0612731	0.098395	0.0515806	0.163961	0.0443141	0.0305162	363.211	285.937	0.436904	27.8936	12.1868	0.768697	326.24	0.83205	13.973	11.6262
5555	0.242111	0.113882	0.0786254	0.157863	0.08622	0.26466	0.121245	0.0432062	0.292305	0.114752	0.159953	0.244654	0.0692531	0.312165	0.0819814	0.0600603	735.611	0.525226	3.47828	1.82688	0.54255	7.50936	0	0	0	0	0.5547	24.7558	13.732	0.787627	299.123	0.129646	0.0814055	0.0389192	0.108241	0.065512	0.173713	0.0372511	0.0270031	789.52	378.886	0.5547	24.7558	13.732	0.787627	299.123	0.847186	13.8078	11.6977
5555	0.238219	0.105874	0.0837101	0.18388	0.0798291	0.298875	0.0849056	0.04143	0.344967	0.111023	0.16584	0.300064	0.0671564	0.306417	0.0879053	0.0613155	460.508	0.464991	3.92886	1.82688	0.200901	52.5655	0.0114286	10	0.139574	104	0.289598	53.5279	15.5016	0.584058	729.243	0.14591	0.0761637	0.0529613	0.113825	0.0597529	0.20836	0.0532688	0.0271392	570.527	378.076	0.289598	53.5279	15.5016	0.584058	729.243	0.638345	14.1657	9.0426
5555	0.308163	0.113113	0.0933632	0.239976	0.0848108	0.345245	0.107508	0.0437612	0.42353	0.150588	0.184202	0.364858	0.0966865	0.375158	0.111949	0.0766656	464.789	0.423999	6.09341	2.5836	0.239439	67.1671	0.0124031	8	0.355595	164	0.577153	34.9622	20.1786	0.809202	567.374	0.153485	0.0629983	0.0445832	0.120585	0.0469881	0.185696	0.0537275	0.0247707	406.538	299.763	0.577153	34.9622	20.1786	0.809202	567.374	0.835629	13.9131	11.6262
5555	0.305974	0.129968	0.086921	0.233886	0.101026	0.369174	0.110906	0.0472932	0.363936	0.119965	0.155738	0.32693	0.077547	0.327414	0.0816349	0.0603426	453.467	0.175412	14.7288	2.5836	0.134436	121.401	0.0127684	22	0.317579	302	0.505106	45.7496	23.1084	0.707453	952.855	0.109159	0.0606541	0.0503049	0.0885455	0.0515174	0.164939	0.0348657	0.0173119	452.399	308.843	0.505106	45.7496	23.1084	0.707453	952.855	0.878938	13.9431	12.2551
5555	0.367491	0.124	0.0805651	0.297133	0.0963384	0.384445	0.113514	0.0451011	0.254744	0.0697653	0.117774	0.242129	0.0467864	0.228592	0.0421128	0.0335191	783.409	0.707107	2.5836	1.82688	0.513839	9.17811	0.00331126	1	0.160662	10	0.460179	30.3642	13.973	0.746828	356.278	0.0993608	0.0676692	0.0317968	0.0766622	0.0536827	0.121874	0.0352587	0.0232481	499.873	343.167	0.460179	30.3642	13.973	0.746828	356.278	0.782406	14.1067	11.0371
5555	0.276662	0.100927	0.0701344	0.209874	0.084174	0.300955	0.103529	0.0309705	0.21014	0.139664	0.117718	0.182134	0.0764428	0.196618	0.0541066	0.0846014	374.5	2	0.6459	1.2918	0.692462	4.17187	0.00980392	1	0.0293022	8	0.433705	20.8497	9.0426	0.77997	185.648	0.148158	0.0530521	0.0574015	0.118467	0.0421984	0.215714	0.0497408	0.0183421	453.766	379.208	0.433705	20.8497	9.0426	0.77997	185.648	0.776493	10.6525	8.27156
5555	0.433023	0.137046	0.0788411	0.360804	0.111292	0.436283	0.119713	0.0438769	0.293526	0.104016	0.132429	0.258191	0.0665973	0.272459	0.0718285	0.0524191	446.102	0.245718	10.5145	2.5836	0.10883	127.242	0.00992685	19	0.26133	296	0.300828	69.9036	21.029	0.470165	1061.32	0.140194	0.0893713	0.0277123	0.111305	0.0692988	0.151094	0.0482179	0.0327148	486.133	306.736	0.300828	69.9036	21.029	0.470165	1061.32	0.813245	16.1991	13.1738
5555	0.253559	0.111051	0.0905689	0.188054	0.0809989	0.313954	0.0992451	0.0458744	0.434871	0.138269	0.182702	0.380882	0.0879379	0.378283	0.10569	0.0692569	436.867	0.223607	11.5542	2.5836	0.301001	56.3202	0.0147059	7	0.340417	132	0.660752	25.7146	16.991	0.825868	387.149	0.124758	0.035087	0.0428206	0.0893903	0.0274554	0.173924	0.0539566	0.0126788	244.588	299.254	0.660752	25.7146	16.991	0.825868	387.149	0.885316	11.1125	9.83806
5555	0.354848	0.105192	0.105343	0.308791	0.0766408	0.451194	0.0845744	0.0435581	0.299767	0.0997492	0.125367	0.257367	0.0612582	0.279732	0.0802629	0.0530823	453.926	0.261488	6.98648	1.82688	0.312866	33.7921	0.00846262	6	0.169859	81	0.469744	33.5682	15.7684	0.792322	453.065	0.148122	0.0633145	0.04952	0.107132	0.0517714	0.194679	0.0633521	0.0192695	511.385	447.732	0.469744	33.5682	15.7684	0.792322	453.065	0.873128	13.3156	11.6262
5555	0.283588	0.106402	0.0884798	0.231115	0.0784529	0.359847	0.0873287	0.0436897	0.425881	0.116288	0.182297	0.394792	0.0730941	0.412881	0.0807369	0.0611387	537.774	0.148047	12.3399	1.82688	0.170126	77.5967	0.0154211	13	0.285132	194	0.504309	36.4061	18.3599	0.62137	591.154	0.109139	0.0539926	0.0474212	0.0799627	0.041792	0.187537	0.0457161	0.0199119	425.371	384.664	0.504309	36.4061	18.3599	0.62137	591.154	0.706274	13.3156	9.40445
5555	0.260434	0.109304	0.0986774	0.201705	0.0841456	0.302182	0.0931229	0.0407219	0.369009	0.112913	0.152453	0.323308	0.0763408	0.334926	0.092081	0.0532129	534.24	0.392232	6.58691	2.5836	0.192864	69.6702	0.0108588	11	0.206687	152	0.455786	41.2669	18.8089	0.628866	725.905	0.0965785	0.0448231	0.0496452	0.0742464	0.0339693	0.145727	0.0358632	0.0174868	400.612	501.31	0.455786	41.2669	18.8089	0.628866	725.905	0.820529	14.5148	11.9098
5555	0.352252	0.122525	0.0881171	0.287991	0.0987592	0.375278	0.102708	0.0402275	0.29083	0.10943	0.120635	0.239454	0.0662637	0.255795	0.0889489	0.0594505	522.612	0.287183	8.99635	2.5836	0.179036	81.7686	0.00884956	10	0.162747	154	0.57594	39.2354	22.5973	0.63364	742.175	0.140687	0.0832844	0.0515338	0.100946	0.0643948	0.178014	0.0602473	0.030604	459.163	318.683	0.57594	39.2354	22.5973	0.63364	742.175	0.569668	21.3928	12.1868
5555	0.228567	0.114693	0.0823765	0.171073	0.0875415	0.276737	0.0888559	0.0439597	0.28396	0.115538	0.118912	0.243449	0.0719787	0.263585	0.0763976	0.0609897	414.81	0.22188	11.6441	2.5836	0.150266	103.045	0.0107604	15	0.273921	263	0.720364	41.8641	30.1574	0.818281	986.647	0.16582	0.103012	0.0473738	0.124533	0.0773078	0.184361	0.0657831	0.0404057	485.692	395.881	0.720364	41.8641	30.1574	0.818281	986.647	0.7892	15.5285	12.2551
5555	0.275737	0.11017	0.0693788	0.216005	0.0875014	0.33732	0.0926455	0.037855	0.291851	0.11474	0.122143	0.246281	0.0742221	0.271717	0.0815747	0.0580518	450.17	0.227038	12.7228	2.88855	0.153407	98.0389	0.0177096	15	0.236512	257	0.307903	42.7857	13.1738	0.539134	482.268	0.146354	0.0702237	0.0632425	0.107574	0.0609997	0.229976	0.0594114	0.0180804	583.077	381.446	0.307903	42.7857	13.1738	0.539134	482.268	0.709773	12.8695	9.13441
5555	0.247721	0.110524	0.0902088	0.188514	0.0859183	0.312342	0.0915247	0.0404498	0.280663	0.126036	0.131887	0.238417	0.070718	0.251353	0.0782781	0.0740202	380.451	0.8	3.2295	2.5836	0.109439	115.561	0.0129604	19	0.221348	261	0.393173	58.2206	22.8908	0.719565	999.162	0.194494	0.110915	0.0647871	0.143411	0.0877894	0.21194	0.0788045	0.0381054	484.264	400.127	0.393173	58.2206	22.8908	0.719565	999.162	0.879615	15.1201	13.2999
5555	0.251437	0.111839	0.085438	0.188148	0.0862247	0.302042	0.0957272	0.0415516	0.297888	0.119758	0.128148	0.257093	0.0759205	0.26655	0.0774849	0.0622574	382.264	0.666667	3.8754	2.5836	0.0908178	167.709	0.0116038	28	0.268745	431	0.382786	75.8376	29.0296	0.699282	1603.25	0.121115	0.0805024	0.0539391	0.0895728	0.0598	0.145397	0.0486794	0.0330334	544.857	275.907	0.382786	75.8376	29.0296	0.699282	1603.25	0.82889	18.8311	15.6089
5555	0.24438	0.104157	0.0820444	0.189055	0.0777209	0.290609	0.0878688	0.0413783	0.208506	0.0926989	0.116109	0.178686	0.0581798	0.223027	0.0580083	0.0488084	390.84	0.438529	6.58691	2.88855	0.166458	83.4374	0.0127551	15	0.176595	201	0.593802	33.982	20.1786	0.793492	603.669	0.129807	0.0613891	0.0516825	0.0874501	0.0463253	0.173667	0.062696	0.0244398	293.133	219.205	0.593802	33.982	20.1786	0.793492	603.669	0.730756	12.8695	9.40445
5555	0.155559	0.0718067	0.0836094	0.135222	0.0572072	0.329763	0.0410574	0.0249415	0.302177	0.0606853	0.100807	0.261937	0.0444147	0.384416	0.0758164	0.0251479	919.6	0.362143	5.04464	1.82688	0.508624	14.6015	0.00512821	2	0.213814	56	0.795285	19.7607	15.7154	0.970937	273.257	0.112931	0.0714096	0.0496141	0.0871671	0.0556285	0.170596	0.0414435	0.0255669	516.952	680.145	0.795285	19.7607	15.7154	0.970937	273.257	0.495188	14.7571	7.30752
5555	0.189995	0.0870579	0.0646375	0.145071	0.0655568	0.270628	0.0691958	0.0337804	0.224942	0.0926498	0.0946618	0.178832	0.0586002	0.217953	0.0764461	0.0476601	449.746	0.525226	3.47828	1.82688	0.251003	27.9515	0.00652742	5	0.0287459	40	0.580283	37.3171	21.6545	0.819508	654.566	0.102594	0.0524336	0.0494638	0.0781773	0.0400154	0.153418	0.0384243	0.0198641	483.697	552.847	0.580283	37.3171	21.6545	0.819508	654.566	0.46513	26.3477	12.2551
5555	0.247251	0.102181	0.0745414	0.205673	0.0784477	0.317025	0.0706455	0.0375085	0.239137	0.097802	0.109653	0.201448	0.0627898	0.248282	0.0690907	0.0497368	340.836	0.214176	13.4868	2.88855	0.227953	86.3577	0.00865801	10	0.192918	207	0.455806	44.3607	20.2199	0.799653	661.241	0.108559	0.0826294	0.0578397	0.0773179	0.0641421	0.133853	0.0468917	0.0302257	281.325	265.093	0.455806	44.3607	20.2199	0.799653	661.241	0.83891	15.2438	12.7882
5555	0.271138	0.102466	0.0809118	0.209302	0.0779005	0.349707	0.0970627	0.0393288	0.314272	0.140165	0.152495	0.26076	0.0792485	0.329716	0.0947198	0.0808192	239.456	0.447214	4.08503	1.82688	0.222328	47.5593	0.0282051	11	0.176393	121	0.517396	27.464	14.2098	0.867658	338.339	0.110696	0.0479564	0.0657974	0.0750621	0.0340924	0.178716	0.0511603	0.0209136	298.384	685.232	0.517396	27.464	14.2098	0.867658	338.339	0.777029	10.5145	8.17006
5555	0.305315	0.115365	0.0876806	0.247977	0.0928416	0.416097	0.0934325	0.0382172	0.254162	0.0783027	0.12343	0.225219	0.0448708	0.24828	0.062416	0.0452632	272.97	0.441726	4.13578	1.82688	0.263867	42.1359	0.0100883	8	0.170159	101	0.547908	32.0681	17.5704	0.773637	422.193	0.154072	0.0879405	0.062465	0.10915	0.0629787	0.184321	0.0687813	0.0373157	313.212	232.267	0.547908	32.0681	17.5704	0.773637	422.193	0.88752	11.6441	10.3344
5555	0.351441	0.112951	0.100843	0.297755	0.0869663	0.446731	0.0919235	0.0422021	0.318372	0.106016	0.146497	0.285957	0.0611652	0.321049	0.0726658	0.0609429	398.122	0.388514	4.70222	1.82688	0.202447	65.0811	0.0131234	10	0.318415	156	0.531185	31.7084	16.843	0.770873	419.69	0.108437	0.066312	0.0468683	0.0707773	0.0537977	0.14096	0.0527303	0.0219378	207.781	312.877	0.531185	31.7084	16.843	0.770873	419.69	0.774984	11.7866	9.13441
5555	0.33823	0.100415	0.0845958	0.290454	0.0761907	0.419142	0.0807483	0.0386675	0.184506	0.0662029	0.0795163	0.150004	0.0442597	0.21552	0.0598339	0.0322535	323.114	0.632456	5.77711	3.65376	0.382277	43.8046	0.00497512	5	0.136971	105	0.625052	33.0673	20.6688	0.848993	540.674	0.165557	0.099012	0.0660398	0.109579	0.0615855	0.176084	0.0801614	0.0523087	334.931	383.368	0.625052	33.0673	20.6688	0.848993	540.674	0.836308	14.5722	12.1868
5555	0.306972	0.110048	0.0869379	0.246222	0.0837979	0.394098	0.100702	0.0418053	0.359782	0.0973202	0.176258	0.324147	0.0570862	0.366166	0.0803684	0.0545889	473.846	0.328798	5.55624	1.82688	0.224148	51.314	0.0110759	7	0.235228	108	0.391067	35.5773	13.9131	0.588078	435.96	0.159435	0.0909595	0.0495126	0.119378	0.0703369	0.181522	0.0636948	0.0348288	501.808	466.463	0.391067	35.5773	13.9131	0.588078	435.96	0.83189	10.9803	9.13441
5555	0.223303	0.110655	0.0781063	0.156213	0.0846286	0.262078	0.0993591	0.042405	0.171857	0.145674	0.127695	0.147848	0.0860121	0.255991	0.0479933	0.0819006	241.851	0.784465	2.32883	1.82688	0.304976	27.9515	0.0277778	6	0.100825	65	0.5547	27.2582	15.1201	0.916526	329.578	0.140639	0.0761766	0.0392662	0.0969074	0.0571193	0.154084	0.0652016	0.0298814	372.924	291.985	0.5547	27.2582	15.1201	0.916526	329.578	0.754474	14.7288	11.1125
5555	0.375161	0.10605	0.0522523	0.329303	0.0839034	0.406528	0.0819926	0.036297	0.162966	0.0752259	0.0733454	0.133459	0.0504651	0.164752	0.0500138	0.0362911	532.106	0.894427	2.04252	1.82688	0.376536	19.6078	0.00776699	4	0.215378	78	0.303661	45.8179	13.9131	0.635848	435.96	0.165324	0.107889	0.0362775	0.126334	0.0818348	0.17706	0.0614671	0.0414772	475.489	449.099	0.303661	45.8179	13.9131	0.635848	435.96	0.622992	14.5148	9.0426
5555	0.180497	0.105736	0.0512069	0.128863	0.0804244	0.185467	0.0787675	0.0406814	0.0856819	0.0935036	0.0467076	0.0669953	0.0704647	0.104543	0.0295788	0.0369154	440	1	0.6459	0.6459	0.735329	3.75468	0	0	0	0	0.455251	20.0645	9.13441	0.787395	138.923	0.112271	0.0551788	0.0348737	0.0789739	0.0425518	0.164158	0.050544	0.0199865	320.098	346.885	0.455251	20.0645	9.13441	0.787395	138.923	0.760286	12.0144	9.13441
5555	0.310925	0.10005	0.0485641	0.256928	0.0820333	0.353713	0.0879238	0.0313097	0.314452	0.0891407	0.109585	0.241756	0.0676494	0.358616	0.118211	0.0351037	798.5	0.5	1.2918	0.6459	1.15299	1.66875	0	0	0	0	0.464682	21.7122	10.0893	0.842144	176.887	0.110407	0.0784352	0.0424941	0.0873329	0.0629714	0.195347	0.0390974	0.0252155	607.232	487	0.464682	21.7122	10.0893	0.842144	176.887	0.637895	14.7429	9.40445
5555	0.283209	0.102984	0.065235	0.2272	0.0817775	0.286163	0.0931569	0.0353625	0.159736	0.0976456	0.0881769	0.134459	0.0496852	0.163617	0.0445205	0.0642519	721.083	2	0.6459	1.2918	0.623416	5.00624	0.0333333	2	0.228513	18	0.331168	23.4044	7.7508	0.776724	143.512	0.125895	0.0838424	0.0488728	0.0898884	0.0640561	0.167674	0.0553171	0.0321937	528.469	603.198	0.331168	23.4044	7.7508	0.776724	143.512	0.517589	13.4403	6.95656
5555	0.238986	0.106616	0.0717271	0.188844	0.0822266	0.30512	0.0812698	0.0394088	0.281045	0.112614	0.130291	0.244185	0.0671219	0.269637	0.0717766	0.062525	488.638	0.252377	11.4454	2.88855	0.120372	131.414	0.0152395	21	0.236363	342	0.465058	46.5631	21.6545	0.67243	892.363	0.126958	0.0556946	0.0434706	0.0977279	0.0433183	0.174353	0.0474806	0.0202266	570.047	445.329	0.465058	46.5631	21.6545	0.67243	892.363	0.847427	15.2438	12.918
5555	0.246803	0.105451	0.0440493	0.171547	0.0770626	0.317399	0.112699	0.0436631	0.259016	0.120995	0.100146	0.184985	0.0593102	0.394414	0.115191	0.0802433	524	1	0.6459	0.6459	2.40599	0.417187	0.0192308	1	0.0309598	4	0.604245	14.3413	8.66566	0.85642	114.309	0.0991264	0.0632012	0.0347871	0.0708059	0.0485761	0.134092	0.0431702	0.0240991	660.678	555.727	0.604245	14.3413	8.66566	0.85642	114.309	0.533927	13.6864	7.30752
5555	0.33838	0.112587	0.0544272	0.284296	0.089345	0.345524	0.0924431	0.0386601	0.232818	0.121326	0.105813	0.187605	0.0866397	0.28374	0.0756594	0.0527737	559.312	0.143592	17.9927	2.5836	0.200838	93.4498	0.0199601	10	0.285247	236	0.167587	51.7083	8.66566	0.454674	316.228	0.114922	0.0694406	0.0516306	0.0805403	0.0525906	0.178939	0.052369	0.0271826	723.898	589.73	0.167587	51.7083	8.66566	0.454674	316.228	0.733284	11.2802	8.27156
5555	0.25416	0.114464	0.0669798	0.200655	0.0893811	0.291701	0.0873615	0.0415207	0.18299	0.0899672	0.0790166	0.149719	0.0504702	0.208837	0.0597288	0.0518598	840.577	0.5547	3.29346	1.82688	0.486746	10.8469	0.00662252	1	0.0340416	4	0.390512	25.836	10.0893	0.772163	214.017	0.173337	0.0819357	0.0540734	0.116198	0.0638486	0.197375	0.0827141	0.0288416	440.742	537.4	0.390512	25.836	10.0893	0.772163	214.017	0.650139	12.7228	8.27156
5555	0.295435	0.101359	0.0775618	0.241366	0.0807358	0.344618	0.0870311	0.0342187	0.363704	0.109119	0.162178	0.342034	0.0735499	0.403016	0.0633165	0.0514045	608.108	0.302891	9.5366	2.88855	0.23713	77.1796	0.0119863	7	0.376263	185	0.483512	35.1408	16.991	0.789891	552.355	0.132923	0.082275	0.0498682	0.0969955	0.0599069	0.139816	0.0548268	0.0347803	582.597	452.488	0.483512	35.1408	16.991	0.789891	552.355	0.569079	19.5271	11.1125
5555	0.147265	0.0806838	0.0572317	0.108402	0.0625233	0.205235	0.0596233	0.0296629	0.130821	0.0700422	0.0769879	0.0847222	0.0444883	0.151006	0.0682233	0.0360776	NaN	NaN	0	0	NaN	0	0	0	0	0	0.493278	16.7685	8.27156	0.793413	125.573	0.102504	0.0674068	0.0500646	0.0657131	0.0488621	0.135687	0.0523536	0.0287442	654.419	616.429	0.493278	16.7685	8.27156	0.793413	125.573	0.753309	10.9803	8.27156
5555	0.373343	0.128855	0.0754386	0.323341	0.108829	0.383461	0.0849507	0.0364456	0.124659	0.0723399	0.0699477	0.0998465	0.0446271	0.139324	0.0405889	0.0388575	592.286	0.632456	4.5672	2.88855	0.51224	20.4422	0.00557103	2	0.202006	61	0.373831	35.5773	13.2999	0.690223	334.167	0.149156	0.0832963	0.0531925	0.114019	0.0665079	0.163414	0.0571921	0.0277056	343.182	487.234	0.373831	35.5773	13.2999	0.690223	334.167	0.766965	11.9098	9.13441
5555	0.172703	0.108967	0.0668647	0.119995	0.0817564	0.211677	0.0788198	0.0427446	0.181009	0.126144	0.0754667	0.144879	0.0840529	0.205754	0.0603365	0.0628648	537.97	0.266076	6.86601	1.82688	0.315078	27.9515	0.0227273	4	0.1402	62	0.323658	32.1785	10.4148	0.614316	269.085	0.165167	0.113366	0.0595894	0.10927	0.0860713	0.198201	0.0819749	0.0443697	858.719	702.805	0.323658	32.1785	10.4148	0.614316	269.085	0.745194	13.8681	10.3344
5555	0.310863	0.116563	0.0800428	0.217312	0.0912443	0.3581	0.137678	0.0417549	0.332841	0.132575	0.150752	0.296742	0.0846267	0.412847	0.0715584	0.0686907	540.056	0.332411	8.6897	2.88855	0.346065	29.6203	0.0197368	3	0.413476	66	0.420337	24.0028	10.0893	0.779833	212.765	0.154484	0.0758136	0.0610813	0.0979199	0.0617119	0.170216	0.0809223	0.0255638	398.937	429.183	0.420337	24.0028	10.0893	0.779833	212.765	0.750673	13.4403	10.0893
5555	0.205596	0.0950855	0.0596768	0.15659	0.0706142	0.243675	0.0759398	0.0383834	0.164576	0.0691039	0.0740215	0.134728	0.045427	0.168877	0.0521388	0.0340292	634.799	0.685994	2.66311	1.82688	0.193505	55.903	0.00588813	6	0.0924651	113	0.535993	48.4425	25.9649	0.775713	939.505	0.124869	0.073159	0.0344148	0.0937272	0.0548056	0.160778	0.0489563	0.0296654	929.665	452.579	0.535993	48.4425	25.9649	0.775713	939.505	0.555523	23.7143	13.1738
5555	0.175505	0.0931013	0.0670707	0.134809	0.0735268	0.229683	0.0637671	0.0325424	0.229039	0.0865619	0.135211	0.192805	0.0652539	0.262744	0.0663643	0.0349642	503.881	0.707107	2.5836	1.82688	0.261648	24.614	0.0124481	3	0.149277	46	0.376556	30.8751	11.6262	0.670787	350.02	0.0990572	0.0659468	0.0575105	0.0659155	0.0496231	0.128817	0.0482517	0.0261591	407.069	397.14	0.376556	30.8751	11.6262	0.670787	350.02	0.820729	14.1657	11.6262
5555	0.254914	0.1176	0.0798139	0.194441	0.0931561	0.302511	0.0955154	0.0407809	0.192429	0.135584	0.125881	0.171315	0.0779443	0.250447	0.0475979	0.0776293	441.932	0.331042	5.51857	1.82688	0.441622	18.3562	0.023622	3	0.185833	46	0.441726	25.157	11.1125	0.780514	227.367	0.132349	0.0612852	0.0523527	0.0960227	0.0496982	0.182962	0.055222	0.0197859	193.1	362.037	0.441726	25.157	11.1125	0.780514	227.367	0.622992	14.5148	9.0426
5555	0.251173	0.110322	0.0722942	0.201969	0.0892758	0.262917	0.0798081	0.0353701	0.214578	0.103544	0.119363	0.163534	0.0652235	0.252293	0.0800985	0.0538897	814.37	0.4	4.5672	1.82688	0.287625	33.7921	0.016129	5	0.232751	87	0.382206	31.8855	12.1868	0.703314	355.443	0.134027	0.0579255	0.0482112	0.111959	0.0456271	0.163948	0.0383038	0.0204503	1079.83	500.013	0.382206	31.8855	12.1868	0.703314	355.443	0.77658	11.6441	9.0426
5555	0.198786	0.0866984	0.0723756	0.158182	0.067121	0.274794	0.0669864	0.0317776	0.326773	0.108421	0.115945	0.27295	0.0613844	0.290083	0.0935295	0.0629943	573.88	0.5547	2.32883	1.2918	0.2544	20.8593	0.0143541	6	0.154842	49	0.543214	35.671	19.377	0.742796	478.096	0.137238	0.070764	0.0395727	0.114881	0.0627077	0.176333	0.039176	0.0156846	942.842	546.787	0.543214	35.671	19.377	0.742796	478.096	0.475754	20.6789	9.83806
5555	0.252697	0.104795	0.0750974	0.203696	0.0830001	0.333875	0.0796372	0.0362744	0.28675	0.10598	0.138311	0.241615	0.0716755	0.293649	0.0814182	0.0514452	464.625	0.388514	6.64995	2.5836	0.272616	50.0624	0.0110935	7	0.261507	129	0.404061	38.63	15.6089	0.745722	515.643	0.098521	0.0612885	0.0581143	0.068204	0.0429576	0.139897	0.0446353	0.028112	407.332	357.018	0.404061	38.63	15.6089	0.745722	515.643	0.838274	12.4241	10.4148
5555	0.210708	0.0955732	0.0712151	0.161309	0.0743631	0.25091	0.0739493	0.034523	0.286392	0.115218	0.119868	0.245619	0.0707484	0.273472	0.0741795	0.0616796	497.034	0.447214	4.08503	1.82688	0.349273	24.614	0.00934579	3	0.102119	60	0.322143	40.3002	12.9824	0.593146	542.76	0.0904609	0.0588512	0.0438106	0.070743	0.0502476	0.14051	0.0325132	0.0161606	897.605	673.604	0.322143	40.3002	12.9824	0.593146	542.76	0.588881	22.0459	12.9824
5555	0.116421	0.0794632	0.0499097	0.0891519	0.0606259	0.153479	0.0428411	0.0296178	0.211565	0.10118	0.0908271	0.151771	0.0757764	0.184338	0.0865917	0.040278	973.429	0.5	2.5836	1.2918	0.847174	2.92031	0	0	0	0	0.424555	25.997	11.0371	0.740879	209.011	0.0932059	0.0511006	0.0363629	0.0767492	0.0451908	0.149626	0.0285922	0.0121965	819.406	697.815	0.424555	25.997	11.0371	0.740879	209.011	0.597022	14.5148	8.66566
5555	0.194508	0.103222	0.0745405	0.14472	0.0779468	0.220842	0.0775986	0.0399498	0.22609	0.116759	0.102449	0.175512	0.0806083	0.223654	0.0819673	0.0536082	803.411	0.252982	7.22138	1.82688	0.240011	39.6327	0.0185185	7	0.174696	95	0.396232	30.9291	12.2551	0.791408	312.89	0.204999	0.0879945	0.0604584	0.156447	0.0694997	0.24154	0.0773928	0.0312553	584.032	672.288	0.396232	30.9291	12.2551	0.791408	312.89	0.873128	13.3156	11.6262
5555	0.185595	0.091629	0.0682139	0.122017	0.0714979	0.218277	0.0918932	0.0335166	0.197799	0.123523	0.0942602	0.147478	0.0782713	0.196082	0.0796433	0.0638887	640.256	0.5547	3.29346	1.82688	0.223073	35.8781	0.0192308	6	0.0890206	74	0.408631	29.8235	12.1868	0.704851	313.724	0.0787971	0.0581157	0.028344	0.0588457	0.0462438	0.106067	0.0309085	0.0195205	752.038	428.981	0.408631	29.8235	12.1868	0.704851	313.724	0.748882	14.2245	10.6525
5555	0.225989	0.0911388	0.0785956	0.186885	0.0690916	0.323112	0.0672751	0.0350286	0.369394	0.0972602	0.152363	0.31706	0.0586613	0.339356	0.0966499	0.0532151	587.905	0.441726	4.13578	1.82688	0.637055	8.76092	0.00179533	1	0.0701365	19	0.509732	31.7544	16.1862	0.765499	454.316	0.122423	0.0750922	0.047034	0.0893145	0.0683165	0.15814	0.0505887	0.015085	880.293	667.841	0.509732	31.7544	16.1862	0.765499	454.316	0.70264	12.8695	9.0426
5555	0.192188	0.0930439	0.0594227	0.147028	0.0738488	0.235609	0.0695741	0.032477	0.22348	0.0928382	0.0845096	0.190084	0.0533122	0.214869	0.0596151	0.0533691	684.368	0.413449	6.98648	2.88855	0.374814	48.8109	0.010101	5	0.2024	126	0.470786	35.671	16.7934	0.732254	473.507	0.0884824	0.0464447	0.0408329	0.0644914	0.0367732	0.130208	0.0367211	0.0158132	738.605	507.649	0.470786	35.671	16.7934	0.732254	473.507	0.759257	11.9098	9.0426
5555	0.401238	0.119327	0.0826527	0.331786	0.0960894	0.413076	0.115257	0.039269	0.275438	0.100279	0.120949	0.237424	0.066195	0.28442	0.072502	0.0497977	584.157	0.5547	5.20741	2.88855	0.273053	42.5531	0.00958466	6	0.156731	102	0.366408	41.115	15.0648	0.74496	434.291	0.132059	0.0991785	0.0333124	0.0972877	0.0758483	0.148046	0.0541992	0.0375603	825.622	287.215	0.366408	41.115	15.0648	0.74496	434.291	0.743567	17.1984	12.7882
5555	0.195634	0.0990618	0.0729296	0.142556	0.075435	0.229865	0.0813723	0.037979	0.275856	0.112442	0.120883	0.226827	0.0693302	0.24904	0.0829896	0.0599212	339.026	0.433861	5.9549	2.5836	0.211002	48.8109	0.0161943	8	0.122954	110	0.403108	35.8285	14.4428	0.695434	423.027	0.0928655	0.0736646	0.0497251	0.0636883	0.0533033	0.116489	0.0435156	0.0317843	472.179	269.198	0.403108	35.8285	14.4428	0.695434	423.027	0.805919	14.5148	11.6977
5555	0.2209	0.0963433	0.0822964	0.157443	0.0723707	0.31586	0.0948667	0.0385466	0.320362	0.110024	0.161476	0.284602	0.0697118	0.33385	0.0764681	0.0569688	353.947	0.657596	3.92886	2.5836	0.214474	71.3389	0.0171184	12	0.250148	181	0.638704	30.4054	19.42	0.88427	520.649	0.095185	0.0654818	0.0407382	0.0636695	0.0474125	0.1264	0.0446612	0.0279051	385.72	281.61	0.638704	30.4054	19.42	0.88427	520.649	0.804984	14.4428	11.6262
5555	0.28259	0.125027	0.089893	0.221241	0.0941969	0.389229	0.0956277	0.0487273	0.243682	0.0899608	0.112846	0.200252	0.058905	0.279466	0.0762376	0.0445753	274.75	0.234082	11.0371	2.5836	0.289474	38.3812	0.00929368	5	0.171674	92	0.379579	34.2022	12.9824	0.793876	356.278	0.136207	0.104179	0.0509949	0.106888	0.084881	0.177796	0.0473322	0.0314	555.818	244.555	0.379579	34.2022	12.9824	0.793876	356.278	0.605783	15.0787	9.13441
5555	0.275484	0.11394	0.094188	0.21021	0.0838212	0.331372	0.102722	0.0472114	0.319338	0.129822	0.139083	0.276142	0.083637	0.282514	0.0826914	0.066385	333.115	0.421637	4.33283	1.82688	0.16216	61.7436	0.013289	12	0.167001	130	0.44571	39.4211	17.5704	0.778818	539.423	0.0907591	0.0580968	0.0428898	0.0684267	0.0462125	0.123414	0.0355136	0.0198956	348.041	208.693	0.44571	39.4211	17.5704	0.778818	539.423	0.737643	15.0648	11.1125
5555	0.289526	0.125952	0.084598	0.227511	0.0950578	0.37024	0.0973709	0.0487984	0.225385	0.100531	0.125724	0.192992	0.0616071	0.225526	0.0621314	0.054337	310.583	0.632456	4.5672	2.88855	0.223711	52.9827	0.00744417	9	0.144656	117	0.38268	50.7474	19.42	0.593667	616.602	0.159938	0.0858909	0.0615026	0.112627	0.0628849	0.168622	0.0722035	0.0358032	240.273	261.512	0.38268	50.7474	19.42	0.593667	616.602	0.636136	14.6436	9.3153
5555	0.506212	0.13074	0.100341	0.438502	0.104771	0.506887	0.119295	0.0432067	0.278607	0.102796	0.121807	0.249624	0.0648828	0.260639	0.0621622	0.05315	362.706	0.0846971	34.1045	2.88855	0.159363	123.487	0.00742009	13	0.26107	290	0.317203	67.7795	21.4998	0.520914	819.772	0.112178	0.0684404	0.0425166	0.0762521	0.0528688	0.145713	0.0528408	0.025696	216.897	247.93	0.317203	67.7795	21.4998	0.520914	819.772	0.852368	14.2976	12.1868
5555	0.160486	0.0625951	0.0881149	0.135799	0.0516874	0.381259	0.0457248	0.0200792	0.240086	0.0740364	0.108451	0.219052	0.0485419	0.35644	0.0488673	0.0364467	708.831	0.485071	5.32623	2.5836	0.386716	32.1234	0.0138122	5	0.23494	77	0.669723	21.3049	14.2684	0.971474	260.742	0.0683152	0.0347155	0.0333771	0.0462473	0.0251053	0.108862	0.031832	0.015094	429.601	644.194	0.669723	21.3049	14.2684	0.971474	260.742	0.563557	13.9431	7.85771
5555	0.243821	0.107555	0.0893312	0.187914	0.0835646	0.330009	0.0864669	0.0397683	0.623606	0.217556	0.243947	0.542409	0.13543	0.502418	0.153719	0.112695	501.521	0.596285	4.33283	2.5836	0.253955	49.6452	0.024024	8	0.378611	119	0.63577	22.717	14.4428	0.869333	277.429	0.149283	0.0904142	0.0593362	0.0988607	0.0635321	0.14752	0.0727376	0.0392557	501.428	387.099	0.63577	22.717	14.4428	0.869333	277.429	0.790569	11.5542	9.13441
5555	0.339748	0.119725	0.108231	0.268642	0.0901646	0.419521	0.112677	0.0470667	0.463038	0.125401	0.176438	0.38644	0.0823205	0.351466	0.134949	0.0612938	354.784	0.685994	2.66311	1.82688	0.377375	21.2765	0.00995025	4	0.163665	57	0.510563	27.2506	13.9131	0.922887	319.982	0.11109	0.0698848	0.0566768	0.0721438	0.054984	0.145417	0.0549764	0.0249198	498.627	313.869	0.510563	27.2506	13.9131	0.922887	319.982	0.826047	11.9098	9.83806
5555	0.188318	0.0746242	0.0590598	0.150052	0.0604833	0.232959	0.0624303	0.023931	0.208623	0.119552	0.13735	0.152631	0.0748834	0.229557	0.0854406	0.0646193	541	0.565685	3.2295	1.82688	0.542626	10.4297	0.032967	3	0.154378	25	0.738818	19.5485	14.4428	0.95393	252.815	0.160303	0.0866427	0.0755802	0.113481	0.0643949	0.165033	0.0713679	0.0352318	562.681	445.771	0.738818	19.5485	14.4428	0.95393	252.815	0.788594	14.7429	11.6262
5555	0.338013	0.119907	0.0827947	0.294079	0.0997458	0.375208	0.0751079	0.0358762	0.407013	0.115945	0.14629	0.368558	0.0841269	0.384915	0.0833813	0.0482587	575.299	0.525226	4.91903	2.5836	0.268569	44.639	0.0132159	6	0.237617	113	0.307102	37.6233	11.5542	0.662582	413.432	0.112707	0.0750267	0.0590968	0.0869794	0.0585636	0.166536	0.0407755	0.0278328	645.977	431.23	0.307102	37.6233	11.5542	0.662582	413.432	0.731653	10.5935	7.7508
5555	0.285806	0.0570935	0.10972	0.248286	0.0431412	0.388755	0.0718071	0.022648	0.17178	0.119717	0.117875	0.123823	0.0762541	0.173766	0.0732089	0.0623475	697	0.441726	4.13578	1.82688	0.582043	8.76092	0.0227273	2	0.147945	21	0.428537	17.0522	7.30752	0.876163	107.217	0.114024	0.0659979	0.0385602	0.06833	0.0390604	0.113372	0.0628077	0.0368772	220.475	469.602	0.428537	17.0522	7.30752	0.876163	107.217	0.495261	13.2999	6.58691
5555	0.25939	0.099693	0.114624	0.217481	0.0867481	0.426292	0.074293	0.026562	0.175217	0.10292	0.104794	0.146548	0.064909	0.179632	0.0529249	0.0519361	607.542	0.392232	4.65765	1.82688	0.480822	10.0125	0.016129	2	0.0913138	24	0.362143	20.7996	7.53242	0.782739	141.426	0.13685	0.0718743	0.0506252	0.0740448	0.0499091	0.157542	0.0834878	0.0327993	160.807	460.028	0.362143	20.7996	7.53242	0.782739	141.426	0.526932	13.8681	7.30752
5555	0.21437	0.0898881	0.0663274	0.167159	0.0719445	0.263292	0.0754676	0.0304644	0.25128	0.116807	0.125674	0.210651	0.0737291	0.281549	0.0740404	0.0607032	518.753	0.784465	2.32883	1.82688	0.21166	38.7984	0.0205656	8	0.153592	92	0.335711	42.502	14.2684	0.63437	534.416	0.120702	0.0496945	0.0556587	0.0936701	0.038599	0.170934	0.0444078	0.0181807	808.294	339.796	0.335711	42.502	14.2684	0.63437	534.416	0.368294	24.5527	9.0426
5555	0.172691	0.101377	0.0579625	0.129833	0.0823238	0.193697	0.0670236	0.0324963	0.255249	0.0978938	0.124645	0.20368	0.0550155	0.246312	0.0839738	0.0570443	591.206	0.894427	1.44428	1.2918	0.329773	14.1844	0.027972	4	0.185867	31	0.289581	31.5435	9.13441	0.626886	211.514	0.116791	0.0526838	0.0424429	0.0818564	0.0379844	0.14906	0.0527568	0.0222362	800.421	590.69	0.289581	31.5435	9.13441	0.626886	211.514	0.659555	12.5411	8.27156
5555	0.327095	0.086934	0.0752076	0.275871	0.0699435	0.347525	0.0886816	0.0292032	0.291951	0.120386	0.12458	0.22173	0.0718473	0.336472	0.111136	0.0678832	437.438	0.784465	2.32883	1.82688	0.833926	6.67499	0.00561798	1	0.0582558	13	0.643071	21.3538	13.732	0.845337	248.226	0.12137	0.0604141	0.0475557	0.0772041	0.042356	0.1583	0.0622578	0.0266695	376.003	368.186	0.643071	21.3538	13.732	0.845337	248.226	0.776493	15.0648	11.6977
5555	0.550764	0.138529	0.102372	0.461177	0.114109	0.53753	0.146822	0.0427267	0.273104	0.0944304	0.118901	0.234556	0.0663413	0.26901	0.0733743	0.0421478	519.845	0.306786	5.9549	1.82688	0.324987	29.6203	0.00987654	4	0.254381	80	0.332182	32.9978	10.9613	0.721687	274.092	0.146989	0.0576328	0.0517892	0.0967631	0.0435157	0.158659	0.0729195	0.0221367	339.682	277.059	0.332182	32.9978	10.9613	0.721687	274.092	0.759257	11.9098	9.0426
5555	0.121202	0.0815642	0.0628117	0.0902012	0.0602634	0.151756	0.0485821	0.032834	0.181469	0.134192	0.126296	0.149123	0.084871	0.20732	0.0589436	0.0684249	629.185	1.41421	1.2918	1.82688	0.410017	11.264	0.0189873	3	0.110144	33	0.357771	29.7745	10.6525	0.669258	265.331	0.182447	0.0795256	0.0670195	0.121038	0.0621597	0.200263	0.0896359	0.0280836	609.286	550.981	0.357771	29.7745	10.6525	0.669258	265.331	0.710363	11.6441	8.27156
5555	0.327423	0.0997089	0.0578372	0.297145	0.081528	0.329436	0.0541947	0.030249	0.286582	0.163967	0.140454	0.236121	0.0960392	0.330567	0.0877287	0.0930268	458.367	0.328798	5.55624	1.82688	0.433178	12.5156	0.025974	4	0.194812	53	0.393341	21.029	8.27156	0.642514	170.629	0.0610897	0.0537221	0.0547278	0.053981	0.0295208	0.126602	0.0156151	0.0321818	666.564	622.174	0.393341	21.029	8.27156	0.642514	170.629	0.769415	10.2126	7.85771
5555	0.332134	0.120639	0.0884586	0.268877	0.0954119	0.377413	0.099653	0.0416089	0.326	0.101273	0.123611	0.273192	0.0610732	0.296823	0.0949084	0.0553001	469.99	0.423999	6.09341	2.5836	0.249009	40.0499	0.00851064	8	0.154524	83	0.416486	49.0416	20.4252	0.647653	695.45	0.098063	0.0714171	0.0519666	0.0781018	0.0606766	0.146439	0.0330201	0.0204353	689.504	317.399	0.416486	49.0416	20.4252	0.647653	695.45	0.485071	20.7996	10.0893
5555	0.41716	0.137861	0.0997535	0.310164	0.115783	0.484007	0.16407	0.0404707	0.384098	0.119832	0.188123	0.342847	0.064149	0.328321	0.0893225	0.0733517	274.456	0.350823	5.20741	1.82688	0.249616	32.9578	0.0170778	9	0.156997	73	0.434927	34.7648	15.1201	0.674374	358.363	0.0623703	0.0537537	0.0388488	0.0445042	0.0470212	0.101057	0.0273204	0.0140271	358.738	220.408	0.434927	34.7648	15.1201	0.674374	358.363	0.815326	12.0664	9.83806
5555	0.194477	0.101083	0.0778085	0.143818	0.0769996	0.232887	0.0773706	0.0383939	0.220498	0.115911	0.124556	0.167327	0.0909378	0.234925	0.0825129	0.0425796	576.588	0.447214	4.08503	1.82688	0.466045	14.1844	0.0247934	3	0.259388	44	0.331826	30.4054	10.0893	0.692604	256.57	0.0893865	0.0605001	0.0478281	0.0626611	0.0447657	0.122472	0.0394082	0.0240973	495.813	326.84	0.331826	30.4054	10.0893	0.692604	256.57	0.63854	15.4071	9.83806
5555	0.363782	0.11665	0.0810104	0.295366	0.0909144	0.374243	0.1111	0.0428968	0.441172	0.182978	0.167684	0.374354	0.103771	0.405189	0.119353	0.105686	497.075	0.34401	8.3967	2.88855	0.232373	66.3327	0.0231481	10	0.334406	156	0.220621	45.7314	10.0893	0.574913	371.713	0.107631	0.0565322	0.0559238	0.0782033	0.0427971	0.15609	0.0448432	0.0221988	337.641	354.014	0.220621	45.7314	10.0893	0.574913	371.713	0.813733	11.1125	9.0426
5555	0.230273	0.099868	0.0736672	0.175357	0.0798481	0.298197	0.0852239	0.0339432	0.295024	0.124221	0.137189	0.24835	0.0812728	0.279942	0.0839713	0.0620314	445.813	0.276818	10.4348	2.88855	0.166721	93.867	0.0124444	14	0.158602	227	0.241374	67.6964	16.3401	0.428687	846.889	0.106731	0.0734624	0.0513144	0.0715341	0.0560659	0.146956	0.0510649	0.0286855	902.925	609.759	0.241374	67.6964	16.3401	0.428687	846.889	0.620174	16.7934	10.4148
5555	0.414767	0.140011	0.10835	0.341965	0.110157	0.469169	0.121092	0.0490885	0.286622	0.106304	0.137225	0.25461	0.0643969	0.263004	0.0677919	0.0571993	316.289	0.624695	4.13578	2.5836	0.136894	99.7076	0.0100223	18	0.210623	242	0.302133	63.5613	19.204	0.552246	863.994	0.115189	0.0700534	0.0467403	0.0870537	0.0532348	0.133658	0.0440775	0.0267212	423.432	183.382	0.302133	63.5613	19.204	0.552246	863.994	0.773021	16.5431	12.7882
5555	0.262741	0.109856	0.0766408	0.201229	0.0853436	0.311831	0.094667	0.0402828	0.363348	0.116462	0.160807	0.310981	0.0649242	0.319074	0.100509	0.0685224	541.463	0.632456	2.88855	1.82688	0.260636	22.5281	0.0215054	6	0.295765	67	0.377564	34.3847	12.9824	0.672948	320.817	0.124232	0.0737409	0.0604316	0.0877556	0.0522367	0.148985	0.0542833	0.0316461	349.183	267.548	0.377564	34.3847	12.9824	0.672948	320.817	0.77658	11.6441	9.0426
5555	0.344056	0.12723	0.0767757	0.282831	0.100026	0.409396	0.0979914	0.0445442	0.370148	0.10052	0.173547	0.355608	0.0639013	0.347314	0.0579227	0.0520134	541.832	1.41421	1.2918	1.82688	0.255503	47.1421	0.00942126	7	0.250719	103	0.370593	39.4369	14.615	0.59682	473.507	0.168183	0.102923	0.0478783	0.115137	0.0782224	0.168612	0.0774135	0.0393085	279.379	362.903	0.370593	39.4369	14.615	0.59682	473.507	0.8	13.3156	10.6525
5555	0.338688	0.114282	0.0724803	0.282179	0.0917223	0.349819	0.0950595	0.0384591	0.311138	0.0726669	0.101117	0.260085	0.0483208	0.295495	0.0897802	0.0350769	517.786	0.5547	3.29346	1.82688	0.39982	11.6812	0.00831025	3	0.0715194	34	0.495803	30.3848	15.0648	0.755507	405.923	0.124355	0.0982153	0.0520085	0.0894707	0.0696382	0.139424	0.0537359	0.0434907	573.418	431.433	0.495803	30.3848	15.0648	0.755507	405.923	0.619386	17.1984	10.6525
5555	0.55855	0.142984	0.0785991	0.508567	0.124804	0.52067	0.0937006	0.0348524	0.289132	0.130333	0.140497	0.246183	0.0795612	0.267788	0.0795511	0.0703559	339.377	0.252982	10.2126	2.5836	0.0852593	176.053	0.0179487	28	0.186496	428	0.157448	83.6709	13.1738	0.444803	825.613	0.128513	0.0750642	0.0641029	0.0866298	0.0581136	0.156804	0.0613961	0.0277144	210.203	510.676	0.157448	83.6709	13.1738	0.444803	825.613	0.586697	16.7685	9.83806
5555	0.366055	0.130007	0.0821322	0.292116	0.106278	0.390433	0.11775	0.0409774	0.306976	0.111134	0.135015	0.266727	0.0708043	0.27289	0.0792252	0.0572617	371.608	0.441726	4.13578	1.82688	0.130635	104.297	0.0139958	20	0.194828	242	0.370691	59.549	22.0743	0.55849	1012.51	0.140554	0.0929805	0.0575091	0.100357	0.0670861	0.153058	0.060747	0.0400986	363.276	284.949	0.370691	59.549	22.0743	0.55849	1012.51	0.829235	14.1067	11.6977
5555	0.346647	0.107374	0.0892983	0.28239	0.0827084	0.423093	0.105003	0.0397647	0.38605	0.108478	0.148517	0.330983	0.0752979	0.367525	0.100263	0.0493079	544.296	0.421637	4.33283	1.82688	0.264557	33.7921	0.0115163	6	0.216102	76	0.464529	32.4304	15.0648	0.841667	420.524	0.127209	0.0637093	0.0590539	0.0874865	0.0482341	0.192069	0.0584706	0.0249564	683.751	527.564	0.464529	32.4304	15.0648	0.841667	420.524	0.752207	14.5722	10.9613
5555	0.394029	0.108056	0.0736054	0.345802	0.0846419	0.413614	0.0894448	0.038419	0.326232	0.0898255	0.11591	0.280209	0.0571897	0.280846	0.0868437	0.0462489	614.769	0.485071	3.76621	1.82688	0.238758	32.5406	0.00958904	7	0.205809	99	0.363344	45.5302	16.5431	0.661447	545.68	0.0952545	0.079983	0.0433581	0.0696255	0.0621135	0.136934	0.039756	0.0286866	539.351	396.812	0.363344	45.5302	16.5431	0.661447	545.68	0.701914	18.4958	12.9824
5555	0.594083	0.13329	0.089564	0.564872	0.112837	0.606033	0.0659609	0.0363723	0.240177	0.0920796	0.102918	0.210607	0.0567032	0.248341	0.0598128	0.0495754	316.766	0.178885	10.2126	1.82688	0.289294	26.7	0.00867679	4	0.144075	64	0.282192	36.9068	10.4148	0.683712	313.724	0.123406	0.123004	0.0796904	0.0810703	0.0934972	0.182321	0.060919	0.0464783	244.449	313.135	0.282192	36.9068	10.4148	0.683712	313.724	0.659768	11.9098	7.85771
5555	0.362189	0.0925116	0.0542132	0.309068	0.0723242	0.384799	0.0928719	0.033172	0.360873	0.113183	0.120121	0.308363	0.068638	0.346176	0.0957279	0.0616029	758.531	0.471405	3.8754	1.82688	0.249009	40.0499	0.0105448	6	0.195931	93	0.357167	44.1486	15.7684	0.711317	516.477	0.162123	0.0829511	0.056341	0.117692	0.0613979	0.192103	0.0677694	0.0332882	380.649	769.412	0.357167	44.1486	15.7684	0.711317	516.477	0.724042	15.2438	11.0371
5555	0.269175	0.106303	0.0839709	0.198492	0.0798938	0.33017	0.106455	0.0419477	0.448604	0.159447	0.201061	0.399613	0.0944211	0.38218	0.10376	0.0889243	711.468	0.242536	11.9098	2.88855	0.158156	104.297	0.0145682	14	0.345625	234	0.70195	34.7228	24.3736	0.873829	692.53	0.150897	0.0732385	0.0655006	0.104071	0.054993	0.190953	0.0702398	0.0285394	491.698	547.598	0.70195	34.7228	24.3736	0.873829	692.53	0.813489	15.0648	12.2551
5555	0.357577	0.113677	0.0668092	0.298775	0.0923058	0.386147	0.0986104	0.0367386	0.312344	0.123804	0.138607	0.270824	0.0759858	0.283747	0.0783145	0.0663654	619.132	0.471405	5.48064	2.5836	0.156991	91.3639	0.0169492	15	0.309903	232	0.360168	45.9316	16.5431	0.563622	561.951	0.109741	0.0697764	0.0333275	0.0782744	0.0539231	0.1209	0.0481421	0.0252863	738.879	614.568	0.360168	45.9316	16.5431	0.563622	561.951	0.842004	13.8078	11.6262
5555	0.258335	0.0939167	0.0602727	0.21358	0.0720601	0.300472	0.074833	0.0352376	0.246107	0.0840275	0.108942	0.221929	0.0510129	0.213715	0.0553067	0.0445788	659.561	0.398015	6.49121	2.5836	0.290119	27.5343	0.0105079	6	0.1203	61	0.359826	46.8088	16.843	0.669688	639.13	0.101552	0.0746152	0.0493858	0.0695258	0.0518002	0.127169	0.0480362	0.0337008	505.013	544.228	0.359826	46.8088	16.843	0.669688	639.13	0.548339	22.225	12.1868
5555	0.199172	0.0881465	0.0611908	0.149728	0.0661493	0.228226	0.0772718	0.0348094	0.153014	0.08898	0.098751	0.138944	0.0521393	0.208327	0.0323303	0.0497357	952	1	0.6459	0.6459	2.40599	0.417187	0	0	0	0	0.506189	24.2105	12.2551	0.775614	229.87	0.114009	0.0611453	0.0571793	0.0763751	0.0504984	0.153525	0.0536774	0.0200744	609.329	704.817	0.506189	24.2105	12.2551	0.775614	229.87	0.5236	19.269	10.0893
5555	0.388937	0.131503	0.0961721	0.333164	0.105222	0.493372	0.0969119	0.0451462	0.287916	0.105072	0.126303	0.248224	0.0612659	0.291004	0.0742183	0.0588165	327.815	0.217571	8.3967	1.82688	0.248198	45.0562	0.0129032	6	0.220202	108	0.407025	30.1089	12.2551	0.749055	265.331	0.131931	0.054021	0.049182	0.0935545	0.0469317	0.196668	0.0575281	0.0137033	372.883	388.18	0.407025	30.1089	12.2551	0.749055	265.331	0.710363	11.6441	8.27156
5555	0.617534	0.121341	0.129207	0.568765	0.0931478	0.660538	0.106278	0.0443544	0.335397	0.0881215	0.119738	0.28617	0.0590403	0.326756	0.0895616	0.0415778	418.286	0.565685	3.2295	1.82688	0.572427	14.6015	0.00487805	2	0.0988273	35	0.417139	28.0428	11.6977	0.835087	259.49	0.185631	0.0796202	0.0515018	0.131649	0.0629389	0.233179	0.082273	0.027102	330.699	441.361	0.417139	28.0428	11.6977	0.835087	259.49	0.72101	10.7499	7.7508
5555	0.264325	0.129423	0.0838236	0.204122	0.103433	0.307366	0.094813	0.0437661	0.295576	0.13479	0.129806	0.247452	0.0850474	0.257885	0.0851292	0.0692527	299.512	0.614295	4.70222	2.88855	0.089988	167.709	0.013048	25	0.185923	433	0.254064	76.4376	19.42	0.470531	1096.78	0.0939985	0.0656069	0.0513794	0.0660818	0.0479072	0.122507	0.0415126	0.0270318	277.969	242.959	0.254064	76.4376	19.42	0.470531	1096.78	0.865332	16.1475	13.973
5555	0.415938	0.144722	0.0763053	0.327893	0.114165	0.419592	0.138244	0.0507517	0.283761	0.117863	0.110974	0.236793	0.0749288	0.247693	0.0828158	0.0606216	512.201	0.187112	13.8078	2.5836	0.119924	126.408	0.0103149	19	0.335444	321	0.265412	80.2711	21.3049	0.455158	946.18	0.0982909	0.0443428	0.0477668	0.0728754	0.03382	0.128519	0.0397759	0.0170405	394.52	240.325	0.265412	80.2711	21.3049	0.455158	946.18	0.777192	15.7684	12.2551
5555	0.21092	0.106638	0.0712647	0.152277	0.0832306	0.225823	0.0884025	0.0383243	0.206112	0.112601	0.116296	0.163246	0.0650791	0.196238	0.0712108	0.0652368	395.054	0.4	4.5672	1.82688	0.305932	23.3625	0.0134771	5	0.0742038	43	0.525707	38.4622	20.2199	0.643024	645.388	0.114214	0.0703245	0.0554872	0.0812356	0.0538516	0.150235	0.0500075	0.0264744	346.848	275.674	0.525707	38.4622	20.2199	0.643024	645.388	0.848528	16.4673	13.973
5555	0.19189	0.0885852	0.0677582	0.141589	0.068268	0.22729	0.0771169	0.0329534	0.464821	0.143603	0.196053	0.402116	0.0939623	0.40308	0.121864	0.0717579	663.489	0.404061	6.39408	2.5836	0.225493	76.7624	0.00721501	5	0.336986	149	0.747043	34.324	25.6415	0.893592	789.317	0.110302	0.0630765	0.0459677	0.0767939	0.0444755	0.140552	0.0507871	0.0277099	336.926	423.825	0.747043	34.324	25.6415	0.893592	789.317	0.912636	18.0159	16.4419
5555	0.278312	0.113743	0.0846857	0.214894	0.0852376	0.316286	0.0988391	0.0447799	0.487871	0.130805	0.204997	0.447628	0.0797492	0.378936	0.0972741	0.0708956	737.805	0.512148	5.04464	2.5836	0.102989	143.095	0.00961153	24	0.399629	353	0.438278	68.8088	30.1574	0.771202	1526.9	0.114693	0.075845	0.036106	0.0843021	0.0555957	0.130807	0.0469129	0.0313672	459.163	341.828	0.438278	68.8088	30.1574	0.771202	1526.9	0.787839	20.2817	15.9787
5555	0.349332	0.115457	0.0737857	0.298031	0.0921742	0.398094	0.0868923	0.0386534	0.301421	0.0964576	0.131594	0.261748	0.0607126	0.257291	0.0788911	0.0506547	460.975	0.27735	10.4148	2.88855	0.323965	49.228	0.00374181	4	0.209571	100	0.373198	55.491	20.7091	0.578488	698.371	0.107677	0.0736015	0.0562371	0.0752429	0.0516697	0.137668	0.0490511	0.0333678	447.603	406.093	0.373198	55.491	20.7091	0.578488	698.371	0.872373	16.5557	14.4428
5555	0.4718	0.13291	0.103877	0.39404	0.102081	0.447158	0.131771	0.0496093	0.289789	0.12784	0.119987	0.242242	0.0813864	0.257296	0.0836264	0.0653005	286.667	0.262613	9.83806	2.5836	0.0837401	153.942	0.0145949	29	0.176573	367	0.244766	85.2637	20.8697	0.476181	1138.5	0.101186	0.0677285	0.0258657	0.0761158	0.0535177	0.123835	0.0396685	0.0236332	472.768	253.273	0.244766	85.2637	20.8697	0.476181	1138.5	0.867409	20.8497	18.0852
5555	0.41348	0.142427	0.103769	0.335502	0.11068	0.439244	0.1274	0.0515236	0.228053	0.103615	0.113567	0.197514	0.0646627	0.21917	0.0595215	0.0541834	534.168	0.702247	5.51857	3.8754	0.0418511	328.326	0.00970055	46	0.334961	784	0.301444	106.101	31.9835	0.451715	1836.46	0.123785	0.0702784	0.0534674	0.0923929	0.0536037	0.164389	0.0494353	0.0265919	348.808	298.953	0.301444	106.101	31.9835	0.451715	1836.46	0.875252	18.0159	15.7684
5555	0.28789	0.100465	0.0738383	0.241088	0.0800792	0.29866	0.0787122	0.0341789	0.267921	0.135902	0.119334	0.226833	0.0862183	0.271336	0.0722531	0.0702109	738.505	0.27735	6.58691	1.82688	0.153213	81.7686	0.022695	16	0.202031	193	0.522976	37.6233	19.6761	0.729621	603.669	0.127188	0.0836993	0.0608305	0.0915192	0.0619071	0.147107	0.0544355	0.0333738	575.121	563.42	0.522976	37.6233	19.6761	0.729621	603.669	0.758014	19.4308	14.7288
5555	0.243982	0.104075	0.0769486	0.193865	0.0785354	0.281045	0.0801886	0.0402933	0.337222	0.131014	0.152202	0.288577	0.0837164	0.298804	0.0915195	0.0681119	567.254	0.321911	8.97313	2.88855	0.150028	77.1796	0.016568	14	0.203436	185	0.337789	39.3734	13.2999	0.641892	442.635	0.125775	0.0790149	0.0380199	0.0931964	0.0685509	0.171673	0.0504994	0.0199811	442.889	489.822	0.337789	39.3734	13.2999	0.641892	442.635	0.819515	12.9985	10.6525
5555	0.303791	0.0985676	0.0827856	0.250762	0.0777211	0.422241	0.0896398	0.0345146	0.31191	0.0830684	0.148272	0.269556	0.0536509	0.327834	0.0850858	0.0419902	340.96	0.784465	2.32883	1.82688	0.385282	20.8593	0.0104167	5	0.135549	50	0.505198	27.5399	13.9131	0.887065	331.246	0.140941	0.0836964	0.0588691	0.0854403	0.0650762	0.203419	0.0774202	0.0310136	369.81	392.457	0.505198	27.5399	13.9131	0.887065	331.246	0.714083	12.1354	8.66566
5555	0.235319	0.092808	0.0891939	0.183426	0.0681745	0.356732	0.0834149	0.0380495	0.276608	0.0939343	0.127768	0.234042	0.0605567	0.313627	0.0793097	0.0476158	286.333	0.234888	7.77767	1.82688	0.283805	41.3015	0.0130719	6	0.177443	103	0.64112	24.5951	15.7684	0.813109	321.234	0.131267	0.0690864	0.072306	0.0984682	0.0496083	0.170743	0.0514569	0.0297424	485.175	325.179	0.64112	24.5951	15.7684	0.813109	321.234	0.793146	11.8571	9.40445
5555	0.244973	0.0906871	0.0660649	0.210251	0.0679065	0.330222	0.0607249	0.0353563	0.264017	0.0812427	0.0821383	0.206568	0.0489669	0.250744	0.0912778	0.0447806	297.583	0.342997	3.76621	1.2918	0.411532	10.0125	0.0106383	3	0.0594988	24	0.568177	25.7227	14.615	0.851994	309.553	0.111503	0.071528	0.0598288	0.076852	0.0529113	0.180269	0.0506767	0.0293288	394.638	482.319	0.568177	25.7227	14.615	0.851994	309.553	0.806226	12.918	10.4148
5555	0.295605	0.113426	0.0968557	0.229185	0.0863702	0.389771	0.103766	0.0436502	0.27777	0.0818721	0.133245	0.249327	0.0501508	0.268979	0.0639108	0.0449755	284.88	0.5547	3.29346	1.82688	0.255447	31.289	0.00725514	6	0.10568	75	0.540353	33.2121	17.9463	0.787842	428.451	0.11678	0.0692865	0.05777	0.0759766	0.0485371	0.159711	0.0582395	0.0306744	364.048	346.073	0.540353	33.2121	17.9463	0.787842	428.451	0.860233	12.918	11.1125
5555	0.294372	0.0927226	0.0866807	0.246231	0.0740561	0.386519	0.0805879	0.0304763	0.314203	0.0869207	0.143451	0.283052	0.049585	0.294156	0.0709719	0.050567	433.738	0.894427	2.04252	1.82688	0.382277	17.5218	0.00982801	4	0.159507	38	0.530498	28.3976	15.0648	0.82956	344.596	0.131249	0.0682685	0.0625217	0.0889947	0.0525671	0.18294	0.0620374	0.0254469	474.516	293.532	0.530498	28.3976	15.0648	0.82956	344.596	0.757011	12.0664	9.13441
5555	0.56557	0.13574	0.129926	0.506696	0.103377	0.601222	0.117264	0.0519315	0.385232	0.0833672	0.16682	0.344507	0.0486396	0.349809	0.0878075	0.0468977	288.549	0.565685	3.2295	1.82688	0.377375	21.2765	0.00877193	4	0.151018	51	0.476014	26.8651	12.7882	0.814029	254.067	0.133925	0.0926825	0.0539367	0.0947064	0.0713227	0.225085	0.0578772	0.0345844	246.971	317.07	0.476014	26.8651	12.7882	0.814029	254.067	0.758947	10.2126	7.7508
5555	0.325968	0.108976	0.077688	0.259593	0.0853053	0.381333	0.105171	0.0390699	0.421653	0.169771	0.21227	0.375729	0.0914963	0.37464	0.0992514	0.101736	520.567	0.565685	3.2295	1.82688	0.267344	25.0312	0.0138889	5	0.116693	38	0.471929	27.3728	12.918	0.817146	317.896	0.144052	0.0592079	0.0551574	0.105395	0.0459166	0.191889	0.0596344	0.0210062	370.92	419.249	0.471929	27.3728	12.918	0.817146	317.896	0.606274	12.4241	7.53242
5555	0.2627	0.0952832	0.0636007	0.22133	0.077062	0.350258	0.0701879	0.0302468	0.409275	0.0961164	0.18972	0.387939	0.0606324	0.358081	0.0677357	0.0496732	745.75	0.404061	4.5213	1.82688	0.272711	28.3687	0.016	6	0.348334	74	0.416788	32.9472	13.732	0.72306	337.921	0.152794	0.0758344	0.0875836	0.107071	0.0592718	0.22649	0.0684579	0.0263448	433.801	564.899	0.416788	32.9472	13.732	0.72306	337.921	0.820716	12.6899	10.4148
5555	0.615563	0.126674	0.12424	0.569651	0.102564	0.665755	0.0984244	0.0408185	0.278934	0.0836186	0.106182	0.237923	0.0523304	0.30629	0.0752739	0.0441504	310.104	0.350823	7.36439	2.5836	0.359355	27.9515	0.0111732	4	0.222826	67	0.391622	28.3755	11.1125	0.793518	228.618	0.152214	0.136443	0.0830102	0.110633	0.0920667	0.17977	0.0637216	0.0638092	261.187	309.934	0.391622	28.3755	11.1125	0.793518	228.618	0.737154	10.5145	7.7508
5555	0.17939	0.0914044	0.0641415	0.132271	0.0728137	0.22881	0.071508	0.0310177	0.296762	0.190063	0.114562	0.238333	0.112679	0.263688	0.0948522	0.107138	692.229	0.225733	8.0931	1.82688	0.324276	20.025	0.0444444	4	0.303234	56	0.555502	20.7996	11.5542	0.818552	215.268	0.116951	0.0600502	0.0402686	0.0834095	0.0504948	0.154983	0.0513316	0.0176422	584.354	613.177	0.555502	20.7996	11.5542	0.818552	215.268	0.69958	13.3156	9.3153
5555	0.382248	0.114958	0.0779773	0.319858	0.0920847	0.41331	0.100463	0.0380502	0.400004	0.16849	0.187584	0.333853	0.0925096	0.379059	0.117741	0.101199	559.422	0.217894	11.8571	2.5836	0.20004	67.1671	0.0165563	10	0.271491	160	0.295378	44.5999	13.1738	0.604635	455.568	0.118761	0.0688577	0.0572626	0.07951	0.0531291	0.145345	0.0572269	0.0256365	362.004	426.214	0.295378	44.5999	13.1738	0.604635	455.568	0.752232	13.0785	9.83806
5555	0.365717	0.130772	0.105332	0.296032	0.10542	0.411957	0.116734	0.0432519	0.3142	0.140598	0.150987	0.266035	0.0886025	0.295004	0.0905383	0.0727119	621.146	0.181071	10.0893	1.82688	0.233016	37.1296	0.017094	6	0.336967	101	0.336739	37.9765	12.7882	0.62937	335.418	0.140028	0.0741557	0.0516801	0.0991895	0.0546334	0.17069	0.0614702	0.0307441	378.744	369.239	0.336739	37.9765	12.7882	0.62937	335.418	0.662589	13.0785	8.66566
5555	0.204459	0.118413	0.0710369	0.166195	0.0954692	0.216138	0.0624609	0.0399647	0.183187	0.0836043	0.0766618	0.141645	0.0499803	0.149165	0.0680632	0.0480263	NaN	NaN	0	0	NaN	0	0	0	0	0	0.510619	16.1991	8.27156	0.877727	126.825	0.0947729	0.0706157	0.0467672	0.0650306	0.0572747	0.136783	0.0434927	0.0235987	712.372	748.153	0.510619	16.1991	8.27156	0.877727	126.825	0.712262	9.24788	6.58691
5555	0.200212	0.106751	0.0720053	0.140565	0.0840999	0.233513	0.0880512	0.0371959	0.358711	0.145033	0.152198	0.289406	0.0820076	0.269079	0.115833	0.0865426	548.194	1.26491	1.44428	1.82688	0.335523	15.0187	0.0177305	5	0.0971075	39	0.390185	34.0861	13.2999	0.667403	412.598	0.232941	0.0885902	0.088006	0.167649	0.0716262	0.242482	0.0980115	0.0296344	384.575	512.685	0.390185	34.0861	13.2999	0.667403	412.598	0.862261	10.5935	9.13441
5555	0.400914	0.114882	0.119517	0.335021	0.0887787	0.489956	0.112666	0.0422375	0.270455	0.0808761	0.113574	0.229152	0.0514297	0.273175	0.0758574	0.040787	273.574	0.5547	3.29346	1.82688	0.433751	22.5281	0.00707965	4	0.0909734	53	0.472415	31.1776	14.7288	0.667885	368.793	0.106587	0.0526451	0.0655917	0.086909	0.0394168	0.163683	0.0351009	0.0212661	430.197	558.086	0.472415	31.1776	14.7288	0.667885	368.793	0.647524	14.1067	9.13441
5555	0.367826	0.106193	0.0999675	0.294681	0.0810777	0.444108	0.11808	0.0408233	0.413179	0.145869	0.165054	0.359999	0.0840481	0.390941	0.103764	0.0833924	456.712	0.316228	9.13441	2.88855	0.302195	52.1484	0.0127042	7	0.325206	126	0.46135	30.1574	13.9131	0.738305	378.806	0.0937541	0.0424969	0.0461829	0.0689861	0.0319583	0.148383	0.0389113	0.0166491	269.865	437.53	0.46135	30.1574	13.9131	0.738305	378.806	0.649934	13.9131	9.0426
5555	0.268967	0.111074	0.0880287	0.202376	0.0847687	0.318401	0.103802	0.0417878	0.424428	0.129067	0.169251	0.373034	0.079834	0.35511	0.105472	0.0684414	715.765	0.685994	2.66311	1.82688	0.312866	33.7921	0.0162037	7	0.252023	86	0.407916	35.8285	14.615	0.777466	459.323	0.228863	0.0809644	0.0810901	0.166304	0.0607744	0.251568	0.0913576	0.0315218	325.658	487.76	0.407916	35.8285	14.615	0.777466	459.323	0.725734	10.8273	7.85771
5555	0.230333	0.0919651	0.0652703	0.174369	0.0737824	0.28562	0.085611	0.0305333	0.311706	0.126718	0.110089	0.255485	0.0807643	0.265547	0.0972004	0.0633207	782.66	0.421637	4.33283	1.82688	0.369484	20.8593	0.019305	5	0.147531	46	0.57263	27.2582	15.6089	0.733084	351.271	0.139362	0.0787831	0.0746545	0.107862	0.0506176	0.160806	0.0515177	0.0399602	626.011	757.744	0.57263	27.2582	15.6089	0.733084	351.271	0.730956	10.7499	7.85771
5555	0.231362	0.0992182	0.0601832	0.18408	0.0723418	0.260329	0.0759631	0.04144	0.210918	0.110002	0.113663	0.187395	0.067465	0.22931	0.04973	0.0595795	375.062	0.632456	2.88855	1.82688	0.224717	47.1421	0.0167598	9	0.0915544	113	0.609208	26.2286	15.9787	0.841981	334.167	0.111115	0.0610649	0.0446585	0.0749779	0.0445957	0.152419	0.0530303	0.025644	405.633	282.356	0.609208	26.2286	15.9787	0.841981	334.167	0.559736	19.7185	11.0371
5555	0.243129	0.112892	0.0804167	0.18966	0.0872944	0.265066	0.0848872	0.0410043	0.26384	0.105947	0.120498	0.214845	0.0647771	0.253188	0.0845514	0.0565023	547.104	0.3698	6.98648	2.5836	0.150799	92.1983	0.0162162	15	0.178097	218	0.351863	44.3607	15.6089	0.506852	615.768	0.0770176	0.0459572	0.0395816	0.0537171	0.0376847	0.115706	0.0345962	0.0149189	561.357	649.291	0.351863	44.3607	15.6089	0.506852	615.768	0.627593	13.8078	8.66566
5555	0.210796	0.104026	0.0929592	0.120182	0.0847334	0.224198	0.122089	0.0346327	0.173907	0.100923	0.106113	0.136099	0.0587532	0.176558	0.0619335	0.0569809	619.5	0.362143	5.04464	1.82688	0.382277	17.5218	0.0146341	3	0.0739716	34	0.666667	18.2802	12.1868	0.92016	178.973	0.108752	0.0764189	0.0473196	0.0754098	0.0537804	0.14033	0.0494338	0.0340802	1194.72	545.557	0.666667	18.2802	12.1868	0.92016	178.973	0.77064	13.8229	10.6525
5555	0.255921	0.11435	0.080403	0.195712	0.0861636	0.313349	0.0939669	0.045063	0.208163	0.0801587	0.0978717	0.179509	0.0541631	0.219287	0.0559863	0.0373097	408.35	0.353553	5.1672	1.82688	0.287026	25.0312	0.00796813	4	0.138511	64	0.621926	29.7395	18.4958	0.868543	443.47	0.148675	0.0669885	0.0666721	0.108987	0.0534168	0.181499	0.0610803	0.0232406	519.565	481.496	0.621926	29.7395	18.4958	0.868543	443.47	0.679628	13.4403	9.13441
5555	0.18057	0.0912083	0.0752714	0.133458	0.0666155	0.291497	0.0708302	0.0378003	0.204804	0.0946394	0.0992025	0.167672	0.0545302	0.20907	0.0642171	0.0542995	288.929	0.596285	4.33283	2.5836	0.164327	82.603	0.00813953	14	0.118051	198	0.656823	43.1788	28.3608	0.919041	894.031	0.128834	0.0689892	0.0572436	0.0894653	0.0521005	0.167942	0.0591998	0.0272465	189.488	436.82	0.656823	43.1788	28.3608	0.919041	894.031	0.813047	15.7287	12.7882
5555	0.296237	0.102489	0.0734472	0.244682	0.0792648	0.377142	0.0834034	0.0378656	0.339658	0.121545	0.141221	0.283107	0.0748601	0.315135	0.0999808	0.0647281	472.988	0.438529	6.58691	2.88855	0.186402	71.3389	0.0125	13	0.164697	170	0.367093	45.0651	16.5431	0.638674	638.296	0.137293	0.0662495	0.0470992	0.106576	0.051353	0.189107	0.0496157	0.0235714	771.091	576.732	0.367093	45.0651	16.5431	0.638674	638.296	0.473432	19.6761	9.3153
5555	0.201024	0.107018	0.0713926	0.140763	0.0819047	0.207322	0.0899359	0.0401514	0.225283	0.0966537	0.116573	0.181399	0.0673932	0.231214	0.076936	0.044623	664.229	0.565685	3.2295	1.82688	0.342233	14.6015	0.0234742	5	0.149885	41	0.542326	23.8196	12.918	0.875086	234.876	0.116632	0.0825307	0.0443422	0.0825643	0.0599838	0.137259	0.0520431	0.0347875	809.875	418.12	0.542326	23.8196	12.918	0.875086	234.876	0.837171	13.973	11.6977
5555	0.344986	0.112829	0.063724	0.281627	0.0859412	0.349745	0.106698	0.0439205	0.322809	0.10712	0.123303	0.280909	0.0750079	0.290543	0.0798714	0.0495788	592.317	0.685994	2.66311	1.82688	0.410647	17.1047	0.0145985	4	0.109454	42	0.434119	28.0725	12.1868	0.748104	249.895	0.123693	0.0913348	0.0613143	0.082332	0.0724484	0.165311	0.0601783	0.0322497	517.054	459.281	0.434119	28.0725	12.1868	0.748104	249.895	0.609551	16.9541	10.3344
5555	0.309058	0.118842	0.0764695	0.231654	0.0927326	0.307532	0.119759	0.0427028	0.2262	0.12812	0.101765	0.164038	0.0836096	0.189506	0.0944809	0.0636677	669.011	0.632456	4.08503	2.5836	0.209382	39.2156	0.0195531	7	0.141729	88	0.521368	28.2503	14.7288	0.742389	297.454	0.173518	0.11044	0.0585046	0.128209	0.081193	0.19016	0.0702842	0.0462509	889.025	598.105	0.521368	28.2503	14.7288	0.742389	297.454	0.668096	13.9431	9.3153
5555	0.328888	0.107244	0.0920812	0.271003	0.0858133	0.447317	0.0969084	0.0366825	0.349707	0.114759	0.162729	0.299423	0.0671882	0.318317	0.0967134	0.0656371	409.427	0.279372	9.24788	2.5836	0.249997	51.7312	0.0135135	8	0.255545	124	0.591282	25.4783	15.0648	0.811627	326.24	0.231876	0.119982	0.042992	0.199998	0.104892	0.20039	0.0573757	0.0278911	552.357	255.286	0.591282	25.4783	15.0648	0.811627	326.24	0.798087	11.4454	9.13441
5555	0.288108	0.115139	0.0819916	0.231244	0.0915294	0.353284	0.0923514	0.0395773	0.241983	0.100285	0.121666	0.198675	0.0615537	0.261684	0.0767645	0.0527977	477.297	0.742781	3.47828	2.5836	0.245994	42.1359	0.0155556	7	0.189974	92	0.692343	22.4677	15.5553	0.828416	319.148	0.119885	0.0662567	0.0775313	0.079942	0.0410412	0.152202	0.0574916	0.0350871	391.299	381.664	0.692343	22.4677	15.5553	0.828416	319.148	0.8	13.3156	10.6525
5555	0.455098	0.124481	0.0850552	0.394477	0.0990778	0.422489	0.10936	0.0422419	0.215294	0.095254	0.089344	0.173155	0.0611201	0.200949	0.0705616	0.0488647	353.27	0.266667	9.6885	2.5836	0.178717	78.8483	0.00867245	13	0.170869	193	0.278065	77.8758	21.6545	0.562805	926.989	0.118205	0.0729592	0.0369222	0.0884128	0.0553876	0.135603	0.0464132	0.0278126	278.136	323.512	0.278065	77.8758	21.6545	0.562805	926.989	0.515241	23.6526	12.1868
5555	0.197246	0.0956832	0.0756819	0.144545	0.0687019	0.26692	0.0802945	0.0406379	0.234522	0.0996989	0.115294	0.208721	0.056806	0.237862	0.0545286	0.057596	296.614	0.685994	3.76621	2.5836	0.270127	42.1359	0.01417	7	0.159305	100	0.581788	28.9504	16.843	0.806949	398.413	0.117955	0.0679802	0.0572251	0.078984	0.0537701	0.180006	0.0567428	0.0243757	439.751	282.26	0.581788	28.9504	16.843	0.806949	398.413	0.814379	12.6899	10.3344
5555	0.29793	0.107199	0.0891377	0.244792	0.0843927	0.357466	0.0882126	0.0381315	0.35981	0.109879	0.146065	0.310771	0.0753511	0.327961	0.0936815	0.050489	461.138	0.255551	10.1099	2.5836	0.198518	60.4921	0.01	9	0.139847	142	0.305931	50.8459	15.5553	0.545144	647.474	0.11659	0.0679262	0.0670833	0.0865037	0.0458042	0.136154	0.0471657	0.0322141	479.576	433.531	0.305931	50.8459	15.5553	0.545144	647.474	0.77064	13.8229	10.6525
5555	0.284369	0.111299	0.114426	0.22098	0.0808543	0.371567	0.100493	0.0474318	0.277822	0.118123	0.121875	0.225325	0.0750624	0.298382	0.0874862	0.0613233	411.806	0.242536	7.53242	1.82688	0.195316	42.9702	0.0203562	8	0.210661	110	0.557217	26.2286	14.615	0.777602	309.553	0.0925287	0.0534449	0.0505134	0.0618581	0.0412915	0.1528	0.0438657	0.0195352	378.409	281.461	0.557217	26.2286	14.615	0.777602	309.553	0.730956	10.7499	7.85771
5555	0.274029	0.112181	0.0943013	0.217398	0.0844144	0.393818	0.0946641	0.0438963	0.379375	0.127741	0.178522	0.312489	0.0727201	0.384812	0.117002	0.0746369	342.542	0.685994	2.66311	1.82688	0.226704	50.0624	0.0178571	8	0.255239	123	0.507475	26.5763	13.4868	0.755086	300.375	0.105522	0.0592002	0.0659296	0.0803463	0.0422641	0.159554	0.0410934	0.0263883	410.145	280.5	0.507475	26.5763	13.4868	0.755086	300.375	0.69843	12.4073	8.66566
5555	0.303006	0.100901	0.0554417	0.244084	0.0809073	0.314918	0.0956234	0.0344088	0.257251	0.0631033	0.0792275	0.188884	0.0368288	0.210508	0.101108	0.0355836	NaN	NaN	0	0	NaN	0	0	0	0	0	0.419721	17.9463	7.53242	0.744747	107.217	0.119817	0.107884	0.0503424	0.0898073	0.0853099	0.188999	0.0491539	0.0380691	673.943	331.176	0.419721	17.9463	7.53242	0.744747	107.217	0.612741	10.7499	6.58691
5555	0.318806	0.102247	0.0676386	0.266657	0.0791312	0.357708	0.0901799	0.0376855	0.243356	0.0876884	0.111616	0.203947	0.0587556	0.250619	0.0708932	0.0423659	406.464	0.894427	2.04252	1.82688	0.208174	45.8905	0.0121107	7	0.152267	122	0.249	52.1382	12.9824	0.638035	584.062	0.13412	0.0713536	0.0417334	0.0958556	0.0524873	0.146479	0.0577391	0.0293361	426.405	276.425	0.249	52.1382	12.9824	0.638035	584.062	0.569732	18.2802	10.4148
5555	0.334558	0.121636	0.0494474	0.272855	0.094502	0.357408	0.101978	0.0443539	0.213024	0.0969122	0.0919825	0.163786	0.068662	0.225473	0.0790546	0.0432797	335.034	0.242536	7.53242	1.82688	0.223821	36.7124	0.0103093	5	0.091773	74	0.283609	42.9706	12.1868	0.557753	410.929	0.110286	0.0620176	0.036046	0.0841022	0.0474068	0.151491	0.0414013	0.0239362	483.593	443.55	0.283609	42.9706	12.1868	0.557753	410.929	0.494678	13.3156	6.58691
5555	0.241	0.10162	0.077946	0.189765	0.0767975	0.294795	0.0831378	0.0395258	0.315494	0.109636	0.148058	0.283862	0.0660412	0.293897	0.0692125	0.0604999	322.07	0.350823	5.20741	1.82688	0.243146	41.7187	0.0136364	9	0.158418	102	0.384944	42.7125	16.4419	0.720055	696.702	0.0876958	0.0588682	0.0366224	0.0614488	0.0460163	0.128189	0.0392396	0.0213192	497.471	360.492	0.384944	42.7125	16.4419	0.720055	696.702	0.387497	26.0371	10.0893
5555	0.212052	0.0919862	0.0826724	0.145586	0.0729555	0.295877	0.097703	0.0324433	0.323189	0.140699	0.177999	0.282896	0.0804363	0.336999	0.0843922	0.080758	319.407	0.742781	3.47828	2.5836	0.251932	37.964	0.0278746	8	0.21041	91	0.61369	26.0371	15.9787	0.866791	350.854	0.114941	0.0584615	0.0414316	0.0735506	0.0447981	0.173204	0.0585577	0.0221234	309.265	294.508	0.61369	26.0371	15.9787	0.866791	350.854	0.712262	13.0785	9.3153
5555	0.289866	0.108488	0.0705064	0.23443	0.0861758	0.375803	0.0878268	0.0372535	0.330618	0.105559	0.148897	0.298143	0.0645311	0.294418	0.0737159	0.0570765	394.716	0.596285	4.33283	2.5836	0.146789	80.9342	0.0103627	16	0.207742	191	0.459666	47.8577	21.9986	0.614802	792.238	0.115033	0.0547381	0.0477494	0.0702573	0.0392983	0.169792	0.0628537	0.0233473	209.992	434.824	0.459666	47.8577	21.9986	0.614802	792.238	0.866578	14.7571	12.7882
5555	0.216574	0.0873763	0.0653107	0.183076	0.0676714	0.28177	0.05689	0.0319661	0.217276	0.125077	0.113383	0.172819	0.0716364	0.247449	0.0747706	0.0721839	385.905	0.350823	7.36439	2.5836	0.180168	61.7436	0.0157368	11	0.130864	163	0.253697	51.1731	12.9824	0.567236	500.207	0.134672	0.0823179	0.0737733	0.0991137	0.0556962	0.152852	0.0550599	0.038812	465.033	404.936	0.253697	51.1731	12.9824	0.567236	500.207	0.695457	15.9787	11.1125
5555	0.194107	0.0953463	0.074902	0.13813	0.0677192	0.2438	0.0843713	0.0415087	0.23122	0.120152	0.0914428	0.190608	0.0781368	0.219591	0.0695	0.0606771	216.902	0.632456	2.88855	1.82688	0.32044	21.2765	0.0169082	7	0.091178	55	0.600619	28.0428	16.843	0.812793	451.396	0.114451	0.0670064	0.0505684	0.0823592	0.0453553	0.140293	0.0485386	0.0316277	159.793	160.444	0.600619	28.0428	16.843	0.812793	451.396	0.767092	15.887	12.1868
5555	0.179434	0.0970278	0.0690047	0.142789	0.072932	0.208898	0.0596592	0.0380216	0.228585	0.117284	0.102239	0.180122	0.069162	0.202504	0.0800662	0.0657403	394.045	0.485071	5.9549	2.88855	0.152777	112.223	0.00928382	14	0.15367	260	0.488774	60.845	29.7395	0.626955	1454.73	0.114456	0.0744524	0.0528477	0.0814239	0.0515409	0.145624	0.0500949	0.0335376	223.425	292.073	0.488774	60.845	29.7395	0.626955	1454.73	0.37427	37.3339	13.973
5555	0.289012	0.110065	0.0767129	0.233398	0.0875827	0.328191	0.0892818	0.0375166	0.211354	0.0907354	0.0900118	0.177933	0.0549882	0.191642	0.0604616	0.0490736	331.071	0.4	4.5672	1.82688	0.217587	46.7249	0.00701403	7	0.131953	137	0.454221	51.2708	23.2883	0.683497	857.319	0.101363	0.049379	0.0470733	0.0677445	0.0399166	0.155187	0.0489358	0.01657	280.557	282.61	0.454221	51.2708	23.2883	0.683497	857.319	0.618652	18.9084	11.6977
5555	0.57028	0.126794	0.143987	0.533613	0.0960507	0.650695	0.0848888	0.0488376	0.258874	0.0706528	0.10298	0.212516	0.0447273	0.276159	0.082029	0.0368633	255.455	0.464991	3.92886	1.82688	0.799677	9.17811	0.00416667	1	0.0720836	22	0.626556	17.7358	11.1125	0.908981	151.856	0.152299	0.0824461	0.0462931	0.10865	0.0611243	0.209736	0.0650684	0.0335191	357.557	426.31	0.626556	17.7358	11.1125	0.908981	151.856	0.843527	9.3153	7.85771
5555	0.215864	0.0938849	0.0608144	0.178085	0.0768549	0.263235	0.0614032	0.0296161	0.275925	0.128785	0.130196	0.215399	0.0813163	0.244703	0.098225	0.0675699	588.864	0.252982	7.22138	1.82688	0.1137	85.9405	0.0225922	19	0.16063	205	0.291705	49.5115	14.4428	0.468317	678.763	0.150186	0.109349	0.0659426	0.103454	0.0709652	0.16983	0.0708182	0.0551534	450.964	470.612	0.291705	49.5115	14.4428	0.468317	678.763	0.85375	13.7016	11.6977
5555	0.272506	0.116115	0.0696687	0.214754	0.0909319	0.29204	0.0915699	0.0409815	0.297982	0.102151	0.144786	0.261157	0.0603677	0.243516	0.0766485	0.0577155	358.019	0.392232	4.65765	1.82688	0.200408	43.8046	0.00701754	6	0.073249	80	0.504492	47.8359	24.1328	0.732942	954.106	0.113104	0.0725225	0.0535882	0.0795382	0.0558422	0.150209	0.0496839	0.0268863	410.446	359.704	0.504492	47.8359	24.1328	0.732942	954.106	0.712262	18.4958	13.1738
5555	0.224624	0.107352	0.0776456	0.150285	0.0801172	0.236032	0.109993	0.0433415	0.284679	0.136291	0.0990943	0.227269	0.0774318	0.239319	0.0962422	0.0798823	794.579	0.685994	2.66311	1.82688	0.634632	7.92655	0.0107527	1	0.0938809	12	0.592749	15.7154	9.3153	0.886608	128.911	0.127824	0.0753076	0.0536274	0.0791182	0.0617185	0.146104	0.0696882	0.0234561	612.05	499.557	0.592749	15.7154	9.3153	0.886608	128.911	0.792687	10.4348	8.27156
5555	0.148014	0.0981801	0.0647242	0.105993	0.0729593	0.189832	0.0619594	0.0384613	0.118333	0.152608	0.149187	0.103633	0.100196	0.185566	0.0300219	0.0747164	828.556	2	0.6459	1.2918	0.382277	11.264	0.0333333	2	0.186232	16	0.356425	22.0459	7.85771	0.718823	148.101	0.114665	0.0766263	0.0550682	0.0782445	0.0582203	0.145172	0.0541519	0.029439	714.657	572.424	0.356425	22.0459	7.85771	0.718823	148.101	0.44571	17.6296	7.85771
5555	0.236277	0.109341	0.0754111	0.176395	0.0850419	0.262213	0.090847	0.0393962	0.255539	0.202292	0.162637	0.194063	0.118227	0.26074	0.0997783	0.113244	344.966	0.4	4.5672	1.82688	0.271257	24.614	0.0233645	5	0.0931847	50	0.470357	34.9563	16.4419	0.737156	420.524	0.132777	0.0845327	0.0497525	0.0957889	0.0616891	0.141812	0.0569079	0.0353043	540.151	423.052	0.470357	34.9563	16.4419	0.737156	420.524	0.791327	16.1604	12.7882
5555	0.161503	0.080549	0.0726694	0.106574	0.0611802	0.172882	0.0795999	0.0318202	0.253809	0.102679	0.126387	0.229709	0.073761	0.266157	0.0569566	0.0429059	1174.92	0.632456	2.88855	1.82688	0.721406	5.00624	0.015625	1	0.198654	12	0.561336	13.8078	7.7508	0.803799	117.229	0.15511	0.0777421	0.0592015	0.104414	0.0567401	0.198506	0.0739527	0.0334372	436.85	450.296	0.561336	13.8078	7.7508	0.803799	117.229	0.529233	13.8078	7.30752
5555	0.453937	0.11689	0.0815975	0.402255	0.0976135	0.423314	0.0916984	0.0334579	0.329099	0.134861	0.16016	0.282871	0.0890698	0.320198	0.0885244	0.0649292	659.567	0.0921307	28.0428	2.5836	0.109935	128.076	0.0205725	23	0.332073	348	0.211162	82.3035	17.3794	0.399522	737.586	0.101472	0.0470192	0.0443174	0.0738835	0.0379842	0.162563	0.0419078	0.0153598	502.439	619.912	0.211162	82.3035	17.3794	0.399522	737.586	0.83295	15.3529	12.7882
5555	0.429242	0.118177	0.0727846	0.365839	0.0941315	0.448444	0.108918	0.0402167	0.396056	0.104499	0.160786	0.352549	0.0674958	0.358376	0.0918621	0.0529077	633.759	0.139601	18.507	2.5836	0.162622	96.7873	0.0123239	14	0.353601	247	0.234941	64.3571	15.1201	0.638121	685.855	0.138434	0.067535	0.0508973	0.100312	0.049956	0.162145	0.0585181	0.0276302	396.232	480.681	0.234941	64.3571	15.1201	0.638121	685.855	0.798706	13.9131	11.1125
5555	0.233535	0.0990477	0.0670853	0.185489	0.0810015	0.267264	0.0757297	0.0310763	0.246054	0.100709	0.113311	0.21484	0.0642276	0.226161	0.0615557	0.0508245	751.336	0.525226	3.47828	1.82688	0.181296	47.1421	0.012939	7	0.137691	86	0.356361	53.8891	19.204	0.631412	819.772	0.155993	0.0824901	0.0550259	0.118912	0.0652818	0.189006	0.0576892	0.0277666	471.331	676.51	0.356361	53.8891	19.204	0.631412	819.772	0.502221	23.7143	11.9098
5555	0.257965	0.108201	0.0742601	0.187207	0.0885484	0.300544	0.108084	0.0339886	0.226593	0.132731	0.136387	0.173646	0.0852776	0.26369	0.0845382	0.0665018	NaN	NaN	0	0	NaN	0	0	0	0	0	0.547876	22.2437	12.1868	0.834822	207.342	0.207825	0.106159	0.0537939	0.163457	0.0823366	0.231084	0.0708941	0.0386365	537.459	558.308	0.547876	22.2437	12.1868	0.834822	207.342	0.842004	13.8078	11.6262
5555	0.220238	0.127997	0.0814734	0.15799	0.0911751	0.22473	0.0934799	0.0558677	0.25421	0.118238	0.129222	0.202839	0.0726263	0.227883	0.0868285	0.0623722	693.707	0.624695	4.13578	2.5836	0.257453	48.3937	0.014377	9	0.140339	116	0.500734	29.1872	14.615	0.72879	437.629	0.112799	0.0629145	0.0444721	0.0779041	0.0464494	0.136087	0.0524319	0.0257212	455.927	400.035	0.500734	29.1872	14.615	0.72879	437.629	0.874475	11.9098	10.4148
5555	0.263116	0.126771	0.104909	0.166243	0.0960485	0.281195	0.135738	0.0484395	0.272347	0.116127	0.122107	0.215122	0.0581048	0.27291	0.0946997	0.0774209	687.75	0.632456	2.88855	1.82688	0.659429	6.67499	0.025641	2	0.177589	15	0.413449	20.9594	8.66566	0.736564	157.697	0.105435	0.0710326	0.0539489	0.0699245	0.0525604	0.137135	0.0524258	0.0282512	849.867	476.183	0.413449	20.9594	8.66566	0.736564	157.697	0.663082	12.4744	8.27156
5555	0.182866	0.0998403	0.0750699	0.132705	0.0747518	0.244954	0.076495	0.0396593	0.314765	0.129621	0.15499	0.270437	0.0861141	0.297969	0.0848035	0.0627188	608.148	0.742781	3.47828	2.5836	0.108276	126.825	0.0141414	21	0.184849	298	0.274874	61.2755	16.843	0.560218	987.064	0.116396	0.0628323	0.0654593	0.0780559	0.0458174	0.16441	0.0559339	0.0270314	403.733	572.767	0.274874	61.2755	16.843	0.560218	987.064	0.824163	14.1067	11.6262
5555	0.236637	0.0937707	0.0752074	0.180565	0.0735693	0.274817	0.0864217	0.0336528	0.332991	0.17441	0.120924	0.242218	0.103366	0.298802	0.135574	0.0987229	493.767	0.685994	2.66311	1.82688	0.462011	12.5156	0.0218978	3	0.164517	35	0.539959	21.6641	11.6977	0.776626	193.157	0.117303	0.0876415	0.0590405	0.08898	0.0618892	0.137293	0.0449326	0.0393233	842.397	624.241	0.539959	21.6641	11.6977	0.776626	193.157	0.819836	14.2684	11.6977
5555	0.173642	0.0760344	0.0548975	0.137947	0.0594973	0.224238	0.0559575	0.026691	0.34778	0.15375	0.135915	0.295045	0.0991615	0.313328	0.0949415	0.0773845	674.339	0.357771	7.22138	2.5836	0.150799	92.1983	0.0246711	15	0.272199	250	0.469852	38.1956	17.9463	0.605713	567.374	0.0890944	0.0528813	0.0424753	0.0607565	0.0407461	0.13589	0.0414887	0.0194504	506.638	565.184	0.469852	38.1956	17.9463	0.605713	567.374	0.79603	19.4736	15.5016
5555	0.256896	0.0839334	0.0556627	0.220329	0.0646158	0.320887	0.0628835	0.0308112	0.295586	0.105006	0.127212	0.261773	0.06532	0.268685	0.0699564	0.0556157	352.195	0.350202	13.2999	4.65765	0.105912	152.273	0.0103139	23	0.169015	338	0.333578	73.4766	24.5102	0.614644	1237.38	0.136179	0.081983	0.0576188	0.0929924	0.0532078	0.156911	0.0631527	0.04055	342.58	380.396	0.333578	73.4766	24.5102	0.614644	1237.38	0.90404	20.6082	18.6306
5555	0.194023	0.0830534	0.0773204	0.120135	0.0621926	0.217437	0.103009	0.0328533	0.243497	0.135609	0.0942277	0.176298	0.0868773	0.237077	0.102338	0.0699159	725.154	0.4	4.5672	1.82688	0.657673	10.8469	0.0108696	1	0.179176	23	0.795943	18.9965	15.1201	0.9502	251.146	0.116927	0.0587171	0.0547993	0.0810984	0.0407826	0.154005	0.0530289	0.026315	376.494	404.395	0.795943	18.9965	15.1201	0.9502	251.146	0.857654	17.6296	15.1201
5555	0.330821	0.113547	0.081456	0.268681	0.0863696	0.352011	0.099734	0.0433457	0.212367	0.092962	0.0977393	0.178271	0.0639844	0.204806	0.0614614	0.04346	511.08	0.5	3.65376	1.82688	0.263118	31.289	0.00667557	5	0.23148	85	0.348719	51.9939	18.1313	0.672904	637.044	0.124916	0.0668044	0.0629739	0.0891816	0.0490171	0.162584	0.0546501	0.0278413	317.568	367.623	0.348719	51.9939	18.1313	0.672904	637.044	0.857143	16.3018	13.973
5555	0.312146	0.112611	0.0845809	0.241315	0.0896801	0.364961	0.110013	0.0381071	0.398645	0.100083	0.175839	0.362465	0.0661671	0.36911	0.0833093	0.0489836	695.3	0.316228	5.77711	1.82688	0.147702	84.6889	0.01	12	0.332976	189	0.488006	46.9068	22.8908	0.767154	801.416	0.084314	0.0494032	0.0292407	0.0589912	0.038684	0.127209	0.0384936	0.0179621	453.6	387.342	0.488006	46.9068	22.8908	0.767154	801.416	0.82713	18.2802	15.1201
5555	0.287086	0.116063	0.0831512	0.222458	0.0891236	0.332118	0.0999355	0.0434181	0.206703	0.107251	0.107373	0.170028	0.065181	0.199245	0.0642598	0.0577877	239.145	0.433861	5.9549	2.5836	0.0734751	192.74	0.0108091	35	0.121014	473	0.33178	81.7644	27.1278	0.590714	1648.31	0.0669553	0.0517206	0.0329181	0.0482477	0.039723	0.120895	0.0285474	0.0192223	547.414	250.375	0.33178	81.7644	27.1278	0.590714	1648.31	0.543951	24.4505	13.2999
5555	0.282854	0.112458	0.076664	0.226338	0.0865669	0.288057	0.0919354	0.0419946	0.182051	0.102029	0.0794816	0.12004	0.0624454	0.147582	0.0897886	0.0543414	258.944	0.784465	2.32883	1.82688	0.600445	7.50936	0.00433839	2	0.0111116	18	0.58101	26.8651	15.6089	0.845064	355.443	0.0790106	0.0734302	0.0411867	0.0599075	0.0637905	0.145551	0.0308052	0.0190858	829.385	350.47	0.58101	26.8651	15.6089	0.845064	355.443	0.772224	13.4868	10.4148
5555	0.246635	0.112413	0.0777454	0.181539	0.0863558	0.278957	0.100827	0.0418092	0.281692	0.146909	0.133771	0.235143	0.0910062	0.240196	0.0843383	0.0781869	377.714	0.5547	3.29346	1.82688	0.27357	29.2031	0.0160858	6	0.117241	66	0.521272	34.7828	18.1313	0.795117	574.049	0.123028	0.0571097	0.0384956	0.0946376	0.0472341	0.152584	0.0449973	0.0174976	314.784	237.664	0.521272	34.7828	18.1313	0.795117	574.049	0.795285	13.973	11.1125
5555	0.27206	0.124365	0.086195	0.200314	0.0963125	0.311466	0.107895	0.0453344	0.338303	0.159121	0.128548	0.292369	0.109319	0.309405	0.0850946	0.0738313	310.33	0.281439	9.17996	2.5836	0.248447	44.2218	0.0225	9	0.228801	107	0.442909	32.9978	14.615	0.805198	430.537	0.151517	0.0737489	0.0726549	0.11234	0.0593516	0.209713	0.0609862	0.0245511	184.657	273.127	0.442909	32.9978	14.615	0.805198	430.537	0.809266	12.8695	10.4148
5555	0.224902	0.0872002	0.069123	0.183308	0.065052	0.287909	0.0687114	0.034534	0.196172	0.0836178	0.0877552	0.162729	0.0511037	0.174052	0.0587873	0.0451586	469.3	0.5	1.2918	0.6459	0.692462	4.17187	0.0037594	1	0.0242899	3	0.520579	27.7436	14.4428	0.802717	326.24	0.124491	0.0831285	0.0490006	0.0822483	0.0670995	0.18982	0.0596843	0.0279995	433.077	387.208	0.520579	27.7436	14.4428	0.802717	326.24	0.795046	12.9985	10.3344
5555	0.296286	0.113941	0.0851135	0.231126	0.08728	0.329765	0.102668	0.04277	0.277627	0.109819	0.122346	0.240416	0.0744689	0.309253	0.0722176	0.0529216	448.39	0.464991	5.55624	2.5836	0.325936	34.2093	0.0144928	6	0.22848	81	0.368793	35.0278	12.918	0.692795	426.365	0.0814431	0.0637478	0.0426794	0.0549912	0.0476133	0.130767	0.0387458	0.0250955	516.206	418.347	0.368793	35.0278	12.918	0.692795	426.365	0.662589	13.0785	8.66566
5555	0.561517	0.108521	0.135082	0.495161	0.086964	0.632121	0.124932	0.036921	0.402554	0.0917613	0.178034	0.367968	0.0535732	0.39063	0.0840183	0.0521875	830.341	0.565685	3.2295	1.82688	0.383684	18.3562	0.00740741	3	0.281409	44	0.666667	19.9498	13.2999	0.88934	235.711	0.123164	0.0663076	0.0672717	0.0862906	0.0517281	0.173615	0.0556881	0.0228609	339.32	772.685	0.666667	19.9498	13.2999	0.88934	235.711	0.710718	11.056	7.85771
5555	0.287398	0.11684	0.0887834	0.224127	0.0888573	0.369197	0.100612	0.0447844	0.320713	0.10654	0.136851	0.275429	0.0631096	0.280711	0.0850196	0.0591712	359.935	0.357771	7.22138	2.5836	0.214842	64.664	0.00659341	9	0.173403	155	0.505719	43.4245	21.9606	0.893894	831.036	0.114608	0.0778393	0.0568835	0.0851009	0.0564284	0.146024	0.0465858	0.0328653	538.038	355.79	0.505719	43.4245	21.9606	0.893894	831.036	0.906915	15.4071	13.973
5555	0.20161	0.103276	0.0719576	0.157014	0.0791172	0.253257	0.0706585	0.0385709	0.189068	0.129587	0.110766	0.145573	0.0761931	0.225403	0.070631	0.0731545	356.798	0.316228	8.17006	2.5836	0.292012	43.3874	0.014742	6	0.171852	105	0.662589	24.1155	15.9787	0.885946	311.221	0.120791	0.0737326	0.0478398	0.085967	0.0532352	0.148735	0.0525521	0.0319308	270.482	317.599	0.662589	24.1155	15.9787	0.885946	311.221	0.771441	13.0785	10.0893
5555	0.354259	0.123929	0.0763821	0.307143	0.0996125	0.344253	0.0840544	0.0410084	0.183484	0.143596	0.0784276	0.139592	0.0773544	0.219161	0.0671466	0.0877197	375.839	0.894427	2.04252	1.82688	0.449097	12.9328	0.0235294	2	0.096258	25	0.45607	20.4252	9.3153	0.743245	152.273	0.16343	0.0845382	0.0691282	0.12241	0.0636461	0.211217	0.0647875	0.0327382	237.61	422.102	0.45607	20.4252	9.3153	0.743245	152.273	0.792687	10.4348	8.27156
5555	0.36952	0.113804	0.0755147	0.30903	0.0893963	0.379938	0.102709	0.0404229	0.24676	0.129959	0.141245	0.205014	0.0770174	0.284484	0.0765613	0.0720053	389.577	0.525226	4.91903	2.5836	0.156941	73.0077	0.0234657	13	0.21695	185	0.303023	49.8976	15.1201	0.707814	581.141	0.106851	0.0691313	0.0432212	0.0754761	0.0522462	0.14351	0.0478643	0.0272744	246.914	301.805	0.303023	49.8976	15.1201	0.707814	581.141	0.628168	17.5704	11.0371
5555	0.416165	0.126822	0.0791408	0.358864	0.102346	0.398852	0.0973961	0.0415483	0.223494	0.109663	0.100924	0.173623	0.067399	0.201101	0.080381	0.0580136	345.928	0.228665	7.98934	1.82688	0.210572	46.3077	0.00839161	6	0.110464	97	0.321757	48.5113	15.6089	0.554306	514.391	0.0853479	0.0620934	0.0514405	0.0578362	0.0453288	0.130263	0.0403908	0.0259264	277.408	252.925	0.321757	48.5113	15.6089	0.554306	514.391	0.742991	13.5793	10.0893
5555	0.333702	0.110362	0.0855001	0.275363	0.0882242	0.421595	0.0968469	0.0373254	0.289659	0.0795617	0.112875	0.235463	0.0522506	0.282055	0.0923245	0.0393664	436.404	0.441726	4.13578	1.82688	0.349237	23.7796	0.00793651	5	0.156159	65	0.376953	36.429	13.732	0.670624	382.143	0.153473	0.0853251	0.0428509	0.108546	0.0701475	0.21538	0.0678603	0.0264297	479.441	379.258	0.376953	36.429	13.732	0.670624	382.143	0.773021	11.6977	9.0426
5555	0.376593	0.133511	0.096307	0.298027	0.103167	0.428652	0.12736	0.0499301	0.425269	0.132566	0.222226	0.398342	0.0768967	0.393772	0.0772094	0.0749951	419.6	0.243252	11.8747	2.88855	0.142879	108.469	0.0181818	18	0.370083	262	0.387671	48.0577	18.6306	0.762079	641.216	0.0946712	0.0662851	0.0344742	0.0628259	0.043491	0.0891643	0.0464431	0.0331169	254.219	212.121	0.387671	48.0577	18.6306	0.762079	641.216	0.8	13.7016	10.9613
5555	0.221084	0.0694427	0.125246	0.202992	0.0540029	0.438972	0.0446409	0.0254808	0.236651	0.0920719	0.090292	0.187433	0.0600608	0.325632	0.0830558	0.045562	590.667	0.252982	7.22138	1.82688	0.353853	27.5343	0.0133333	3	0.281761	83	0.6233	20.5169	12.7882	0.945463	219.857	0.136324	0.0595161	0.0481528	0.0859163	0.0448967	0.192714	0.0710588	0.0237437	156.044	527.588	0.6233	20.5169	12.7882	0.945463	219.857	0.5	12.918	6.459
5555	0.2593	0.107297	0.0862193	0.206473	0.0796465	0.335246	0.0848181	0.0433442	0.297776	0.156661	0.171284	0.249251	0.0868662	0.329616	0.0903099	0.0946561	538.894	0.298142	6.12755	1.82688	0.411345	19.6078	0.01	2	0.143691	39	0.527639	20.1889	10.6525	0.899074	191.906	0.0965139	0.0741035	0.055598	0.0738314	0.0584889	0.165942	0.0353936	0.0254455	412.937	358.813	0.527639	20.1889	10.6525	0.899074	191.906	0.686406	13.1738	9.0426
5555	0.280745	0.100826	0.0802578	0.2225	0.0759694	0.352688	0.0936018	0.0389979	0.294847	0.0889635	0.13372	0.257168	0.057175	0.291836	0.0746007	0.0445524	423.096	0.404061	6.39408	2.5836	0.298862	43.3874	0.00534759	4	0.187123	94	0.63451	31.0099	19.6761	0.875099	511.471	0.125599	0.0839701	0.051483	0.0921119	0.0681786	0.165683	0.0514496	0.0271158	203.251	404.06	0.63451	31.0099	19.6761	0.875099	511.471	0.865025	13.4403	11.6262
5555	0.420989	0.113951	0.0873076	0.36127	0.0919645	0.4514	0.100826	0.0369211	0.361363	0.11419	0.136462	0.317837	0.0745551	0.344211	0.0885766	0.0570067	585.71	0.287926	8.97313	2.5836	0.228626	60.4921	0.00893997	7	0.28606	136	0.465351	34.7828	16.1862	0.67576	487.274	0.114341	0.0698179	0.046694	0.0732143	0.0568596	0.166432	0.0587904	0.0217377	263.276	393.933	0.465351	34.7828	16.1862	0.67576	487.274	0.771441	13.0785	10.0893
5555	0.383663	0.0896449	0.0845076	0.342215	0.0712869	0.394034	0.0810318	0.030655	0.165501	0.0963273	0.0892342	0.142546	0.0598436	0.244976	0.0442476	0.0521341	426.949	0.392232	4.65765	1.82688	0.317086	16.2703	0.039604	4	0.266692	83	0.440522	20.527	9.0426	0.817477	168.543	0.276752	0.0913145	0.0405924	0.209059	0.0724672	0.313081	0.10701	0.0312523	357.126	371.296	0.440522	20.527	9.0426	0.817477	168.543	0.691411	13.0785	9.0426
5555	0.261817	0.0992765	0.0740445	0.189423	0.0779595	0.285743	0.109381	0.0347727	0.103727	0.0842787	0.0609306	0.0781679	0.0559981	0.109343	0.0400381	0.041314	477.4	0.316228	2.04252	0.6459	0.547043	6.2578	0	0	0	0	0.439669	21.1871	9.3153	0.738485	190.654	0.137885	0.0809094	0.0591449	0.103898	0.0643233	0.169995	0.0534565	0.0285902	405.327	330.485	0.439669	21.1871	9.3153	0.738485	190.654	0.749775	12.4241	9.3153
5555	0.538401	0.113873	0.100501	0.481402	0.0888816	0.548299	0.106285	0.0412447	0.198422	0.0765219	0.0785793	0.171003	0.0526912	0.24161	0.0493928	0.0346665	636.574	0.306786	5.9549	1.82688	0.450095	25.4484	0.00597015	2	0.304491	61	0.573635	23.5111	13.4868	0.901968	252.815	0.108541	0.0810612	0.0548464	0.0716291	0.0585253	0.146639	0.0550403	0.0349382	404.912	534.549	0.573635	23.5111	13.4868	0.901968	252.815	0.77658	11.6441	9.0426
5555	0.275188	0.115604	0.0836725	0.213587	0.0890238	0.312103	0.0966747	0.0432665	0.267646	0.109731	0.103887	0.206289	0.0748595	0.235318	0.0994032	0.0519437	391.435	0.199007	9.17996	1.82688	0.456844	25.8656	0.00528169	3	0.0907188	57	0.615078	28.0204	17.2348	0.858209	405.923	0.213633	0.0832045	0.0675673	0.165037	0.0644382	0.25097	0.0757066	0.0308147	183.858	433.505	0.615078	28.0204	17.2348	0.858209	405.923	0.814503	13.0785	10.6525
5555	0.300346	0.0919835	0.0705091	0.241188	0.0727274	0.306846	0.0905072	0.031819	0.199766	0.0856143	0.0879186	0.172945	0.0523765	0.26336	0.0531524	0.046979	398.974	0.20795	8.78519	1.82688	0.419464	15.8531	0	0	0	0	0.562194	25.3798	14.2684	0.738237	269.085	0.120132	0.0801891	0.0504201	0.087787	0.0614706	0.148372	0.0501854	0.0305364	468.923	327.612	0.562194	25.3798	14.2684	0.738237	269.085	0.857836	15.1339	12.9824
5555	0.370709	0.118827	0.0696218	0.295776	0.0949061	0.422175	0.119551	0.0401284	0.244406	0.102073	0.0948143	0.193546	0.0629334	0.262722	0.083206	0.0560896	389.733	0.362143	5.04464	1.82688	0.181589	73.4249	0.0131062	10	0.176099	205	0.33699	46.6347	15.7154	0.650445	556.527	0.171531	0.120595	0.060792	0.128565	0.0907928	0.203734	0.0671673	0.0483953	500.154	424.76	0.33699	46.6347	15.7154	0.650445	556.527	0.595776	15.6356	9.3153
5555	0.232654	0.103088	0.0734904	0.178892	0.077599	0.294836	0.0836393	0.0406467	0.207824	0.0922811	0.0944562	0.176683	0.0599169	0.207146	0.0574279	0.0457845	373.291	0.471405	6.12755	2.88855	0.18934	91.7811	0.00979592	12	0.162484	215	0.295318	61.8616	18.2688	0.59239	920.731	0.134532	0.0630737	0.0486914	0.0945974	0.052191	0.171308	0.060693	0.0196722	388.011	293.132	0.295318	61.8616	18.2688	0.59239	920.731	0.626128	16.5052	10.3344
5555	0.294861	0.110895	0.0862499	0.231066	0.0868093	0.335004	0.101524	0.0398026	0.242001	0.114215	0.117756	0.198266	0.0706108	0.230761	0.0764285	0.0604447	523.523	0.327693	7.88421	2.5836	0.19334	72.5905	0.0122075	12	0.116695	197	0.31227	58.0628	18.1313	0.550189	669.168	0.147774	0.0778221	0.0547369	0.110082	0.0598752	0.183345	0.0588023	0.0284203	700.976	435.735	0.31227	58.0628	18.1313	0.550189	669.168	0.632456	15.9526	10.0893
5555	0.34339	0.136726	0.0993511	0.261392	0.107526	0.37641	0.126666	0.0486893	0.229192	0.0916899	0.10214	0.197103	0.0588746	0.231596	0.0604131	0.0468675	412.361	0.542326	5.32623	2.88855	0.155208	101.794	0.00721785	11	0.187407	232	0.459047	51.6599	23.7143	0.621807	939.088	0.152531	0.09395	0.0509973	0.107866	0.0735616	0.190854	0.0681784	0.0333457	303.533	350.695	0.459047	51.6599	23.7143	0.621807	939.088	0.754599	15.4071	11.6262
5555	0.27185	0.113647	0.122168	0.207411	0.0771023	0.29084	0.105431	0.0528171	0.283489	0.113399	0.106424	0.207603	0.0594915	0.198559	0.11626	0.0704311	427.875	1	1.82688	1.82688	0.973994	3.33749	0.00740741	1	0.0273519	8	0.493197	17.5704	8.66566	0.677658	141.844	0.203684	0.0390983	0.0426409	0.160047	0.0310992	0.258306	0.0698046	0.0134853	587.887	384.893	0.493197	17.5704	8.66566	0.677658	141.844	0.758947	10.2126	7.7508
5555	0.242144	0.106309	0.0866896	0.178367	0.0807226	0.314029	0.0957173	0.0407781	0.373862	0.118915	0.177482	0.329176	0.0734427	0.337858	0.0948539	0.0633188	632.776	0.512148	5.04464	2.5836	0.174517	87.6092	0.0130435	12	0.327007	198	0.478516	45.9725	21.9986	0.740112	788.483	0.120784	0.0559636	0.0459043	0.089786	0.0462944	0.194963	0.0484004	0.0166362	425.006	464.603	0.478516	45.9725	21.9986	0.740112	788.483	0.764316	14.3413	10.9613
5555	0.547054	0.101939	0.117906	0.490571	0.0841666	0.636683	0.106505	0.0318502	0.242171	0.0799038	0.118102	0.20818	0.0529381	0.302176	0.0642491	0.0390213	523.68	0.421637	4.33283	1.82688	0.498786	20.8593	0.00412371	2	0.149404	50	0.494961	27.7436	13.732	0.846771	300.375	0.134807	0.0874011	0.0500962	0.097086	0.0728267	0.197413	0.0574619	0.0250502	385.483	692.745	0.494961	27.7436	13.732	0.846771	300.375	0.75695	12.4241	9.40445
5555	0.333114	0.197001	0.0922059	0.175321	0.123664	0.240918	0.207501	0.101228	0.138967	0.0875793	0.0805548	0.116343	0.0527312	0.175007	0.0415948	0.0484001	637.513	0.185695	9.83806	1.82688	0.454199	16.2703	0.00374532	1	0.308178	39	0.554351	18.2002	10.0893	0.846422	164.789	0.138127	0.122828	0.0567153	0.0841077	0.0698261	0.0933252	0.0775358	0.0711749	29.7943	500.957	0.554351	18.2002	10.0893	0.846422	164.789	0.757798	9.17996	6.95656
5555	0.356577	0.0973817	0.104128	0.311166	0.0775175	0.522741	0.0838878	0.0336564	0.374218	0.127194	0.213992	0.321104	0.0727974	0.38654	0.103061	0.0738117	424.011	0.685994	2.66311	1.82688	0.272042	37.1296	0.0191388	8	0.253539	89	0.589654	23.2883	13.732	0.885341	250.729	0.116211	0.0787039	0.0434925	0.075202	0.058304	0.143692	0.0576849	0.031934	327.654	453.271	0.589654	23.2883	13.732	0.885341	250.729	0.775343	12.0144	9.3153
5555	0.221388	0.0976386	0.073136	0.173004	0.0749026	0.294374	0.0766078	0.0364632	0.307054	0.125432	0.160804	0.254439	0.074317	0.312412	0.0940828	0.0704581	418.614	0.321081	8.99635	2.88855	0.102201	172.715	0.0183206	24	0.21741	428	0.349543	54.5661	19.0732	0.566685	808.091	0.0956581	0.049272	0.0386857	0.0768365	0.0414861	0.154162	0.0316327	0.0143707	707.075	423.485	0.349543	54.5661	19.0732	0.566685	808.091	0.600245	21.3049	12.7882
5555	0.379692	0.0954792	0.0938519	0.303296	0.0802095	0.372722	0.119888	0.0263923	0.448448	0.118269	0.1034	0.353439	0.0824827	0.480504	0.151984	0.0552331	372.462	0.685994	2.66311	1.82688	0.782331	5.42343	0.02	1	0.135289	10	0.786682	14.8697	11.6977	0.98271	152.69	0.116969	0.06178	0.0412638	0.0854987	0.0473223	0.156255	0.0482267	0.0228236	371.816	416.691	0.786682	14.8697	11.6977	0.98271	152.69	0.824923	14.1804	11.6977
5555	0.179727	0.0907886	0.0714047	0.121692	0.0691969	0.231744	0.0843043	0.0351555	0.278232	0.136978	0.119289	0.217178	0.0905444	0.25034	0.10042	0.0676798	495.068	0.632456	2.88855	1.82688	0.25124	30.8718	0.0157895	3	0.133864	51	0.52253	22.1121	11.5542	0.827896	229.453	0.0921377	0.0498981	0.0370298	0.0716548	0.0412516	0.110385	0.0333517	0.0149568	568.218	395.209	0.52253	22.1121	11.5542	0.827896	229.453	0.757011	12.0664	9.13441
5555	0.231242	0.0917535	0.0728371	0.189447	0.0681976	0.281241	0.0688647	0.0368468	0.324615	0.139401	0.140964	0.270261	0.0845679	0.293543	0.0972785	0.0756972	482.712	0.287183	6.36138	1.82688	0.305314	30.4546	0.0124113	7	0.121568	87	0.426667	36.5833	15.6089	0.789587	464.329	0.11738	0.0686179	0.0545004	0.0827219	0.0505472	0.167828	0.0525629	0.0283273	407.071	460.883	0.426667	36.5833	15.6089	0.789587	464.329	0.841406	13.732	11.5542
5555	0.28783	0.100948	0.0774394	0.222729	0.0826323	0.347923	0.0998643	0.032217	0.465944	0.102238	0.230239	0.4385	0.0633758	0.40511	0.0842161	0.0546082	1385.96	0.894427	2.04252	1.82688	0.496663	9.5953	0.0162162	3	0.517311	27	0.562403	20.7996	11.6977	0.815289	209.011	0.0851844	0.070857	0.0564981	0.061964	0.0561827	0.122559	0.0352774	0.0242171	359.198	285.048	0.562403	20.7996	11.6977	0.815289	209.011	0.719816	12.6899	9.13441
5555	0.36809	0.109312	0.0779718	0.32768	0.0921563	0.429247	0.0757132	0.0311179	0.331605	0.126971	0.134634	0.270834	0.0818211	0.355224	0.10458	0.066232	509.207	0.200754	12.8695	2.5836	0.19874	70.5046	0.0177305	10	0.234714	171	0.293038	47.683	13.973	0.610712	479.765	0.135642	0.0569011	0.0488269	0.0912783	0.0433761	0.157138	0.0654328	0.0213262	312.1	497.538	0.293038	47.683	13.973	0.610712	479.765	0.588235	15.5285	9.13441
5555	0.381815	0.113094	0.0780792	0.337165	0.096322	0.410432	0.0772752	0.0311172	0.319869	0.127481	0.132451	0.27099	0.0832992	0.307783	0.0883	0.06258	565.642	0.565685	3.2295	1.82688	0.196512	50.0624	0.0183066	8	0.347454	119	0.483298	32.0746	15.5016	0.767365	410.095	0.239516	0.0957056	0.0653675	0.184804	0.0720706	0.224042	0.0861763	0.0374315	243.861	401.855	0.483298	32.0746	15.5016	0.767365	410.095	0.625485	15.7287	9.83806
5555	0.299793	0.103407	0.0776845	0.239823	0.0794495	0.378582	0.0960119	0.0382875	0.373284	0.126106	0.185911	0.343327	0.0709981	0.327027	0.0768802	0.0731461	449.125	0.388514	4.70222	1.82688	0.221855	43.3874	0.0101394	8	0.184101	98	0.582983	32.9409	19.204	0.80422	508.134	0.120448	0.0670208	0.0492842	0.0827125	0.050827	0.172389	0.0554405	0.0260618	299.902	550.619	0.582983	32.9409	19.204	0.80422	508.134	0.830455	12.5411	10.4148
5555	0.424025	0.114121	0.100953	0.381422	0.0889338	0.456141	0.0821092	0.0409545	0.382664	0.127721	0.170634	0.343318	0.0763342	0.378631	0.087333	0.0694396	450.214	0.666667	4.33283	2.88855	0.275435	52.5655	0.0114007	7	0.283129	126	0.39472	32.8902	12.9824	0.754097	404.671	0.114723	0.0978091	0.0607178	0.0804416	0.0791056	0.173009	0.0494183	0.031886	204.841	399.159	0.39472	32.8902	12.9824	0.754097	404.671	0.758473	13.6253	10.3344
5555	0.426636	0.115918	0.0698519	0.383666	0.096741	0.444543	0.075736	0.0334458	0.287888	0.0846822	0.12866	0.256009	0.0515076	0.271329	0.0647347	0.0453696	841.389	1	1.82688	1.82688	0.374239	15.0187	0.0140845	4	0.138479	36	0.492781	22.2437	10.9613	0.764057	188.151	0.113805	0.0826614	0.0354691	0.0974806	0.0729055	0.147491	0.0286249	0.019688	807.087	679.487	0.492781	22.2437	10.9613	0.764057	188.151	0.676599	14.9118	10.0893
5555	0.358019	0.0852531	0.0663461	0.320261	0.0693463	0.448608	0.0725867	0.0269309	0.277032	0.088438	0.130593	0.234809	0.0570174	0.289196	0.0793296	0.0453949	711.667	0.894427	2.04252	1.82688	0.553709	15.0187	0.00353357	2	0.19839	36	0.435143	34.6205	15.0648	0.819471	382.143	0.109866	0.0757175	0.0560363	0.0772012	0.0530936	0.14212	0.0496084	0.0340135	352.614	520.6	0.435143	34.6205	15.0648	0.819471	382.143	0.759243	15.4071	11.6977
5555	0.18822	0.0888001	0.0699855	0.139668	0.0664525	0.269166	0.0743961	0.0354115	0.191906	0.0777717	0.0932392	0.160574	0.0476891	0.186274	0.0563598	0.0413153	274.2	1.26491	1.44428	1.82688	0.361745	16.6875	0.00608273	5	0.0529885	48	0.51768	37.7617	19.5485	0.852637	628.701	0.196953	0.0892763	0.0732506	0.119641	0.0665276	0.219344	0.106247	0.0367458	194.457	364.004	0.51768	37.7617	19.5485	0.852637	628.701	0.710742	12.7228	9.0426
5555	0.370589	0.0961789	0.0634373	0.320637	0.078	0.462871	0.0853356	0.0305416	0.313492	0.101799	0.141203	0.274529	0.0631455	0.333885	0.0805815	0.0547354	419.035	0.784465	2.32883	1.82688	0.298802	35.8781	0.0174564	7	0.252537	86	0.411054	31.1107	12.7882	0.787817	322.068	0.0875538	0.0570157	0.0428672	0.0665295	0.0435623	0.148031	0.0337558	0.0220958	374.538	476.547	0.411054	31.1107	12.7882	0.787817	322.068	0.39743	19.7713	7.85771
5555	0.309807	0.105526	0.0988014	0.251434	0.0773589	0.408307	0.096459	0.043079	0.310786	0.0794307	0.127463	0.28108	0.0518346	0.300442	0.0668477	0.0388452	444.9	0.447214	4.08503	1.82688	0.222127	50.0624	0.00735294	7	0.229345	120	0.623215	32.1785	20.0541	0.855688	589.485	0.109993	0.0564404	0.045158	0.0739874	0.0422722	0.148845	0.0528047	0.0217751	274.765	359.943	0.623215	32.1785	20.0541	0.855688	589.485	0.551044	16.9048	9.3153
5555	0.181824	0.0774361	0.0490912	0.147145	0.0586985	0.246319	0.0555441	0.0294887	0.260439	0.076287	0.113378	0.208111	0.0508507	0.216598	0.0872425	0.0372781	433.882	1.26491	1.44428	1.82688	0.5645	7.09218	0.00392157	1	0.0368671	15	0.436266	32.7058	14.2684	0.778999	351.271	0.133893	0.0859774	0.0577847	0.0760584	0.0610232	0.135947	0.0785301	0.037839	199.46	399.322	0.436266	32.7058	14.2684	0.778999	351.271	0.764316	14.3413	10.9613
5555	0.198794	0.0860704	0.0564848	0.156149	0.066425	0.290341	0.0688333	0.0319725	0.248333	0.0654669	0.102147	0.205314	0.0357799	0.239165	0.0769727	0.0389329	297.545	0.4	3.2295	1.2918	0.655583	4.58905	0.00380228	1	0.0241971	11	0.508339	27.9534	14.2098	0.775244	330.829	0.125796	0.0730971	0.0550725	0.0885457	0.0481401	0.15593	0.0558612	0.0358301	194.72	462.024	0.508339	27.9534	14.2098	0.775244	330.829	0.746788	13.1738	9.83806
5555	0.256929	0.0982582	0.0859647	0.189306	0.0764787	0.345787	0.103712	0.0358882	0.368341	0.150766	0.178557	0.312568	0.0901669	0.327519	0.103643	0.0829827	389.379	0.525226	4.91903	2.5836	0.182866	73.8421	0.0201238	13	0.272203	171	0.605257	29.0296	17.5704	0.873314	455.151	0.148896	0.0721788	0.0567638	0.109102	0.0520994	0.197717	0.061324	0.0307115	224.26	419.681	0.605257	29.0296	17.5704	0.873314	455.151	0.792923	12.4073	9.83806
5555	0.227685	0.106173	0.0876065	0.16483	0.0792676	0.308752	0.0960596	0.042069	0.398639	0.13445	0.165033	0.355308	0.080172	0.35892	0.0902588	0.0735646	414.67	0.565685	3.2295	1.82688	0.208412	46.7249	0.0149925	10	0.241408	137	0.650457	30.0534	19.5485	0.896285	499.79	0.12013	0.0656315	0.0551233	0.0795136	0.0505611	0.158523	0.0585908	0.0249615	242.12	411.304	0.650457	30.0534	19.5485	0.896285	499.79	0.655555	15.887	10.4148
5555	0.244557	0.104038	0.0837079	0.191579	0.0784319	0.334677	0.085542	0.0402112	0.435191	0.15649	0.194814	0.354372	0.0967442	0.375716	0.138357	0.082942	353.848	0.766965	3.76621	2.88855	0.175415	68.8358	0.0150754	9	0.203689	140	0.648626	27.9534	18.1313	0.836357	458.905	0.120925	0.0644533	0.0679384	0.0840363	0.0446515	0.163117	0.0551084	0.0292098	269.989	425.234	0.648626	27.9534	18.1313	0.836357	458.905	0.698806	15.2438	10.6525
5555	0.335143	0.102756	0.0847782	0.285312	0.080617	0.418693	0.0855765	0.0364675	0.367536	0.110349	0.161888	0.323879	0.0663155	0.330679	0.0887952	0.0602558	388.904	0.894427	2.04252	1.82688	0.165799	69.253	0.0114833	12	0.262421	173	0.412907	45.1206	18.6306	0.793763	628.283	0.160317	0.0805646	0.0567397	0.115524	0.0630106	0.184776	0.067389	0.0291583	439.587	324.941	0.412907	45.1206	18.6306	0.793763	628.283	0.888957	13.0785	11.6262
5555	0.298573	0.114364	0.0931958	0.233775	0.0880415	0.378526	0.103389	0.0426146	0.497828	0.129606	0.245363	0.494147	0.082939	0.456409	0.0599249	0.0665771	851.882	0.632456	4.08503	2.5836	0.22485	63.4124	0.0135747	9	0.472792	142	0.592066	31.0099	18.3599	0.828666	451.813	0.129679	0.0523412	0.0463341	0.102125	0.0411915	0.170049	0.044451	0.0182875	425.707	328.438	0.592066	31.0099	18.3599	0.828666	451.813	0.841085	13.8229	11.6262
5555	0.291471	0.10753	0.0770739	0.249853	0.0843273	0.349192	0.0685538	0.0381364	0.27909	0.0778764	0.109376	0.234031	0.0491965	0.281449	0.0790086	0.0409091	475.833	0.632456	2.88855	1.82688	0.331043	17.5218	0.0124069	5	0.166597	59	0.496139	30.3642	15.0648	0.773465	415.518	0.227254	0.117018	0.0553872	0.201763	0.103878	0.233233	0.0475583	0.0248201	744.232	360.791	0.496139	30.3642	15.0648	0.773465	415.518	0.737177	13.6864	10.0893
5555	0.31652	0.118511	0.0844881	0.241997	0.092256	0.323377	0.115752	0.0434351	0.242388	0.0949274	0.109959	0.201448	0.0622304	0.235069	0.0717031	0.0469842	448.25	0.784465	2.32883	1.82688	0.268303	21.6937	0.0204082	6	0.178529	75	0.626428	27.7436	17.3794	0.83239	419.69	0.177523	0.107668	0.0436498	0.136688	0.0854127	0.229046	0.0660191	0.036144	914.624	379.241	0.626428	27.7436	17.3794	0.83239	419.69	0.809266	12.8695	10.4148
5555	0.30462	0.0927043	0.093165	0.270118	0.0726631	0.404747	0.0670829	0.0329563	0.470347	0.131782	0.174675	0.399391	0.073489	0.40742	0.133204	0.077153	520.966	0.525226	3.47828	1.82688	0.296155	24.1968	0.00694444	5	0.135135	58	0.699034	27.7812	19.42	0.912896	427.616	0.14257	0.0926545	0.0640825	0.0976679	0.0721893	0.217586	0.0667778	0.0343906	497.676	744.97	0.699034	27.7812	19.42	0.912896	427.616	0.56185	19.6443	11.0371
5555	0.501635	0.114475	0.115802	0.427614	0.0917611	0.603664	0.127757	0.0392661	0.27149	0.0719012	0.108158	0.231356	0.044668	0.279231	0.0756338	0.0391596	281.429	0.371391	4.91903	1.82688	0.487706	8.76092	0.00495049	2	0.0478223	21	0.527046	24.5102	12.918	0.898422	262.828	0.153533	0.0618203	0.0486795	0.112807	0.0471246	0.203592	0.0622373	0.023871	332.709	392.243	0.527046	24.5102	12.918	0.898422	262.828	0.746753	12.4744	9.3153
5555	0.342075	0.103635	0.0656205	0.295324	0.0828753	0.387818	0.0796329	0.0353047	0.300978	0.0855256	0.123475	0.26046	0.056089	0.269376	0.0769636	0.0418326	507.554	0.632456	2.88855	1.82688	0.213987	38.3812	0.00615385	6	0.141104	66	0.533069	42.9414	22.8908	0.824215	759.697	0.151882	0.10054	0.0395814	0.116722	0.0802406	0.194535	0.0551988	0.0335107	611.288	486.177	0.533069	42.9414	22.8908	0.824215	759.697	0.642702	19.8975	12.7882
5555	0.245587	0.103816	0.0766558	0.192609	0.0770538	0.305639	0.0829298	0.0416851	0.347567	0.124977	0.147	0.297768	0.0771783	0.306314	0.0916519	0.0662589	461.199	0.339887	10.7499	3.65376	0.130939	146.85	0.0100313	16	0.300951	341	0.425543	56.7106	24.1328	0.813741	1151.02	0.115027	0.0662656	0.0538994	0.0853616	0.0531704	0.148797	0.0465758	0.022134	409.181	394.269	0.425543	56.7106	24.1328	0.813741	1151.02	0.766965	18.8311	14.4428
5555	0.293436	0.110463	0.0855595	0.239519	0.085356	0.372572	0.0887869	0.0404029	0.241063	0.0931853	0.111589	0.202815	0.0612082	0.251995	0.0691862	0.0467272	309.709	0.447214	5.77711	2.5836	0.27667	45.8905	0.00754148	5	0.191494	115	0.529431	31.8134	16.843	0.876034	427.616	0.132524	0.084004	0.0652823	0.0881024	0.0572647	0.153164	0.0643003	0.0395611	191.157	256.092	0.529431	31.8134	16.843	0.876034	427.616	0.847141	11.9098	10.0893
5555	0.26388	0.0950202	0.0833305	0.212088	0.0695524	0.373834	0.0853305	0.0390042	0.21901	0.0888479	0.112025	0.184357	0.0548983	0.228764	0.0640505	0.0470398	379.026	0.830455	3.47828	2.88855	0.309226	32.5406	0.00700117	6	0.124471	78	0.595519	33.1114	19.7185	0.954236	503.544	0.149773	0.0789969	0.0620856	0.115907	0.0621577	0.173566	0.0538911	0.0282804	438.033	362.105	0.595519	33.1114	19.7185	0.954236	503.544	0.854906	12.9985	11.1125
5555	0.627684	0.134426	0.0926654	0.568544	0.109168	0.620402	0.120135	0.0434673	0.301936	0.0993003	0.144805	0.267048	0.0581667	0.324649	0.0739839	0.0561548	453.214	0.766965	3.76621	2.88855	0.292235	54.6515	0.00679348	5	0.262348	131	0.24	48.4425	11.6262	0.666296	394.659	0.154264	0.0789723	0.0439355	0.118505	0.0653871	0.220706	0.0585828	0.0238101	336.157	316.593	0.24	48.4425	11.6262	0.666296	394.659	0.632456	13.0785	8.27156
5555	0.316642	0.118625	0.0899685	0.261756	0.090258	0.389262	0.0919299	0.0454903	0.189311	0.0837619	0.0980934	0.155728	0.0528734	0.218104	0.059351	0.0433665	209.141	0.542326	5.32623	2.88855	0.222553	56.3202	0.0129108	11	0.09534	130	0.450968	39.795	17.9463	0.759546	482.268	0.155947	0.0914044	0.0516424	0.104259	0.0646686	0.166617	0.074627	0.0394619	298.659	183.726	0.450968	39.795	17.9463	0.759546	482.268	0.824621	12.918	10.6525
5555	0.313677	0.106242	0.0862956	0.246477	0.0810004	0.39632	0.106487	0.0406735	0.324324	0.117023	0.148311	0.281069	0.071072	0.293747	0.0836517	0.0639886	309.44	0.632456	4.5672	2.88855	0.160519	75.928	0.0136842	13	0.178784	182	0.73706	29.3796	21.6545	0.962283	546.515	0.165463	0.0847879	0.0864215	0.110112	0.0608167	0.209353	0.0801999	0.0365973	404.064	320.837	0.73706	29.3796	21.6545	0.962283	546.515	0.815553	13.4403	10.9613
5555	0.302961	0.0883595	0.0784394	0.263057	0.0714097	0.418629	0.0723434	0.029581	0.333308	0.0969829	0.14475	0.306649	0.0637564	0.36072	0.0653968	0.0483521	533.33	0.742781	3.47828	2.5836	0.382416	39.2156	0.00615006	5	0.19197	97	0.435279	38.6947	16.843	0.75638	478.93	0.0617911	0.0394642	0.0318273	0.0408462	0.0275896	0.0928233	0.029971	0.017381	457.515	755.822	0.435279	38.6947	16.843	0.75638	478.93	0.768911	13.4403	10.3344
5555	0.412907	0.11189	0.0854687	0.367145	0.0922936	0.475087	0.0837017	0.0341087	0.325383	0.116695	0.16471	0.264792	0.0713585	0.264921	0.106183	0.0614039	280.283	0.350823	5.20741	1.82688	0.294591	19.1906	0.0104384	5	0.0946252	50	0.371783	34.3968	12.7882	0.687111	380.474	0.11119	0.0922765	0.0447026	0.0891291	0.0748532	0.177214	0.0370463	0.0299626	386.153	313.623	0.371783	34.3968	12.7882	0.687111	380.474	0.740483	13.6253	10.0893
5555	0.379976	0.12759	0.118852	0.302729	0.0942147	0.449553	0.124897	0.0508966	0.276526	0.0894017	0.128463	0.241676	0.0546523	0.274836	0.0691825	0.0482699	348.838	0.5547	4.65765	2.5836	0.224456	56.7374	0.0115533	9	0.22563	136	0.617611	28.4489	17.5704	0.857573	426.782	0.141943	0.10605	0.0656433	0.0917876	0.0787981	0.189319	0.0715106	0.0416027	358.16	337.132	0.617611	28.4489	17.5704	0.857573	426.782	0.659768	11.9098	7.85771
5555	0.299804	0.106386	0.112317	0.250995	0.075633	0.445241	0.0847669	0.0464651	0.322978	0.100508	0.156779	0.275877	0.0635324	0.338249	0.0891686	0.0525191	481.177	0.471405	3.8754	1.82688	0.409414	25.8656	0.00945626	4	0.205621	62	0.548062	23.6879	12.9824	0.895904	279.515	0.18306	0.0999684	0.0651486	0.134744	0.0846824	0.235839	0.0755837	0.0270576	524.552	361.165	0.548062	23.6879	12.9824	0.895904	279.515	0.735215	11.1125	8.17006
5555	0.450301	0.111889	0.107326	0.407882	0.0881264	0.588053	0.0828781	0.0388029	0.333419	0.0854918	0.139121	0.289564	0.0549272	0.355512	0.0859064	0.0432265	281.662	0.270914	6.74339	1.82688	0.309894	30.8718	0.0107066	5	0.171834	74	0.355479	32.7058	11.6262	0.712457	278.264	0.128214	0.0805002	0.0555964	0.0887113	0.067319	0.165998	0.0572548	0.0229628	522.857	315.724	0.355479	32.7058	11.6262	0.712457	278.264	0.722698	11.4454	8.27156
5555	0.522699	0.120166	0.116224	0.476773	0.0978713	0.602752	0.0939763	0.0384191	0.301509	0.0953138	0.151779	0.253322	0.059561	0.308616	0.0879205	0.0495523	315.109	0.565685	3.2295	1.82688	0.420919	19.1906	0.00879121	4	0.138888	46	0.54748	25.0822	13.732	0.826805	266.165	0.100648	0.0364221	0.0322303	0.072146	0.0284942	0.120926	0.0429222	0.0125907	370.722	345.686	0.54748	25.0822	13.732	0.826805	266.165	0.8	11.6441	9.3153
5555	0.328129	0.0980673	0.0824156	0.282443	0.0737749	0.367118	0.0810307	0.0383683	0.37551	0.118089	0.172264	0.332898	0.0701312	0.320163	0.089987	0.0662858	495.443	0.454077	6.36138	2.88855	0.1654	91.3639	0.00942803	15	0.291295	212	0.39794	55.1857	21.9606	0.708989	902.375	0.117975	0.0742071	0.0448352	0.0854555	0.0626006	0.177716	0.0486776	0.0218285	295.992	345.2	0.39794	55.1857	21.9606	0.708989	902.375	0.891157	16.9048	15.0648
5555	0.485989	0.116175	0.0985464	0.435002	0.0924179	0.567123	0.0972251	0.0397479	0.377395	0.117722	0.14961	0.315644	0.0749865	0.35878	0.110451	0.0602625	483.203	0.299813	8.61738	2.5836	0.335926	28.7859	0.0122549	5	0.291479	69	0.514476	24.8567	12.7882	0.8993	251.564	0.125985	0.0893717	0.0508832	0.0864375	0.0719965	0.182101	0.0583499	0.0289596	340.005	390.581	0.514476	24.8567	12.7882	0.8993	251.564	0.801638	11.2802	9.0426
5555	0.433501	0.108793	0.128612	0.379031	0.0901124	0.590962	0.102324	0.0335556	0.358929	0.106309	0.143803	0.295835	0.0773314	0.388245	0.109174	0.0431668	314	0.447214	1.44428	0.6459	1.15299	1.66875	0.00294118	1	0.0110694	4	0.683017	19.0075	12.9824	0.926993	201.918	0.142187	0.0818591	0.0513977	0.0936273	0.0713639	0.193167	0.0682235	0.020467	439.586	436.984	0.683017	19.0075	12.9824	0.926993	201.918	0.72101	10.7499	7.7508
5555	0.404436	0.12285	0.105356	0.331957	0.0937983	0.504897	0.120536	0.0470999	0.319278	0.0997713	0.115536	0.272298	0.0624439	0.322072	0.0855601	0.0539117	372.862	0.496139	5.20741	2.5836	0.383273	24.1968	0.0110497	4	0.227165	66	0.576151	22.4212	12.918	0.828811	229.87	0.123186	0.0642509	0.0694283	0.0901733	0.0474958	0.162587	0.0509242	0.0252487	384.613	383.08	0.576151	22.4212	12.918	0.828811	229.87	0.885438	10.2126	9.0426
5555	0.359504	0.124511	0.139778	0.304852	0.0903306	0.500847	0.0985642	0.0520319	0.385042	0.119687	0.192374	0.344147	0.0688638	0.363993	0.0887167	0.0667838	304.246	0.441726	4.13578	1.82688	0.349237	23.7796	0.0104987	4	0.116914	49	0.685994	20.7996	14.2684	0.845259	253.65	0.114724	0.0506252	0.0505371	0.0602291	0.0392989	0.167391	0.0720917	0.018496	382.739	353.358	0.685994	20.7996	14.2684	0.845259	253.65	0.753027	10.4348	7.85771
5555	0.40614	0.111817	0.120779	0.353529	0.0861866	0.535573	0.0993003	0.0405812	0.586931	0.134352	0.277913	0.54303	0.0766149	0.519327	0.117873	0.0780415	601.98	0.287183	6.36138	1.82688	0.249	40.8843	0.0181818	8	0.396853	92	0.425208	29.9213	12.7228	0.790116	289.528	0.108246	0.0734049	0.0468841	0.082161	0.0619022	0.1722	0.041982	0.0213318	421.929	458.675	0.425208	29.9213	12.7228	0.790116	289.528	0.688468	12.0144	8.27156
5555	0.335601	0.107119	0.112485	0.264726	0.0879651	0.486424	0.117585	0.0333725	0.480989	0.117643	0.219071	0.444211	0.0691433	0.393636	0.0962587	0.0666952	481.378	0.525226	3.47828	1.82688	0.366154	15.4359	0.0108401	4	0.241448	43	0.670402	21.9701	14.7288	0.936032	269.085	0.133914	0.0490794	0.0536247	0.0984388	0.038708	0.19632	0.0561214	0.0178037	407.558	421.933	0.670402	21.9701	14.7288	0.936032	269.085	0.748149	11.056	8.27156
5555	0.493516	0.102323	0.113284	0.473522	0.0769174	0.572741	0.0609489	0.0401685	0.206323	0.055841	0.0786948	0.172227	0.0340636	0.235367	0.0608701	0.0301867	NaN	NaN	0	0	NaN	0	0	0	0	0	0.790184	18.4958	14.615	1.00774	238.631	0.108193	0.0956656	0.0621597	0.0770907	0.0778602	0.166376	0.0476192	0.0306464	437.744	438.599	0.790184	18.4958	14.615	1.00774	238.631	0.83914	13.0625	10.9613
5555	0.392167	0.159569	0.0994061	0.30982	0.128522	0.409502	0.130307	0.0528084	0.339746	0.146042	0.157428	0.295059	0.0905039	0.302599	0.0876764	0.077208	344.935	0.306786	8.42151	2.5836	0.13358	115.144	0.0145044	18	0.275381	295	0.394745	45.9316	18.1313	0.674151	773.882	0.111435	0.0729338	0.0496786	0.069943	0.0419796	0.117503	0.057837	0.0417759	212.725	258.553	0.394745	45.9316	18.1313	0.674151	773.882	0.764449	12.8695	9.83806
5555	0.398383	0.120167	0.0869245	0.331976	0.0922201	0.445744	0.111647	0.0453998	0.341526	0.0864304	0.157491	0.303673	0.0530873	0.318151	0.0798293	0.045201	490.886	0.350823	5.20741	1.82688	0.229735	36.7124	0.00972054	8	0.209541	74	0.337899	46.5093	15.7154	0.780156	594.491	0.129836	0.0757423	0.0438762	0.0887613	0.0560239	0.151964	0.0612168	0.030521	356.895	268.948	0.337899	46.5093	15.7154	0.780156	594.491	0.813157	14.2976	11.6262
5555	0.420327	0.124881	0.125631	0.376858	0.101501	0.500717	0.0841866	0.0397959	0.32088	0.106947	0.161966	0.262878	0.0739519	0.332184	0.100604	0.0497712	506.343	0.447214	4.08503	1.82688	0.382748	14.6015	0.0171674	4	0.168112	41	0.311925	24.8483	7.7508	0.632329	195.243	0.0859057	0.0833296	0.0682833	0.0574994	0.0647767	0.169126	0.0427498	0.0301134	359.869	412.08	0.311925	24.8483	7.7508	0.632329	195.243	0.468165	11.0371	5.1672
5555	0.460104	0.125938	0.0793985	0.408818	0.102172	0.480789	0.0912819	0.0402289	0.449555	0.142025	0.20137	0.39967	0.0897389	0.370023	0.106732	0.0738904	569.198	0.5547	5.20741	2.88855	0.153409	107.634	0.00914205	13	0.310394	252	0.240699	74.5588	17.9463	0.493692	701.291	0.0687354	0.0431065	0.0375863	0.0513234	0.0316962	0.113747	0.0273083	0.0174845	292.799	685.61	0.240699	74.5588	17.9463	0.493692	701.291	0.586172	16.0438	9.40445
5555	0.470556	0.101897	0.155773	0.381166	0.0705567	0.551322	0.152189	0.0472629	0.353438	0.204245	0.121918	0.298666	0.139017	0.449439	0.0973629	0.0938355	631.543	0.421637	4.33283	1.82688	0.361919	14.6015	0.037037	3	0.301048	30	0.424895	17.1984	7.30752	0.810421	104.714	0.140523	0.0516944	0.0558439	0.106958	0.0375309	0.207809	0.0522085	0.0220741	412.931	473.868	0.424895	17.1984	7.30752	0.810421	104.714	0.565685	10.2126	5.77711
5555	0.327503	0.111249	0.0991405	0.261304	0.0864554	0.384871	0.104762	0.0405149	0.257914	0.0889402	0.10097	0.218402	0.0542311	0.238525	0.0711118	0.0476644	285.348	0.485071	3.76621	1.82688	0.365931	27.5343	0.00503778	4	0.0800406	66	0.791587	27.8861	22.0743	0.908467	511.471	0.145049	0.0652461	0.0622584	0.107695	0.0496156	0.185186	0.0587659	0.0249559	331.513	330.666	0.791587	27.8861	22.0743	0.908467	511.471	0.876537	14.5148	12.7228
5555	0.2987	0.11943	0.0922317	0.232304	0.0929672	0.329321	0.104916	0.0430687	0.358044	0.125474	0.16742	0.314921	0.0750514	0.308336	0.0887589	0.0690412	799.495	0.420703	6.86601	2.88855	0.0862569	222.361	0.0112657	34	0.355521	533	0.615017	58.3602	35.8925	0.84525	1508.96	0.176136	0.106479	0.0529679	0.130148	0.0801684	0.183141	0.0715654	0.0420822	361.725	470.837	0.615017	58.3602	35.8925	0.84525	1508.96	0.764704	20.2714	15.5016
5555	0.419667	0.109706	0.0884269	0.374069	0.0885677	0.546648	0.0835788	0.037172	0.331094	0.0924594	0.117788	0.281113	0.0563659	0.333428	0.0933082	0.0496372	319.434	0.406138	6.36138	2.5836	0.38004	34.6265	0.0121359	5	0.223958	83	0.34064	32.1785	10.9613	0.788843	277.846	0.108445	0.0888317	0.0369416	0.0784024	0.0757646	0.19458	0.0452615	0.0240278	237.467	389.48	0.34064	32.1785	10.9613	0.788843	277.846	0.646813	12.7882	8.27156
5555	0.490389	0.146285	0.100513	0.415846	0.117842	0.564186	0.125528	0.0473552	0.311577	0.112406	0.156598	0.284093	0.0715533	0.287096	0.0661107	0.0579071	342.2	0.331042	5.51857	1.82688	0.193792	47.9765	0.0103926	9	0.215162	115	0.364131	41.5239	15.1201	0.590084	397.162	0.12458	0.0719069	0.0620864	0.0734598	0.0503759	0.168972	0.070508	0.0317619	173.904	353.654	0.364131	41.5239	15.1201	0.590084	397.162	0.77658	11.6441	9.0426
5555	0.247475	0.092671	0.0684429	0.204601	0.0702833	0.354619	0.0715068	0.0353505	0.258731	0.0673211	0.108072	0.2236	0.0445972	0.236281	0.0664821	0.0328178	536.667	0.485071	3.76621	1.82688	0.610271	10.0125	0.00251256	2	0.0845988	24	0.545528	37.0648	20.2199	0.865253	583.644	0.0912042	0.0601661	0.0483054	0.0684565	0.0468537	0.146516	0.0353023	0.0215021	501.414	610.559	0.545528	37.0648	20.2199	0.865253	583.644	0.570066	20.3945	11.6262
5555	0.365911	0.0955886	0.0641644	0.322625	0.0739335	0.398729	0.0773413	0.0351988	0.2712	0.0532736	0.0742526	0.222224	0.0376244	0.299118	0.0822616	0.0234112	NaN	NaN	0	0	NaN	0	0	0	0	0	0.393073	19.7185	7.7508	0.745953	149.353	0.100871	0.0885051	0.0399947	0.0856557	0.072672	0.152146	0.0281231	0.0274002	566.153	507.684	0.393073	19.7185	7.7508	0.745953	149.353	0.558849	11.7866	6.58691
5555	0.192626	0.0722519	0.0596206	0.148978	0.0596024	0.290517	0.0679951	0.0227738	0.248806	0.0719087	0.128309	0.224602	0.0382906	0.280761	0.0575802	0.043705	385	0.666667	1.9377	1.2918	0.735329	3.75468	0.0113636	2	0.0463975	9	0.625032	21.9701	13.732	0.90818	249.895	0.0966742	0.0604993	0.0396074	0.0664033	0.047431	0.135936	0.045563	0.0215717	482.155	470.86	0.625032	21.9701	13.732	0.90818	249.895	0.843274	12.2551	10.3344
5555	0.258943	0.0936458	0.0708794	0.21266	0.070477	0.354816	0.0758804	0.0369208	0.34979	0.113841	0.154913	0.299329	0.0668771	0.331052	0.0954525	0.0632163	492.969	0.392232	7.36439	2.88855	0.283269	52.9827	0.0083682	6	0.264594	127	0.494768	36.3659	17.9927	0.854657	530.662	0.127089	0.0794745	0.0451345	0.0949789	0.0659296	0.156962	0.0504679	0.0236513	394.705	489.433	0.494768	36.3659	17.9927	0.854657	530.662	0.724042	15.2438	11.0371
5555	0.416012	0.109089	0.0952122	0.355982	0.0881874	0.516457	0.104346	0.0363736	0.438722	0.120358	0.203521	0.400761	0.0701897	0.397528	0.0938196	0.0679136	529.813	0.319235	8.0931	2.5836	0.195324	71.3389	0.0128056	11	0.389222	171	0.325334	44.3936	14.4428	0.688438	502.293	0.148294	0.0590855	0.0543235	0.111965	0.045392	0.183855	0.0563665	0.0213491	199.598	317.432	0.325334	44.3936	14.4428	0.688438	502.293	0.858221	12.1354	10.4148
5555	0.284726	0.104868	0.0828406	0.237403	0.0775702	0.365552	0.0799333	0.0427753	0.364215	0.135524	0.168731	0.325722	0.0794684	0.311339	0.083677	0.0762888	367.912	0.353553	7.30752	2.5836	0.13458	113.892	0.0122186	19	0.240101	273	0.535455	45.0698	24.1328	0.740579	789.317	0.096666	0.0627475	0.0502642	0.0659776	0.0425319	0.122878	0.0452457	0.0297376	221.593	456.229	0.535455	45.0698	24.1328	0.740579	789.317	0.776493	15.0648	11.6977
5555	0.304555	0.110694	0.0763353	0.250924	0.0876125	0.43716	0.088324	0.0378152	0.438264	0.11343	0.196208	0.397728	0.0667334	0.374566	0.0951995	0.0636919	529.213	0.784465	2.32883	1.82688	0.288885	39.2156	0.0102041	7	0.2778	94	0.703305	25.7146	18.0852	0.91634	385.481	0.242543	0.0906974	0.0642786	0.200875	0.0775677	0.264206	0.0718215	0.0248731	363.814	628.244	0.703305	25.7146	18.0852	0.91634	385.481	0.647126	15.2027	9.83806
5555	0.228122	0.0984085	0.0688883	0.171006	0.076261	0.299974	0.0871075	0.035691	0.430625	0.157573	0.177941	0.368219	0.0966678	0.354382	0.115139	0.0852452	495.626	0.525226	3.47828	1.82688	0.172406	61.3265	0.0193237	12	0.255233	168	0.392486	40.1758	15.7684	0.748201	539.84	0.133192	0.0785366	0.0561298	0.0977301	0.0542386	0.161907	0.0552307	0.0364961	423.939	614.776	0.392486	40.1758	15.7684	0.748201	539.84	0.859412	14.1804	12.1868
5555	0.270091	0.0996781	0.0848386	0.212335	0.0771445	0.332527	0.0910096	0.0367812	0.360607	0.128926	0.192589	0.330825	0.0763298	0.340425	0.0751703	0.0706921	461.633	0.468165	5.51857	2.5836	0.0992207	125.156	0.0155721	23	0.239289	279	0.531737	44.7959	23.8196	0.699892	926.989	0.148886	0.0609332	0.0587183	0.101125	0.0443009	0.196908	0.0702392	0.0258179	252.774	501.239	0.531737	44.7959	23.8196	0.699892	926.989	0.697486	15.7154	10.9613
5555	0.297303	0.112121	0.0844274	0.238772	0.0903904	0.398986	0.0949275	0.036759	0.306696	0.117639	0.137121	0.251667	0.0714733	0.257393	0.0951587	0.0639075	255.116	0.133333	13.7016	1.82688	0.204297	64.664	0.00806452	11	0.120839	155	0.570826	36.5605	20.8697	0.681412	614.516	0.131459	0.0653084	0.059516	0.0983412	0.0502303	0.156962	0.0519926	0.024861	177.865	379.56	0.570826	36.5605	20.8697	0.681412	614.516	0.756862	12.9985	9.83806
5555	0.43367	0.118205	0.0948843	0.360047	0.097585	0.541483	0.126052	0.0364345	0.238214	0.071716	0.101871	0.20367	0.0455286	0.27453	0.0655169	0.0367685	NaN	NaN	0	0	NaN	0	0	0	0	0	0.533586	18.9084	10.0893	0.915994	163.12	0.121593	0.0724085	0.0527564	0.0926837	0.0547415	0.178407	0.0461517	0.0277865	472.778	779.421	0.533586	18.9084	10.0893	0.915994	163.12	0.741186	9.85924	7.30752
5555	0.290419	0.0807824	0.0912095	0.229043	0.0657652	0.471215	0.0973872	0.0258858	0.317602	0.0930486	0.135031	0.269295	0.0668686	0.358915	0.0897458	0.0383659	354.053	0.525226	3.47828	1.82688	0.634632	7.92655	0.0105263	2	0.0782403	19	0.808215	15.0787	12.1868	0.992342	160.2	0.103594	0.0289722	0.0455942	0.0726357	0.0228897	0.155386	0.0462682	0.00980297	301.119	624.6	0.808215	15.0787	12.1868	0.992342	160.2	0.809938	10.2126	8.27156
5555	0.518864	0.109333	0.0750408	0.48133	0.0894903	0.539641	0.0749216	0.0329207	0.286585	0.0912244	0.100025	0.255497	0.0629094	0.300441	0.0623429	0.0415743	352.778	0.330477	11.056	3.65376	0.359285	52.5655	0.00609756	4	0.18294	126	0.297106	41.0185	12.1868	0.672572	406.34	0.11224	0.0761727	0.0520752	0.0808371	0.0594744	0.137326	0.0483334	0.0263763	263.584	292.155	0.297106	41.0185	12.1868	0.672572	406.34	0.51292	17.6296	9.0426
5555	0.336015	0.114865	0.0783234	0.278187	0.0912036	0.403834	0.0951681	0.0395019	0.252121	0.0807164	0.119832	0.221146	0.0547588	0.274093	0.06242	0.0370351	284.667	0.496139	5.20741	2.5836	0.222824	73.8421	0.0116156	11	0.200217	185	0.499619	37.0197	18.4958	0.764651	582.393	0.1743	0.0770713	0.0537537	0.120525	0.0529007	0.21903	0.0788672	0.0347493	241.478	275.507	0.499619	37.0197	18.4958	0.764651	582.393	0.841085	13.8229	11.6262
5555	0.234831	0.108056	0.0923155	0.163745	0.0801643	0.318554	0.105551	0.0436192	0.363121	0.105782	0.158439	0.332395	0.0620728	0.347635	0.0752514	0.0594968	1841.58	0.742781	4.91903	3.65376	0.268587	51.314	0.0125874	9	0.647689	124	0.657672	30.0465	19.7607	0.867108	503.544	0.0891736	0.0560533	0.040271	0.0684045	0.0451198	0.14874	0.0333894	0.0181276	312.146	295.483	0.657672	30.0465	19.7607	0.867108	503.544	0.863126	12.0664	10.4148
5555	0.390836	0.137665	0.0863648	0.318474	0.11513	0.392502	0.117827	0.0410329	0.298719	0.123763	0.122709	0.253793	0.0846336	0.310208	0.0806116	0.0575348	290.09	0.281439	6.49121	1.82688	0.251003	27.9515	0.0125	5	0.0794118	50	0.321403	38.13	12.2551	0.704584	396.327	0.0885056	0.0527616	0.0386696	0.0612546	0.0390952	0.124361	0.0400292	0.0215716	195.117	262.9	0.321403	38.13	12.2551	0.704584	396.327	0.697405	14.1067	9.83806
5555	0.288409	0.0903515	0.110006	0.237136	0.0664312	0.465273	0.0890143	0.0373645	0.22877	0.0830472	0.105723	0.195125	0.0477239	0.25521	0.0628176	0.0482795	285.245	0.784465	3.29346	2.5836	0.410823	20.4422	0.00754717	4	0.0739446	49	0.766965	21.9606	16.843	0.976608	309.553	0.203135	0.0592746	0.0637054	0.152803	0.0476683	0.259868	0.0775586	0.0200935	399.314	386.574	0.766965	21.9606	16.843	0.976608	309.553	0.703598	12.9824	9.13441
5555	0.248716	0.114447	0.0866527	0.183804	0.0856671	0.318789	0.0987687	0.0451253	0.358633	0.119865	0.161798	0.324319	0.0718863	0.323616	0.0773871	0.0656293	446.935	0.252377	11.4454	2.88855	0.090762	172.298	0.0143541	27	0.361281	421	0.687575	43.5779	29.9631	0.869495	1015.02	0.118116	0.0699136	0.043105	0.0834997	0.0488621	0.152932	0.052715	0.0318779	219.386	329.907	0.687575	43.5779	29.9631	0.869495	1015.02	0.758947	16.1475	12.2551
5555	0.317709	0.0775696	0.0874782	0.298628	0.0651134	0.467108	0.0478254	0.0228658	0.257933	0.0441622	0.106715	0.231346	0.0330006	0.32277	0.0595558	0.0175633	692.667	1	0.6459	0.6459	0.923065	2.50312	0.00609756	1	0.136109	12	0.599263	17.3794	10.4148	0.897686	181.476	0.194071	0.0990023	0.0894496	0.152851	0.0736423	0.290875	0.0703632	0.0391207	530.936	556.361	0.599263	17.3794	10.4148	0.897686	181.476	0.50985	17.7358	9.0426
5555	0.248801	0.0784154	0.078737	0.21835	0.0636035	0.409419	0.0585223	0.0254723	0.216977	0.0516809	0.0827366	0.182047	0.034615	0.246909	0.0626633	0.0256523	325.979	0.5547	3.29346	1.82688	0.402237	20.025	0.00928793	3	0.0760444	42	0.570565	22.7537	12.9824	0.884379	291.614	0.143796	0.0675152	0.0478049	0.108914	0.0515817	0.193975	0.052118	0.0244059	409.609	533.942	0.570565	22.7537	12.9824	0.884379	291.614	0.571099	16.4673	9.40445
5555	0.286003	0.114835	0.0916444	0.218022	0.0863531	0.349169	0.105875	0.0450479	0.456272	0.134537	0.22209	0.422348	0.0787398	0.396508	0.090764	0.0753182	606.601	0.306786	8.42151	2.5836	0.0945102	189.403	0.0138675	27	0.419593	454	0.377326	59.8879	22.5973	0.727617	1066.75	0.119143	0.0583539	0.0531584	0.090423	0.0458551	0.176945	0.0452067	0.0208585	412.813	351.429	0.377326	59.8879	22.5973	0.727617	1066.75	0.751195	18.2802	13.732
5555	0.28456	0.0979104	0.0746321	0.236886	0.0762539	0.377448	0.0790446	0.0349739	0.237101	0.104856	0.115922	0.195534	0.0592476	0.230261	0.0739452	0.061142	282.956	0.142089	25.7146	3.65376	0.129855	170.629	0.00989315	25	0.176755	409	0.385442	67.7795	26.125	0.595467	1114.72	0.113535	0.0536719	0.0488287	0.0771933	0.0387925	0.175442	0.0526212	0.0227674	234.296	318.97	0.385442	67.7795	26.125	0.595467	1114.72	0.495243	21.5095	10.6525
5555	0.654119	0.1326	0.0924473	0.61893	0.11661	0.631019	0.0757984	0.0304923	0.290205	0.100662	0.163199	0.269166	0.0548841	0.300145	0.0593813	0.0612267	520.358	0.784465	3.29346	2.5836	0.384158	27.9515	0.00644122	4	0.241589	67	0.321363	39.59	12.7228	0.697843	401.751	0.157095	0.0948045	0.0864193	0.116033	0.0621194	0.178404	0.0642582	0.0461896	235.727	277.777	0.321363	39.59	12.7228	0.697843	401.751	0.663664	13.6253	9.0426
5555	0.290929	0.106732	0.103511	0.22471	0.0765514	0.398688	0.103456	0.0461292	0.366283	0.0963467	0.171358	0.334451	0.0602684	0.374747	0.0781342	0.0501022	556.164	0.512148	5.04464	2.5836	0.246959	55.903	0.01	8	0.317647	134	0.675913	28.9216	19.5485	0.935686	478.513	0.0983372	0.0575909	0.051001	0.0675863	0.0429284	0.136214	0.0456444	0.0230416	366.358	429.274	0.675913	28.9216	19.5485	0.935686	478.513	0.903394	12.8695	11.6262
5555	0.502223	0.123219	0.0949333	0.431851	0.0986367	0.525722	0.121425	0.0415537	0.438437	0.130624	0.15977	0.380767	0.0771627	0.396652	0.110718	0.0724734	580.125	0.357771	7.22138	2.5836	0.253736	53.3999	0.0163265	8	0.388674	133	0.350036	33.4187	11.6977	0.586142	363.787	0.11656	0.076184	0.0592935	0.0836502	0.0616324	0.177299	0.0500821	0.0253803	277.295	527.173	0.350036	33.4187	11.6977	0.586142	363.787	0.712233	14.1657	10.0893
5555	0.23334	0.0809184	0.0760398	0.170887	0.0635867	0.338758	0.0936292	0.0286871	0.443321	0.194828	0.17586	0.348536	0.13613	0.394313	0.156835	0.0869025	406.737	0.525226	3.47828	1.82688	0.419464	15.8531	0.0177515	3	0.125669	33	0.592402	21.587	12.7882	0.880792	226.532	0.109081	0.0477715	0.0385976	0.0807241	0.0386841	0.162041	0.0443021	0.0160204	369.632	582.642	0.592402	21.587	12.7882	0.880792	226.532	0.784465	13.1738	10.3344
5555	0.278118	0.0960419	0.0551027	0.243112	0.080425	0.368242	0.060083	0.0281853	0.249618	0.106166	0.153823	0.194613	0.0638014	0.249417	0.091536	0.0589506	461.958	0.784465	2.32883	1.82688	0.480822	10.0125	0.0168067	4	0.183005	37	0.428707	28.4269	12.1868	0.786601	250.312	0.096408	0.056329	0.0490783	0.0742708	0.0436928	0.184943	0.0356851	0.0210228	553.033	769.7	0.428707	28.4269	12.1868	0.786601	250.312	0.647821	11.2802	7.30752
5555	0.369114	0.105671	0.0824443	0.317069	0.080345	0.457413	0.0902771	0.040376	0.35083	0.104001	0.150001	0.311275	0.0680619	0.360726	0.0800831	0.0512452	687.576	0.331042	5.51857	1.82688	0.320258	27.5343	0.00769231	4	0.227539	53	0.383076	33.2121	12.7228	0.794995	357.112	0.129468	0.112809	0.0305722	0.0882899	0.0867887	0.156987	0.0609887	0.0412206	470.458	505.042	0.383076	33.2121	12.7228	0.794995	357.112	0.707107	10.9613	7.7508
5555	0.459063	0.115405	0.10793	0.409893	0.090467	0.568154	0.0883275	0.0417208	0.340105	0.0422949	0.13966	0.303534	0.0258669	0.325547	0.0796179	0.0229451	306.111	0.894427	1.44428	1.2918	0.735329	3.75468	0.00662252	2	0.0383006	9	0.420703	24.7558	10.4148	0.798495	221.109	0.133058	0.120685	0.0797191	0.0943196	0.0888061	0.207492	0.058636	0.0501551	556.702	432.893	0.420703	24.7558	10.4148	0.798495	221.109	0.68654	11.4454	7.85771
5555	0.468158	0.104902	0.132211	0.431733	0.0845447	0.619864	0.0821556	0.0341812	0.283327	0.0696192	0.0744203	0.23161	0.0484016	0.294586	0.0840927	0.0316838	NaN	NaN	0	0	NaN	0	0	0	0	0	0.602642	18.1887	10.9613	0.930445	172.298	0.16244	0.0932649	0.0663935	0.120674	0.0814185	0.229493	0.0655839	0.0238714	522.299	546.545	0.602642	18.1887	10.9613	0.930445	172.298	0.78296	10.4348	8.17006
5555	0.482111	0.101544	0.0778648	0.43217	0.0823346	0.512308	0.094525	0.0327589	0.415806	0.0734254	0.143665	0.383794	0.048069	0.36276	0.0781482	0.037012	537.695	0.175075	10.4348	1.82688	0.285029	39.6327	0.00708383	6	0.221671	106	0.417933	41.5841	17.3794	0.851661	559.865	0.124872	0.0678549	0.0718647	0.0913125	0.0457238	0.174605	0.0517251	0.0321218	295.398	624.66	0.417933	41.5841	17.3794	0.851661	559.865	0.784465	16.3018	12.7882
5555	0.332357	0.0968947	0.0660188	0.269558	0.0775088	0.402012	0.0997491	0.0325778	0.336586	0.0906304	0.138456	0.296903	0.0612068	0.299483	0.0809538	0.0432118	512.548	0.784465	2.32883	1.82688	0.308923	25.8656	0.00793651	5	0.140199	51	0.584848	30.6853	17.9463	0.776423	465.163	0.0970406	0.0632881	0.0427813	0.0666478	0.0481321	0.140954	0.0451816	0.0237164	338.391	499.796	0.584848	30.6853	17.9463	0.776423	465.163	0.673905	13.8229	9.3153
5555	0.319236	0.103647	0.0738429	0.26325	0.0798188	0.397527	0.0912793	0.0375116	0.406457	0.0997974	0.136865	0.320178	0.061126	0.415164	0.140075	0.0532053	666.067	0.392232	4.65765	1.82688	0.694804	6.2578	0.00806452	1	0.143658	15	0.369832	24.4505	9.0426	0.796219	196.495	0.12905	0.0669358	0.0464148	0.0884553	0.0476511	0.146682	0.0595805	0.0289819	470.97	533.27	0.369832	24.4505	9.0426	0.796219	196.495	0.502983	15.6222	7.85771
5555	0.634216	0.109592	0.107238	0.583956	0.0902534	0.564182	0.118299	0.0338392	0.434278	0.114176	0.138301	0.355379	0.0668648	0.339627	0.134492	0.0642782	727.16	0.784465	3.29346	2.5836	0.813268	10.4297	0.00675676	2	0.150803	25	0.541491	21.4707	11.6262	0.95509	235.293	0.153191	0.104691	0.0449348	0.112286	0.0781684	0.238318	0.0631869	0.0415051	467.399	459.008	0.541491	21.4707	11.6262	0.95509	235.293	0.53033	14.615	7.7508
5555	0.212719	0.0888979	0.0694229	0.152139	0.0716944	0.243253	0.0900865	0.0291539	0.136472	0.116498	0.0973119	0.108273	0.0807624	0.186739	0.0478139	0.0537556	445.43	0.525226	3.47828	1.82688	0.234853	44.639	0.0343137	7	0.242815	113	0.40679	24.1846	9.83806	0.760765	222.778	0.168592	0.0720663	0.0612202	0.107262	0.0544889	0.176103	0.084579	0.0275622	255.421	332.103	0.40679	24.1846	9.83806	0.760765	222.778	0.742781	10.9993	8.17006
5555	0.136134	0.0812589	0.0557829	0.0939142	0.0635763	0.18267	0.0614501	0.029253	0.15101	0.0749789	0.0772171	0.107358	0.0546226	0.17748	0.0667271	0.0313164	366.106	0.784465	2.32883	1.82688	0.309857	27.5343	0.0110092	6	0.0552819	66	0.379729	34.6927	13.1738	0.680104	437.212	0.113692	0.054944	0.0461333	0.0825516	0.0389616	0.129981	0.0483215	0.024867	499.413	359.823	0.379729	34.6927	13.1738	0.680104	437.212	0.761905	13.5639	10.3344
5555	0.20611	0.0949784	0.0678072	0.137199	0.0770437	0.237018	0.100119	0.0316675	0.0958867	0.106246	0.0871933	0.080417	0.0602618	0.158158	0.0256803	0.0648386	511.5	1	0.6459	0.6459	1.672	0.834374	0	0	0	0	0.604364	13.6864	8.27156	0.924833	101.376	0.15074	0.0568961	0.0726162	0.101772	0.0429054	0.213075	0.0718172	0.02255	384.104	373.297	0.604364	13.6864	8.27156	0.924833	101.376	0.701646	11.6441	8.17006
5555	0.329301	0.107747	0.0709741	0.271938	0.0861306	0.347966	0.0943422	0.0360321	0.217099	0.108319	0.0855462	0.174513	0.0772102	0.265077	0.0708793	0.0451094	271.484	0.632456	2.88855	1.82688	0.396407	12.9328	0.0152284	3	0.0722934	40	0.482936	22.8543	11.0371	0.82698	229.036	0.119778	0.0738679	0.0486563	0.0866136	0.0526353	0.149276	0.0508326	0.0320972	274.355	273.328	0.482936	22.8543	11.0371	0.82698	229.036	0.813171	12.4073	10.0893
5555	0.124601	0.0764751	0.0513562	0.0859822	0.0577541	0.171254	0.0567839	0.0295905	0.129935	0.0798363	0.0743437	0.104964	0.0534055	0.148576	0.0437282	0.0387172	428.417	0.685994	2.66311	1.82688	0.480822	10.0125	0.0193548	3	0.0678401	22	0.468868	31.1709	14.615	0.719356	422.193	0.135109	0.0809512	0.0463246	0.0955449	0.0613719	0.173492	0.0603671	0.0310293	606.821	364.862	0.468868	31.1709	14.615	0.719356	422.193	0.526596	20.9594	11.0371
5555	0.263825	0.0875907	0.0545299	0.226977	0.0709319	0.339445	0.0630336	0.0282844	0.145998	0.0507635	0.081404	0.130117	0.0360563	0.162538	0.0347475	0.021798	414.861	0.319235	8.0931	2.5836	0.420859	32.9578	0.00506757	3	0.113185	79	0.291383	47.7486	13.9131	0.664688	505.213	0.0983771	0.0740195	0.0434081	0.0703096	0.052471	0.138113	0.0427773	0.032743	469.085	335.958	0.291383	47.7486	13.9131	0.664688	505.213	0.549442	16.9541	9.3153
5555	0.387535	0.109115	0.065268	0.337861	0.0898601	0.449045	0.0879907	0.0333721	0.276151	0.11848	0.125975	0.234564	0.0708071	0.257521	0.0781726	0.0653312	297.44	0.276818	10.4348	2.88855	0.166631	87.192	0.0159325	17	0.196179	223	0.34167	49.2962	16.843	0.571717	551.521	0.163453	0.078832	0.03953	0.130707	0.0622872	0.167186	0.0535891	0.0270701	484.465	301.063	0.34167	49.2962	16.843	0.571717	551.521	0.631243	14.7571	9.3153
5555	0.271127	0.109846	0.073147	0.212656	0.0831363	0.318304	0.0924405	0.0434802	0.286704	0.119821	0.142208	0.23309	0.0746794	0.282895	0.0929847	0.0631103	381.955	0.4	6.459	2.5836	0.176259	82.603	0.0135318	10	0.235099	192	0.239438	56.3268	13.4868	0.572809	553.19	0.111554	0.0523197	0.0469993	0.0792664	0.0379429	0.147707	0.0488905	0.0219971	470.017	318.045	0.239438	56.3268	13.4868	0.572809	553.19	0.666667	13.973	9.3153
5555	0.30573	0.102599	0.0652601	0.255513	0.0807049	0.32935	0.0842974	0.0358937	0.269621	0.113532	0.138984	0.231227	0.0683876	0.253413	0.0768227	0.0612311	429.802	0.27735	6.58691	1.82688	0.239483	37.964	0.0148423	8	0.166004	90	0.188696	49.839	9.40445	0.549428	425.531	0.125653	0.0754175	0.043718	0.0979547	0.0527414	0.163236	0.0441776	0.0340161	509.75	281.833	0.188696	49.839	9.40445	0.549428	425.531	0.690221	13.6253	9.40445
5555	0.133173	0.0731545	0.0451855	0.0968468	0.0531731	0.172882	0.0556931	0.0305471	0.132471	0.0902475	0.0827956	0.101834	0.0572697	0.159965	0.0498671	0.0465811	382.671	0.766965	3.76621	2.88855	0.328906	35.4609	0.0155763	5	0.0999641	94	0.26115	46.666	12.1868	0.638928	462.243	0.12659	0.0631456	0.040236	0.0953141	0.0474106	0.169926	0.0497065	0.0250533	394.69	308.526	0.26115	46.666	12.1868	0.638928	462.243	0.659703	18.4732	12.1868
5555	0.32842	0.116488	0.0668166	0.277684	0.0951916	0.35138	0.0848882	0.0363303	0.334074	0.115717	0.110967	0.28515	0.0792568	0.304261	0.0880285	0.0527878	376.961	0.205061	17.8179	3.65376	0.18328	96.3702	0.0110775	11	0.28215	224	0.374315	51.8815	19.42	0.675152	684.186	0.149286	0.0833329	0.0494981	0.112442	0.0672276	0.159462	0.0571045	0.0270681	436.866	332.141	0.374315	51.8815	19.42	0.675152	684.186	0.763997	13.9431	10.6525
5555	0.174297	0.0934489	0.0735771	0.130351	0.0692711	0.213956	0.0691963	0.037962	0.517828	0.148918	0.248001	0.461808	0.0840249	0.427377	0.125139	0.0877415	493.312	1.26491	1.44428	1.82688	0.211051	52.1484	0.0176056	10	0.316358	126	0.499379	38.8883	19.42	0.810809	668.333	0.198438	0.117737	0.059192	0.138612	0.0961133	0.212427	0.0883424	0.0374822	304.446	423.014	0.499379	38.8883	19.42	0.810809	668.333	0.77658	16.4673	12.7882
5555	0.17394	0.099589	0.0701706	0.122137	0.0721703	0.229476	0.0771131	0.0423505	0.333354	0.126118	0.15983	0.299043	0.0847118	0.349898	0.0744452	0.0605092	317.402	0.383131	6.74339	2.5836	0.148912	110.972	0.0154015	14	0.232314	252	0.530087	41.4283	21.9606	0.768435	812.68	0.126048	0.0713504	0.0489434	0.0801275	0.0537311	0.161393	0.0656257	0.0280695	198.2	305.559	0.530087	41.4283	21.9606	0.768435	812.68	0.748788	15.6222	11.6977
5555	0.179706	0.0811643	0.0596243	0.130092	0.061246	0.260198	0.0747821	0.0314563	0.196302	0.0861797	0.0905823	0.16201	0.0574391	0.184997	0.0610173	0.0418402	447.545	1.41421	0.913441	1.2918	0.655583	4.58905	0.00851064	2	0.0566455	9	0.716385	23.5111	16.843	0.806127	352.94	0.176903	0.0904209	0.0450402	0.142218	0.0733342	0.190729	0.0570171	0.0289988	322.436	232.556	0.716385	23.5111	16.843	0.806127	352.94	0.681106	18.7756	12.7882
5555	0.299919	0.0951921	0.0757045	0.25048	0.0733671	0.340924	0.0823419	0.0350617	0.334203	0.103508	0.119903	0.286651	0.0645815	0.296599	0.0879005	0.054505	552.254	0.165521	11.0371	1.82688	0.165573	82.1858	0.00902935	12	0.297397	251	0.41645	56.1784	23.3955	0.599839	947.431	0.116045	0.0727569	0.0566584	0.0853082	0.05382	0.162024	0.0478784	0.029257	600.473	434.267	0.41645	56.1784	23.3955	0.599839	947.431	0.891278	15.4071	13.732
5555	0.240664	0.0943321	0.0827906	0.189372	0.0720117	0.296827	0.0832272	0.0360022	0.444103	0.141375	0.194291	0.390176	0.0862505	0.396112	0.108432	0.0761122	436.763	0.496139	5.20741	2.5836	0.291415	63.4124	0.0139104	9	0.266381	152	0.558631	31.1107	17.3794	0.709192	520.649	0.124411	0.0578432	0.0416985	0.0929795	0.0462443	0.180864	0.0488745	0.0195041	418.685	522.385	0.558631	31.1107	17.3794	0.709192	520.649	0.796333	13.0785	10.4148
5555	0.188127	0.0921799	0.0694894	0.133366	0.0774015	0.249475	0.0829612	0.0272174	0.194181	0.0684604	0.105912	0.130613	0.0553734	0.167948	0.0895293	0.0235007	515.6	0.316228	2.04252	0.6459	0.692462	4.17187	0.01	1	0.0388924	10	0.648606	21.9986	14.2684	0.827769	277.846	0.115484	0.0636612	0.0403596	0.0915179	0.054387	0.161797	0.0395704	0.0173944	723.314	372.311	0.648606	21.9986	14.2684	0.827769	277.846	0.809239	13.732	11.1125
5555	0.107993	0.0736624	0.0503471	0.0795393	0.0558417	0.158278	0.0431958	0.0286364	0.233647	0.102988	0.0984941	0.180373	0.06774	0.262737	0.0872375	0.0498336	892.897	0.5547	3.29346	1.82688	0.390209	12.0984	0.0196078	3	0.289877	37	0.4219	28.8855	12.1868	0.785624	297.871	0.162156	0.0928151	0.0471308	0.135749	0.0797156	0.180803	0.0462686	0.0245786	853.753	373.048	0.4219	28.8855	12.1868	0.785624	297.871	0.819232	11.15	9.13441
5555	0.334861	0.102055	0.0670986	0.291602	0.0852141	0.348407	0.0732744	0.0302971	0.22454	0.0886967	0.114192	0.19184	0.053168	0.211806	0.06199	0.0495334	501.4	0.784465	2.32883	1.82688	0.284952	27.1171	0.00993378	6	0.16447	68	0.324543	45.0327	14.615	0.625576	559.448	0.11604	0.0511948	0.038456	0.104275	0.0442082	0.169888	0.0241078	0.013858	923.379	331.687	0.324543	45.0327	14.615	0.625576	559.448	0.33198	16.0438	5.32623
5555	0.193705	0.0773661	0.0571914	0.154252	0.0624256	0.269487	0.0636809	0.025031	0.19347	0.0738546	0.086288	0.152643	0.0553347	0.219468	0.0626178	0.0300223	536.333	0.447214	2.88855	1.2918	0.547043	6.2578	0.016	2	0.100014	28	0.358503	25.2232	9.0426	0.751434	232.373	0.0519058	0.0546637	0.0311557	0.0426931	0.0420535	0.0826065	0.0158277	0.0200438	1304.26	350.235	0.358503	25.2232	9.0426	0.751434	232.373	0.735215	11.1125	8.17006
5555	0.104273	0.0679993	0.0554424	0.0755038	0.0534162	0.133945	0.0444674	0.0239674	0.272454	0.0554564	0.17478	0.254964	0.0449335	0.267588	0.0530013	0.0185694	900.583	1	0.6459	0.6459	0.623416	5.00624	0.0185185	1	0.0673741	5	0.401448	22.7537	9.13441	0.789017	198.164	0.114314	0.0665201	0.0416062	0.100277	0.0602238	0.134335	0.0280875	0.0137992	953.486	535.435	0.401448	22.7537	9.13441	0.789017	198.164	0.510619	16.1991	8.27156
5555	0.135773	0.0738571	0.0550749	0.0986963	0.0604666	0.196798	0.057315	0.023741	0.14834	0.105328	0.0806542	0.125181	0.0618274	0.166741	0.0422693	0.0597507	653.111	0.632456	2.88855	1.82688	0.256291	26.2828	0.012987	3	0.0991362	36	0.253973	43.7547	11.1125	0.569753	385.481	0.0745383	0.0463075	0.0331839	0.0596691	0.0357113	0.132807	0.0249402	0.0170955	1064.02	423.038	0.253973	43.7547	11.1125	0.569753	385.481	0.485896	19.1714	9.3153
5555	0.132481	0.0735473	0.0513486	0.100211	0.0519373	0.158701	0.0501249	0.0327753	0.140657	0.0880722	0.0718477	0.0963299	0.0562215	0.116178	0.0635701	0.0463375	NaN	NaN	0	0	NaN	0	0	0	0	0	0.736398	17.6296	12.9824	0.965691	193.992	0.115545	0.0597102	0.0353971	0.0960704	0.0464372	0.167388	0.0339304	0.0217524	941.443	364.455	0.736398	17.6296	12.9824	0.965691	193.992	0.819288	15.6089	12.7882
5555	0.170462	0.0761412	0.0537215	0.123792	0.0594378	0.221629	0.0711829	0.0275739	0.172403	0.0858377	0.0910609	0.117446	0.0629128	0.162989	0.0828874	0.0363543	442.667	0.685994	2.66311	1.82688	0.721406	5.00624	0.00961538	1	0.0212568	13	0.414817	24.3222	10.0893	0.704943	169.378	0.16858	0.078889	0.0522471	0.138219	0.0675911	0.193431	0.052443	0.0203932	577.835	329.344	0.414817	24.3222	10.0893	0.704943	169.378	0.857493	10.6525	9.13441
5555	0.178476	0.0725422	0.0625118	0.121206	0.0581114	0.233083	0.0837661	0.024637	0.175169	0.1307	0.0989158	0.141905	0.086665	0.224888	0.0592836	0.0648836	836.3	0.252982	7.22138	1.82688	0.433178	12.5156	0.0326087	3	0.228113	27	0.417728	22.2999	9.3153	0.714318	165.206	0.155781	0.0760333	0.0493509	0.124132	0.0630485	0.205655	0.0508011	0.0237808	1046.99	442.257	0.417728	22.2999	9.3153	0.714318	165.206	0.780811	10.5935	8.27156
5555	0.179442	0.0846501	0.0610315	0.132238	0.0655848	0.227886	0.0710197	0.0309753	0.337582	0.132058	0.182806	0.294107	0.0777799	0.310193	0.0892872	0.0738011	719.682	0.421637	6.12755	2.5836	0.13653	107.634	0.0191726	19	0.343541	252	0.353298	61.2925	21.6545	0.637055	927.406	0.111732	0.0749314	0.0481307	0.0783707	0.0552892	0.138555	0.0496829	0.0306991	666.995	371.24	0.353298	61.2925	21.6545	0.637055	927.406	0.492905	25.8118	12.7228
5555	0.128764	0.0729349	0.0506775	0.0850934	0.0532687	0.170598	0.0631271	0.0299256	0.135166	0.0771547	0.0790129	0.107264	0.0607888	0.148163	0.0454739	0.0263113	606	1	0.6459	0.6459	0.569753	5.84062	0.018018	2	0.0163799	10	0.305455	42.502	12.9824	0.651796	513.974	0.0919602	0.0543845	0.0385131	0.0606012	0.0411181	0.12648	0.0452665	0.0211319	557.972	375.577	0.305455	42.502	12.9824	0.651796	513.974	0.341086	35.7294	12.1868
5555	0.218761	0.103924	0.0702111	0.171154	0.0774054	0.262709	0.0755353	0.041512	0.311713	0.0975805	0.14107	0.28689	0.0560187	0.288182	0.061025	0.0553315	581.303	0.406138	6.36138	2.5836	0.22651	50.8968	0.00831601	8	0.129081	91	0.349967	55.491	19.42	0.661532	804.336	0.0947275	0.0559601	0.0378654	0.0680302	0.0419741	0.11787	0.041069	0.0225789	420.117	465.018	0.349967	55.491	19.42	0.661532	804.336	0.894427	12.9985	11.6262
5555	0.148837	0.0745638	0.0655102	0.0895411	0.057115	0.197406	0.0811877	0.0284232	0.204859	0.075629	0.117963	0.185018	0.0611916	0.19358	0.0464424	0.0265629	522	0.5	1.2918	0.6459	1.34683	1.25156	0	0	0	0	0.650659	15.1201	9.83806	0.920629	128.494	0.125064	0.0728506	0.065175	0.0990278	0.0495497	0.182951	0.0431751	0.0328655	515.011	464.384	0.650659	15.1201	9.83806	0.920629	128.494	0.693778	14.1804	9.83806
5555	0.136262	0.0686458	0.0554914	0.0982742	0.0518886	0.178455	0.0570879	0.0268429	0.193299	0.115107	0.0863503	0.161029	0.0736535	0.20444	0.0588124	0.0587131	596.559	0.316228	8.17006	2.5836	0.213231	49.228	0.0162162	6	0.1628	114	0.384467	40.8758	15.7154	0.704689	521.901	0.11024	0.0599115	0.0534004	0.0738323	0.0472621	0.15485	0.0535247	0.0210686	482.456	484.761	0.384467	40.8758	15.7154	0.704689	521.901	0.879742	14.7571	12.9824
5555	0.260309	0.112285	0.0739118	0.199263	0.086729	0.308623	0.0951925	0.0415293	0.334218	0.109539	0.147655	0.303661	0.0665697	0.322621	0.0709101	0.0596721	654.753	0.512148	5.04464	2.5836	0.186601	60.9093	0.0114811	10	0.298872	149	0.344206	52.1382	17.9463	0.648205	667.916	0.0925897	0.0503484	0.049584	0.0699393	0.0398808	0.145067	0.0366497	0.0172842	394.565	333.816	0.344206	52.1382	17.9463	0.648205	667.916	0.650791	16.843	10.9613
5555	0.409076	0.117859	0.0888611	0.359715	0.0978431	0.45685	0.0852941	0.0355853	0.372178	0.123074	0.168238	0.330798	0.069737	0.343719	0.0847584	0.0722401	366.92	0.4	4.5672	1.82688	0.32398	31.289	0.00849257	4	0.163681	72	0.421547	31.2511	13.1738	0.763181	369.21	0.0930455	0.0560973	0.0614459	0.0625029	0.0418991	0.132188	0.0447485	0.0216977	339.958	351.77	0.421547	31.2511	13.1738	0.763181	369.21	0.677285	13.4868	9.13441
5555	0.378224	0.100307	0.0994276	0.305156	0.0782471	0.440365	0.119084	0.0368407	0.460519	0.115666	0.176268	0.419267	0.0800233	0.42489	0.0947132	0.052321	504.545	0.4	4.5672	1.82688	0.251807	42.1359	0.0117417	6	0.264591	101	0.483517	31.2712	15.1201	0.76559	402.168	0.118565	0.0635282	0.0415061	0.0872293	0.0473079	0.148184	0.0488354	0.0253133	324.673	364.192	0.483517	31.2712	15.1201	0.76559	402.168	0.881432	14.7288	12.9824
5555	0.317222	0.118064	0.0930045	0.246523	0.0908686	0.348744	0.111902	0.0441753	0.284728	0.122758	0.13157	0.244852	0.0780488	0.266138	0.076451	0.0638707	329.834	0.271163	10.6525	2.88855	0.11236	153.525	0.0124324	23	0.2113	361	0.384799	63.0737	24.2707	0.620351	1111.8	0.0952604	0.0645333	0.0300044	0.0681837	0.0471134	0.114929	0.0414473	0.0268315	380.521	260.222	0.384799	63.0737	24.2707	0.620351	1111.8	0.872979	20.5575	17.9463
5555	0.205178	0.0865037	0.0642589	0.155668	0.0662187	0.246714	0.0760619	0.0327447	0.532491	0.190446	0.217284	0.469684	0.11518	0.421947	0.130473	0.105	453.649	0.415227	6.95656	2.88855	0.293486	47.5593	0.0169492	6	0.31925	123	0.54009	33.9942	18.3599	0.853087	513.14	0.155196	0.0802326	0.063146	0.110081	0.0626758	0.183089	0.0669532	0.0296554	390.483	418.609	0.54009	33.9942	18.3599	0.853087	513.14	0.738882	17.5704	12.9824
5555	0.253579	0.105707	0.0815433	0.20275	0.080852	0.31486	0.0821607	0.0400592	0.359504	0.103737	0.143101	0.318726	0.0636284	0.309934	0.0844757	0.0557528	548.858	0.415227	6.95656	2.88855	0.129225	152.69	0.00938967	20	0.337691	366	0.667181	46.5093	31.0301	0.839137	1097.2	0.0950825	0.0521483	0.0562407	0.072868	0.0363292	0.134117	0.0359632	0.0236147	385.24	548.094	0.667181	46.5093	31.0301	0.839137	1097.2	0.856597	18.0967	15.5016
5555	0.45768	0.126673	0.0961367	0.399701	0.0992308	0.514331	0.100568	0.0451618	0.272505	0.0962184	0.112018	0.226198	0.0585237	0.246291	0.0819332	0.0514344	337.481	0.371391	4.91903	1.82688	0.327752	21.6937	0.00606796	5	0.0787479	52	0.428268	38.3917	16.4419	0.720764	435.96	0.150219	0.0806041	0.0894478	0.115807	0.0555641	0.176567	0.0556157	0.0375315	380.99	405.945	0.428268	38.3917	16.4419	0.720764	435.96	0.804482	13.6253	10.9613
5555	0.261306	0.104976	0.0958153	0.199539	0.0830414	0.379769	0.0997934	0.0369592	0.444843	0.149434	0.200404	0.398436	0.0925351	0.390548	0.101315	0.0779844	523.495	0.496904	5.8131	2.88855	0.307629	44.639	0.0104348	6	0.310869	108	0.356395	40.0354	14.2684	0.733748	468.501	0.140376	0.0827652	0.0784389	0.0999085	0.0553927	0.178617	0.0616352	0.0390745	383.997	370.571	0.356395	40.0354	14.2684	0.733748	468.501	0.538763	15.3529	8.27156
5555	0.289942	0.118613	0.0907773	0.222828	0.0923178	0.392044	0.106388	0.0426392	0.407505	0.164437	0.166805	0.344478	0.104167	0.372585	0.116282	0.0846779	341.591	0.5	5.77711	2.88855	0.221515	75.5108	0.0158172	9	0.216141	180	0.429774	37.6621	16.1862	0.75868	415.101	0.130229	0.0679532	0.0684289	0.0900952	0.0477137	0.195513	0.0597802	0.0300728	405.338	403.171	0.429774	37.6621	16.1862	0.75868	415.101	0.6895	14.2684	9.83806
5555	0.492829	0.123698	0.0865444	0.456232	0.102365	0.54799	0.0738267	0.0371663	0.441429	0.131007	0.215009	0.40431	0.0741988	0.373696	0.0894024	0.0768399	557.902	0.252982	7.22138	1.82688	0.275879	34.2093	0.0119522	6	0.265233	82	0.411573	31.5435	12.9824	0.801591	313.724	0.141453	0.0961374	0.0652738	0.103217	0.0711234	0.185087	0.057875	0.0396689	257.798	424.372	0.411573	31.5435	12.9824	0.801591	313.724	0.664822	12.2891	8.17006
5555	0.422763	0.131046	0.0901108	0.362543	0.106218	0.474632	0.105017	0.0420412	0.229909	0.0972412	0.103429	0.195625	0.0600647	0.243944	0.0641557	0.051869	330.189	0.341743	7.56007	2.5836	0.229842	61.7436	0.00739958	7	0.202019	148	0.406102	41.8392	16.991	0.643217	461.409	0.184169	0.0897174	0.0568115	0.122437	0.0668062	0.194932	0.0880584	0.0359096	147.003	246.064	0.406102	41.8392	16.991	0.643217	461.409	0.790569	13.1738	10.4148
5555	0.397566	0.10314	0.087497	0.344614	0.081628	0.478404	0.0904875	0.0360627	0.34316	0.0917772	0.129271	0.307027	0.0547218	0.325481	0.0764867	0.0497273	412.673	0.215041	8.49549	1.82688	0.318526	20.4422	0.0127226	5	0.19102	58	0.571429	24.3479	13.9131	0.848566	283.687	0.107379	0.0565922	0.0485369	0.0672854	0.0462337	0.173031	0.0551802	0.0172733	367.774	458.668	0.571429	24.3479	13.9131	0.848566	283.687	0.753027	10.4348	7.85771
5555	0.493068	0.125465	0.108613	0.409833	0.10514	0.518182	0.13195	0.0366357	0.393561	0.160917	0.179581	0.314541	0.0953413	0.484792	0.133141	0.090817	583.164	0.4	6.459	2.5836	0.403006	25.4484	0.0157895	3	0.256323	52	0.374766	24.3736	9.13441	0.714371	176.887	0.0900604	0.0614944	0.0406802	0.060599	0.0487482	0.134007	0.0429458	0.0206676	325.088	597.2	0.374766	24.3736	9.13441	0.714371	176.887	0.879537	9.40445	8.27156
5555	0.365591	0.104059	0.0996222	0.299376	0.0832502	0.445057	0.110255	0.0357383	0.358361	0.0830762	0.179765	0.318179	0.0475468	0.294151	0.085959	0.0475708	481.824	0.5547	3.29346	1.82688	0.87951	7.09218	0.00260417	1	0.118281	17	0.638069	23.6967	15.1201	0.874438	298.289	0.20072	0.0670989	0.0835709	0.129987	0.052623	0.253214	0.1009	0.0239174	267.507	447.862	0.638069	23.6967	15.1201	0.874438	298.289	0.642345	12.0664	7.7508
5555	0.313401	0.113442	0.0692037	0.262582	0.0882429	0.380502	0.0855406	0.0410941	0.325707	0.0914606	0.163552	0.301888	0.0552118	0.285587	0.0629796	0.0494188	727.704	0.666667	2.74032	1.82688	0.369858	22.5281	0.00788643	5	0.267962	52	0.551082	31.5369	17.3794	0.848605	419.273	0.172755	0.0952046	0.0506016	0.11574	0.0706283	0.211617	0.0826929	0.0374439	392.794	398.831	0.551082	31.5369	17.3794	0.848605	419.273	0.517727	12.7228	6.58691
5555	0.244452	0.0913484	0.0557809	0.200512	0.0702338	0.313922	0.0731302	0.0343537	0.197703	0.128739	0.115586	0.146492	0.0834072	0.264746	0.079663	0.0647673	318.915	0.274721	6.64995	1.82688	0.278211	29.6203	0.0204082	5	0.128028	83	0.309802	34.3847	10.6525	0.768099	325.823	0.103383	0.0643767	0.0419966	0.0752051	0.0476776	0.122768	0.0431903	0.0264454	286.045	301.406	0.309802	34.3847	10.6525	0.768099	325.823	0.536321	19.269	10.3344
[truncated: 16,621 more rows]
[truncated: 9 more columns]

## Sheet: Mean_v_stddev_ML
Cell line	Cell Area	Std Dev
5555	492.743	365.74
4434	467.729	315.534
17568	476.061	875.417
17864	435.042	568.254
21015	1320.01	1112.94
21917	873.398	772.096
24038	2500.53	1463.97
17864A	950.803	760.725
[truncated: 3 more rows]

## Sheet: Morphology_data_Area
5555	4434	17568	17864	21015	21917	24038	17864A	B14341	C790	C876
[truncated: 2,514 more rows]
