# Supplementary material for: Characterization of proteome-size scaling by integrative omics reveals mechanisms of proliferation control in cancer
Source: Sci Adv. 2023 Jan 25;9(4):eadd0636. doi: 10.1126/sciadv.add0636 (PMC9876555; doi:10.1126/sciadv.add0636)
Supplement: Supplementary file 2 — Data files S1 to S7 [file sciadv.add0636_data_files_s1_to_s7.zip › sciadv.add0636_data_file_s2.xlsx]

## Sheet: Small_enriched_expression
GO Term	Description	P-value	FDR q-value	Enrichment	N	B	n	b	Genes
GO:0022402	cell cycle process	3.64e-11	4.84e-07	2.82	8718	717	203	47	[BAX - bcl2-associated x protein, SMARCAD1 - swi/snf-related, matrix-associated actin-dependent regulator of chromatin, subfamily a, containing dead/h box 1, BARD1 - brca1 associated ring domain 1, CCNB2 - cyclin b2, CENPE - centromere protein e, 312kda, ZWILCH - zwilch kinetochore protein, KIF20B - kinesin family member 20b, RAD54L - rad54-like (s. cerevisiae), AURKB - aurora kinase b, BRCA1 - b…
GO:1903047	mitotic cell cycle process	1.7e-09	1.13e-05	3.02	8718	512	203	36	[BAX - bcl2-associated x protein, CCNB2 - cyclin b2, CENPE - centromere protein e, 312kda, ZWILCH - zwilch kinetochore protein, AURKB - aurora kinase b, BRCA1 - breast cancer 1, early onset, SPDL1 - spindle apparatus coiled-coil protein 1, CENPK - centromere protein k, CEP55 - centrosomal protein 55kda, LIG1 - ligase i, dna, atp-dependent, CDC27 - cell division cycle 27, PRIM1 - primase, dna, pol…
GO:0051301	cell division	2.73e-07	0.00121	3.27	8718	315	203	24	[CDCA5 - cell division cycle associated 5, BRIP1 - brca1 interacting protein c-terminal helicase 1, BUB1 - bub1 mitotic checkpoint serine/threonine kinase, CLASP2 - cytoplasmic linker associated protein 2, CCNB2 - cyclin b2, TPX2 - tpx2, microtubule-associated, BIRC5 - baculoviral iap repeat containing 5, WEE1 - wee1 homolog (s. pombe), KLHL21 - kelch-like family member 21, CENPE - centromere pro…
GO:0051726	regulation of cell cycle	3.61e-07	0.0012	2.22	8718	832	203	43	[BAX - bcl2-associated x protein, CDK12 - cyclin-dependent kinase 12, SUZ12 - suz12 polycomb repressive complex 2 subunit, BARD1 - brca1 associated ring domain 1, MGA - mga, max dimerization protein, CCNB2 - cyclin b2, BIRC5 - baculoviral iap repeat containing 5, L3MBTL2 - l(3)mbt-like 2 (drosophila), CENPE - centromere protein e, 312kda, KIF20B - kinesin family member 20b, AURKB - aurora kinase …
GO:0051276	chromosome organization	9.57e-07	0.00254	3.26	8718	290	203	22	[CDCA5 - cell division cycle associated 5, SMARCAD1 - swi/snf-related, matrix-associated actin-dependent regulator of chromatin, subfamily a, containing dead/h box 1, BRIP1 - brca1 interacting protein c-terminal helicase 1, BUB1 - bub1 mitotic checkpoint serine/threonine kinase, CHD6 - chromodomain helicase dna binding protein 6, CENPE - centromere protein e, 312kda, SMC6 - structural maintenance…
GO:0070317	negative regulation of G0 to G1 transition	1.03e-06	0.00229	9.82	8718	35	203	8	[SUZ12 - suz12 polycomb repressive complex 2 subunit, MGA - mga, max dimerization protein, L3MBTL2 - l(3)mbt-like 2 (drosophila), EED - embryonic ectoderm development, BRCA1 - breast cancer 1, early onset, PCGF6 - polycomb group ring finger 6, MAX - myc associated factor x, CBX5 - chromobox homolog 5]
GO:0010564	regulation of cell cycle process	1.86e-06	0.00354	2.45	8718	561	203	32	[BAX - bcl2-associated x protein, SUZ12 - suz12 polycomb repressive complex 2 subunit, MGA - mga, max dimerization protein, L3MBTL2 - l(3)mbt-like 2 (drosophila), CENPE - centromere protein e, 312kda, KIF20B - kinesin family member 20b, AURKB - aurora kinase b, BRCA1 - breast cancer 1, early onset, EED - embryonic ectoderm development, SPDL1 - spindle apparatus coiled-coil protein 1, CENPV - cent…
GO:0070316	regulation of G0 to G1 transition	2.02e-06	0.00336	9.04	8718	38	203	8	[SUZ12 - suz12 polycomb repressive complex 2 subunit, MGA - mga, max dimerization protein, L3MBTL2 - l(3)mbt-like 2 (drosophila), BRCA1 - breast cancer 1, early onset, EED - embryonic ectoderm development, PCGF6 - polycomb group ring finger 6, CBX5 - chromobox homolog 5, MAX - myc associated factor x]
GO:0090304	nucleic acid metabolic process	2.59e-06	0.00383	1.72	8718	1624	203	65	[CDK12 - cyclin-dependent kinase 12, SMARCAD1 - swi/snf-related, matrix-associated actin-dependent regulator of chromatin, subfamily a, containing dead/h box 1, VPRBP - vpr (hiv-1) binding protein, DALRD3 - dalr anticodon binding domain containing 3, SMC6 - structural maintenance of chromosomes 6, PAPD5 - pap associated domain containing 5, SPRTN - sprt-like n-terminal domain, RPL18 - ribosomal p…
GO:0000075	cell cycle checkpoint	2.87e-06	0.00382	5.21	8718	99	203	12	[BUB1 - bub1 mitotic checkpoint serine/threonine kinase, BRIP1 - brca1 interacting protein c-terminal helicase 1, WEE1 - wee1 homolog (s. pombe), MRE11A - mre11 meiotic recombination 11 homolog a (s. cerevisiae), HINFP - histone h4 transcription factor, KNTC1 - kinetochore associated 1, AURKB - aurora kinase b, BRCA1 - breast cancer 1, early onset, EME1 - essential meiotic structure-specific endo…
GO:0006281	DNA repair	6.98e-06	0.00844	2.73	8718	378	203	24	[CDCA5 - cell division cycle associated 5, BRIP1 - brca1 interacting protein c-terminal helicase 1, BARD1 - brca1 associated ring domain 1, SMC6 - structural maintenance of chromosomes 6, HINFP - histone h4 transcription factor, RAD54L - rad54-like (s. cerevisiae), SPRTN - sprt-like n-terminal domain, SUPT16H - suppressor of ty 16 homolog (s. cerevisiae), BRCA1 - breast cancer 1, early onset, LIG…
GO:0006259	DNA metabolic process	7.63e-06	0.00845	2.33	8718	571	203	31	[SMARCAD1 - swi/snf-related, matrix-associated actin-dependent regulator of chromatin, subfamily a, containing dead/h box 1, BARD1 - brca1 associated ring domain 1, VPRBP - vpr (hiv-1) binding protein, SMC6 - structural maintenance of chromosomes 6, PAPD5 - pap associated domain containing 5, RAD54L - rad54-like (s. cerevisiae), SUPT16H - suppressor of ty 16 homolog (s. cerevisiae), SPRTN - sprt-…
GO:0033044	regulation of chromosome organization	1.99e-05	0.0203	2.98	8718	274	203	19	[YLPM1 - ylp motif containing 1, CDCA5 - cell division cycle associated 5, BUB1 - bub1 mitotic checkpoint serine/threonine kinase, MAPKAPK5 - mitogen-activated protein kinase-activated protein kinase 5, CENPE - centromere protein e, 312kda, PAPD5 - pap associated domain containing 5, AURKB - aurora kinase b, BRCA1 - breast cancer 1, early onset, SPDL1 - spindle apparatus coiled-coil protein 1, CE…
GO:0045786	negative regulation of cell cycle	2.82e-05	0.0267	2.51	8718	411	203	24	[BAX - bcl2-associated x protein, BUB1 - bub1 mitotic checkpoint serine/threonine kinase, BRIP1 - brca1 interacting protein c-terminal helicase 1, SUZ12 - suz12 polycomb repressive complex 2 subunit, BARD1 - brca1 associated ring domain 1, MGA - mga, max dimerization protein, WEE1 - wee1 homolog (s. pombe), L3MBTL2 - l(3)mbt-like 2 (drosophila), KIF20B - kinesin family member 20b, HINFP - histone…
GO:0000729	DNA double-strand break processing	3.21e-05	0.0284	12.63	8718	17	203	5	[SMARCAD1 - swi/snf-related, matrix-associated actin-dependent regulator of chromatin, subfamily a, containing dead/h box 1, BRIP1 - brca1 interacting protein c-terminal helicase 1, BARD1 - brca1 associated ring domain 1, MRE11A - mre11 meiotic recombination 11 homolog a (s. cerevisiae), BRCA1 - breast cancer 1, early onset]
GO:0051983	regulation of chromosome segregation	4.67e-05	0.0388	4.72	8718	91	203	10	[CDCA5 - cell division cycle associated 5, BUB1 - bub1 mitotic checkpoint serine/threonine kinase, CENPE - centromere protein e, 312kda, SMC6 - structural maintenance of chromosomes 6, MKI67 - antigen identified by monoclonal antibody ki-67, FEN1 - flap structure-specific endonuclease 1, AURKB - aurora kinase b, KNTC1 - kinetochore associated 1, SPDL1 - spindle apparatus coiled-coil protein 1, CD…
GO:0071103	DNA conformation change	4.76e-05	0.0372	3.96	8718	130	203	12	[CDCA5 - cell division cycle associated 5, SMARCAD1 - swi/snf-related, matrix-associated actin-dependent regulator of chromatin, subfamily a, containing dead/h box 1, BRIP1 - brca1 interacting protein c-terminal helicase 1, GTF2F2 - general transcription factor iif, polypeptide 2, 30kda, CHD6 - chromodomain helicase dna binding protein 6, TOP2A - topoisomerase (dna) ii alpha 170kda, INCENP - inne…
GO:0006974	cellular response to DNA damage stimulus	5.02e-05	0.0371	2.19	8718	569	203	29	[BAX - bcl2-associated x protein, BARD1 - brca1 associated ring domain 1, SMC6 - structural maintenance of chromosomes 6, RAD54L - rad54-like (s. cerevisiae), SUPT16H - suppressor of ty 16 homolog (s. cerevisiae), SPRTN - sprt-like n-terminal domain, BRCA1 - breast cancer 1, early onset, CBX1 - chromobox homolog 1, LIG1 - ligase i, dna, atp-dependent, NDNL2 - necdin-like 2, MORF4L2 - mortality fa…
GO:0006260	DNA replication	5.96e-05	0.0417	3.87	8718	133	203	12	[NFIB - nuclear factor i/b, POLI - polymerase (dna directed) iota, BRIP1 - brca1 interacting protein c-terminal helicase 1, BARD1 - brca1 associated ring domain 1, MRE11A - mre11 meiotic recombination 11 homolog a (s. cerevisiae), FEN1 - flap structure-specific endonuclease 1, SUPT16H - suppressor of ty 16 homolog (s. cerevisiae), BRCA1 - breast cancer 1, early onset, TICRR - topbp1-interacting c…
GO:0007093	mitotic cell cycle checkpoint	6.23e-05	0.0414	5.09	8718	76	203	9	[BUB1 - bub1 mitotic checkpoint serine/threonine kinase, WEE1 - wee1 homolog (s. pombe), MRE11A - mre11 meiotic recombination 11 homolog a (s. cerevisiae), AURKB - aurora kinase b, KNTC1 - kinetochore associated 1, BRCA1 - breast cancer 1, early onset, EME1 - essential meiotic structure-specific endonuclease 1, SPDL1 - spindle apparatus coiled-coil protein 1, TICRR - topbp1-interacting checkpoint…
GO:0010948	negative regulation of cell cycle process	0.000104	0.0659	2.83	8718	258	203	17	[BAX - bcl2-associated x protein, BUB1 - bub1 mitotic checkpoint serine/threonine kinase, SUZ12 - suz12 polycomb repressive complex 2 subunit, MGA - mga, max dimerization protein, L3MBTL2 - l(3)mbt-like 2 (drosophila), WEE1 - wee1 homolog (s. pombe), AURKB - aurora kinase b, BRCA1 - breast cancer 1, early onset, EED - embryonic ectoderm development, SPDL1 - spindle apparatus coiled-coil protein 1…
GO:1901796	regulation of signal transduction by p53 class mediator	0.000105	0.0635	3.65	8718	141	203	12	[BRIP1 - brca1 interacting protein c-terminal helicase 1, BARD1 - brca1 associated ring domain 1, TPX2 - tpx2, microtubule-associated, MEAF6 - myst/esa1-associated factor 6, MAPKAPK5 - mitogen-activated protein kinase-activated protein kinase 5, MRE11A - mre11 meiotic recombination 11 homolog a (s. cerevisiae), SUPT16H - suppressor of ty 16 homolog (s. cerevisiae), AURKB - aurora kinase b, BRCA1 …
GO:0044380	protein localization to cytoskeleton	0.000137	0.079	7.36	8718	35	203	6	[NEDD1 - neural precursor cell expressed, developmentally down-regulated 1, C2CD3 - c2 calcium-dependent domain containing 3, KLHL21 - kelch-like family member 21, KIAA0753 - kiaa0753, KIF20B - kinesin family member 20b, STIL - scl/tal1 interrupting locus]
GO:0006139	nucleobase-containing compound metabolic process	0.000186	0.103	1.48	8718	1999	203	69	[CDK12 - cyclin-dependent kinase 12, SMARCAD1 - swi/snf-related, matrix-associated actin-dependent regulator of chromatin, subfamily a, containing dead/h box 1, VPRBP - vpr (hiv-1) binding protein, DALRD3 - dalr anticodon binding domain containing 3, SMC6 - structural maintenance of chromosomes 6, PAPD5 - pap associated domain containing 5, PDE5A - phosphodiesterase 5a, cgmp-specific, SPRTN - spr…
GO:0007059	chromosome segregation	0.000275	0.146	4.2	8718	92	203	9	[CENPH - centromere protein h, TOP2A - topoisomerase (dna) ii alpha 170kda, INCENP - inner centromere protein antigens 135/155kda, BIRC5 - baculoviral iap repeat containing 5, CENPE - centromere protein e, 312kda, KIF18B - kinesin family member 18b, BRCA1 - breast cancer 1, early onset, NUSAP1 - nucleolar and spindle associated protein 1, CENPK - centromere protein k]
GO:0033045	regulation of sister chromatid segregation	0.000276	0.141	4.71	8718	73	203	8	[CDCA5 - cell division cycle associated 5, BUB1 - bub1 mitotic checkpoint serine/threonine kinase, CENPE - centromere protein e, 312kda, FEN1 - flap structure-specific endonuclease 1, AURKB - aurora kinase b, KNTC1 - kinetochore associated 1, SPDL1 - spindle apparatus coiled-coil protein 1, CDC27 - cell division cycle 27]
GO:1902850	microtubule cytoskeleton organization involved in mitosis	0.000324	0.159	4.11	8718	94	203	9	[CLASP2 - cytoplasmic linker associated protein 2, CENPH - centromere protein h, BCCIP - brca2 and cdkn1a interacting protein, TPX2 - tpx2, microtubule-associated, CENPE - centromere protein e, 312kda, STIL - scl/tal1 interrupting locus, AURKB - aurora kinase b, SPDL1 - spindle apparatus coiled-coil protein 1, NUSAP1 - nucleolar and spindle associated protein 1]
GO:0019219	regulation of nucleobase-containing compound metabolic process	0.000358	0.17	1.44	8718	2118	203	71	[SMARCAD1 - swi/snf-related, matrix-associated actin-dependent regulator of chromatin, subfamily a, containing dead/h box 1, CDK12 - cyclin-dependent kinase 12, CHD6 - chromodomain helicase dna binding protein 6, BIRC5 - baculoviral iap repeat containing 5, MGA - mga, max dimerization protein, VPRBP - vpr (hiv-1) binding protein, PAPD5 - pap associated domain containing 5, BRCA1 - breast cancer 1…
GO:0009059	macromolecule biosynthetic process	0.00038	0.174	1.79	8718	865	203	36	[BAX - bcl2-associated x protein, CDK12 - cyclin-dependent kinase 12, BARD1 - brca1 associated ring domain 1, SNRPF - small nuclear ribonucleoprotein polypeptide f, PAPD5 - pap associated domain containing 5, MRPL35 - mitochondrial ribosomal protein l35, SUPT16H - suppressor of ty 16 homolog (s. cerevisiae), SPRTN - sprt-like n-terminal domain, RPL18 - ribosomal protein l18, BRCA1 - breast cancer…
GO:0046483	heterocycle metabolic process	0.00044	0.195	1.44	8718	2094	203	70	[CDK12 - cyclin-dependent kinase 12, SMARCAD1 - swi/snf-related, matrix-associated actin-dependent regulator of chromatin, subfamily a, containing dead/h box 1, VPRBP - vpr (hiv-1) binding protein, DALRD3 - dalr anticodon binding domain containing 3, SMC6 - structural maintenance of chromosomes 6, PAPD5 - pap associated domain containing 5, PDE5A - phosphodiesterase 5a, cgmp-specific, SPRTN - spr…
GO:0006325	chromatin organization	0.00045	0.193	2.09	8718	492	203	24	[SMARCAD1 - swi/snf-related, matrix-associated actin-dependent regulator of chromatin, subfamily a, containing dead/h box 1, SUZ12 - suz12 polycomb repressive complex 2 subunit, CHD6 - chromodomain helicase dna binding protein 6, VPRBP - vpr (hiv-1) binding protein, L3MBTL2 - l(3)mbt-like 2 (drosophila), SUPT16H - suppressor of ty 16 homolog (s. cerevisiae), AURKB - aurora kinase b, EED - embryon…
GO:0034645	cellular macromolecule biosynthetic process	0.000455	0.189	1.88	8718	710	203	31	[BARD1 - brca1 associated ring domain 1, PAPD5 - pap associated domain containing 5, MRPL35 - mitochondrial ribosomal protein l35, SUPT16H - suppressor of ty 16 homolog (s. cerevisiae), SPRTN - sprt-like n-terminal domain, BRCA1 - breast cancer 1, early onset, RPL18 - ribosomal protein l18, LIG1 - ligase i, dna, atp-dependent, NFIB - nuclear factor i/b, GTF2F1 - general transcription factor iif, …
GO:0007088	regulation of mitotic nuclear division	0.00047	0.189	3.58	8718	120	203	10	[CDCA5 - cell division cycle associated 5, BUB1 - bub1 mitotic checkpoint serine/threonine kinase, CENPE - centromere protein e, 312kda, MKI67 - antigen identified by monoclonal antibody ki-67, KIF20B - kinesin family member 20b, KNTC1 - kinetochore associated 1, AURKB - aurora kinase b, SPDL1 - spindle apparatus coiled-coil protein 1, NUSAP1 - nucleolar and spindle associated protein 1, CDC27 - …
GO:0006725	cellular aromatic compound metabolic process	0.000494	0.193	1.43	8718	2102	203	70	[CDK12 - cyclin-dependent kinase 12, SMARCAD1 - swi/snf-related, matrix-associated actin-dependent regulator of chromatin, subfamily a, containing dead/h box 1, VPRBP - vpr (hiv-1) binding protein, DALRD3 - dalr anticodon binding domain containing 3, SMC6 - structural maintenance of chromosomes 6, PAPD5 - pap associated domain containing 5, PDE5A - phosphodiesterase 5a, cgmp-specific, SPRTN - spr…
GO:0032465	regulation of cytokinesis	0.000503	0.191	4.93	8718	61	203	7	[SDCCAG3 - serologically defined colon cancer antigen 3, INCENP - inner centromere protein antigens 135/155kda, KLHL21 - kelch-like family member 21, KIF20B - kinesin family member 20b, AURKB - aurora kinase b, CCP110 - centriolar coiled coil protein 110kda, CENPV - centromere protein v]
GO:0006302	double-strand break repair	0.000521	0.192	3.28	8718	144	203	11	[CDCA5 - cell division cycle associated 5, BRIP1 - brca1 interacting protein c-terminal helicase 1, BARD1 - brca1 associated ring domain 1, SMC6 - structural maintenance of chromosomes 6, MRE11A - mre11 meiotic recombination 11 homolog a (s. cerevisiae), MORF4L1 - mortality factor 4 like 1, RAD54L - rad54-like (s. cerevisiae), FEN1 - flap structure-specific endonuclease 1, BRCA1 - breast cancer 1…
GO:0071539	protein localization to centrosome	0.000676	0.243	9.54	8718	18	203	4	[NEDD1 - neural precursor cell expressed, developmentally down-regulated 1, C2CD3 - c2 calcium-dependent domain containing 3, KIAA0753 - kiaa0753, STIL - scl/tal1 interrupting locus]
GO:1903046	meiotic cell cycle process	0.00078	0.273	4.04	8718	85	203	8	[BUB1 - bub1 mitotic checkpoint serine/threonine kinase, BRIP1 - brca1 interacting protein c-terminal helicase 1, TOP2A - topoisomerase (dna) ii alpha 170kda, INCENP - inner centromere protein antigens 135/155kda, CCNB2 - cyclin b2, MRE11A - mre11 meiotic recombination 11 homolog a (s. cerevisiae), RAD54L - rad54-like (s. cerevisiae), EME1 - essential meiotic structure-specific endonuclease 1]
GO:0072698	protein localization to microtubule cytoskeleton	0.000786	0.268	6.71	8718	32	203	5	[NEDD1 - neural precursor cell expressed, developmentally down-regulated 1, C2CD3 - c2 calcium-dependent domain containing 3, KIAA0753 - kiaa0753, KIF20B - kinesin family member 20b, STIL - scl/tal1 interrupting locus]
GO:1905508	protein localization to microtubule organizing center	0.000841	0.279	9.04	8718	19	203	4	[NEDD1 - neural precursor cell expressed, developmentally down-regulated 1, C2CD3 - c2 calcium-dependent domain containing 3, KIAA0753 - kiaa0753, STIL - scl/tal1 interrupting locus]
GO:0051783	regulation of nuclear division	0.000883	0.286	3.3	8718	130	203	10	[CDCA5 - cell division cycle associated 5, BUB1 - bub1 mitotic checkpoint serine/threonine kinase, CENPE - centromere protein e, 312kda, MKI67 - antigen identified by monoclonal antibody ki-67, KIF20B - kinesin family member 20b, KNTC1 - kinetochore associated 1, AURKB - aurora kinase b, SPDL1 - spindle apparatus coiled-coil protein 1, NUSAP1 - nucleolar and spindle associated protein 1, CDC27 - …
GO:0000819	sister chromatid segregation	0.000909	0.288	6.51	8718	33	203	5	[INCENP - inner centromere protein antigens 135/155kda, TOP2A - topoisomerase (dna) ii alpha 170kda, KIF18B - kinesin family member 18b, NUSAP1 - nucleolar and spindle associated protein 1, CENPK - centromere protein k]
GO:0007062	sister chromatid cohesion	0.000909	0.281	6.51	8718	33	203	5	[CDCA5 - cell division cycle associated 5, BUB1 - bub1 mitotic checkpoint serine/threonine kinase, MRE11A - mre11 meiotic recombination 11 homolog a (s. cerevisiae), CHTF8 - ctf8, chromosome transmission fidelity factor 8 homolog (s. cerevisiae), KIF22 - kinesin family member 22]
GO:0032508	DNA duplex unwinding	0.00091	0.275	3.95	8718	87	203	8	[SMARCAD1 - swi/snf-related, matrix-associated actin-dependent regulator of chromatin, subfamily a, containing dead/h box 1, BRIP1 - brca1 interacting protein c-terminal helicase 1, GTF2F2 - general transcription factor iif, polypeptide 2, 30kda, CHD6 - chromodomain helicase dna binding protein 6, MRE11A - mre11 meiotic recombination 11 homolog a (s. cerevisiae), RAD54L - rad54-like (s. cerevisia…
GO:2001251	negative regulation of chromosome organization	0.000962	0.284	3.55	8718	109	203	9	[BUB1 - bub1 mitotic checkpoint serine/threonine kinase, TOP2A - topoisomerase (dna) ii alpha 170kda, PAPD5 - pap associated domain containing 5, KNTC1 - kinetochore associated 1, AURKB - aurora kinase b, GNL3L - guanine nucleotide binding protein-like 3 (nucleolar)-like, BRCA1 - breast cancer 1, early onset, SPDL1 - spindle apparatus coiled-coil protein 1, SIRT1 - sirtuin 1]

## Sheet: Big_enriched_expression
GO Term	Description	P-value	FDR q-value	Enrichment	N	B	n	b	Genes
GO:0006629	lipid metabolic process	1.3e-08	0.000173	2.06	8718	645	419	64	[DPM1 - dolichyl-phosphate mannosyltransferase polypeptide 1, catalytic subunit, GLTPD1 - glycolipid transfer protein domain containing 1, FABP3 - fatty acid binding protein 3, muscle and heart (mammary-derived growth inhibitor), MBOAT1 - membrane bound o-acyltransferase domain containing 1, PSAP - prosaposin, FUCA1 - fucosidase, alpha-l- 1, tissue, FABP4 - fatty acid binding protein 4, adipocyte…
GO:0006664	glycolipid metabolic process	2.03e-08	0.000135	5.78	8718	54	419	15	[NEU1 - sialidase 1 (lysosomal sialidase), DPM1 - dolichyl-phosphate mannosyltransferase polypeptide 1, catalytic subunit, GLTPD1 - glycolipid transfer protein domain containing 1, PIGA - phosphatidylinositol glycan anchor biosynthesis, class a, CTSA - cathepsin a, PSAP - prosaposin, FUCA1 - fucosidase, alpha-l- 1, tissue, ARSA - arylsulfatase a, SUMF1 - sulfatase modifying factor 1, HEXA - hexos…
GO:1903509	liposaccharide metabolic process	2.03e-08	8.98e-05	5.78	8718	54	419	15	[NEU1 - sialidase 1 (lysosomal sialidase), DPM1 - dolichyl-phosphate mannosyltransferase polypeptide 1, catalytic subunit, GLTPD1 - glycolipid transfer protein domain containing 1, PIGA - phosphatidylinositol glycan anchor biosynthesis, class a, CTSA - cathepsin a, PSAP - prosaposin, FUCA1 - fucosidase, alpha-l- 1, tissue, ARSA - arylsulfatase a, SUMF1 - sulfatase modifying factor 1, HEXA - hexos…
GO:0006643	membrane lipid metabolic process	5.59e-07	0.00186	3.73	8718	106	419	19	[NEU1 - sialidase 1 (lysosomal sialidase), DPM1 - dolichyl-phosphate mannosyltransferase polypeptide 1, catalytic subunit, GLTPD1 - glycolipid transfer protein domain containing 1, PIGA - phosphatidylinositol glycan anchor biosynthesis, class a, CERS6 - ceramide synthase 6, CTSA - cathepsin a, ELOVL1 - elovl fatty acid elongase 1, ELOVL5 - elovl fatty acid elongase 5, PSAP - prosaposin, FUCA1 - f…
GO:0006687	glycosphingolipid metabolic process	7.63e-07	0.00203	6.19	8718	37	419	11	[SUMF1 - sulfatase modifying factor 1, NEU1 - sialidase 1 (lysosomal sialidase), HEXA - hexosaminidase a (alpha polypeptide), GLTPD1 - glycolipid transfer protein domain containing 1, HEXB - hexosaminidase b (beta polypeptide), CTSA - cathepsin a, PSAP - prosaposin, KIT - v-kit hardy-zuckerman 4 feline sarcoma viral oncogene homolog, ARSA - arylsulfatase a, B3GALNT1 - beta-1,3-n-acetylgalactosami…
GO:0043062	extracellular structure organization	3.31e-06	0.00732	2.77	8718	188	419	25	[A2M - alpha-2-macroglobulin, PTX3 - pentraxin 3, long, PDGFRA - platelet-derived growth factor receptor, alpha polypeptide, EFEMP2 - egf containing fibulin-like extracellular matrix protein 2, LPCAT3 - lysophosphatidylcholine acyltransferase 3, COL2A1 - collagen, type ii, alpha 1, CCDC80 - coiled-coil domain containing 80, DPT - dermatopontin, FBLN1 - fibulin 1, MMP2 - matrix metallopeptidase 2 …
GO:1901135	carbohydrate derivative metabolic process	3.71e-06	0.00705	1.91	8718	566	419	52	[XDH - xanthine dehydrogenase, DPM1 - dolichyl-phosphate mannosyltransferase polypeptide 1, catalytic subunit, GLTPD1 - glycolipid transfer protein domain containing 1, GFPT1 - glutamine--fructose-6-phosphate transaminase 1, PSAP - prosaposin, FUCA1 - fucosidase, alpha-l- 1, tissue, RHOQ - ras homolog family member q, NME4 - nme/nm23 nucleoside diphosphate kinase 4, TMEM106A - transmembrane prote…
GO:0006695	cholesterol biosynthetic process	7.29e-06	0.0121	6.24	8718	30	419	9	[SQLE - squalene epoxidase, CYP51A1 - cytochrome p450, family 51, subfamily a, polypeptide 1, LSS - lanosterol synthase (2,3-oxidosqualene-lanosterol cyclase), ACAT2 - acetyl-coa acetyltransferase 2, HSD17B7 - hydroxysteroid (17-beta) dehydrogenase 7, NSDHL - nad(p) dependent steroid dehydrogenase-like, MVK - mevalonate kinase, MVD - mevalonate (diphospho) decarboxylase, EBP - emopamil binding pr…
GO:1902653	secondary alcohol biosynthetic process	7.29e-06	0.0108	6.24	8718	30	419	9	[SQLE - squalene epoxidase, CYP51A1 - cytochrome p450, family 51, subfamily a, polypeptide 1, LSS - lanosterol synthase (2,3-oxidosqualene-lanosterol cyclase), ACAT2 - acetyl-coa acetyltransferase 2, HSD17B7 - hydroxysteroid (17-beta) dehydrogenase 7, NSDHL - nad(p) dependent steroid dehydrogenase-like, MVK - mevalonate kinase, MVD - mevalonate (diphospho) decarboxylase, EBP - emopamil binding pr…
GO:0030198	extracellular matrix organization	9.15e-06	0.0122	2.83	8718	162	419	22	[LOX - lysyl oxidase, MMP2 - matrix metallopeptidase 2 (gelatinase a, 72kda gelatinase, 72kda type iv collagenase), CTSK - cathepsin k, A2M - alpha-2-macroglobulin, LOXL1 - lysyl oxidase-like 1, COL6A2 - collagen, type vi, alpha 2, PTX3 - pentraxin 3, long, MMP14 - matrix metallopeptidase 14 (membrane-inserted), COL6A1 - collagen, type vi, alpha 1, PDGFRA - platelet-derived growth factor receptor…
GO:0044255	cellular lipid metabolic process	9.24e-06	0.0112	1.9	8718	538	419	49	[DPM1 - dolichyl-phosphate mannosyltransferase polypeptide 1, catalytic subunit, GLTPD1 - glycolipid transfer protein domain containing 1, FABP3 - fatty acid binding protein 3, muscle and heart (mammary-derived growth inhibitor), PSAP - prosaposin, MBOAT1 - membrane bound o-acyltransferase domain containing 1, FUCA1 - fucosidase, alpha-l- 1, tissue, FABP4 - fatty acid binding protein 4, adipocyte…
GO:0048704	embryonic skeletal system morphogenesis	1.31e-05	0.0145	5.85	8718	32	419	9	[FGFR2 - fibroblast growth factor receptor 2, TBX15 - t-box 15, SLC39A1 - solute carrier family 39 (zinc transporter), member 1, COL2A1 - collagen, type ii, alpha 1, PRRX1 - paired related homeobox 1, COL11A1 - collagen, type xi, alpha 1, MMP14 - matrix metallopeptidase 14 (membrane-inserted), PDGFRA - platelet-derived growth factor receptor, alpha polypeptide, HOXC9 - homeobox c9]
GO:0006665	sphingolipid metabolic process	1.65e-05	0.0169	3.55	8718	88	419	15	[NEU1 - sialidase 1 (lysosomal sialidase), GLTPD1 - glycolipid transfer protein domain containing 1, CERS6 - ceramide synthase 6, CTSA - cathepsin a, ELOVL5 - elovl fatty acid elongase 5, ELOVL1 - elovl fatty acid elongase 1, PSAP - prosaposin, ARSA - arylsulfatase a, SUMF1 - sulfatase modifying factor 1, HEXA - hexosaminidase a (alpha polypeptide), HEXB - hexosaminidase b (beta polypeptide), SGP…
GO:0016126	sterol biosynthetic process	1.73e-05	0.0164	5.67	8718	33	419	9	[SQLE - squalene epoxidase, CYP51A1 - cytochrome p450, family 51, subfamily a, polypeptide 1, LSS - lanosterol synthase (2,3-oxidosqualene-lanosterol cyclase), ACAT2 - acetyl-coa acetyltransferase 2, HSD17B7 - hydroxysteroid (17-beta) dehydrogenase 7, NSDHL - nad(p) dependent steroid dehydrogenase-like, MVK - mevalonate kinase, MVD - mevalonate (diphospho) decarboxylase, EBP - emopamil binding pr…
GO:0032502	developmental process	3.4e-05	0.0302	1.32	8718	2414	419	153	[A2M - alpha-2-macroglobulin, GFER - growth factor, augmenter of liver regeneration, SPTA1 - spectrin, alpha, erythrocytic 1 (elliptocytosis 2), SH3BP1 - sh3-domain binding protein 1, ITM2C - integral membrane protein 2c, PLA2R1 - phospholipase a2 receptor 1, 180kda, PRRX1 - paired related homeobox 1, PSAP - prosaposin, GORAB - golgin, rab6-interacting, CXCL12 - chemokine (c-x-c motif) ligand 12,…
GO:0035295	tube development	5.36e-05	0.0445	3.39	8718	86	419	14	[FGFR2 - fibroblast growth factor receptor 2, PKD2 - polycystic kidney disease 2 (autosomal dominant), SFRP1 - secreted frizzled-related protein 1, SERPINE2 - serpin peptidase inhibitor, clade e (nexin, plasminogen activator inhibitor type 1), member 2, KIF18A - kinesin family member 18a, FAT4 - fat atypical cadherin 4, ASS1 - argininosuccinate synthase 1, DACT1 - dishevelled-binding antagonist o…
GO:0006027	glycosaminoglycan catabolic process	5.89e-05	0.0461	4.93	8718	38	419	9	[HEXA - hexosaminidase a (alpha polypeptide), HEXB - hexosaminidase b (beta polypeptide), SDC2 - syndecan 2, IDUA - iduronidase, alpha-l-, STAB2 - stabilin 2, FUCA1 - fucosidase, alpha-l- 1, tissue, LYG2 - lysozyme g-like 2, GUSB - glucuronidase, beta, OMD - osteomodulin]
GO:1905954	positive regulation of lipid localization	6.17e-05	0.0455	4.43	8718	47	419	10	[LPCAT3 - lysophosphatidylcholine acyltransferase 3, PLA2R1 - phospholipase a2 receptor 1, 180kda, SCARB1 - scavenger receptor class b, member 1, PRKCD - protein kinase c, delta, FABP3 - fatty acid binding protein 3, muscle and heart (mammary-derived growth inhibitor), SREBF2 - sterol regulatory element binding transcription factor 2, CYP19A1 - cytochrome p450, family 19, subfamily a, polypeptide…
GO:0048562	embryonic organ morphogenesis	7.46e-05	0.0522	4.33	8718	48	419	10	[FGFR2 - fibroblast growth factor receptor 2, TBX15 - t-box 15, SLC39A1 - solute carrier family 39 (zinc transporter), member 1, COL2A1 - collagen, type ii, alpha 1, PRRX1 - paired related homeobox 1, COL11A1 - collagen, type xi, alpha 1, MMP14 - matrix metallopeptidase 14 (membrane-inserted), ROR2 - receptor tyrosine kinase-like orphan receptor 2, PDGFRA - platelet-derived growth factor receptor…
GO:0006026	aminoglycan catabolic process	9.07e-05	0.0603	4.68	8718	40	419	9	[HEXA - hexosaminidase a (alpha polypeptide), SDC2 - syndecan 2, HEXB - hexosaminidase b (beta polypeptide), IDUA - iduronidase, alpha-l-, STAB2 - stabilin 2, FUCA1 - fucosidase, alpha-l- 1, tissue, LYG2 - lysozyme g-like 2, GUSB - glucuronidase, beta, OMD - osteomodulin]
GO:0048705	skeletal system morphogenesis	0.000107	0.068	4.16	8718	50	419	10	[FGFR2 - fibroblast growth factor receptor 2, TBX15 - t-box 15, SLC39A1 - solute carrier family 39 (zinc transporter), member 1, COL2A1 - collagen, type ii, alpha 1, PRRX1 - paired related homeobox 1, FMN1 - formin 1, COL11A1 - collagen, type xi, alpha 1, MMP14 - matrix metallopeptidase 14 (membrane-inserted), PDGFRA - platelet-derived growth factor receptor, alpha polypeptide, HOXC9 - homeobox c…
GO:0050806	positive regulation of synaptic transmission	0.000128	0.0774	4.08	8718	51	419	10	[CRTC1 - creb regulated transcription coactivator 1, EGFR - epidermal growth factor receptor, PTN - pleiotrophin, SERPINE2 - serpin peptidase inhibitor, clade e (nexin, plasminogen activator inhibitor type 1), member 2, NFATC4 - nuclear factor of activated t-cells, cytoplasmic, calcineurin-dependent 4, MME - membrane metallo-endopeptidase, ROR2 - receptor tyrosine kinase-like orphan receptor 2, S…
GO:0065008	regulation of biological quality	0.000153	0.0883	1.34	8718	1909	419	123	[TBC1D20 - tbc1 domain family, member 20, SPTA1 - spectrin, alpha, erythrocytic 1 (elliptocytosis 2), DEPTOR - dep domain containing mtor-interacting protein, SH3BP1 - sh3-domain binding protein 1, BNIP3L - bcl2/adenovirus e1b 19kda interacting protein 3-like, S1PR2 - sphingosine-1-phosphate receptor 2, LRRC16A - leucine rich repeat containing 16a, CXCL12 - chemokine (c-x-c motif) ligand 12, TTC7…
GO:0050804	modulation of chemical synaptic transmission	0.000153	0.0847	2.41	8718	181	419	21	[RAB5A - rab5a, member ras oncogene family, SERPINE2 - serpin peptidase inhibitor, clade e (nexin, plasminogen activator inhibitor type 1), member 2, S1PR2 - sphingosine-1-phosphate receptor 2, PTN - pleiotrophin, MME - membrane metallo-endopeptidase, SNCG - synuclein, gamma (breast cancer-specific protein 1), ROR2 - receptor tyrosine kinase-like orphan receptor 2, EIF2AK4 - eukaryotic translatio…
GO:0099177	regulation of trans-synaptic signaling	0.000165	0.0879	2.4	8718	182	419	21	[RAB5A - rab5a, member ras oncogene family, SERPINE2 - serpin peptidase inhibitor, clade e (nexin, plasminogen activator inhibitor type 1), member 2, S1PR2 - sphingosine-1-phosphate receptor 2, PTN - pleiotrophin, MME - membrane metallo-endopeptidase, SNCG - synuclein, gamma (breast cancer-specific protein 1), ROR2 - receptor tyrosine kinase-like orphan receptor 2, NSG1 - neuron specific gene fam…
GO:1900271	regulation of long-term synaptic potentiation	0.000189	0.0966	6.57	8718	19	419	6	[CRTC1 - creb regulated transcription coactivator 1, PTN - pleiotrophin, MME - membrane metallo-endopeptidase, EIF2AK4 - eukaryotic translation initiation factor 2 alpha kinase 4, NSG1 - neuron specific gene family member 1, EPHA4 - eph receptor a4]
GO:0048701	embryonic cranial skeleton morphogenesis	0.000189	0.093	6.57	8718	19	419	6	[FGFR2 - fibroblast growth factor receptor 2, TBX15 - t-box 15, SLC39A1 - solute carrier family 39 (zinc transporter), member 1, PRRX1 - paired related homeobox 1, MMP14 - matrix metallopeptidase 14 (membrane-inserted), PDGFRA - platelet-derived growth factor receptor, alpha polypeptide]
GO:0016125	sterol metabolic process	0.00019	0.09	3.18	8718	85	419	13	[LSS - lanosterol synthase (2,3-oxidosqualene-lanosterol cyclase), ACAT2 - acetyl-coa acetyltransferase 2, HSD17B7 - hydroxysteroid (17-beta) dehydrogenase 7, SCARB1 - scavenger receptor class b, member 1, RXRA - retinoid x receptor, alpha, MVD - mevalonate (diphospho) decarboxylase, EBP - emopamil binding protein (sterol isomerase), CYP51A1 - cytochrome p450, family 51, subfamily a, polypeptide …
GO:1902652	secondary alcohol metabolic process	0.000245	0.112	3.29	8718	76	419	12	[SQLE - squalene epoxidase, CYP51A1 - cytochrome p450, family 51, subfamily a, polypeptide 1, LSS - lanosterol synthase (2,3-oxidosqualene-lanosterol cyclase), ACAT2 - acetyl-coa acetyltransferase 2, HSD17B7 - hydroxysteroid (17-beta) dehydrogenase 7, NSDHL - nad(p) dependent steroid dehydrogenase-like, SCARB1 - scavenger receptor class b, member 1, MVK - mevalonate kinase, SREBF2 - sterol regula…
GO:0008203	cholesterol metabolic process	0.000245	0.109	3.29	8718	76	419	12	[CYP51A1 - cytochrome p450, family 51, subfamily a, polypeptide 1, SQLE - squalene epoxidase, LSS - lanosterol synthase (2,3-oxidosqualene-lanosterol cyclase), HSD17B7 - hydroxysteroid (17-beta) dehydrogenase 7, ACAT2 - acetyl-coa acetyltransferase 2, NSDHL - nad(p) dependent steroid dehydrogenase-like, SCARB1 - scavenger receptor class b, member 1, MVK - mevalonate kinase, SREBF2 - sterol regula…
GO:0035987	endodermal cell differentiation	0.000259	0.111	6.24	8718	20	419	6	[MMP2 - matrix metallopeptidase 2 (gelatinase a, 72kda gelatinase, 72kda type iv collagenase), COL12A1 - collagen, type xii, alpha 1, COL11A1 - collagen, type xi, alpha 1, LAMA3 - laminin, alpha 3, MMP14 - matrix metallopeptidase 14 (membrane-inserted), COL6A1 - collagen, type vi, alpha 1]
GO:0001101	response to acid chemical	0.000289	0.12	2.36	8718	176	419	20	[MMP2 - matrix metallopeptidase 2 (gelatinase a, 72kda gelatinase, 72kda type iv collagenase), FGFR2 - fibroblast growth factor receptor 2, PKD2 - polycystic kidney disease 2 (autosomal dominant), SFRP1 - secreted frizzled-related protein 1, SESN3 - sestrin 3, ATG7 - autophagy related 7, GATA6 - gata binding protein 6, PTN - pleiotrophin, FABP3 - fatty acid binding protein 3, muscle and heart (ma…
GO:0006829	zinc ion transport	0.000349	0.141	7.43	8718	14	419	5	[SLC39A1 - solute carrier family 39 (zinc transporter), member 1, SLC30A7 - solute carrier family 30 (zinc transporter), member 7, SLC30A5 - solute carrier family 30 (zinc transporter), member 5, SLC39A6 - solute carrier family 39 (zinc transporter), member 6, SLC39A7 - solute carrier family 39 (zinc transporter), member 7]
GO:0032963	collagen metabolic process	0.00035	0.137	5.02	8718	29	419	7	[MMP2 - matrix metallopeptidase 2 (gelatinase a, 72kda gelatinase, 72kda type iv collagenase), PLOD3 - procollagen-lysine, 2-oxoglutarate 5-dioxygenase 3, CTSK - cathepsin k, MMP19 - matrix metallopeptidase 19, CTSB - cathepsin b, RCN3 - reticulocalbin 3, ef-hand calcium binding domain, MMP14 - matrix metallopeptidase 14 (membrane-inserted)]
GO:0006694	steroid biosynthetic process	0.000406	0.154	3.32	8718	69	419	11	[SQLE - squalene epoxidase, CYP51A1 - cytochrome p450, family 51, subfamily a, polypeptide 1, LSS - lanosterol synthase (2,3-oxidosqualene-lanosterol cyclase), HSD17B7 - hydroxysteroid (17-beta) dehydrogenase 7, ACAT2 - acetyl-coa acetyltransferase 2, NSDHL - nad(p) dependent steroid dehydrogenase-like, SCARB1 - scavenger receptor class b, member 1, MVK - mevalonate kinase, CYP19A1 - cytochrome p…
GO:0001889	liver development	0.000406	0.15	3.32	8718	69	419	11	[PKD2 - polycystic kidney disease 2 (autosomal dominant), GFER - growth factor, augmenter of liver regeneration, HMGCL - 3-hydroxymethyl-3-methylglutaryl-coa lyase, EGFR - epidermal growth factor receptor, GATA6 - gata binding protein 6, PTN - pleiotrophin, HMOX1 - heme oxygenase (decycling) 1, MPST - mercaptopyruvate sulfurtransferase, ASS1 - argininosuccinate synthase 1, CEBPB - ccaat/enhancer …
GO:0006689	ganglioside catabolic process	0.000425	0.153	15.61	8718	4	419	3	[NEU1 - sialidase 1 (lysosomal sialidase), HEXA - hexosaminidase a (alpha polypeptide), HEXB - hexosaminidase b (beta polypeptide)]
GO:0048167	regulation of synaptic plasticity	0.00045	0.157	3.08	8718	81	419	12	[CRTC1 - creb regulated transcription coactivator 1, RAB5A - rab5a, member ras oncogene family, SERPINE2 - serpin peptidase inhibitor, clade e (nexin, plasminogen activator inhibitor type 1), member 2, PTN - pleiotrophin, NFATC4 - nuclear factor of activated t-cells, cytoplasmic, calcineurin-dependent 4, MME - membrane metallo-endopeptidase, MAP1A - microtubule-associated protein 1a, SHANK1 - sh3…
GO:0030574	collagen catabolic process	0.000504	0.172	6.94	8718	15	419	5	[MMP2 - matrix metallopeptidase 2 (gelatinase a, 72kda gelatinase, 72kda type iv collagenase), CTSK - cathepsin k, MMP19 - matrix metallopeptidase 19, CTSB - cathepsin b, MMP14 - matrix metallopeptidase 14 (membrane-inserted)]
GO:1902930	regulation of alcohol biosynthetic process	0.000543	0.18	3.75	8718	50	419	9	[CYP51A1 - cytochrome p450, family 51, subfamily a, polypeptide 1, SQLE - squalene epoxidase, LSS - lanosterol synthase (2,3-oxidosqualene-lanosterol cyclase), DKK3 - dickkopf wnt signaling pathway inhibitor 3, LPCAT3 - lysophosphatidylcholine acyltransferase 3, CD244 - cd244 molecule, natural killer cell receptor 2b4, MVK - mevalonate kinase, SREBF2 - sterol regulatory element binding transcript…
GO:0022610	biological adhesion	0.000544	0.176	1.81	8718	391	419	34	[SCARF2 - scavenger receptor class f, member 2, AOC3 - amine oxidase, copper containing 3, SVEP1 - sushi, von willebrand factor type a, egf and pentraxin domain containing 1, ANTXR1 - anthrax toxin receptor 1, CXCL12 - chemokine (c-x-c motif) ligand 12, PDGFRA - platelet-derived growth factor receptor, alpha polypeptide, NOV - nephroblastoma overexpressed, EGFR - epidermal growth factor receptor,…
GO:0048565	digestive tract development	0.000597	0.189	5.43	8718	23	419	6	[FGFR2 - fibroblast growth factor receptor 2, EGFR - epidermal growth factor receptor, SLC4A2 - solute carrier family 4 (anion exchanger), member 2, FAT4 - fat atypical cadherin 4, KIT - v-kit hardy-zuckerman 4 feline sarcoma viral oncogene homolog, ASS1 - argininosuccinate synthase 1]
GO:1901136	carbohydrate derivative catabolic process	0.000602	0.186	2.6	8718	120	419	15	[NEU1 - sialidase 1 (lysosomal sialidase), XDH - xanthine dehydrogenase, FUCA1 - fucosidase, alpha-l- 1, tissue, LYG2 - lysozyme g-like 2, OMD - osteomodulin, ENTPD7 - ectonucleoside triphosphate diphosphohydrolase 7, HEXA - hexosaminidase a (alpha polypeptide), SDC2 - syndecan 2, HEXB - hexosaminidase b (beta polypeptide), AMDHD2 - amidohydrolase domain containing 2, STAB2 - stabilin 2, IDUA - i…
GO:0006935	chemotaxis	0.000615	0.186	2.5	8718	133	419	16	[LOX - lysyl oxidase, PTN - pleiotrophin, PLA2G6 - phospholipase a2, group vi (cytosolic, calcium-independent), CXCL12 - chemokine (c-x-c motif) ligand 12, DOCK2 - dedicator of cytokinesis 2, PDGFRA - platelet-derived growth factor receptor, alpha polypeptide, NOV - nephroblastoma overexpressed, PLXNA3 - plexin a3, FIGF - c-fos induced growth factor (vascular endothelial growth factor d), DPEP1 -…
GO:0030199	collagen fibril organization	0.000666	0.197	4.55	8718	32	419	7	[LOX - lysyl oxidase, PLOD3 - procollagen-lysine, 2-oxoglutarate 5-dioxygenase 3, LOXL1 - lysyl oxidase-like 1, COL2A1 - collagen, type ii, alpha 1, COL12A1 - collagen, type xii, alpha 1, COL11A1 - collagen, type xi, alpha 1, DPT - dermatopontin]
GO:0042330	taxis	0.000668	0.193	2.48	8718	134	419	16	[LOX - lysyl oxidase, PTN - pleiotrophin, PLA2G6 - phospholipase a2, group vi (cytosolic, calcium-independent), CXCL12 - chemokine (c-x-c motif) ligand 12, DOCK2 - dedicator of cytokinesis 2, PDGFRA - platelet-derived growth factor receptor, alpha polypeptide, NOV - nephroblastoma overexpressed, PLXNA3 - plexin a3, FIGF - c-fos induced growth factor (vascular endothelial growth factor d), DPEP1 -…
GO:0042472	inner ear morphogenesis	0.000704	0.199	6.5	8718	16	419	5	[FGFR2 - fibroblast growth factor receptor 2, COL2A1 - collagen, type ii, alpha 1, PRRX1 - paired related homeobox 1, COL11A1 - collagen, type xi, alpha 1, ROR2 - receptor tyrosine kinase-like orphan receptor 2]
GO:0023052	signaling	0.000753	0.208	2.31	8718	162	419	18	[FGFR2 - fibroblast growth factor receptor 2, PKD2 - polycystic kidney disease 2 (autosomal dominant), SFRP1 - secreted frizzled-related protein 1, FCHSD1 - fch and double sh3 domains 1, SNCG - synuclein, gamma (breast cancer-specific protein 1), NSG1 - neuron specific gene family member 1, SLC1A3 - solute carrier family 1 (glial high affinity glutamate transporter), member 3, S1PR1 - sphingosine…
GO:0030182	neuron differentiation	0.000783	0.212	2.9	8718	86	419	12	[TTLL1 - tubulin tyrosine ligase-like family, member 1, SFRP1 - secreted frizzled-related protein 1, FIGF - c-fos induced growth factor (vascular endothelial growth factor d), WNT8A - wingless-type mmtv integration site family, member 8a, MTPN - myotrophin, PTN - pleiotrophin, ITM2C - integral membrane protein 2c, S1PR1 - sphingosine-1-phosphate receptor 1, VCAM1 - vascular cell adhesion molecule…
GO:0019377	glycolipid catabolic process	0.000876	0.233	8.32	8718	10	419	4	[NEU1 - sialidase 1 (lysosomal sialidase), HEXA - hexosaminidase a (alpha polypeptide), HEXB - hexosaminidase b (beta polypeptide), FUCA1 - fucosidase, alpha-l- 1, tissue]
GO:0050873	brown fat cell differentiation	0.000876	0.228	8.32	8718	10	419	4	[METRNL - meteorin, glial cell differentiation regulator-like, FABP3 - fatty acid binding protein 3, muscle and heart (mammary-derived growth inhibitor), FABP4 - fatty acid binding protein 4, adipocyte, CEBPB - ccaat/enhancer binding protein (c/ebp), beta]
GO:0032501	multicellular organismal process	0.000913	0.233	1.36	8718	1373	419	90	[TRPC4AP - transient receptor potential cation channel, subfamily c, member 4 associated protein, GFPT1 - glutamine--fructose-6-phosphate transaminase 1, PLA2R1 - phospholipase a2 receptor 1, 180kda, PRRX1 - paired related homeobox 1, PSAP - prosaposin, GORAB - golgin, rab6-interacting, LRRC16A - leucine rich repeat containing 16a, WLS - wntless homolog (drosophila), CXCL12 - chemokine (c-x-c mot…
GO:0001503	ossification	0.000984	0.247	3.2	8718	65	419	10	[MMP2 - matrix metallopeptidase 2 (gelatinase a, 72kda gelatinase, 72kda type iv collagenase), EGFR - epidermal growth factor receptor, TWSG1 - twisted gastrulation homolog 1 (drosophila), PTN - pleiotrophin, CDH11 - cadherin 11, type 2, ob-cadherin (osteoblast), COL2A1 - collagen, type ii, alpha 1, COL11A1 - collagen, type xi, alpha 1, FAT4 - fat atypical cadherin 4, MMP14 - matrix metallopeptid…

## Sheet: Small_enriched_phospho
GO Term	Description	P-value	FDR q-value	Loggo	Genes
GO:0051171	regulation of nitrogen compound metabolic process	8.85e-14	1.18e-09	-13.1	[SAP30BP - sap30 binding protein, CCNK - cyclin k, FAM83D - family with sequence similarity 83, member d, MARK2 - map/microtubule affinity-regulating kinase 2, RBM39 - rna binding motif protein 39, NCL - nucleolin, RFC1 - replication factor c (activator 1) 1, 145kda, TAF1D - tata box binding protein (tbp)-associated factor, rna polymerase i, d, 41kda, NAF1 - nuclear assembly factor 1 ribonucleopr…
GO:0019219	regulation of nucleobase-containing compound metabolic process	9.79e-14	6.52e-10	-13	[SAP30BP - sap30 binding protein, CDK12 - cyclin-dependent kinase 12, CCNK - cyclin k, APEX1 - apex nuclease (multifunctional dna repair enzyme) 1, HTATSF1 - hiv-1 tat specific factor 1, FOXK2 - forkhead box k2, CDK11B - cyclin-dependent kinase 11b, MGA - mga, max dimerization protein, RBM39 - rna binding motif protein 39, NCL - nucleolin, ARID4B - at rich interactive domain 4b (rbp1-like), TAF1D…
GO:0060255	regulation of macromolecule metabolic process	2.48e-12	1.1e-08	-11.6	[CCNK - cyclin k, SAP30BP - sap30 binding protein, FAM83D - family with sequence similarity 83, member d, MARK2 - map/microtubule affinity-regulating kinase 2, RBM39 - rna binding motif protein 39, TAF1D - tata box binding protein (tbp)-associated factor, rna polymerase i, d, 41kda, NCL - nucleolin, RFC1 - replication factor c (activator 1) 1, 145kda, NAF1 - nuclear assembly factor 1 ribonucleopr…
GO:0080090	regulation of primary metabolic process	3.53e-12	1.17e-08	-11.5	[CCNK - cyclin k, SAP30BP - sap30 binding protein, FAM83D - family with sequence similarity 83, member d, MARK2 - map/microtubule affinity-regulating kinase 2, RBM39 - rna binding motif protein 39, TAF1D - tata box binding protein (tbp)-associated factor, rna polymerase i, d, 41kda, NCL - nucleolin, RFC1 - replication factor c (activator 1) 1, 145kda, NAF1 - nuclear assembly factor 1 ribonucleopr…
GO:0006325	chromatin organization	1.43e-11	3.81e-08	-10.8	[CHD6 - chromodomain helicase dna binding protein 6, ARID4B - at rich interactive domain 4b (rbp1-like), KDM2B - lysine (k)-specific demethylase 2b, CHAF1B - chromatin assembly factor 1, subunit b (p60), SUPT6H - suppressor of ty 6 homolog (s. cerevisiae), INCENP - inner centromere protein antigens 135/155kda, EP300 - e1a binding protein p300, MTA1 - metastasis associated 1, SUV39H1 - suppressor …
GO:0031323	regulation of cellular metabolic process	1.61e-11	3.58e-08	-10.8	[CCNK - cyclin k, SAP30BP - sap30 binding protein, FAM83D - family with sequence similarity 83, member d, MARK2 - map/microtubule affinity-regulating kinase 2, RBM39 - rna binding motif protein 39, TAF1D - tata box binding protein (tbp)-associated factor, rna polymerase i, d, 41kda, NCL - nucleolin, RFC1 - replication factor c (activator 1) 1, 145kda, NAF1 - nuclear assembly factor 1 ribonucleopr…
GO:0031326	regulation of cellular biosynthetic process	2.1e-11	3.99e-08	-10.7	[SAP30BP - sap30 binding protein, CDK12 - cyclin-dependent kinase 12, CCNK - cyclin k, APEX1 - apex nuclease (multifunctional dna repair enzyme) 1, FOXK2 - forkhead box k2, HTATSF1 - hiv-1 tat specific factor 1, CDK11B - cyclin-dependent kinase 11b, TCOF1 - treacher collins-franceschetti syndrome 1, MGA - mga, max dimerization protein, NCL - nucleolin, ARID4B - at rich interactive domain 4b (rbp1…
GO:2000112	regulation of cellular macromolecule biosynthetic process	2.19e-11	3.65e-08	-10.7	[SAP30BP - sap30 binding protein, CDK12 - cyclin-dependent kinase 12, CCNK - cyclin k, APEX1 - apex nuclease (multifunctional dna repair enzyme) 1, FOXK2 - forkhead box k2, HTATSF1 - hiv-1 tat specific factor 1, CDK11B - cyclin-dependent kinase 11b, TCOF1 - treacher collins-franceschetti syndrome 1, MGA - mga, max dimerization protein, NCL - nucleolin, ARID4B - at rich interactive domain 4b (rbp1…
GO:0050794	regulation of cellular process	3.39e-11	5.02e-08	-10.5	[CCNK - cyclin k, SAP30BP - sap30 binding protein, FAM83D - family with sequence similarity 83, member d, MARK2 - map/microtubule affinity-regulating kinase 2, BNIP2 - bcl2/adenovirus e1b 19kda interacting protein 2, RBM39 - rna binding motif protein 39, TAF1D - tata box binding protein (tbp)-associated factor, rna polymerase i, d, 41kda, RFC1 - replication factor c (activator 1) 1, 145kda, NCL -…
GO:0090304	nucleic acid metabolic process	5.12e-11	6.81e-08	-10.3	[CDK12 - cyclin-dependent kinase 12, APEX1 - apex nuclease (multifunctional dna repair enzyme) 1, CCNK - cyclin k, HTATSF1 - hiv-1 tat specific factor 1, TCOF1 - treacher collins-franceschetti syndrome 1, ZCCHC8 - zinc finger, cchc domain containing 8, RBM39 - rna binding motif protein 39, RFC1 - replication factor c (activator 1) 1, 145kda, TAF1D - tata box binding protein (tbp)-associated facto…
GO:0033044	regulation of chromosome organization	5.41e-11	6.55e-08	-10.3	[DKC1 - dyskeratosis congenita 1, dyskerin, ERCC4 - excision repair cross-complementing rodent repair deficiency, complementation group 4, IWS1 - iws1 homolog (s. cerevisiae), CENPE - centromere protein e, 312kda, NELFE - negative elongation factor complex member e, NIPBL - nipped-b homolog (drosophila), NAF1 - nuclear assembly factor 1 ribonucleoprotein, BRCA1 - breast cancer 1, early onset, XRC…
GO:0010556	regulation of macromolecule biosynthetic process	5.42e-11	6.01e-08	-10.3	[SAP30BP - sap30 binding protein, CDK12 - cyclin-dependent kinase 12, CCNK - cyclin k, APEX1 - apex nuclease (multifunctional dna repair enzyme) 1, FOXK2 - forkhead box k2, HTATSF1 - hiv-1 tat specific factor 1, CDK11B - cyclin-dependent kinase 11b, TCOF1 - treacher collins-franceschetti syndrome 1, MGA - mga, max dimerization protein, NCL - nucleolin, ARID4B - at rich interactive domain 4b (rbp1…
GO:0006357	regulation of transcription by RNA polymerase II	1.09e-10	1.12e-07	-9.96	[CCNK - cyclin k, APEX1 - apex nuclease (multifunctional dna repair enzyme) 1, CDK12 - cyclin-dependent kinase 12, FOXK2 - forkhead box k2, HTATSF1 - hiv-1 tat specific factor 1, MGA - mga, max dimerization protein, RFC1 - replication factor c (activator 1) 1, 145kda, ARID4B - at rich interactive domain 4b (rbp1-like), ZEB1 - zinc finger e-box binding homeobox 1, BRCA1 - breast cancer 1, early on…
GO:0051252	regulation of RNA metabolic process	1.21e-10	1.15e-07	-9.92	[SAP30BP - sap30 binding protein, CDK12 - cyclin-dependent kinase 12, CCNK - cyclin k, APEX1 - apex nuclease (multifunctional dna repair enzyme) 1, FOXK2 - forkhead box k2, HTATSF1 - hiv-1 tat specific factor 1, CDK11B - cyclin-dependent kinase 11b, MGA - mga, max dimerization protein, RBM39 - rna binding motif protein 39, NCL - nucleolin, ARID4B - at rich interactive domain 4b (rbp1-like), TAF1D…
GO:0006281	DNA repair	1.22e-10	1.08e-07	-9.91	[APEX1 - apex nuclease (multifunctional dna repair enzyme) 1, RFC1 - replication factor c (activator 1) 1, 145kda, BRCA1 - breast cancer 1, early onset, XRCC1 - x-ray repair complementing defective repair in chinese hamster cells 1, LIG1 - ligase i, dna, atp-dependent, LIG3 - ligase iii, dna, atp-dependent, SAMHD1 - sam domain and hd domain 1, CHAF1B - chromatin assembly factor 1, subunit b (p60)…
GO:0009889	regulation of biosynthetic process	2.02e-10	1.68e-07	-9.69	[SAP30BP - sap30 binding protein, CDK12 - cyclin-dependent kinase 12, CCNK - cyclin k, APEX1 - apex nuclease (multifunctional dna repair enzyme) 1, FOXK2 - forkhead box k2, HTATSF1 - hiv-1 tat specific factor 1, CDK11B - cyclin-dependent kinase 11b, TCOF1 - treacher collins-franceschetti syndrome 1, MGA - mga, max dimerization protein, NCL - nucleolin, ARID4B - at rich interactive domain 4b (rbp1…
GO:0006974	cellular response to DNA damage stimulus	4.18e-10	3.27e-07	-9.38	[APEX1 - apex nuclease (multifunctional dna repair enzyme) 1, CCNK - cyclin k, RFC1 - replication factor c (activator 1) 1, 145kda, BRCA1 - breast cancer 1, early onset, CBX1 - chromobox homolog 1, XRCC1 - x-ray repair complementing defective repair in chinese hamster cells 1, GTSE1 - g-2 and s-phase expressed 1, LIG1 - ligase i, dna, atp-dependent, SAMHD1 - sam domain and hd domain 1, LIG3 - lig…
GO:0051276	chromosome organization	1.97e-09	1.46e-06	-8.71	[APEX1 - apex nuclease (multifunctional dna repair enzyme) 1, DKC1 - dyskeratosis congenita 1, dyskerin, CHD6 - chromodomain helicase dna binding protein 6, ERCC6L - excision repair cross-complementing rodent repair deficiency, complementation group 6-like, ERCC4 - excision repair cross-complementing rodent repair deficiency, complementation group 4, CENPE - centromere protein e, 312kda, NIPBL - …
GO:0010468	regulation of gene expression	2.44e-09	1.71e-06	-8.61	[SAP30BP - sap30 binding protein, CDK12 - cyclin-dependent kinase 12, CCNK - cyclin k, APEX1 - apex nuclease (multifunctional dna repair enzyme) 1, FOXK2 - forkhead box k2, HTATSF1 - hiv-1 tat specific factor 1, CDK11B - cyclin-dependent kinase 11b, MGA - mga, max dimerization protein, TCOF1 - treacher collins-franceschetti syndrome 1, RBM39 - rna binding motif protein 39, NCL - nucleolin, ARID4B…
GO:0006355	regulation of transcription, DNA-templated	3.7e-09	2.46e-06	-8.43	[SAP30BP - sap30 binding protein, CDK12 - cyclin-dependent kinase 12, APEX1 - apex nuclease (multifunctional dna repair enzyme) 1, CCNK - cyclin k, HTATSF1 - hiv-1 tat specific factor 1, FOXK2 - forkhead box k2, CDK11B - cyclin-dependent kinase 11b, MGA - mga, max dimerization protein, NCL - nucleolin, ARID4B - at rich interactive domain 4b (rbp1-like), RFC1 - replication factor c (activator 1) 1…
GO:1903506	regulation of nucleic acid-templated transcription	3.86e-09	2.44e-06	-8.41	[SAP30BP - sap30 binding protein, CDK12 - cyclin-dependent kinase 12, APEX1 - apex nuclease (multifunctional dna repair enzyme) 1, CCNK - cyclin k, HTATSF1 - hiv-1 tat specific factor 1, FOXK2 - forkhead box k2, CDK11B - cyclin-dependent kinase 11b, MGA - mga, max dimerization protein, NCL - nucleolin, ARID4B - at rich interactive domain 4b (rbp1-like), RFC1 - replication factor c (activator 1) 1…
GO:0019222	regulation of metabolic process	4.18e-09	2.53e-06	-8.38	[CCNK - cyclin k, SAP30BP - sap30 binding protein, FAM83D - family with sequence similarity 83, member d, MARK2 - map/microtubule affinity-regulating kinase 2, RBM39 - rna binding motif protein 39, TAF1D - tata box binding protein (tbp)-associated factor, rna polymerase i, d, 41kda, NCL - nucleolin, RFC1 - replication factor c (activator 1) 1, 145kda, NAF1 - nuclear assembly factor 1 ribonucleopr…
GO:2001141	regulation of RNA biosynthetic process	4.55e-09	2.63e-06	-8.34	[SAP30BP - sap30 binding protein, CDK12 - cyclin-dependent kinase 12, APEX1 - apex nuclease (multifunctional dna repair enzyme) 1, CCNK - cyclin k, HTATSF1 - hiv-1 tat specific factor 1, FOXK2 - forkhead box k2, CDK11B - cyclin-dependent kinase 11b, MGA - mga, max dimerization protein, NCL - nucleolin, ARID4B - at rich interactive domain 4b (rbp1-like), RFC1 - replication factor c (activator 1) 1…
GO:0006259	DNA metabolic process	6.49e-09	3.6e-06	-8.19	[APEX1 - apex nuclease (multifunctional dna repair enzyme) 1, RFC1 - replication factor c (activator 1) 1, 145kda, BRCA1 - breast cancer 1, early onset, XRCC1 - x-ray repair complementing defective repair in chinese hamster cells 1, LIG1 - ligase i, dna, atp-dependent, SAMHD1 - sam domain and hd domain 1, LIG3 - ligase iii, dna, atp-dependent, CHAF1B - chromatin assembly factor 1, subunit b (p60)…
GO:0006302	double-strand break repair	7.39e-09	3.93e-06	-8.13	[BARD1 - brca1 associated ring domain 1, ERCC4 - excision repair cross-complementing rodent repair deficiency, complementation group 4, NIPBL - nipped-b homolog (drosophila), SFR1 - swi5-dependent recombination repair 1, BRCA1 - breast cancer 1, early onset, XRCC1 - x-ray repair complementing defective repair in chinese hamster cells 1, LIG3 - ligase iii, dna, atp-dependent, SAMHD1 - sam domain a…
GO:0050789	regulation of biological process	8.48e-09	4.34e-06	-8.07	[CCNK - cyclin k, SAP30BP - sap30 binding protein, FAM83D - family with sequence similarity 83, member d, MARK2 - map/microtubule affinity-regulating kinase 2, BNIP2 - bcl2/adenovirus e1b 19kda interacting protein 2, RBM39 - rna binding motif protein 39, TAF1D - tata box binding protein (tbp)-associated factor, rna polymerase i, d, 41kda, RFC1 - replication factor c (activator 1) 1, 145kda, NCL -…
GO:1902275	regulation of chromatin organization	2.49e-08	1.23e-05	-7.6	[IWS1 - iws1 homolog (s. cerevisiae), NELFE - negative elongation factor complex member e, NIPBL - nipped-b homolog (drosophila), BRCA1 - breast cancer 1, early onset, CAMK2D - calcium/calmodulin-dependent protein kinase ii delta, SPTY2D1 - spt2, suppressor of ty, domain containing 1 (s. cerevisiae), MECP2 - methyl cpg binding protein 2 (rett syndrome), SNW1 - snw domain containing 1, SUPT6H - su…
GO:0045935	positive regulation of nucleobase-containing compound metabolic process	5.4e-08	2.57e-05	-7.27	[APEX1 - apex nuclease (multifunctional dna repair enzyme) 1, CCNK - cyclin k, CDK12 - cyclin-dependent kinase 12, FOXK2 - forkhead box k2, RFC1 - replication factor c (activator 1) 1, 145kda, NCL - nucleolin, TNRC6A - trinucleotide repeat containing 6a, BRCA1 - breast cancer 1, early onset, NAF1 - nuclear assembly factor 1 ribonucleoprotein, TCF20 - transcription factor 20 (ar1), GTF2F1 - genera…
GO:0065007	biological regulation	1.27e-07	5.81e-05	-6.9	[CCNK - cyclin k, SAP30BP - sap30 binding protein, FAM83D - family with sequence similarity 83, member d, MARK2 - map/microtubule affinity-regulating kinase 2, BNIP2 - bcl2/adenovirus e1b 19kda interacting protein 2, RBM39 - rna binding motif protein 39, TAF1D - tata box binding protein (tbp)-associated factor, rna polymerase i, d, 41kda, RFC1 - replication factor c (activator 1) 1, 145kda, NCL -…
GO:2001252	positive regulation of chromosome organization	1.31e-07	5.81e-05	-6.88	[DKC1 - dyskeratosis congenita 1, dyskerin, NELFE - negative elongation factor complex member e, NIPBL - nipped-b homolog (drosophila), BRCA1 - breast cancer 1, early onset, NAF1 - nuclear assembly factor 1 ribonucleoprotein, MECP2 - methyl cpg binding protein 2 (rett syndrome), NUMA1 - nuclear mitotic apparatus protein 1, SNW1 - snw domain containing 1, ATF7IP - activating transcription factor 7…
GO:1903047	mitotic cell cycle process	2.92e-07	0.000125	-6.53	[CHAMP1 - chromosome alignment maintaining phosphoprotein 1, ARPP19 - camp-regulated phosphoprotein, 19kda, BRCA1 - breast cancer 1, early onset, CEP55 - centrosomal protein 55kda, ANLN - anillin, actin binding protein, LIG1 - ligase i, dna, atp-dependent, GTSE1 - g-2 and s-phase expressed 1, SUN2 - sad1 and unc84 domain containing 2, FANCD2 - fanconi anemia, complementation group d2, INCENP - in…
GO:0045944	positive regulation of transcription by RNA polymerase II	3.79e-07	0.000158	-6.42	[CCNK - cyclin k, CDK12 - cyclin-dependent kinase 12, APEX1 - apex nuclease (multifunctional dna repair enzyme) 1, PPRC1 - peroxisome proliferator-activated receptor gamma, coactivator-related 1, FOXK2 - forkhead box k2, CHD6 - chromodomain helicase dna binding protein 6, NELFE - negative elongation factor complex member e, BRCA1 - breast cancer 1, early onset, TCF20 - transcription factor 20 (ar…
GO:0007017	microtubule-based process	5.26e-07	0.000212	-6.28	[MARK2 - map/microtubule affinity-regulating kinase 2, CAMSAP2 - calmodulin regulated spectrin-associated protein family, member 2, KIF5C - kinesin family member 5c, BRCA1 - breast cancer 1, early onset, TRAF3IP1 - tnf receptor-associated factor 3 interacting protein 1, GTSE1 - g-2 and s-phase expressed 1, SUN2 - sad1 and unc84 domain containing 2, INCENP - inner centromere protein antigens 135/1…
GO:0006139	nucleobase-containing compound metabolic process	7.67e-07	0.0003	-6.12	[CDK12 - cyclin-dependent kinase 12, APEX1 - apex nuclease (multifunctional dna repair enzyme) 1, CCNK - cyclin k, HTATSF1 - hiv-1 tat specific factor 1, FOXK2 - forkhead box k2, TCOF1 - treacher collins-franceschetti syndrome 1, ZCCHC8 - zinc finger, cchc domain containing 8, RBM39 - rna binding motif protein 39, RFC1 - replication factor c (activator 1) 1, 145kda, TAF1D - tata box binding prote…
GO:0045934	negative regulation of nucleobase-containing compound metabolic process	8.93e-07	0.00034	-6.05	[APEX1 - apex nuclease (multifunctional dna repair enzyme) 1, FOXK2 - forkhead box k2, NELFE - negative elongation factor complex member e, RFC1 - replication factor c (activator 1) 1, 145kda, STRN3 - striatin, calmodulin binding protein 3, ZEB1 - zinc finger e-box binding homeobox 1, NAF1 - nuclear assembly factor 1 ribonucleoprotein, BRCA1 - breast cancer 1, early onset, CBX1 - chromobox homolo…
GO:0045893	positive regulation of transcription, DNA-templated	1.13e-06	0.000417	-5.95	[CCNK - cyclin k, APEX1 - apex nuclease (multifunctional dna repair enzyme) 1, CDK12 - cyclin-dependent kinase 12, PPRC1 - peroxisome proliferator-activated receptor gamma, coactivator-related 1, FOXK2 - forkhead box k2, CHD6 - chromodomain helicase dna binding protein 6, NELFE - negative elongation factor complex member e, NCL - nucleolin, RFC1 - replication factor c (activator 1) 1, 145kda, BRC…
GO:1903508	positive regulation of nucleic acid-templated transcription	1.13e-06	0.000406	-5.95	[CCNK - cyclin k, APEX1 - apex nuclease (multifunctional dna repair enzyme) 1, CDK12 - cyclin-dependent kinase 12, PPRC1 - peroxisome proliferator-activated receptor gamma, coactivator-related 1, FOXK2 - forkhead box k2, CHD6 - chromodomain helicase dna binding protein 6, NELFE - negative elongation factor complex member e, NCL - nucleolin, RFC1 - replication factor c (activator 1) 1, 145kda, BRC…
GO:0051052	regulation of DNA metabolic process	1.13e-06	0.000396	-5.95	[DKC1 - dyskeratosis congenita 1, dyskerin, RNF219 - ring finger protein 219, ERCC4 - excision repair cross-complementing rodent repair deficiency, complementation group 4, NAF1 - nuclear assembly factor 1 ribonucleoprotein, BRCA1 - breast cancer 1, early onset, XRCC1 - x-ray repair complementing defective repair in chinese hamster cells 1, ESCO2 - establishment of sister chromatid cohesion n-ace…
GO:1902680	positive regulation of RNA biosynthetic process	1.18e-06	0.000403	-5.93	[CCNK - cyclin k, APEX1 - apex nuclease (multifunctional dna repair enzyme) 1, CDK12 - cyclin-dependent kinase 12, PPRC1 - peroxisome proliferator-activated receptor gamma, coactivator-related 1, FOXK2 - forkhead box k2, CHD6 - chromodomain helicase dna binding protein 6, NELFE - negative elongation factor complex member e, NCL - nucleolin, RFC1 - replication factor c (activator 1) 1, 145kda, BRC…
GO:0007049	cell cycle	1.21e-06	0.000403	-5.92	[SUN1 - sad1 and unc84 domain containing 1, CCNK - cyclin k, ERCC6L - excision repair cross-complementing rodent repair deficiency, complementation group 6-like, CCNT2 - cyclin t2, CDK11B - cyclin-dependent kinase 11b, CENPE - centromere protein e, 312kda, ARPP19 - camp-regulated phosphoprotein, 19kda, CETN2 - centrin, ef-hand protein, 2, KIF15 - kinesin family member 15, CD2AP - cd2-associated p…
GO:0006260	DNA replication	1.5e-06	0.000488	-5.82	[RBBP8 - retinoblastoma binding protein 8, BARD1 - brca1 associated ring domain 1, RECQL4 - recq protein-like 4, RECQL5 - recq protein-like 5, RFC1 - replication factor c (activator 1) 1, 145kda, BRCA1 - breast cancer 1, early onset, SLX4 - slx4 structure-specific endonuclease subunit, HELB - helicase (dna) b, RBBP6 - retinoblastoma binding protein 6, CHAF1B - chromatin assembly factor 1, subunit…
GO:0010604	positive regulation of macromolecule metabolic process	1.61e-06	0.000509	-5.79	[CDK12 - cyclin-dependent kinase 12, APEX1 - apex nuclease (multifunctional dna repair enzyme) 1, CCNK - cyclin k, FOXK2 - forkhead box k2, MARK2 - map/microtubule affinity-regulating kinase 2, NCL - nucleolin, RFC1 - replication factor c (activator 1) 1, 145kda, TAF1D - tata box binding protein (tbp)-associated factor, rna polymerase i, d, 41kda, BRCA1 - breast cancer 1, early onset, NAF1 - nucl…
GO:0010557	positive regulation of macromolecule biosynthetic process	1.68e-06	0.000521	-5.77	[CCNK - cyclin k, APEX1 - apex nuclease (multifunctional dna repair enzyme) 1, CDK12 - cyclin-dependent kinase 12, PPRC1 - peroxisome proliferator-activated receptor gamma, coactivator-related 1, FOXK2 - forkhead box k2, CHD6 - chromodomain helicase dna binding protein 6, NELFE - negative elongation factor complex member e, NCL - nucleolin, RFC1 - replication factor c (activator 1) 1, 145kda, NAF…
GO:0022402	cell cycle process	1.69e-06	0.000512	-5.77	[CHAMP1 - chromosome alignment maintaining phosphoprotein 1, RFC1 - replication factor c (activator 1) 1, 145kda, ARPP19 - camp-regulated phosphoprotein, 19kda, BRCA1 - breast cancer 1, early onset, ANLN - anillin, actin binding protein, CEP55 - centrosomal protein 55kda, GTSE1 - g-2 and s-phase expressed 1, LIG1 - ligase i, dna, atp-dependent, SUN2 - sad1 and unc84 domain containing 2, FANCD2 - …
GO:0031328	positive regulation of cellular biosynthetic process	2.13e-06	0.000629	-5.67	[CDK12 - cyclin-dependent kinase 12, CCNK - cyclin k, APEX1 - apex nuclease (multifunctional dna repair enzyme) 1, PPRC1 - peroxisome proliferator-activated receptor gamma, coactivator-related 1, FOXK2 - forkhead box k2, CHD6 - chromodomain helicase dna binding protein 6, NELFE - negative elongation factor complex member e, NCL - nucleolin, RFC1 - replication factor c (activator 1) 1, 145kda, ARP…
GO:0009891	positive regulation of biosynthetic process	2.38e-06	0.000688	-5.62	[CDK12 - cyclin-dependent kinase 12, CCNK - cyclin k, APEX1 - apex nuclease (multifunctional dna repair enzyme) 1, PPRC1 - peroxisome proliferator-activated receptor gamma, coactivator-related 1, FOXK2 - forkhead box k2, CHD6 - chromodomain helicase dna binding protein 6, NELFE - negative elongation factor complex member e, NCL - nucleolin, RFC1 - replication factor c (activator 1) 1, 145kda, ARP…
GO:0051253	negative regulation of RNA metabolic process	2.58e-06	0.00073	-5.59	[APEX1 - apex nuclease (multifunctional dna repair enzyme) 1, FOXK2 - forkhead box k2, NELFE - negative elongation factor complex member e, RFC1 - replication factor c (activator 1) 1, 145kda, STRN3 - striatin, calmodulin binding protein 3, ZEB1 - zinc finger e-box binding homeobox 1, NAF1 - nuclear assembly factor 1 ribonucleoprotein, BRCA1 - breast cancer 1, early onset, CBX1 - chromobox homolo…
GO:0016570	histone modification	3.35e-06	0.00093	-5.47	[KDM2B - lysine (k)-specific demethylase 2b, HUWE1 - hect, uba and wwe domain containing 1, e3 ubiquitin protein ligase, PHF15 - phd finger protein 15, MECP2 - methyl cpg binding protein 2 (rett syndrome), EP400 - e1a binding protein p400, INCENP - inner centromere protein antigens 135/155kda, ASXL1 - additional sex combs like 1 (drosophila), EP300 - e1a binding protein p300, SUV39H1 - suppressor…
GO:0051173	positive regulation of nitrogen compound metabolic process	3.8e-06	0.00103	-5.42	[CDK12 - cyclin-dependent kinase 12, APEX1 - apex nuclease (multifunctional dna repair enzyme) 1, CCNK - cyclin k, FOXK2 - forkhead box k2, MARK2 - map/microtubule affinity-regulating kinase 2, NCL - nucleolin, RFC1 - replication factor c (activator 1) 1, 145kda, BRCA1 - breast cancer 1, early onset, NAF1 - nuclear assembly factor 1 ribonucleoprotein, TNRC6A - trinucleotide repeat containing 6a, …
GO:0033043	regulation of organelle organization	3.93e-06	0.00105	-5.41	[MARK2 - map/microtubule affinity-regulating kinase 2, CAMSAP2 - calmodulin regulated spectrin-associated protein family, member 2, NELFE - negative elongation factor complex member e, TJP1 - tight junction protein 1, NAF1 - nuclear assembly factor 1 ribonucleoprotein, BRCA1 - breast cancer 1, early onset, CD2AP - cd2-associated protein, TRAF3IP1 - tnf receptor-associated factor 3 interacting pro…
GO:0006266	DNA ligation	4.21e-06	0.0011	-5.38	[TOP2A - topoisomerase (dna) ii alpha 170kda, APTX - aprataxin, XRCC6 - x-ray repair complementing defective repair in chinese hamster cells 6, XRCC1 - x-ray repair complementing defective repair in chinese hamster cells 1, LIG1 - ligase i, dna, atp-dependent, LIG3 - ligase iii, dna, atp-dependent]
GO:2000113	negative regulation of cellular macromolecule biosynthetic process	4.33e-06	0.00111	-5.36	[APEX1 - apex nuclease (multifunctional dna repair enzyme) 1, FOXK2 - forkhead box k2, NELFE - negative elongation factor complex member e, NCL - nucleolin, RFC1 - replication factor c (activator 1) 1, 145kda, STRN3 - striatin, calmodulin binding protein 3, ZEB1 - zinc finger e-box binding homeobox 1, BRCA1 - breast cancer 1, early onset, TNRC6A - trinucleotide repeat containing 6a, CBX1 - chromo…
GO:0000723	telomere maintenance	4.46e-06	0.00112	-5.35	[APEX1 - apex nuclease (multifunctional dna repair enzyme) 1, TNKS1BP1 - tankyrase 1 binding protein 1, 182kda, RIF1 - rap1 interacting factor homolog (yeast), RECQL4 - recq protein-like 4, DKC1 - dyskeratosis congenita 1, dyskerin, ERCC4 - excision repair cross-complementing rodent repair deficiency, complementation group 4, RFC1 - replication factor c (activator 1) 1, 145kda, XRCC6 - x-ray repa…
GO:0016569	covalent chromatin modification	4.66e-06	0.00115	-5.33	[KDM2B - lysine (k)-specific demethylase 2b, HUWE1 - hect, uba and wwe domain containing 1, e3 ubiquitin protein ligase, PHF15 - phd finger protein 15, MECP2 - methyl cpg binding protein 2 (rett syndrome), EP400 - e1a binding protein p400, INCENP - inner centromere protein antigens 135/155kda, ASXL1 - additional sex combs like 1 (drosophila), EP300 - e1a binding protein p300, SUV39H1 - suppressor…
GO:0032784	regulation of DNA-templated transcription, elongation	5.65e-06	0.00137	-5.25	[GTF2F1 - general transcription factor iif, polypeptide 1, 74kda, SUPT6H - suppressor of ty 6 homolog (s. cerevisiae), CDK12 - cyclin-dependent kinase 12, CCNK - cyclin k, HTATSF1 - hiv-1 tat specific factor 1, CCNT2 - cyclin t2, RECQL5 - recq protein-like 5, NELFE - negative elongation factor complex member e, EAF1 - ell associated factor 1, BRD4 - bromodomain containing 4, KAT7 - k(lysine) acet…
GO:0010558	negative regulation of macromolecule biosynthetic process	5.66e-06	0.00135	-5.25	[APEX1 - apex nuclease (multifunctional dna repair enzyme) 1, FOXK2 - forkhead box k2, NELFE - negative elongation factor complex member e, NCL - nucleolin, RFC1 - replication factor c (activator 1) 1, 145kda, STRN3 - striatin, calmodulin binding protein 3, ZEB1 - zinc finger e-box binding homeobox 1, BRCA1 - breast cancer 1, early onset, TNRC6A - trinucleotide repeat containing 6a, CBX1 - chromo…
GO:0051254	positive regulation of RNA metabolic process	6.56e-06	0.00153	-5.18	[CCNK - cyclin k, APEX1 - apex nuclease (multifunctional dna repair enzyme) 1, CDK12 - cyclin-dependent kinase 12, PPRC1 - peroxisome proliferator-activated receptor gamma, coactivator-related 1, FOXK2 - forkhead box k2, CHD6 - chromodomain helicase dna binding protein 6, NELFE - negative elongation factor complex member e, NCL - nucleolin, RFC1 - replication factor c (activator 1) 1, 145kda, BRC…
GO:0031325	positive regulation of cellular metabolic process	6.57e-06	0.00151	-5.18	[CDK12 - cyclin-dependent kinase 12, APEX1 - apex nuclease (multifunctional dna repair enzyme) 1, CCNK - cyclin k, FOXK2 - forkhead box k2, MARK2 - map/microtubule affinity-regulating kinase 2, NCL - nucleolin, RFC1 - replication factor c (activator 1) 1, 145kda, BRCA1 - breast cancer 1, early onset, NAF1 - nuclear assembly factor 1 ribonucleoprotein, TNRC6A - trinucleotide repeat containing 6a, …
GO:0032200	telomere organization	7.36e-06	0.00166	-5.13	[APEX1 - apex nuclease (multifunctional dna repair enzyme) 1, TNKS1BP1 - tankyrase 1 binding protein 1, 182kda, RIF1 - rap1 interacting factor homolog (yeast), RECQL4 - recq protein-like 4, DKC1 - dyskeratosis congenita 1, dyskerin, ERCC4 - excision repair cross-complementing rodent repair deficiency, complementation group 4, RFC1 - replication factor c (activator 1) 1, 145kda, XRCC6 - x-ray repa…
GO:1905323	telomerase holoenzyme complex assembly	8.42e-06	0.00187	-5.07	[HSP90AA1 - heat shock protein 90kda alpha (cytosolic), class a member 1, PTGES3 - prostaglandin e synthase 3 (cytosolic), HSP90AB1 - heat shock protein 90kda alpha (cytosolic), class b member 1, NAF1 - nuclear assembly factor 1 ribonucleoprotein]
GO:0031060	regulation of histone methylation	9.49e-06	0.00207	-5.02	[SNW1 - snw domain containing 1, MECP2 - methyl cpg binding protein 2 (rett syndrome), SUPT6H - suppressor of ty 6 homolog (s. cerevisiae), RIF1 - rap1 interacting factor homolog (yeast), IWS1 - iws1 homolog (s. cerevisiae), NELFE - negative elongation factor complex member e, KDM3A - lysine (k)-specific demethylase 3a, ATRX - alpha thalassemia/mental retardation syndrome x-linked, BRCA1 - breast…
GO:0051301	cell division	1.03e-05	0.00221	-4.99	[CCNK - cyclin k, KIF14 - kinesin family member 14, NDE1 - nude neurodevelopment protein 1, FAM83D - family with sequence similarity 83, member d, ERCC6L - excision repair cross-complementing rodent repair deficiency, complementation group 6-like, CCNT2 - cyclin t2, CENPE - centromere protein e, 312kda, ARPP19 - camp-regulated phosphoprotein, 19kda, CETN2 - centrin, ef-hand protein, 2, CD2AP - cd…
GO:0048523	negative regulation of cellular process	1.06e-05	0.00224	-4.97	[CDK12 - cyclin-dependent kinase 12, APEX1 - apex nuclease (multifunctional dna repair enzyme) 1, FOXK2 - forkhead box k2, MGA - mga, max dimerization protein, BNIP2 - bcl2/adenovirus e1b 19kda interacting protein 2, CAMSAP2 - calmodulin regulated spectrin-associated protein family, member 2, NCL - nucleolin, RFC1 - replication factor c (activator 1) 1, 145kda, ZEB1 - zinc finger e-box binding ho…
GO:0006996	organelle organization	1.16e-05	0.00242	-4.94	[APEX1 - apex nuclease (multifunctional dna repair enzyme) 1, MARK2 - map/microtubule affinity-regulating kinase 2, CAMSAP2 - calmodulin regulated spectrin-associated protein family, member 2, RFC1 - replication factor c (activator 1) 1, 145kda, CD2AP - cd2-associated protein, ANLN - anillin, actin binding protein, RAB8B - rab8b, member ras oncogene family, ABCA1 - atp-binding cassette, sub-famil…
GO:0031327	negative regulation of cellular biosynthetic process	1.24e-05	0.00254	-4.91	[APEX1 - apex nuclease (multifunctional dna repair enzyme) 1, FOXK2 - forkhead box k2, NELFE - negative elongation factor complex member e, NCL - nucleolin, RFC1 - replication factor c (activator 1) 1, 145kda, STRN3 - striatin, calmodulin binding protein 3, ZEB1 - zinc finger e-box binding homeobox 1, BRCA1 - breast cancer 1, early onset, TNRC6A - trinucleotide repeat containing 6a, CBX1 - chromo…
GO:0046483	heterocycle metabolic process	1.26e-05	0.00255	-4.9	[CDK12 - cyclin-dependent kinase 12, APEX1 - apex nuclease (multifunctional dna repair enzyme) 1, CCNK - cyclin k, FOXK2 - forkhead box k2, HTATSF1 - hiv-1 tat specific factor 1, TCOF1 - treacher collins-franceschetti syndrome 1, ZCCHC8 - zinc finger, cchc domain containing 8, RBM39 - rna binding motif protein 39, RFC1 - replication factor c (activator 1) 1, 145kda, TAF1D - tata box binding prote…
GO:0009893	positive regulation of metabolic process	1.28e-05	0.00254	-4.89	[CDK12 - cyclin-dependent kinase 12, APEX1 - apex nuclease (multifunctional dna repair enzyme) 1, CCNK - cyclin k, FOXK2 - forkhead box k2, MARK2 - map/microtubule affinity-regulating kinase 2, NCL - nucleolin, RFC1 - replication factor c (activator 1) 1, 145kda, TAF1D - tata box binding protein (tbp)-associated factor, rna polymerase i, d, 41kda, TNRC6A - trinucleotide repeat containing 6a, BRCA…
GO:0051172	negative regulation of nitrogen compound metabolic process	1.35e-05	0.00264	-4.87	[APEX1 - apex nuclease (multifunctional dna repair enzyme) 1, FOXK2 - forkhead box k2, RFC1 - replication factor c (activator 1) 1, 145kda, NCL - nucleolin, ZEB1 - zinc finger e-box binding homeobox 1, TNRC6A - trinucleotide repeat containing 6a, BRCA1 - breast cancer 1, early onset, NAF1 - nuclear assembly factor 1 ribonucleoprotein, ENC1 - ectodermal-neural cortex 1 (with btb domain), CBX1 - ch…
GO:0016043	cellular component organization	1.41e-05	0.00272	-4.85	[MARK2 - map/microtubule affinity-regulating kinase 2, RFC1 - replication factor c (activator 1) 1, 145kda, COIL - coilin, NAF1 - nuclear assembly factor 1 ribonucleoprotein, BRCA1 - breast cancer 1, early onset, CD2AP - cd2-associated protein, SF3A1 - splicing factor 3a, subunit 1, 120kda, ABCA1 - atp-binding cassette, sub-family a (abc1), member 1, ABI2 - abl-interactor 2, CHAF1B - chromatin as…
GO:0010628	positive regulation of gene expression	1.42e-05	0.00269	-4.85	[CCNK - cyclin k, APEX1 - apex nuclease (multifunctional dna repair enzyme) 1, CDK12 - cyclin-dependent kinase 12, PPRC1 - peroxisome proliferator-activated receptor gamma, coactivator-related 1, FOXK2 - forkhead box k2, CHD6 - chromodomain helicase dna binding protein 6, NELFE - negative elongation factor complex member e, NCL - nucleolin, RFC1 - replication factor c (activator 1) 1, 145kda, TAF…
GO:0006725	cellular aromatic compound metabolic process	1.58e-05	0.00295	-4.8	[CDK12 - cyclin-dependent kinase 12, APEX1 - apex nuclease (multifunctional dna repair enzyme) 1, CCNK - cyclin k, HTATSF1 - hiv-1 tat specific factor 1, FOXK2 - forkhead box k2, TCOF1 - treacher collins-franceschetti syndrome 1, ZCCHC8 - zinc finger, cchc domain containing 8, RBM39 - rna binding motif protein 39, RFC1 - replication factor c (activator 1) 1, 145kda, TAF1D - tata box binding prote…
GO:0000724	double-strand break repair via homologous recombination	1.72e-05	0.00317	-4.76	[RBBP8 - retinoblastoma binding protein 8, RECQL4 - recq protein-like 4, RECQL5 - recq protein-like 5, ERCC4 - excision repair cross-complementing rodent repair deficiency, complementation group 4, NIPBL - nipped-b homolog (drosophila), SFR1 - swi5-dependent recombination repair 1, BRCA1 - breast cancer 1, early onset, SLX4 - slx4 structure-specific endonuclease subunit, XRCC1 - x-ray repair comp…
GO:0000725	recombinational repair	1.72e-05	0.00313	-4.76	[RBBP8 - retinoblastoma binding protein 8, RECQL4 - recq protein-like 4, RECQL5 - recq protein-like 5, ERCC4 - excision repair cross-complementing rodent repair deficiency, complementation group 4, NIPBL - nipped-b homolog (drosophila), SFR1 - swi5-dependent recombination repair 1, BRCA1 - breast cancer 1, early onset, SLX4 - slx4 structure-specific endonuclease subunit, XRCC1 - x-ray repair comp…
GO:0045892	negative regulation of transcription, DNA-templated	1.86e-05	0.00335	-4.73	[APEX1 - apex nuclease (multifunctional dna repair enzyme) 1, FOXK2 - forkhead box k2, NELFE - negative elongation factor complex member e, RFC1 - replication factor c (activator 1) 1, 145kda, STRN3 - striatin, calmodulin binding protein 3, ZEB1 - zinc finger e-box binding homeobox 1, BRCA1 - breast cancer 1, early onset, CBX1 - chromobox homolog 1, CASP8AP2 - caspase 8 associated protein 2, KDM2…
GO:1902679	negative regulation of RNA biosynthetic process	2.04e-05	0.00362	-4.69	[APEX1 - apex nuclease (multifunctional dna repair enzyme) 1, FOXK2 - forkhead box k2, NELFE - negative elongation factor complex member e, RFC1 - replication factor c (activator 1) 1, 145kda, STRN3 - striatin, calmodulin binding protein 3, ZEB1 - zinc finger e-box binding homeobox 1, BRCA1 - breast cancer 1, early onset, CBX1 - chromobox homolog 1, CASP8AP2 - caspase 8 associated protein 2, KDM2…
GO:1903507	negative regulation of nucleic acid-templated transcription	2.04e-05	0.00358	-4.69	[APEX1 - apex nuclease (multifunctional dna repair enzyme) 1, FOXK2 - forkhead box k2, NELFE - negative elongation factor complex member e, RFC1 - replication factor c (activator 1) 1, 145kda, STRN3 - striatin, calmodulin binding protein 3, ZEB1 - zinc finger e-box binding homeobox 1, BRCA1 - breast cancer 1, early onset, CBX1 - chromobox homolog 1, CASP8AP2 - caspase 8 associated protein 2, KDM2…
GO:0071840	cellular component organization or biogenesis	2.31e-05	0.00398	-4.64	[MARK2 - map/microtubule affinity-regulating kinase 2, RFC1 - replication factor c (activator 1) 1, 145kda, COIL - coilin, NAF1 - nuclear assembly factor 1 ribonucleoprotein, BRCA1 - breast cancer 1, early onset, CD2AP - cd2-associated protein, SF3A1 - splicing factor 3a, subunit 1, 120kda, ABCA1 - atp-binding cassette, sub-family a (abc1), member 1, ABI2 - abl-interactor 2, CHAF1B - chromatin as…
GO:0009890	negative regulation of biosynthetic process	2.38e-05	0.00406	-4.62	[APEX1 - apex nuclease (multifunctional dna repair enzyme) 1, FOXK2 - forkhead box k2, NELFE - negative elongation factor complex member e, NCL - nucleolin, RFC1 - replication factor c (activator 1) 1, 145kda, STRN3 - striatin, calmodulin binding protein 3, ZEB1 - zinc finger e-box binding homeobox 1, BRCA1 - breast cancer 1, early onset, TNRC6A - trinucleotide repeat containing 6a, CBX1 - chromo…
GO:0007004	telomere maintenance via telomerase	2.43e-05	0.0041	-4.61	[TNKS1BP1 - tankyrase 1 binding protein 1, 182kda, HSP90AA1 - heat shock protein 90kda alpha (cytosolic), class a member 1, DKC1 - dyskeratosis congenita 1, dyskerin, PTGES3 - prostaglandin e synthase 3 (cytosolic), MRE11A - mre11 meiotic recombination 11 homolog a (s. cerevisiae), RFC1 - replication factor c (activator 1) 1, 145kda, HSP90AB1 - heat shock protein 90kda alpha (cytosolic), class b …
GO:0048522	positive regulation of cellular process	2.49e-05	0.00415	-4.6	[CCNK - cyclin k, SAP30BP - sap30 binding protein, FAM83D - family with sequence similarity 83, member d, MARK2 - map/microtubule affinity-regulating kinase 2, BNIP2 - bcl2/adenovirus e1b 19kda interacting protein 2, RFC1 - replication factor c (activator 1) 1, 145kda, NCL - nucleolin, NAF1 - nuclear assembly factor 1 ribonucleoprotein, BRCA1 - breast cancer 1, early onset, CD2AP - cd2-associated…
GO:0006303	double-strand break repair via nonhomologous end joining	3.02e-05	0.00496	-4.52	[UIMC1 - ubiquitin interaction motif containing 1, RIF1 - rap1 interacting factor homolog (yeast), UVRAG - uv radiation resistance associated, HERC2 - hect and rld domain containing e3 ubiquitin protein ligase 2, BARD1 - brca1 associated ring domain 1, ERCC4 - excision repair cross-complementing rodent repair deficiency, complementation group 4, MRE11A - mre11 meiotic recombination 11 homolog a (…
GO:0000278	mitotic cell cycle	3.27e-05	0.00531	-4.49	[RECQL5 - recq protein-like 5, CDK11B - cyclin-dependent kinase 11b, TPX2 - tpx2, microtubule-associated, CENPE - centromere protein e, 312kda, PPP1R12A - protein phosphatase 1, regulatory subunit 12a, ARPP19 - camp-regulated phosphoprotein, 19kda, KIF15 - kinesin family member 15, CETN2 - centrin, ef-hand protein, 2, NDC80 - ndc80 kinetochore complex component, NUP88 - nucleoporin 88kda, MYBL1 -…
GO:0000726	non-recombinational repair	3.73e-05	0.00598	-4.43	[UIMC1 - ubiquitin interaction motif containing 1, RIF1 - rap1 interacting factor homolog (yeast), UVRAG - uv radiation resistance associated, HERC2 - hect and rld domain containing e3 ubiquitin protein ligase 2, BARD1 - brca1 associated ring domain 1, ERCC4 - excision repair cross-complementing rodent repair deficiency, complementation group 4, MRE11A - mre11 meiotic recombination 11 homolog a (…
GO:0034645	cellular macromolecule biosynthetic process	3.88e-05	0.00615	-4.41	[CCNK - cyclin k, TCOF1 - treacher collins-franceschetti syndrome 1, NELFE - negative elongation factor complex member e, RFC1 - replication factor c (activator 1) 1, 145kda, RPL19 - ribosomal protein l19, BRCA1 - breast cancer 1, early onset, EAF1 - ell associated factor 1, LIG1 - ligase i, dna, atp-dependent, LIG3 - ligase iii, dna, atp-dependent, GTF2F1 - general transcription factor iif, poly…
GO:0043666	regulation of phosphoprotein phosphatase activity	3.99e-05	0.00625	-4.4	[PPP6R1 - protein phosphatase 6, regulatory subunit 1, HSP90AB1 - heat shock protein 90kda alpha (cytosolic), class b member 1, ARPP19 - camp-regulated phosphoprotein, 19kda, PPP1R12A - protein phosphatase 1, regulatory subunit 12a, PPP1R14A - protein phosphatase 1, regulatory (inhibitor) subunit 14a, PPP4R1 - protein phosphatase 4, regulatory subunit 1, FAM122A - family with sequence similarity …
GO:0031324	negative regulation of cellular metabolic process	4.9e-05	0.00759	-4.31	[APEX1 - apex nuclease (multifunctional dna repair enzyme) 1, FOXK2 - forkhead box k2, RFC1 - replication factor c (activator 1) 1, 145kda, NCL - nucleolin, ZEB1 - zinc finger e-box binding homeobox 1, TNRC6A - trinucleotide repeat containing 6a, BRCA1 - breast cancer 1, early onset, NAF1 - nuclear assembly factor 1 ribonucleoprotein, ENC1 - ectodermal-neural cortex 1 (with btb domain), CBX1 - ch…
GO:0032465	regulation of cytokinesis	4.93e-05	0.00754	-4.31	[PKP4 - plakophilin 4, KIF14 - kinesin family member 14, SETD2 - set domain containing 2, UVRAG - uv radiation resistance associated, INCENP - inner centromere protein antigens 135/155kda, PRPF40A - prp40 pre-mrna processing factor 40 homolog a (s. cerevisiae), GIT1 - g protein-coupled receptor kinase interacting arfgap 1, AHCTF1 - at hook containing transcription factor 1, CETN2 - centrin, ef-ha…
GO:0010564	regulation of cell cycle process	4.99e-05	0.00755	-4.3	[APEX1 - apex nuclease (multifunctional dna repair enzyme) 1, FAM83D - family with sequence similarity 83, member d, MGA - mga, max dimerization protein, BRCA1 - breast cancer 1, early onset, ANLN - anillin, actin binding protein, GTSE1 - g-2 and s-phase expressed 1, PKP4 - plakophilin 4, INCENP - inner centromere protein antigens 135/155kda, EP300 - e1a binding protein p300, ZFP36L2 - zfp36 ring…
GO:0016070	RNA metabolic process	5.33e-05	0.00797	-4.27	[CDK12 - cyclin-dependent kinase 12, CCNK - cyclin k, APEX1 - apex nuclease (multifunctional dna repair enzyme) 1, HTATSF1 - hiv-1 tat specific factor 1, TCOF1 - treacher collins-franceschetti syndrome 1, ZCCHC8 - zinc finger, cchc domain containing 8, DBR1 - debranching rna lariats 1, NELFE - negative elongation factor complex member e, RBM39 - rna binding motif protein 39, TAF1D - tata box bind…
GO:0051640	organelle localization	5.37e-05	0.00795	-4.27	[KIF14 - kinesin family member 14, FAM83D - family with sequence similarity 83, member d, NDE1 - nude neurodevelopment protein 1, MARK2 - map/microtubule affinity-regulating kinase 2, RANBP2 - ran binding protein 2, CENPE - centromere protein e, 312kda, KIF5C - kinesin family member 5c, CETN2 - centrin, ef-hand protein, 2, RAB8B - rab8b, member ras oncogene family, MYH9 - myosin, heavy chain 9, n…
GO:0032786	positive regulation of DNA-templated transcription, elongation	5.39e-05	0.00788	-4.27	[GTF2F1 - general transcription factor iif, polypeptide 1, 74kda, SUPT6H - suppressor of ty 6 homolog (s. cerevisiae), CCNK - cyclin k, CDK12 - cyclin-dependent kinase 12, CCNT2 - cyclin t2, BRD4 - bromodomain containing 4, KAT7 - k(lysine) acetyltransferase 7]
GO:0007018	microtubule-based movement	6.14e-05	0.00888	-4.21	[KIF14 - kinesin family member 14, WDR60 - wd repeat domain 60, NDE1 - nude neurodevelopment protein 1, CLUAP1 - clusterin associated protein 1, DYNC1I2 - dynein, cytoplasmic 1, intermediate chain 2, CENPE - centromere protein e, 312kda, PCM1 - pericentriolar material 1, KLC2 - kinesin light chain 2, DNAH2 - dynein, axonemal, heavy chain 2, AP3B1 - adaptor-related protein complex 3, beta 1 subuni…
GO:0071103	DNA conformation change	6.53e-05	0.00935	-4.19	[NCAPH2 - non-smc condensin ii complex, subunit h2, CHD4 - chromodomain helicase dna binding protein 4, ERCC6L - excision repair cross-complementing rodent repair deficiency, complementation group 6-like, CHD6 - chromodomain helicase dna binding protein 6, RECQL4 - recq protein-like 4, RECQL5 - recq protein-like 5, XRCC6 - x-ray repair complementing defective repair in chinese hamster cells 6, CE…
GO:0031056	regulation of histone modification	7.23e-05	0.0102	-4.14	[RIF1 - rap1 interacting factor homolog (yeast), IWS1 - iws1 homolog (s. cerevisiae), NIPBL - nipped-b homolog (drosophila), NELFE - negative elongation factor complex member e, BRCA1 - breast cancer 1, early onset, CAMK2D - calcium/calmodulin-dependent protein kinase ii delta, BRD4 - bromodomain containing 4, RPS6KA4 - ribosomal protein s6 kinase, 90kda, polypeptide 4, SNW1 - snw domain containi…
GO:0007059	chromosome segregation	7.38e-05	0.0103	-4.13	[NCAPH2 - non-smc condensin ii complex, subunit h2, NDE1 - nude neurodevelopment protein 1, USP9X - ubiquitin specific peptidase 9, x-linked, CENPE - centromere protein e, 312kda, BRCA1 - breast cancer 1, early onset, NDC80 - ndc80 kinetochore complex component, SGOL2 - shugoshin-like 2 (s. pombe), NUMA1 - nuclear mitotic apparatus protein 1, UVRAG - uv radiation resistance associated, INCENP - i…
GO:0010833	telomere maintenance via telomere lengthening	7.71e-05	0.0107	-4.11	[TNKS1BP1 - tankyrase 1 binding protein 1, 182kda, HSP90AA1 - heat shock protein 90kda alpha (cytosolic), class a member 1, DKC1 - dyskeratosis congenita 1, dyskerin, PTGES3 - prostaglandin e synthase 3 (cytosolic), MRE11A - mre11 meiotic recombination 11 homolog a (s. cerevisiae), RFC1 - replication factor c (activator 1) 1, 145kda, HSP90AB1 - heat shock protein 90kda alpha (cytosolic), class b …
GO:0006278	RNA-dependent DNA biosynthetic process	7.71e-05	0.0106	-4.11	[TNKS1BP1 - tankyrase 1 binding protein 1, 182kda, HSP90AA1 - heat shock protein 90kda alpha (cytosolic), class a member 1, DKC1 - dyskeratosis congenita 1, dyskerin, PTGES3 - prostaglandin e synthase 3 (cytosolic), MRE11A - mre11 meiotic recombination 11 homolog a (s. cerevisiae), RFC1 - replication factor c (activator 1) 1, 145kda, HSP90AB1 - heat shock protein 90kda alpha (cytosolic), class b …
GO:0031111	negative regulation of microtubule polymerization or depolymerization	8.15e-05	0.0111	-4.09	[CLASP2 - cytoplasmic linker associated protein 2, STMN1 - stathmin 1, TPX2 - tpx2, microtubule-associated, MAP2 - microtubule-associated protein 2, CAMSAP2 - calmodulin regulated spectrin-associated protein family, member 2, MAP1B - microtubule-associated protein 1b, NAV3 - neuron navigator 3, HDAC6 - histone deacetylase 6]
GO:0030010	establishment of cell polarity	8.19e-05	0.011	-4.09	[MYO9A - myosin ixa, HSP90AA1 - heat shock protein 90kda alpha (cytosolic), class a member 1, DOCK7 - dedicator of cytokinesis 7, MARK2 - map/microtubule affinity-regulating kinase 2, MAP1B - microtubule-associated protein 1b, HSP90AB1 - heat shock protein 90kda alpha (cytosolic), class b member 1, GSK3B - glycogen synthase kinase 3 beta, FRMD4A - ferm domain containing 4a, MYH9 - myosin, heavy c…
GO:1902850	microtubule cytoskeleton organization involved in mitosis	0.000109	0.0145	-3.96	[CLASP2 - cytoplasmic linker associated protein 2, NDE1 - nude neurodevelopment protein 1, TPX2 - tpx2, microtubule-associated, STMN1 - stathmin 1, CENPE - centromere protein e, 312kda, NDC80 - ndc80 kinetochore complex component, MECP2 - methyl cpg binding protein 2 (rett syndrome), NUMA1 - nuclear mitotic apparatus protein 1, SETD2 - set domain containing 2, SUN2 - sad1 and unc84 domain contain…
GO:0035304	regulation of protein dephosphorylation	0.000109	0.0144	-3.96	[PPP6R1 - protein phosphatase 6, regulatory subunit 1, HSP90AB1 - heat shock protein 90kda alpha (cytosolic), class b member 1, ARPP19 - camp-regulated phosphoprotein, 19kda, PPP1R12A - protein phosphatase 1, regulatory subunit 12a, PPP1R14A - protein phosphatase 1, regulatory (inhibitor) subunit 14a, PPP4R1 - protein phosphatase 4, regulatory subunit 1, FAM122A - family with sequence similarity …
GO:0006338	chromatin remodeling	0.000111	0.0145	-3.95	[SMARCC1 - swi/snf related, matrix associated, actin dependent regulator of chromatin, subfamily c, member 1, CHD4 - chromodomain helicase dna binding protein 4, NPM1 - nucleophosmin (nucleolar phosphoprotein b23, numatrin), SMARCC2 - swi/snf related, matrix associated, actin dependent regulator of chromatin, subfamily c, member 2, HNRNPC - heterogeneous nuclear ribonucleoprotein c (c1/c2), RB1 -…
GO:1901360	organic cyclic compound metabolic process	0.000111	0.0143	-3.95	[CDK12 - cyclin-dependent kinase 12, APEX1 - apex nuclease (multifunctional dna repair enzyme) 1, CCNK - cyclin k, HTATSF1 - hiv-1 tat specific factor 1, FOXK2 - forkhead box k2, TCOF1 - treacher collins-franceschetti syndrome 1, ZCCHC8 - zinc finger, cchc domain containing 8, RBM39 - rna binding motif protein 39, RFC1 - replication factor c (activator 1) 1, 145kda, TAF1D - tata box binding prote…
GO:0048519	negative regulation of biological process	0.000116	0.0148	-3.94	[CCNK - cyclin k, BNIP2 - bcl2/adenovirus e1b 19kda interacting protein 2, RFC1 - replication factor c (activator 1) 1, 145kda, NCL - nucleolin, NAF1 - nuclear assembly factor 1 ribonucleoprotein, BRCA1 - breast cancer 1, early onset, CD2AP - cd2-associated protein, CBX1 - chromobox homolog 1, ABCA1 - atp-binding cassette, sub-family a (abc1), member 1, LIG3 - ligase iii, dna, atp-dependent, SNW1…
GO:1990414	replication-born double-strand break repair via sister chromatid exchange	0.000116	0.0147	-3.94	[RAD21 - rad21 homolog (s. pombe), RECQL5 - recq protein-like 5, NIPBL - nipped-b homolog (drosophila), XRCC1 - x-ray repair complementing defective repair in chinese hamster cells 1]
GO:0051302	regulation of cell division	0.000124	0.0155	-3.91	[KIF14 - kinesin family member 14, GIT1 - g protein-coupled receptor kinase interacting arfgap 1, AHCTF1 - at hook containing transcription factor 1, CETN2 - centrin, ef-hand protein, 2, KIF20A - kinesin family member 20a, PKP4 - plakophilin 4, UVRAG - uv radiation resistance associated, SETD2 - set domain containing 2, INCENP - inner centromere protein antigens 135/155kda, PRPF40A - prp40 pre-mr…
GO:0051128	regulation of cellular component organization	0.000127	0.0158	-3.9	[MARK2 - map/microtubule affinity-regulating kinase 2, CDK11B - cyclin-dependent kinase 11b, CAMSAP2 - calmodulin regulated spectrin-associated protein family, member 2, NAF1 - nuclear assembly factor 1 ribonucleoprotein, BRCA1 - breast cancer 1, early onset, CD2AP - cd2-associated protein, ANLN - anillin, actin binding protein, ENC1 - ectodermal-neural cortex 1 (with btb domain), RAB8B - rab8b, …
GO:1905269	positive regulation of chromatin organization	0.000143	0.0177	-3.84	[RIF1 - rap1 interacting factor homolog (yeast), NELFE - negative elongation factor complex member e, NIPBL - nipped-b homolog (drosophila), BRCA1 - breast cancer 1, early onset, BRD4 - bromodomain containing 4, SNW1 - snw domain containing 1, MECP2 - methyl cpg binding protein 2 (rett syndrome), RPS6KA4 - ribosomal protein s6 kinase, 90kda, polypeptide 4, ATF7IP - activating transcription factor…
GO:0010921	regulation of phosphatase activity	0.000148	0.0181	-3.83	[PPP6R1 - protein phosphatase 6, regulatory subunit 1, HSP90AB1 - heat shock protein 90kda alpha (cytosolic), class b member 1, PPP1R14A - protein phosphatase 1, regulatory (inhibitor) subunit 14a, PPP1R12A - protein phosphatase 1, regulatory subunit 12a, ARPP19 - camp-regulated phosphoprotein, 19kda, PPP4R1 - protein phosphatase 4, regulatory subunit 1, FAM122A - family with sequence similarity …
GO:0010605	negative regulation of macromolecule metabolic process	0.00015	0.0182	-3.82	[APEX1 - apex nuclease (multifunctional dna repair enzyme) 1, FOXK2 - forkhead box k2, NCL - nucleolin, RFC1 - replication factor c (activator 1) 1, 145kda, ZEB1 - zinc finger e-box binding homeobox 1, BRCA1 - breast cancer 1, early onset, NAF1 - nuclear assembly factor 1 ribonucleoprotein, TNRC6A - trinucleotide repeat containing 6a, CBX1 - chromobox homolog 1, ENC1 - ectodermal-neural cortex 1 …
GO:0070309	lens fiber cell morphogenesis	0.000157	0.0188	-3.8	[EPHA2 - eph receptor a2, ATF4 - activating transcription factor 4, ABI2 - abl-interactor 2]
GO:1901407	regulation of phosphorylation of RNA polymerase II C-terminal domain	0.000157	0.0186	-3.8	[CCNK - cyclin k, PPIL4 - peptidylprolyl isomerase (cyclophilin)-like 4, BRD4 - bromodomain containing 4]
GO:0006354	DNA-templated transcription, elongation	0.000165	0.0195	-3.78	[CCNK - cyclin k, CDK12 - cyclin-dependent kinase 12, CCNT2 - cyclin t2, IWS1 - iws1 homolog (s. cerevisiae), NELFE - negative elongation factor complex member e, TAF1D - tata box binding protein (tbp)-associated factor, rna polymerase i, d, 41kda, UBTF - upstream binding transcription factor, rna polymerase i, EAF1 - ell associated factor 1, GTF2F1 - general transcription factor iif, polypeptide…
GO:0051054	positive regulation of DNA metabolic process	0.000178	0.0208	-3.75	[RIF1 - rap1 interacting factor homolog (yeast), USP9X - ubiquitin specific peptidase 9, x-linked, DKC1 - dyskeratosis congenita 1, dyskerin, HSP90AB1 - heat shock protein 90kda alpha (cytosolic), class b member 1, BRCA1 - breast cancer 1, early onset, NAF1 - nuclear assembly factor 1 ribonucleoprotein, SLX4 - slx4 structure-specific endonuclease subunit, XRCC1 - x-ray repair complementing defect…
GO:0051293	establishment of spindle localization	0.00018	0.0208	-3.74	[NUMA1 - nuclear mitotic apparatus protein 1, CLASP2 - cytoplasmic linker associated protein 2, NDE1 - nude neurodevelopment protein 1, MAP4 - microtubule-associated protein 4, MCPH1 - microcephalin 1, HTT - huntingtin, ESPL1 - extra spindle pole bodies homolog 1 (s. cerevisiae), NDC80 - ndc80 kinetochore complex component, MYH9 - myosin, heavy chain 9, non-muscle]
GO:0031399	regulation of protein modification process	0.000197	0.0226	-3.71	[CCNK - cyclin k, CDK12 - cyclin-dependent kinase 12, FAM83D - family with sequence similarity 83, member d, MARK2 - map/microtubule affinity-regulating kinase 2, ABI1 - abl-interactor 1, NELFE - negative elongation factor complex member e, SYAP1 - synapse associated protein 1, ARPP19 - camp-regulated phosphoprotein, 19kda, PPP4R1 - protein phosphatase 4, regulatory subunit 1, BRCA1 - breast canc…
GO:0051656	establishment of organelle localization	0.000206	0.0234	-3.69	[KIF14 - kinesin family member 14, NDE1 - nude neurodevelopment protein 1, FAM83D - family with sequence similarity 83, member d, CENPE - centromere protein e, 312kda, KIF5C - kinesin family member 5c, MYH9 - myosin, heavy chain 9, non-muscle, NUMA1 - nuclear mitotic apparatus protein 1, NUP88 - nucleoporin 88kda, SUN2 - sad1 and unc84 domain containing 2, INCENP - inner centromere protein antige…
GO:0006351	transcription, DNA-templated	0.000214	0.0242	-3.67	[CCNK - cyclin k, CCNT2 - cyclin t2, TCOF1 - treacher collins-franceschetti syndrome 1, IWS1 - iws1 homolog (s. cerevisiae), NELFE - negative elongation factor complex member e, ZNF768 - zinc finger protein 768, NPM3 - nucleophosmin/nucleoplasmin 3, EAF1 - ell associated factor 1, RNMT - rna (guanine-7-) methyltransferase, SUPT6H - suppressor of ty 6 homolog (s. cerevisiae), GTF2F1 - general tran…
GO:0097659	nucleic acid-templated transcription	0.000214	0.0239	-3.67	[CCNK - cyclin k, CCNT2 - cyclin t2, TCOF1 - treacher collins-franceschetti syndrome 1, IWS1 - iws1 homolog (s. cerevisiae), NELFE - negative elongation factor complex member e, ZNF768 - zinc finger protein 768, NPM3 - nucleophosmin/nucleoplasmin 3, EAF1 - ell associated factor 1, RNMT - rna (guanine-7-) methyltransferase, SUPT6H - suppressor of ty 6 homolog (s. cerevisiae), GTF2F1 - general tran…
GO:0006997	nucleus organization	0.000236	0.0261	-3.63	[NUMA1 - nuclear mitotic apparatus protein 1, SUN1 - sad1 and unc84 domain containing 1, TMF1 - tata element modulatory factor 1, SERBP1 - serpine1 mrna binding protein 1, USP36 - ubiquitin specific peptidase 36, SUN2 - sad1 and unc84 domain containing 2, SRPK2 - srsf protein kinase 2, NOLC1 - nucleolar and coiled-body phosphoprotein 1, AHCTF1 - at hook containing transcription factor 1, KDM3A - …
GO:0007026	negative regulation of microtubule depolymerization	0.000256	0.0282	-3.59	[CLASP2 - cytoplasmic linker associated protein 2, TPX2 - tpx2, microtubule-associated, CAMSAP2 - calmodulin regulated spectrin-associated protein family, member 2, MAP1B - microtubule-associated protein 1b, NAV3 - neuron navigator 3, HDAC6 - histone deacetylase 6]
GO:0010638	positive regulation of organelle organization	0.000275	0.03	-3.56	[DKC1 - dyskeratosis congenita 1, dyskerin, NIPBL - nipped-b homolog (drosophila), NELFE - negative elongation factor complex member e, NAF1 - nuclear assembly factor 1 ribonucleoprotein, BRCA1 - breast cancer 1, early onset, HUWE1 - hect, uba and wwe domain containing 1, e3 ubiquitin protein ligase, LIMCH1 - lim and calponin homology domains 1, ABI2 - abl-interactor 2, NUMA1 - nuclear mitotic ap…
GO:0008380	RNA splicing	0.000302	0.0327	-3.52	[CDK12 - cyclin-dependent kinase 12, HTATSF1 - hiv-1 tat specific factor 1, DBR1 - debranching rna lariats 1, ZCCHC8 - zinc finger, cchc domain containing 8, IWS1 - iws1 homolog (s. cerevisiae), RBM39 - rna binding motif protein 39, PRPF3 - pre-mrna processing factor 3, ZC3H13 - zinc finger ccch-type containing 13, PNN - pinin, desmosome associated protein, CSTF3 - cleavage stimulation factor, 3'…
GO:0006368	transcription elongation from RNA polymerase II promoter	0.000314	0.0337	-3.5	[SUPT6H - suppressor of ty 6 homolog (s. cerevisiae), GTF2F1 - general transcription factor iif, polypeptide 1, 74kda, CDK12 - cyclin-dependent kinase 12, CCNK - cyclin k, SETD2 - set domain containing 2, SSRP1 - structure specific recognition protein 1, CCNT2 - cyclin t2, IWS1 - iws1 homolog (s. cerevisiae), NELFE - negative elongation factor complex member e, MLLT3 - myeloid/lymphoid or mixed-l…
GO:0060249	anatomical structure homeostasis	0.000317	0.0337	-3.5	[APEX1 - apex nuclease (multifunctional dna repair enzyme) 1, RIF1 - rap1 interacting factor homolog (yeast), TNKS1BP1 - tankyrase 1 binding protein 1, 182kda, DKC1 - dyskeratosis congenita 1, dyskerin, BARD1 - brca1 associated ring domain 1, RECQL4 - recq protein-like 4, ERCC4 - excision repair cross-complementing rodent repair deficiency, complementation group 4, ATP2B1 - atpase, ca++ transport…
GO:0090068	positive regulation of cell cycle process	0.00033	0.0349	-3.48	[APEX1 - apex nuclease (multifunctional dna repair enzyme) 1, TNKS1BP1 - tankyrase 1 binding protein 1, 182kda, KIF14 - kinesin family member 14, FAM83D - family with sequence similarity 83, member d, NPM1 - nucleophosmin (nucleolar phosphoprotein b23, numatrin), NIPBL - nipped-b homolog (drosophila), RB1 - retinoblastoma 1, BRCA1 - breast cancer 1, early onset, NDC80 - ndc80 kinetochore complex …
GO:0034243	regulation of transcription elongation from RNA polymerase II promoter	0.000345	0.0361	-3.46	[SUPT6H - suppressor of ty 6 homolog (s. cerevisiae), GTF2F1 - general transcription factor iif, polypeptide 1, 74kda, CDK12 - cyclin-dependent kinase 12, RECQL5 - recq protein-like 5, NELFE - negative elongation factor complex member e, EAF1 - ell associated factor 1, BRD4 - bromodomain containing 4]
GO:0009059	macromolecule biosynthetic process	0.000346	0.036	-3.46	[CCNK - cyclin k, CDK12 - cyclin-dependent kinase 12, TCOF1 - treacher collins-franceschetti syndrome 1, NELFE - negative elongation factor complex member e, RFC1 - replication factor c (activator 1) 1, 145kda, TAF1D - tata box binding protein (tbp)-associated factor, rna polymerase i, d, 41kda, RPL19 - ribosomal protein l19, BRCA1 - breast cancer 1, early onset, EAF1 - ell associated factor 1, C…
GO:0050684	regulation of mRNA processing	0.000352	0.0364	-3.45	[BARD1 - brca1 associated ring domain 1, CDK11B - cyclin-dependent kinase 11b, SRPK2 - srsf protein kinase 2, IWS1 - iws1 homolog (s. cerevisiae), SLTM - safb-like, transcription modulator, RBM39 - rna binding motif protein 39, FXR2 - fragile x mental retardation, autosomal homolog 2, NELFE - negative elongation factor complex member e, NCL - nucleolin, ZC3H14 - zinc finger ccch-type containing 1…
GO:0006310	DNA recombination	0.000361	0.037	-3.44	[APEX1 - apex nuclease (multifunctional dna repair enzyme) 1, RBBP8 - retinoblastoma binding protein 8, RECQL4 - recq protein-like 4, ERCC4 - excision repair cross-complementing rodent repair deficiency, complementation group 4, RECQL5 - recq protein-like 5, NIPBL - nipped-b homolog (drosophila), XRCC6 - x-ray repair complementing defective repair in chinese hamster cells 6, SFR1 - swi5-dependent…
GO:0070507	regulation of microtubule cytoskeleton organization	0.000361	0.0367	-3.44	[CLASP2 - cytoplasmic linker associated protein 2, MARK2 - map/microtubule affinity-regulating kinase 2, TPX2 - tpx2, microtubule-associated, NPM1 - nucleophosmin (nucleolar phosphoprotein b23, numatrin), STMN1 - stathmin 1, CAMSAP2 - calmodulin regulated spectrin-associated protein family, member 2, BRCA1 - breast cancer 1, early onset, TRAF3IP1 - tnf receptor-associated factor 3 interacting pro…
GO:0032268	regulation of cellular protein metabolic process	0.000366	0.0369	-3.44	[CCNK - cyclin k, CDK12 - cyclin-dependent kinase 12, FAM83D - family with sequence similarity 83, member d, MARK2 - map/microtubule affinity-regulating kinase 2, TCOF1 - treacher collins-franceschetti syndrome 1, NCL - nucleolin, BRCA1 - breast cancer 1, early onset, TNRC6A - trinucleotide repeat containing 6a, ENC1 - ectodermal-neural cortex 1 (with btb domain), SNW1 - snw domain containing 1, …
GO:0007163	establishment or maintenance of cell polarity	0.000393	0.0394	-3.41	[MYO9A - myosin ixa, CLASP2 - cytoplasmic linker associated protein 2, MARK2 - map/microtubule affinity-regulating kinase 2, HSP90AB1 - heat shock protein 90kda alpha (cytosolic), class b member 1, MYH9 - myosin, heavy chain 9, non-muscle, HSP90AA1 - heat shock protein 90kda alpha (cytosolic), class a member 1, DOCK7 - dedicator of cytokinesis 7, MAP1B - microtubule-associated protein 1b, RPGRIP1…
GO:0051653	spindle localization	0.000395	0.0393	-3.4	[NUMA1 - nuclear mitotic apparatus protein 1, CLASP2 - cytoplasmic linker associated protein 2, NDE1 - nude neurodevelopment protein 1, MAP4 - microtubule-associated protein 4, MCPH1 - microcephalin 1, HTT - huntingtin, ESPL1 - extra spindle pole bodies homolog 1 (s. cerevisiae), NDC80 - ndc80 kinetochore complex component, MYH9 - myosin, heavy chain 9, non-muscle]
GO:0048518	positive regulation of biological process	0.000396	0.039	-3.4	[SAP30BP - sap30 binding protein, CCNK - cyclin k, FAM83D - family with sequence similarity 83, member d, MARK2 - map/microtubule affinity-regulating kinase 2, BNIP2 - bcl2/adenovirus e1b 19kda interacting protein 2, NCL - nucleolin, RFC1 - replication factor c (activator 1) 1, 145kda, TAF1D - tata box binding protein (tbp)-associated factor, rna polymerase i, d, 41kda, BRCA1 - breast cancer 1, e…
GO:0000122	negative regulation of transcription by RNA polymerase II	0.000414	0.0405	-3.38	[FOXK2 - forkhead box k2, SAP130 - sin3a-associated protein, 130kda, LRRFIP1 - leucine rich repeat (in flii) interacting protein 1, NIPBL - nipped-b homolog (drosophila), NELFE - negative elongation factor complex member e, RFC1 - replication factor c (activator 1) 1, 145kda, DLX1 - distal-less homeobox 1, ZEB1 - zinc finger e-box binding homeobox 1, KDM2B - lysine (k)-specific demethylase 2b, SN…
GO:0000226	microtubule cytoskeleton organization	0.000429	0.0417	-3.37	[NDE1 - nude neurodevelopment protein 1, MARK2 - map/microtubule affinity-regulating kinase 2, CAMSAP2 - calmodulin regulated spectrin-associated protein family, member 2, CENPE - centromere protein e, 312kda, MYH9 - myosin, heavy chain 9, non-muscle, NUMA1 - nuclear mitotic apparatus protein 1, MECP2 - methyl cpg binding protein 2 (rett syndrome), SUN2 - sad1 and unc84 domain containing 2, BCCIP…
GO:0032886	regulation of microtubule-based process	0.00044	0.0425	-3.36	[CLASP2 - cytoplasmic linker associated protein 2, MARK2 - map/microtubule affinity-regulating kinase 2, TPX2 - tpx2, microtubule-associated, NPM1 - nucleophosmin (nucleolar phosphoprotein b23, numatrin), STMN1 - stathmin 1, CAMSAP2 - calmodulin regulated spectrin-associated protein family, member 2, BRCA1 - breast cancer 1, early onset, TRAF3IP1 - tnf receptor-associated factor 3 interacting pro…
GO:0070192	chromosome organization involved in meiotic cell cycle	0.000444	0.0425	-3.35	[NCAPH2 - non-smc condensin ii complex, subunit h2, RAD21 - rad21 homolog (s. pombe), FANCD2 - fanconi anemia, complementation group d2, INCENP - inner centromere protein antigens 135/155kda, MRE11A - mre11 meiotic recombination 11 homolog a (s. cerevisiae), ATRX - alpha thalassemia/mental retardation syndrome x-linked, SGOL2 - shugoshin-like 2 (s. pombe)]
GO:0045787	positive regulation of cell cycle	0.000465	0.0443	-3.33	[CCNK - cyclin k, APEX1 - apex nuclease (multifunctional dna repair enzyme) 1, KIF14 - kinesin family member 14, FAM83D - family with sequence similarity 83, member d, CCNT2 - cyclin t2, NIPBL - nipped-b homolog (drosophila), BRCA1 - breast cancer 1, early onset, GTSE1 - g-2 and s-phase expressed 1, PKP4 - plakophilin 4, NUMA1 - nuclear mitotic apparatus protein 1, MECP2 - methyl cpg binding prot…
GO:0034641	cellular nitrogen compound metabolic process	0.00047	0.0443	-3.33	[CDK12 - cyclin-dependent kinase 12, APEX1 - apex nuclease (multifunctional dna repair enzyme) 1, CCNK - cyclin k, FOXK2 - forkhead box k2, HTATSF1 - hiv-1 tat specific factor 1, TCOF1 - treacher collins-franceschetti syndrome 1, ZCCHC8 - zinc finger, cchc domain containing 8, RBM39 - rna binding motif protein 39, RFC1 - replication factor c (activator 1) 1, 145kda, TAF1D - tata box binding prote…
GO:0042789	mRNA transcription by RNA polymerase II	0.000495	0.0464	-3.31	[SUPT6H - suppressor of ty 6 homolog (s. cerevisiae), ATF4 - activating transcription factor 4, MED1 - mediator complex subunit 1, AP3B1 - adaptor-related protein complex 3, beta 1 subunit]
GO:0006396	RNA processing	0.000541	0.0503	-3.27	[CDK12 - cyclin-dependent kinase 12, HTATSF1 - hiv-1 tat specific factor 1, ZCCHC8 - zinc finger, cchc domain containing 8, DBR1 - debranching rna lariats 1, RBM39 - rna binding motif protein 39, PRPF3 - pre-mrna processing factor 3, NAF1 - nuclear assembly factor 1 ribonucleoprotein, PNN - pinin, desmosome associated protein, ZC3H13 - zinc finger ccch-type containing 13, CSTF3 - cleavage stimula…
GO:0010629	negative regulation of gene expression	0.000544	0.0503	-3.26	[APEX1 - apex nuclease (multifunctional dna repair enzyme) 1, FOXK2 - forkhead box k2, NELFE - negative elongation factor complex member e, NCL - nucleolin, RFC1 - replication factor c (activator 1) 1, 145kda, RPL19 - ribosomal protein l19, STRN3 - striatin, calmodulin binding protein 3, ZEB1 - zinc finger e-box binding homeobox 1, BRCA1 - breast cancer 1, early onset, TNRC6A - trinucleotide repe…
GO:0006397	mRNA processing	0.00055	0.0505	-3.26	[CDK12 - cyclin-dependent kinase 12, HTATSF1 - hiv-1 tat specific factor 1, DBR1 - debranching rna lariats 1, ZCCHC8 - zinc finger, cchc domain containing 8, IWS1 - iws1 homolog (s. cerevisiae), RBM39 - rna binding motif protein 39, PRPF3 - pre-mrna processing factor 3, ZC3H13 - zinc finger ccch-type containing 13, PNN - pinin, desmosome associated protein, CSTF3 - cleavage stimulation factor, 3'…
GO:0040001	establishment of mitotic spindle localization	0.000564	0.0515	-3.25	[NUMA1 - nuclear mitotic apparatus protein 1, CLASP2 - cytoplasmic linker associated protein 2, NDE1 - nude neurodevelopment protein 1, MCPH1 - microcephalin 1, HTT - huntingtin, ESPL1 - extra spindle pole bodies homolog 1 (s. cerevisiae), NDC80 - ndc80 kinetochore complex component]
GO:0031062	positive regulation of histone methylation	0.000564	0.0511	-3.25	[MECP2 - methyl cpg binding protein 2 (rett syndrome), SNW1 - snw domain containing 1, RIF1 - rap1 interacting factor homolog (yeast), NELFE - negative elongation factor complex member e, BRCA1 - breast cancer 1, early onset, BRD4 - bromodomain containing 4, KMT2A - lysine (k)-specific methyltransferase 2a]
GO:1903046	meiotic cell cycle process	0.000589	0.0529	-3.23	[NCAPH2 - non-smc condensin ii complex, subunit h2, ERCC4 - excision repair cross-complementing rodent repair deficiency, complementation group 4, SLX4 - slx4 structure-specific endonuclease subunit, MYH9 - myosin, heavy chain 9, non-muscle, SGOL2 - shugoshin-like 2 (s. pombe), MYBL1 - v-myb avian myeloblastosis viral oncogene homolog-like 1, FANCD2 - fanconi anemia, complementation group d2, RAD…
GO:0009892	negative regulation of metabolic process	0.000595	0.0532	-3.23	[APEX1 - apex nuclease (multifunctional dna repair enzyme) 1, FOXK2 - forkhead box k2, NCL - nucleolin, RFC1 - replication factor c (activator 1) 1, 145kda, ZEB1 - zinc finger e-box binding homeobox 1, BRCA1 - breast cancer 1, early onset, NAF1 - nuclear assembly factor 1 ribonucleoprotein, TNRC6A - trinucleotide repeat containing 6a, CBX1 - chromobox homolog 1, ENC1 - ectodermal-neural cortex 1 …
GO:0018027	peptidyl-lysine dimethylation	0.000601	0.0533	-3.22	[SETD2 - set domain containing 2, SUV39H1 - suppressor of variegation 3-9 homolog 1 (drosophila), KDM3A - lysine (k)-specific demethylase 3a, ASH1L - ash1 (absent, small, or homeotic)-like (drosophila), KMT2A - lysine (k)-specific methyltransferase 2a]
GO:0051570	regulation of histone H3-K9 methylation	0.000601	0.053	-3.22	[MECP2 - methyl cpg binding protein 2 (rett syndrome), RIF1 - rap1 interacting factor homolog (yeast), ATRX - alpha thalassemia/mental retardation syndrome x-linked, KDM3A - lysine (k)-specific demethylase 3a, BRCA1 - breast cancer 1, early onset]
GO:0033554	cellular response to stress	0.000631	0.0552	-3.2	[CCNK - cyclin k, APEX1 - apex nuclease (multifunctional dna repair enzyme) 1, CHD6 - chromodomain helicase dna binding protein 6, RFC1 - replication factor c (activator 1) 1, 145kda, CANX - calnexin, BRCA1 - breast cancer 1, early onset, TNRC6A - trinucleotide repeat containing 6a, CBX1 - chromobox homolog 1, XRCC1 - x-ray repair complementing defective repair in chinese hamster cells 1, GTSE1 -…
GO:0031114	regulation of microtubule depolymerization	0.000652	0.0568	-3.19	[CLASP2 - cytoplasmic linker associated protein 2, TPX2 - tpx2, microtubule-associated, CAMSAP2 - calmodulin regulated spectrin-associated protein family, member 2, MAP1B - microtubule-associated protein 1b, NAV3 - neuron navigator 3, HDAC6 - histone deacetylase 6]
GO:0040029	regulation of gene expression, epigenetic	0.000665	0.0575	-3.18	[RIF1 - rap1 interacting factor homolog (yeast), TAF1D - tata box binding protein (tbp)-associated factor, rna polymerase i, d, 41kda, PHF8 - phd finger protein 8, BRCA1 - breast cancer 1, early onset, TNRC6A - trinucleotide repeat containing 6a, MECP2 - methyl cpg binding protein 2 (rett syndrome), ARID1B - at rich interactive domain 1b (swi1-like), DDX21 - dead (asp-glu-ala-asp) box helicase 21…
GO:0035303	regulation of dephosphorylation	0.000718	0.0616	-3.14	[PPP6R1 - protein phosphatase 6, regulatory subunit 1, HSP90AB1 - heat shock protein 90kda alpha (cytosolic), class b member 1, PPP1R14A - protein phosphatase 1, regulatory (inhibitor) subunit 14a, PPP1R12A - protein phosphatase 1, regulatory subunit 12a, ARPP19 - camp-regulated phosphoprotein, 19kda, PPP4R1 - protein phosphatase 4, regulatory subunit 1, FAM122A - family with sequence similarity …
GO:0051246	regulation of protein metabolic process	0.000806	0.0687	-3.09	[CCNK - cyclin k, CDK12 - cyclin-dependent kinase 12, FAM83D - family with sequence similarity 83, member d, MARK2 - map/microtubule affinity-regulating kinase 2, TCOF1 - treacher collins-franceschetti syndrome 1, NCL - nucleolin, BRCA1 - breast cancer 1, early onset, TNRC6A - trinucleotide repeat containing 6a, ENC1 - ectodermal-neural cortex 1 (with btb domain), SNW1 - snw domain containing 1, …
GO:0032508	DNA duplex unwinding	0.000825	0.07	-3.08	[CHD4 - chromodomain helicase dna binding protein 4, CHD6 - chromodomain helicase dna binding protein 6, RECQL4 - recq protein-like 4, ERCC6L - excision repair cross-complementing rodent repair deficiency, complementation group 6-like, RECQL5 - recq protein-like 5, XRCC6 - x-ray repair complementing defective repair in chinese hamster cells 6, CETN2 - centrin, ef-hand protein, 2, HELB - helicase …
GO:0032774	RNA biosynthetic process	0.000939	0.0791	-3.03	[CDK12 - cyclin-dependent kinase 12, CCNK - cyclin k, CCNT2 - cyclin t2, TCOF1 - treacher collins-franceschetti syndrome 1, IWS1 - iws1 homolog (s. cerevisiae), NELFE - negative elongation factor complex member e, ZNF768 - zinc finger protein 768, TAF1D - tata box binding protein (tbp)-associated factor, rna polymerase i, d, 41kda, NPM3 - nucleophosmin/nucleoplasmin 3, CSTF3 - cleavage stimulatio…
GO:0043254	regulation of protein complex assembly	0.000961	0.12	-3.02	[HSPA1B - heat shock 70kda protein 1b, ERCC5 - excision repair cross-complementing rodent repair deficiency, complementation group 5, DDX3X - dead (asp-glu-ala-asp) box helicase 3, x-linked, DLG1 - discs, large homolog 1 (drosophila), MITF - microphthalmia-associated transcription factor, ATXN2 - ataxin 2, SPIRE1 - spire actin nucleation factor 1, DBNL - drebrin-like, TICAM1 - toll-like receptor …
GO:0031110	regulation of microtubule polymerization or depolymerization	0.000967	0.081	-3.01	[NUMA1 - nuclear mitotic apparatus protein 1, MECP2 - methyl cpg binding protein 2 (rett syndrome), CLASP2 - cytoplasmic linker associated protein 2, STMN1 - stathmin 1, TPX2 - tpx2, microtubule-associated, MAP2 - microtubule-associated protein 2, CAMSAP2 - calmodulin regulated spectrin-associated protein family, member 2, MAP1B - microtubule-associated protein 1b, NAV3 - neuron navigator 3, HDAC…

## Sheet: Big_enriched_phospho
GO Term	Description	P-value	FDR q-value	Loggo	Genes
GO:0065007	biological regulation	7.68e-11	1.02e-06	10.1	[SH3BP1 - sh3-domain binding protein 1, OTUD5 - otu domain containing 5, PRRX1 - paired related homeobox 1, RBM39 - rna binding motif protein 39, ARFGAP2 - adp-ribosylation factor gtpase activating protein 2, LIMK1 - lim domain kinase 1, AKAP12 - a kinase (prka) anchor protein 12, ABL2 - c-abl oncogene 2, non-receptor tyrosine kinase, DENND1A - denn/madd domain containing 1a, LURAP1 - leucine ric…
GO:0050789	regulation of biological process	3.93e-10	2.62e-06	9.41	[SH3BP1 - sh3-domain binding protein 1, OTUD5 - otu domain containing 5, PRRX1 - paired related homeobox 1, RBM39 - rna binding motif protein 39, LIMK1 - lim domain kinase 1, AKAP12 - a kinase (prka) anchor protein 12, ABL2 - c-abl oncogene 2, non-receptor tyrosine kinase, DENND1A - denn/madd domain containing 1a, LURAP1 - leucine rich adaptor protein 1, CDC42EP4 - cdc42 effector protein (rho gtp…
GO:0050794	regulation of cellular process	4.65e-10	2.07e-06	9.33	[SH3BP1 - sh3-domain binding protein 1, PRRX1 - paired related homeobox 1, RBM39 - rna binding motif protein 39, LIMK1 - lim domain kinase 1, AKAP12 - a kinase (prka) anchor protein 12, ABL2 - c-abl oncogene 2, non-receptor tyrosine kinase, DENND1A - denn/madd domain containing 1a, LURAP1 - leucine rich adaptor protein 1, CDC42EP4 - cdc42 effector protein (rho gtpase binding) 4, RFFL - ring finge…
GO:0048518	positive regulation of biological process	2.32e-07	0.000772	6.63	[HSPA1B - heat shock 70kda protein 1b, BNIP3L - bcl2/adenovirus e1b 19kda interacting protein 3-like, TSC1 - tuberous sclerosis 1, PRRX1 - paired related homeobox 1, SPIRE1 - spire actin nucleation factor 1, LIMK1 - lim domain kinase 1, AKAP12 - a kinase (prka) anchor protein 12, TICAM1 - toll-like receptor adaptor molecule 1, ABL2 - c-abl oncogene 2, non-receptor tyrosine kinase, ZFP36L2 - zfp36…
GO:0060255	regulation of macromolecule metabolic process	2.52e-07	0.000673	6.6	[HSPA1B - heat shock 70kda protein 1b, TSC1 - tuberous sclerosis 1, RBM39 - rna binding motif protein 39, PRRX1 - paired related homeobox 1, SPIRE1 - spire actin nucleation factor 1, LIMK1 - lim domain kinase 1, AKAP12 - a kinase (prka) anchor protein 12, TSC22D4 - tsc22 domain family, member 4, TICAM1 - toll-like receptor adaptor molecule 1, HNRNPM - heterogeneous nuclear ribonucleoprotein m, ZF…
GO:0010629	negative regulation of gene expression	3.08e-07	0.000684	6.51	[HSPA1B - heat shock 70kda protein 1b, FMR1 - fragile x mental retardation 1, DDX3X - dead (asp-glu-ala-asp) box helicase 3, x-linked, TSC1 - tuberous sclerosis 1, PRRX1 - paired related homeobox 1, PARN - poly(a)-specific ribonuclease, MITF - microphthalmia-associated transcription factor, TNRC6A - trinucleotide repeat containing 6a, ZCCHC6 - zinc finger, cchc domain containing 6, TSC22D4 - tsc2…
GO:0009893	positive regulation of metabolic process	3.55e-07	0.000677	6.45	[HSPA1B - heat shock 70kda protein 1b, BNIP3L - bcl2/adenovirus e1b 19kda interacting protein 3-like, FMR1 - fragile x mental retardation 1, DDX3X - dead (asp-glu-ala-asp) box helicase 3, x-linked, TSC1 - tuberous sclerosis 1, CDC5L - cell division cycle 5-like, PRRX1 - paired related homeobox 1, PJA2 - praja ring finger 2, e3 ubiquitin protein ligase, PARN - poly(a)-specific ribonuclease, MITF -…
GO:0032970	regulation of actin filament-based process	3.73e-07	0.000622	6.43	[PHLDB2 - pleckstrin homology-like domain, family b, member 2, SH3BP1 - sh3-domain binding protein 1, TSC1 - tuberous sclerosis 1, DLG1 - discs, large homolog 1 (drosophila), TJP1 - tight junction protein 1, SPIRE1 - spire actin nucleation factor 1, LIMK1 - lim domain kinase 1, PDGFRB - platelet-derived growth factor receptor, beta polypeptide, DBNL - drebrin-like, MYH9 - myosin, heavy chain 9, n…
GO:1902903	regulation of supramolecular fiber organization	4.86e-07	0.000719	6.31	[HSPA1B - heat shock 70kda protein 1b, PHLDB2 - pleckstrin homology-like domain, family b, member 2, SH3BP1 - sh3-domain binding protein 1, TSC1 - tuberous sclerosis 1, DLG1 - discs, large homolog 1 (drosophila), TJP1 - tight junction protein 1, SPIRE1 - spire actin nucleation factor 1, LIMK1 - lim domain kinase 1, DBNL - drebrin-like, ARHGAP28 - rho gtpase activating protein 28, CORO1B - coronin…
GO:0010605	negative regulation of macromolecule metabolic process	5.16e-07	0.000687	6.29	[HSPA1B - heat shock 70kda protein 1b, DEPTOR - dep domain containing mtor-interacting protein, FMR1 - fragile x mental retardation 1, DDX3X - dead (asp-glu-ala-asp) box helicase 3, x-linked, TSC1 - tuberous sclerosis 1, PRRX1 - paired related homeobox 1, PARN - poly(a)-specific ribonuclease, MITF - microphthalmia-associated transcription factor, TNRC6A - trinucleotide repeat containing 6a, LIMK1…
GO:0007165	signal transduction	5.27e-07	0.000639	6.28	[DEPTOR - dep domain containing mtor-interacting protein, SH3BP1 - sh3-domain binding protein 1, FMR1 - fragile x mental retardation 1, DDX3X - dead (asp-glu-ala-asp) box helicase 3, x-linked, IL16 - interleukin 16, CDC5L - cell division cycle 5-like, PJA2 - praja ring finger 2, e3 ubiquitin protein ligase, MITF - microphthalmia-associated transcription factor, FLT1 - fms-related tyrosine kinase …
GO:0048522	positive regulation of cellular process	6.29e-07	0.000699	6.2	[HSPA1B - heat shock 70kda protein 1b, BNIP3L - bcl2/adenovirus e1b 19kda interacting protein 3-like, TSC1 - tuberous sclerosis 1, PRRX1 - paired related homeobox 1, SPIRE1 - spire actin nucleation factor 1, LIMK1 - lim domain kinase 1, AKAP12 - a kinase (prka) anchor protein 12, TICAM1 - toll-like receptor adaptor molecule 1, ABL2 - c-abl oncogene 2, non-receptor tyrosine kinase, ZFP36L2 - zfp36…
GO:0010604	positive regulation of macromolecule metabolic process	7.23e-07	0.000741	6.14	[HSPA1B - heat shock 70kda protein 1b, FMR1 - fragile x mental retardation 1, DDX3X - dead (asp-glu-ala-asp) box helicase 3, x-linked, CDC5L - cell division cycle 5-like, PRRX1 - paired related homeobox 1, PJA2 - praja ring finger 2, e3 ubiquitin protein ligase, PARN - poly(a)-specific ribonuclease, MITF - microphthalmia-associated transcription factor, SPIRE1 - spire actin nucleation factor 1, F…
GO:0032956	regulation of actin cytoskeleton organization	7.36e-07	0.0007	6.13	[PHLDB2 - pleckstrin homology-like domain, family b, member 2, SH3BP1 - sh3-domain binding protein 1, TSC1 - tuberous sclerosis 1, DLG1 - discs, large homolog 1 (drosophila), TJP1 - tight junction protein 1, SPIRE1 - spire actin nucleation factor 1, LIMK1 - lim domain kinase 1, PDGFRB - platelet-derived growth factor receptor, beta polypeptide, DBNL - drebrin-like, PDGFRA - platelet-derived growt…
GO:0110053	regulation of actin filament organization	7.66e-07	0.000681	6.12	[PHLDB2 - pleckstrin homology-like domain, family b, member 2, SH3BP1 - sh3-domain binding protein 1, TSC1 - tuberous sclerosis 1, DLG1 - discs, large homolog 1 (drosophila), TJP1 - tight junction protein 1, SPIRE1 - spire actin nucleation factor 1, LIMK1 - lim domain kinase 1, DBNL - drebrin-like, ARHGAP28 - rho gtpase activating protein 28, CORO1B - coronin, actin binding protein, 1b, CLASP1 - …
GO:0010468	regulation of gene expression	1.04e-06	0.000864	5.98	[HSPA1B - heat shock 70kda protein 1b, TSC1 - tuberous sclerosis 1, PRRX1 - paired related homeobox 1, RBM39 - rna binding motif protein 39, TSC22D4 - tsc22 domain family, member 4, TICAM1 - toll-like receptor adaptor molecule 1, HNRNPM - heterogeneous nuclear ribonucleoprotein m, ZFP36L2 - zfp36 ring finger protein-like 2, SORBS3 - sorbin and sh3 domain containing 3, RBM7 - rna binding motif pro…
GO:0031323	regulation of cellular metabolic process	1.69e-06	0.00132	5.77	[HSPA1B - heat shock 70kda protein 1b, BNIP3L - bcl2/adenovirus e1b 19kda interacting protein 3-like, TSC1 - tuberous sclerosis 1, RBM39 - rna binding motif protein 39, PRRX1 - paired related homeobox 1, SPIRE1 - spire actin nucleation factor 1, LIMK1 - lim domain kinase 1, AKAP12 - a kinase (prka) anchor protein 12, TSC22D4 - tsc22 domain family, member 4, TICAM1 - toll-like receptor adaptor mol…
GO:0048519	negative regulation of biological process	1.82e-06	0.00135	5.74	[HSPA1B - heat shock 70kda protein 1b, SH3BP1 - sh3-domain binding protein 1, BNIP3L - bcl2/adenovirus e1b 19kda interacting protein 3-like, OTUD5 - otu domain containing 5, TSC1 - tuberous sclerosis 1, PRRX1 - paired related homeobox 1, LIMK1 - lim domain kinase 1, TSC22D4 - tsc22 domain family, member 4, TICAM1 - toll-like receptor adaptor molecule 1, ABL2 - c-abl oncogene 2, non-receptor tyros…
GO:0019222	regulation of metabolic process	1.86e-06	0.0013	5.73	[HSPA1B - heat shock 70kda protein 1b, BNIP3L - bcl2/adenovirus e1b 19kda interacting protein 3-like, TSC1 - tuberous sclerosis 1, RBM39 - rna binding motif protein 39, PRRX1 - paired related homeobox 1, SPIRE1 - spire actin nucleation factor 1, LIMK1 - lim domain kinase 1, AKAP12 - a kinase (prka) anchor protein 12, TSC22D4 - tsc22 domain family, member 4, TICAM1 - toll-like receptor adaptor mol…
GO:0051173	positive regulation of nitrogen compound metabolic process	1.89e-06	0.00126	5.72	[HSPA1B - heat shock 70kda protein 1b, FMR1 - fragile x mental retardation 1, DDX3X - dead (asp-glu-ala-asp) box helicase 3, x-linked, CDC5L - cell division cycle 5-like, PRRX1 - paired related homeobox 1, PJA2 - praja ring finger 2, e3 ubiquitin protein ligase, PARN - poly(a)-specific ribonuclease, MITF - microphthalmia-associated transcription factor, SPIRE1 - spire actin nucleation factor 1, F…
GO:0090066	regulation of anatomical structure size	2.4e-06	0.00152	5.62	[DEPTOR - dep domain containing mtor-interacting protein, SH3BP1 - sh3-domain binding protein 1, TSC1 - tuberous sclerosis 1, DLG1 - discs, large homolog 1 (drosophila), SPIRE1 - spire actin nucleation factor 1, DBNL - drebrin-like, ARHGAP28 - rho gtpase activating protein 28, CORO1B - coronin, actin binding protein, 1b, EGFR - epidermal growth factor receptor, ACE - angiotensin i converting enzy…
GO:0048523	negative regulation of cellular process	2.57e-06	0.00156	5.59	[HSPA1B - heat shock 70kda protein 1b, SH3BP1 - sh3-domain binding protein 1, BNIP3L - bcl2/adenovirus e1b 19kda interacting protein 3-like, TSC1 - tuberous sclerosis 1, PRRX1 - paired related homeobox 1, LIMK1 - lim domain kinase 1, TSC22D4 - tsc22 domain family, member 4, TICAM1 - toll-like receptor adaptor molecule 1, ABL2 - c-abl oncogene 2, non-receptor tyrosine kinase, ZFP36L2 - zfp36 ring …
GO:0032535	regulation of cellular component size	3.26e-06	0.00189	5.49	[DEPTOR - dep domain containing mtor-interacting protein, SH3BP1 - sh3-domain binding protein 1, TSC1 - tuberous sclerosis 1, DLG1 - discs, large homolog 1 (drosophila), SPIRE1 - spire actin nucleation factor 1, DBNL - drebrin-like, ARHGAP28 - rho gtpase activating protein 28, CORO1B - coronin, actin binding protein, 1b, LATS1 - large tumor suppressor kinase 1, SVIL - supervillin, CDC42EP3 - cdc4…
GO:0051493	regulation of cytoskeleton organization	3.65e-06	0.00203	5.44	[HSPA1B - heat shock 70kda protein 1b, PHLDB2 - pleckstrin homology-like domain, family b, member 2, SH3BP1 - sh3-domain binding protein 1, TSC1 - tuberous sclerosis 1, DLG1 - discs, large homolog 1 (drosophila), TJP1 - tight junction protein 1, SPIRE1 - spire actin nucleation factor 1, PDGFRB - platelet-derived growth factor receptor, beta polypeptide, LIMK1 - lim domain kinase 1, DBNL - drebrin…
GO:0051171	regulation of nitrogen compound metabolic process	3.84e-06	0.00205	5.42	[HSPA1B - heat shock 70kda protein 1b, TSC1 - tuberous sclerosis 1, RBM39 - rna binding motif protein 39, PRRX1 - paired related homeobox 1, SPIRE1 - spire actin nucleation factor 1, LIMK1 - lim domain kinase 1, AKAP12 - a kinase (prka) anchor protein 12, TSC22D4 - tsc22 domain family, member 4, TICAM1 - toll-like receptor adaptor molecule 1, HNRNPM - heterogeneous nuclear ribonucleoprotein m, ZF…
GO:0031325	positive regulation of cellular metabolic process	4.68e-06	0.0024	5.33	[HSPA1B - heat shock 70kda protein 1b, BNIP3L - bcl2/adenovirus e1b 19kda interacting protein 3-like, FMR1 - fragile x mental retardation 1, DDX3X - dead (asp-glu-ala-asp) box helicase 3, x-linked, TSC1 - tuberous sclerosis 1, CDC5L - cell division cycle 5-like, PRRX1 - paired related homeobox 1, PJA2 - praja ring finger 2, e3 ubiquitin protein ligase, PARN - poly(a)-specific ribonuclease, MITF -…
GO:2000113	negative regulation of cellular macromolecule biosynthetic process	7.25e-06	0.00358	5.14	[FMR1 - fragile x mental retardation 1, TSC1 - tuberous sclerosis 1, DDX3X - dead (asp-glu-ala-asp) box helicase 3, x-linked, PRRX1 - paired related homeobox 1, NELFE - negative elongation factor complex member e, EHMT1 - euchromatic histone-lysine n-methyltransferase 1, NSD1 - nuclear receptor binding set domain protein 1, MITF - microphthalmia-associated transcription factor, TNRC6A - trinucleo…
GO:0010558	negative regulation of macromolecule biosynthetic process	9.56e-06	0.00455	5.02	[FMR1 - fragile x mental retardation 1, TSC1 - tuberous sclerosis 1, DDX3X - dead (asp-glu-ala-asp) box helicase 3, x-linked, PRRX1 - paired related homeobox 1, NELFE - negative elongation factor complex member e, EHMT1 - euchromatic histone-lysine n-methyltransferase 1, NSD1 - nuclear receptor binding set domain protein 1, MITF - microphthalmia-associated transcription factor, TNRC6A - trinucleo…
GO:0030832	regulation of actin filament length	1.13e-05	0.00519	4.95	[LIMA1 - lim domain and actin binding 1, CDC42EP4 - cdc42 effector protein (rho gtpase binding) 4, SH3BP1 - sh3-domain binding protein 1, TWF1 - twinfilin actin-binding protein 1, ADD1 - adducin 1 (alpha), DLG1 - discs, large homolog 1 (drosophila), SPIRE1 - spire actin nucleation factor 1, BIN1 - bridging integrator 1, DBNL - drebrin-like, ARHGAP28 - rho gtpase activating protein 28, CORO1B - co…
GO:0008064	regulation of actin polymerization or depolymerization	1.13e-05	0.00502	4.95	[LIMA1 - lim domain and actin binding 1, CDC42EP4 - cdc42 effector protein (rho gtpase binding) 4, SH3BP1 - sh3-domain binding protein 1, TWF1 - twinfilin actin-binding protein 1, ADD1 - adducin 1 (alpha), DLG1 - discs, large homolog 1 (drosophila), SPIRE1 - spire actin nucleation factor 1, BIN1 - bridging integrator 1, DBNL - drebrin-like, ARHGAP28 - rho gtpase activating protein 28, CORO1B - co…
GO:0048856	anatomical structure development	1.14e-05	0.00489	4.94	[FMR1 - fragile x mental retardation 1, TSC1 - tuberous sclerosis 1, PRRX1 - paired related homeobox 1, MITF - microphthalmia-associated transcription factor, FLT1 - fms-related tyrosine kinase 1, CMIP - c-maf inducing protein, LIMK1 - lim domain kinase 1, TCF12 - transcription factor 12, ACE - angiotensin i converting enzyme, FLNB - filamin b, beta, ZFP36L2 - zfp36 ring finger protein-like 2, FL…
GO:0080090	regulation of primary metabolic process	1.34e-05	0.00558	4.87	[HSPA1B - heat shock 70kda protein 1b, TSC1 - tuberous sclerosis 1, RBM39 - rna binding motif protein 39, PRRX1 - paired related homeobox 1, SPIRE1 - spire actin nucleation factor 1, LIMK1 - lim domain kinase 1, AKAP12 - a kinase (prka) anchor protein 12, TSC22D4 - tsc22 domain family, member 4, TICAM1 - toll-like receptor adaptor molecule 1, HNRNPM - heterogeneous nuclear ribonucleoprotein m, ZF…
GO:0051252	regulation of RNA metabolic process	1.36e-05	0.00548	4.87	[HSPA1B - heat shock 70kda protein 1b, FMR1 - fragile x mental retardation 1, DDX3X - dead (asp-glu-ala-asp) box helicase 3, x-linked, RBM39 - rna binding motif protein 39, CDC5L - cell division cycle 5-like, PRRX1 - paired related homeobox 1, PARN - poly(a)-specific ribonuclease, MITF - microphthalmia-associated transcription factor, TNRC6A - trinucleotide repeat containing 6a, TCF12 - transcrip…
GO:0009892	negative regulation of metabolic process	1.42e-05	0.00555	4.85	[HSPA1B - heat shock 70kda protein 1b, DEPTOR - dep domain containing mtor-interacting protein, FMR1 - fragile x mental retardation 1, DDX3X - dead (asp-glu-ala-asp) box helicase 3, x-linked, TSC1 - tuberous sclerosis 1, PRRX1 - paired related homeobox 1, PARN - poly(a)-specific ribonuclease, MITF - microphthalmia-associated transcription factor, TNRC6A - trinucleotide repeat containing 6a, LIMK1…
GO:0031327	negative regulation of cellular biosynthetic process	2.29e-05	0.0087	4.64	[FMR1 - fragile x mental retardation 1, TSC1 - tuberous sclerosis 1, DDX3X - dead (asp-glu-ala-asp) box helicase 3, x-linked, PRRX1 - paired related homeobox 1, NELFE - negative elongation factor complex member e, EHMT1 - euchromatic histone-lysine n-methyltransferase 1, NSD1 - nuclear receptor binding set domain protein 1, MITF - microphthalmia-associated transcription factor, TNRC6A - trinucleo…
GO:0030833	regulation of actin filament polymerization	2.42e-05	0.00896	4.62	[CDC42EP4 - cdc42 effector protein (rho gtpase binding) 4, TWF1 - twinfilin actin-binding protein 1, ADD1 - adducin 1 (alpha), DLG1 - discs, large homolog 1 (drosophila), SPIRE1 - spire actin nucleation factor 1, BIN1 - bridging integrator 1, DBNL - drebrin-like, ARHGAP28 - rho gtpase activating protein 28, CORO1B - coronin, actin binding protein, 1b, SPTBN1 - spectrin, beta, non-erythrocytic 1, …
GO:0032502	developmental process	2.79e-05	0.0101	4.55	[SH3BP1 - sh3-domain binding protein 1, FMR1 - fragile x mental retardation 1, DDX3X - dead (asp-glu-ala-asp) box helicase 3, x-linked, TSC1 - tuberous sclerosis 1, PRRX1 - paired related homeobox 1, MITF - microphthalmia-associated transcription factor, FLT1 - fms-related tyrosine kinase 1, CMIP - c-maf inducing protein, LIMK1 - lim domain kinase 1, TCF12 - transcription factor 12, ZCCHC6 - zinc…
GO:0019219	regulation of nucleobase-containing compound metabolic process	3.28e-05	0.0115	4.48	[HSPA1B - heat shock 70kda protein 1b, FMR1 - fragile x mental retardation 1, DDX3X - dead (asp-glu-ala-asp) box helicase 3, x-linked, RBM39 - rna binding motif protein 39, CDC5L - cell division cycle 5-like, PRRX1 - paired related homeobox 1, PARN - poly(a)-specific ribonuclease, MITF - microphthalmia-associated transcription factor, SPIRE1 - spire actin nucleation factor 1, TNRC6A - trinucleoti…
GO:0070887	cellular response to chemical stimulus	3.84e-05	0.0131	4.42	[HSPA1B - heat shock 70kda protein 1b, FMR1 - fragile x mental retardation 1, BNIP3L - bcl2/adenovirus e1b 19kda interacting protein 3-like, TSC1 - tuberous sclerosis 1, DDX3X - dead (asp-glu-ala-asp) box helicase 3, x-linked, CDC5L - cell division cycle 5-like, WNK1 - wnk lysine deficient protein kinase 1, FLT1 - fms-related tyrosine kinase 1, PPP1R9B - protein phosphatase 1, regulatory subunit …
GO:0048869	cellular developmental process	4.02e-05	0.0134	4.4	[SH3BP1 - sh3-domain binding protein 1, DDX3X - dead (asp-glu-ala-asp) box helicase 3, x-linked, TSC1 - tuberous sclerosis 1, PRRX1 - paired related homeobox 1, MITF - microphthalmia-associated transcription factor, FLT1 - fms-related tyrosine kinase 1, TCF12 - transcription factor 12, ZCCHC6 - zinc finger, cchc domain containing 6, ACE - angiotensin i converting enzyme, FLNB - filamin b, beta, F…
GO:0045935	positive regulation of nucleobase-containing compound metabolic process	4.3e-05	0.014	4.37	[DDX3X - dead (asp-glu-ala-asp) box helicase 3, x-linked, CDC5L - cell division cycle 5-like, PRRX1 - paired related homeobox 1, PARN - poly(a)-specific ribonuclease, MITF - microphthalmia-associated transcription factor, SPIRE1 - spire actin nucleation factor 1, TNRC6A - trinucleotide repeat containing 6a, TCF12 - transcription factor 12, TCF20 - transcription factor 20 (ar1), ZFP36L2 - zfp36 ri…
GO:0009890	negative regulation of biosynthetic process	4.46e-05	0.0141	4.35	[FMR1 - fragile x mental retardation 1, TSC1 - tuberous sclerosis 1, DDX3X - dead (asp-glu-ala-asp) box helicase 3, x-linked, PRRX1 - paired related homeobox 1, NELFE - negative elongation factor complex member e, EHMT1 - euchromatic histone-lysine n-methyltransferase 1, NSD1 - nuclear receptor binding set domain protein 1, MITF - microphthalmia-associated transcription factor, TNRC6A - trinucleo…
GO:0045892	negative regulation of transcription, DNA-templated	4.7e-05	0.0146	4.33	[PRRX1 - paired related homeobox 1, NELFE - negative elongation factor complex member e, EHMT1 - euchromatic histone-lysine n-methyltransferase 1, NSD1 - nuclear receptor binding set domain protein 1, MITF - microphthalmia-associated transcription factor, TSC22D4 - tsc22 domain family, member 4, SUV39H1 - suppressor of variegation 3-9 homolog 1 (drosophila), ATF7IP - activating transcription fact…
GO:1902679	negative regulation of RNA biosynthetic process	5.16e-05	0.0156	4.29	[PRRX1 - paired related homeobox 1, NELFE - negative elongation factor complex member e, EHMT1 - euchromatic histone-lysine n-methyltransferase 1, NSD1 - nuclear receptor binding set domain protein 1, MITF - microphthalmia-associated transcription factor, TSC22D4 - tsc22 domain family, member 4, SUV39H1 - suppressor of variegation 3-9 homolog 1 (drosophila), ATF7IP - activating transcription fact…
GO:1903507	negative regulation of nucleic acid-templated transcription	5.16e-05	0.0153	4.29	[PRRX1 - paired related homeobox 1, NELFE - negative elongation factor complex member e, EHMT1 - euchromatic histone-lysine n-methyltransferase 1, NSD1 - nuclear receptor binding set domain protein 1, MITF - microphthalmia-associated transcription factor, TSC22D4 - tsc22 domain family, member 4, SUV39H1 - suppressor of variegation 3-9 homolog 1 (drosophila), ATF7IP - activating transcription fact…
GO:0065009	regulation of molecular function	5.5e-05	0.0159	4.26	[HSPA1B - heat shock 70kda protein 1b, DEPTOR - dep domain containing mtor-interacting protein, SH3BP1 - sh3-domain binding protein 1, FMR1 - fragile x mental retardation 1, DDX3X - dead (asp-glu-ala-asp) box helicase 3, x-linked, TSC1 - tuberous sclerosis 1, PARN - poly(a)-specific ribonuclease, ARFGAP2 - adp-ribosylation factor gtpase activating protein 2, FLT1 - fms-related tyrosine kinase 1, …
GO:0006357	regulation of transcription by RNA polymerase II	5.78e-05	0.0164	4.24	[DDX3X - dead (asp-glu-ala-asp) box helicase 3, x-linked, CDC5L - cell division cycle 5-like, PRRX1 - paired related homeobox 1, MITF - microphthalmia-associated transcription factor, TCF12 - transcription factor 12, TSC22D4 - tsc22 domain family, member 4, TCF20 - transcription factor 20 (ar1), ZNF521 - zinc finger protein 521, SORBS3 - sorbin and sh3 domain containing 3, RPS6KA5 - ribosomal pro…
GO:0051172	negative regulation of nitrogen compound metabolic process	5.96e-05	0.0165	4.22	[HSPA1B - heat shock 70kda protein 1b, DEPTOR - dep domain containing mtor-interacting protein, FMR1 - fragile x mental retardation 1, DDX3X - dead (asp-glu-ala-asp) box helicase 3, x-linked, TSC1 - tuberous sclerosis 1, PRRX1 - paired related homeobox 1, PARN - poly(a)-specific ribonuclease, MITF - microphthalmia-associated transcription factor, TNRC6A - trinucleotide repeat containing 6a, LIMK1…
GO:0044093	positive regulation of molecular function	6.06e-05	0.0165	4.22	[HSPA1B - heat shock 70kda protein 1b, TAB1 - tgf-beta activated kinase 1/map3k7 binding protein 1, FMR1 - fragile x mental retardation 1, SH3BP1 - sh3-domain binding protein 1, TSC1 - tuberous sclerosis 1, DDX3X - dead (asp-glu-ala-asp) box helicase 3, x-linked, PARN - poly(a)-specific ribonuclease, WNK1 - wnk lysine deficient protein kinase 1, FLT1 - fms-related tyrosine kinase 1, ARFGAP2 - adp…
GO:0045944	positive regulation of transcription by RNA polymerase II	6.23e-05	0.0166	4.21	[CHD6 - chromodomain helicase dna binding protein 6, DDX3X - dead (asp-glu-ala-asp) box helicase 3, x-linked, PRRX1 - paired related homeobox 1, NELFE - negative elongation factor complex member e, CDC5L - cell division cycle 5-like, MITF - microphthalmia-associated transcription factor, TCF12 - transcription factor 12, TCF20 - transcription factor 20 (ar1), FOXJ3 - forkhead box j3, ZNF521 - zinc…
GO:0071310	cellular response to organic substance	6.75e-05	0.0176	4.17	[HSPA1B - heat shock 70kda protein 1b, CDC5L - cell division cycle 5-like, WNK1 - wnk lysine deficient protein kinase 1, FLT1 - fms-related tyrosine kinase 1, PPP1R9B - protein phosphatase 1, regulatory subunit 9b, AKAP12 - a kinase (prka) anchor protein 12, KIF5B - kinesin family member 5b, TICAM1 - toll-like receptor adaptor molecule 1, ABL2 - c-abl oncogene 2, non-receptor tyrosine kinase, ZFP…
GO:0051253	negative regulation of RNA metabolic process	6.75e-05	0.0173	4.17	[FMR1 - fragile x mental retardation 1, PRRX1 - paired related homeobox 1, NELFE - negative elongation factor complex member e, PARN - poly(a)-specific ribonuclease, EHMT1 - euchromatic histone-lysine n-methyltransferase 1, NSD1 - nuclear receptor binding set domain protein 1, MITF - microphthalmia-associated transcription factor, TSC22D4 - tsc22 domain family, member 4, FUS - fused in sarcoma, S…
GO:0045934	negative regulation of nucleobase-containing compound metabolic process	7.1e-05	0.0178	4.15	[FMR1 - fragile x mental retardation 1, PRRX1 - paired related homeobox 1, NELFE - negative elongation factor complex member e, EHMT1 - euchromatic histone-lysine n-methyltransferase 1, PARN - poly(a)-specific ribonuclease, NSD1 - nuclear receptor binding set domain protein 1, MITF - microphthalmia-associated transcription factor, TSC22D4 - tsc22 domain family, member 4, FUS - fused in sarcoma, S…
GO:0034329	cell junction assembly	7.62e-05	0.0188	4.12	[MYO9A - myosin ixa, PIP5K1A - phosphatidylinositol-4-phosphate 5-kinase, type i, alpha, SH3BP1 - sh3-domain binding protein 1, PKP3 - plakophilin 3, DLG1 - discs, large homolog 1 (drosophila), TJP1 - tight junction protein 1, EPB41L3 - erythrocyte membrane protein band 4.1-like 3, MICALL2 - mical-like 2, ZNF703 - zinc finger protein 703, PKP4 - plakophilin 4, GJA1 - gap junction protein, alpha 1…
GO:0032271	regulation of protein polymerization	7.74e-05	0.0188	4.11	[CDC42EP4 - cdc42 effector protein (rho gtpase binding) 4, HSPA1B - heat shock 70kda protein 1b, TWF1 - twinfilin actin-binding protein 1, ADD1 - adducin 1 (alpha), DLG1 - discs, large homolog 1 (drosophila), SPIRE1 - spire actin nucleation factor 1, BIN1 - bridging integrator 1, DBNL - drebrin-like, ARHGAP28 - rho gtpase activating protein 28, CORO1B - coronin, actin binding protein, 1b, CLASP1 …
GO:0016043	cellular component organization	7.94e-05	0.0189	4.1	[BNIP3L - bcl2/adenovirus e1b 19kda interacting protein 3-like, SH3BP1 - sh3-domain binding protein 1, TSC1 - tuberous sclerosis 1, ARFGAP2 - adp-ribosylation factor gtpase activating protein 2, SPIRE1 - spire actin nucleation factor 1, LIMK1 - lim domain kinase 1, NASP - nuclear autoantigenic sperm protein (histone-binding), AGFG1 - arfgap with fg repeats 1, LURAP1 - leucine rich adaptor protein…
GO:0010556	regulation of macromolecule biosynthetic process	8.93e-05	0.0209	4.05	[HSPA1B - heat shock 70kda protein 1b, FMR1 - fragile x mental retardation 1, DDX3X - dead (asp-glu-ala-asp) box helicase 3, x-linked, TSC1 - tuberous sclerosis 1, CDC5L - cell division cycle 5-like, PRRX1 - paired related homeobox 1, PARN - poly(a)-specific ribonuclease, MITF - microphthalmia-associated transcription factor, TNRC6A - trinucleotide repeat containing 6a, TCF12 - transcription fact…
GO:0051254	positive regulation of RNA metabolic process	9.91e-05	0.0228	4	[CHD6 - chromodomain helicase dna binding protein 6, DDX3X - dead (asp-glu-ala-asp) box helicase 3, x-linked, PRRX1 - paired related homeobox 1, NELFE - negative elongation factor complex member e, CDC5L - cell division cycle 5-like, NSD1 - nuclear receptor binding set domain protein 1, MITF - microphthalmia-associated transcription factor, TNRC6A - trinucleotide repeat containing 6a, TCF12 - tra…
GO:2000112	regulation of cellular macromolecule biosynthetic process	0.000113	0.0256	3.95	[HSPA1B - heat shock 70kda protein 1b, FMR1 - fragile x mental retardation 1, DDX3X - dead (asp-glu-ala-asp) box helicase 3, x-linked, TSC1 - tuberous sclerosis 1, CDC5L - cell division cycle 5-like, PRRX1 - paired related homeobox 1, PARN - poly(a)-specific ribonuclease, MITF - microphthalmia-associated transcription factor, TNRC6A - trinucleotide repeat containing 6a, TCF12 - transcription fact…
GO:0034330	cell junction organization	0.000113	0.0252	3.95	[MYO9A - myosin ixa, PIP5K1A - phosphatidylinositol-4-phosphate 5-kinase, type i, alpha, SH3BP1 - sh3-domain binding protein 1, PKP3 - plakophilin 3, DLG1 - discs, large homolog 1 (drosophila), TJP1 - tight junction protein 1, KIFC3 - kinesin family member c3, EPB41L3 - erythrocyte membrane protein band 4.1-like 3, MICALL2 - mical-like 2, ZNF703 - zinc finger protein 703, PKP4 - plakophilin 4, CC…
GO:0044087	regulation of cellular component biogenesis	0.000123	0.0269	3.91	[HSPA1B - heat shock 70kda protein 1b, PHLDB2 - pleckstrin homology-like domain, family b, member 2, FMR1 - fragile x mental retardation 1, DDX3X - dead (asp-glu-ala-asp) box helicase 3, x-linked, TSC1 - tuberous sclerosis 1, TJP1 - tight junction protein 1, MITF - microphthalmia-associated transcription factor, SPIRE1 - spire actin nucleation factor 1, ANTXR1 - anthrax toxin receptor 1, LIMK1 - …
GO:0071840	cellular component organization or biogenesis	0.000134	0.0288	3.87	[BNIP3L - bcl2/adenovirus e1b 19kda interacting protein 3-like, SH3BP1 - sh3-domain binding protein 1, TSC1 - tuberous sclerosis 1, ARFGAP2 - adp-ribosylation factor gtpase activating protein 2, SPIRE1 - spire actin nucleation factor 1, LIMK1 - lim domain kinase 1, NASP - nuclear autoantigenic sperm protein (histone-binding), AGFG1 - arfgap with fg repeats 1, LURAP1 - leucine rich adaptor protein…
GO:1904591	positive regulation of protein import	0.000148	0.0313	3.83	[UBR5 - ubiquitin protein ligase e3 component n-recognin 5, ARHGEF5 - rho guanine nucleotide exchange factor (gef) 5, RAN - ran, member ras oncogene family, BAG3 - bcl2-associated athanogene 3, PRKCD - protein kinase c, delta, RBM22 - rna binding motif protein 22, HSP90AB1 - heat shock protein 90kda alpha (cytosolic), class b member 1, SMO - smoothened, frizzled family receptor, TPR - translocate…
GO:0046824	positive regulation of nucleocytoplasmic transport	0.00017	0.0355	3.77	[UBR5 - ubiquitin protein ligase e3 component n-recognin 5, NEDD4 - neural precursor cell expressed, developmentally down-regulated 4, e3 ubiquitin protein ligase, RAN - ran, member ras oncogene family, BAG3 - bcl2-associated athanogene 3, PRKCD - protein kinase c, delta, RBM22 - rna binding motif protein 22, HSP90AB1 - heat shock protein 90kda alpha (cytosolic), class b member 1, KHDRBS1 - kh do…
GO:0030154	cell differentiation	0.0002	0.0409	3.7	[ARHGEF28 - rho guanine nucleotide exchange factor (gef) 28, ZCWPW1 - zinc finger, cw type with pwwp domain 1, SH3BP1 - sh3-domain binding protein 1, TSC1 - tuberous sclerosis 1, DDX3X - dead (asp-glu-ala-asp) box helicase 3, x-linked, MITF - microphthalmia-associated transcription factor, FLT1 - fms-related tyrosine kinase 1, TCF12 - transcription factor 12, ACE - angiotensin i converting enzyme…
GO:0071800	podosome assembly	0.000228	0.046	3.64	[SH3PXD2B - sh3 and px domains 2b, FARP2 - ferm, rhogef and pleckstrin domain protein 2, DBNL - drebrin-like]
GO:0050896	response to stimulus	0.000239	0.0476	3.62	[HSPA1B - heat shock 70kda protein 1b, BNIP3L - bcl2/adenovirus e1b 19kda interacting protein 3-like, OTUD5 - otu domain containing 5, TSC1 - tuberous sclerosis 1, COX4I1 - cytochrome c oxidase subunit iv isoform 1, AKAP12 - a kinase (prka) anchor protein 12, TSC22D4 - tsc22 domain family, member 4, TICAM1 - toll-like receptor adaptor molecule 1, ABL2 - c-abl oncogene 2, non-receptor tyrosine kin…
GO:0031324	negative regulation of cellular metabolic process	0.000241	0.0472	3.62	[HSPA1B - heat shock 70kda protein 1b, DEPTOR - dep domain containing mtor-interacting protein, FMR1 - fragile x mental retardation 1, DDX3X - dead (asp-glu-ala-asp) box helicase 3, x-linked, TSC1 - tuberous sclerosis 1, PRRX1 - paired related homeobox 1, PARN - poly(a)-specific ribonuclease, MITF - microphthalmia-associated transcription factor, TNRC6A - trinucleotide repeat containing 6a, LIMK1…
GO:1904589	regulation of protein import	0.000253	0.0488	3.6	[UBR5 - ubiquitin protein ligase e3 component n-recognin 5, ARHGEF5 - rho guanine nucleotide exchange factor (gef) 5, RAN - ran, member ras oncogene family, NOLC1 - nucleolar and coiled-body phosphoprotein 1, BAG3 - bcl2-associated athanogene 3, PRKCD - protein kinase c, delta, RBM22 - rna binding motif protein 22, HSP90AB1 - heat shock protein 90kda alpha (cytosolic), class b member 1, SMO - smo…
GO:0000122	negative regulation of transcription by RNA polymerase II	0.000308	0.0587	3.51	[DLG1 - discs, large homolog 1 (drosophila), NELFE - negative elongation factor complex member e, PRRX1 - paired related homeobox 1, EHMT1 - euchromatic histone-lysine n-methyltransferase 1, NSD1 - nuclear receptor binding set domain protein 1, MITF - microphthalmia-associated transcription factor, STAT3 - signal transducer and activator of transcription 3 (acute-phase response factor), HNRNPU - …
GO:0051716	cellular response to stimulus	0.000333	0.0625	3.48	[HSPA1B - heat shock 70kda protein 1b, BNIP3L - bcl2/adenovirus e1b 19kda interacting protein 3-like, FMR1 - fragile x mental retardation 1, DDX3X - dead (asp-glu-ala-asp) box helicase 3, x-linked, TSC1 - tuberous sclerosis 1, CDC5L - cell division cycle 5-like, FLT1 - fms-related tyrosine kinase 1, TNRC6A - trinucleotide repeat containing 6a, AKAP12 - a kinase (prka) anchor protein 12, TLK1 - to…
GO:0010628	positive regulation of gene expression	0.000339	0.0627	3.47	[HSPA1B - heat shock 70kda protein 1b, FMR1 - fragile x mental retardation 1, DDX3X - dead (asp-glu-ala-asp) box helicase 3, x-linked, CDC5L - cell division cycle 5-like, PRRX1 - paired related homeobox 1, MITF - microphthalmia-associated transcription factor, TNRC6A - trinucleotide repeat containing 6a, TCF12 - transcription factor 12, TICAM1 - toll-like receptor adaptor molecule 1, TCF20 - tran…
GO:0009790	embryo development	0.000419	0.0765	3.38	[TAB1 - tgf-beta activated kinase 1/map3k7 binding protein 1, OTUD7B - otu domain containing 7b, SCRIB - scribbled planar cell polarity protein, FOXC1 - forkhead box c1, ATP7A - atpase, cu++ transporting, alpha polypeptide, ADD1 - adducin 1 (alpha), DLG1 - discs, large homolog 1 (drosophila), CMIP - c-maf inducing protein, CHTOP - chromatin target of prmt1, SH3PXD2A - sh3 and px domains 2a, MYH9 …
GO:0043484	regulation of RNA splicing	0.000428	0.0771	3.37	[FMR1 - fragile x mental retardation 1, RBM10 - rna binding motif protein 10, RBM7 - rna binding motif protein 7, RBM39 - rna binding motif protein 39, FXR2 - fragile x mental retardation, autosomal homolog 2, YTHDC1 - yth domain containing 1, HNRNPA1 - heterogeneous nuclear ribonucleoprotein a1, HNRNPF - heterogeneous nuclear ribonucleoprotein f, SFSWAP - splicing factor, suppressor of white-apr…
GO:0007010	cytoskeleton organization	0.000459	0.0815	3.34	[PHLDB2 - pleckstrin homology-like domain, family b, member 2, TJP1 - tight junction protein 1, SPIRE1 - spire actin nucleation factor 1, ANTXR1 - anthrax toxin receptor 1, LIMK1 - lim domain kinase 1, MICAL3 - microtubule associated monooxygenase, calponin and lim domain containing 3, MARK3 - map/microtubule affinity-regulating kinase 3, SUN2 - sad1 and unc84 domain containing 2, FLNB - filamin …
GO:0030029	actin filament-based process	0.000468	0.082	3.33	[DLG1 - discs, large homolog 1 (drosophila), TJP1 - tight junction protein 1, IQSEC1 - iq motif and sec7 domain 1, SPIRE1 - spire actin nucleation factor 1, ANTXR1 - anthrax toxin receptor 1, MYH10 - myosin, heavy chain 10, non-muscle, LIMK1 - lim domain kinase 1, PDGFRB - platelet-derived growth factor receptor, beta polypeptide, DBNL - drebrin-like, MYH9 - myosin, heavy chain 9, non-muscle, MYO…
GO:0010557	positive regulation of macromolecule biosynthetic process	0.000486	0.084	3.31	[FMR1 - fragile x mental retardation 1, CHD6 - chromodomain helicase dna binding protein 6, DDX3X - dead (asp-glu-ala-asp) box helicase 3, x-linked, PRRX1 - paired related homeobox 1, NELFE - negative elongation factor complex member e, CDC5L - cell division cycle 5-like, PARN - poly(a)-specific ribonuclease, NSD1 - nuclear receptor binding set domain protein 1, MITF - microphthalmia-associated t…
GO:0022414	reproductive process	0.000499	0.0852	3.3	[ZCWPW1 - zinc finger, cw type with pwwp domain 1, DDX3X - dead (asp-glu-ala-asp) box helicase 3, x-linked, PARN - poly(a)-specific ribonuclease, SPIRE1 - spire actin nucleation factor 1, ANTXR1 - anthrax toxin receptor 1, PPP1R9B - protein phosphatase 1, regulatory subunit 9b, ZCCHC6 - zinc finger, cchc domain containing 6, GOLGA3 - golgin a3, AFF4 - af4/fmr2 family, member 4, SUN2 - sad1 and un…
GO:0007015	actin filament organization	0.000512	0.0863	3.29	[LIMA1 - lim domain and actin binding 1, SORBS3 - sorbin and sh3 domain containing 3, SH3BP1 - sh3-domain binding protein 1, TWF1 - twinfilin actin-binding protein 1, ADD1 - adducin 1 (alpha), DLG1 - discs, large homolog 1 (drosophila), ZYX - zyxin, SPIRE1 - spire actin nucleation factor 1, MICAL3 - microtubule associated monooxygenase, calponin and lim domain containing 3, PPP1R9B - protein phos…
GO:0042307	positive regulation of protein import into nucleus	0.000529	0.0881	3.28	[UBR5 - ubiquitin protein ligase e3 component n-recognin 5, RAN - ran, member ras oncogene family, BAG3 - bcl2-associated athanogene 3, PRKCD - protein kinase c, delta, RBM22 - rna binding motif protein 22, HSP90AB1 - heat shock protein 90kda alpha (cytosolic), class b member 1, SMO - smoothened, frizzled family receptor, TPR - translocated promoter region, nuclear basket protein]
GO:0031326	regulation of cellular biosynthetic process	0.000587	0.0965	3.23	[HSPA1B - heat shock 70kda protein 1b, FMR1 - fragile x mental retardation 1, DDX3X - dead (asp-glu-ala-asp) box helicase 3, x-linked, TSC1 - tuberous sclerosis 1, CDC5L - cell division cycle 5-like, PRRX1 - paired related homeobox 1, PARN - poly(a)-specific ribonuclease, MITF - microphthalmia-associated transcription factor, TNRC6A - trinucleotide repeat containing 6a, TCF12 - transcription fact…
GO:0006355	regulation of transcription, DNA-templated	0.000615	0.0999	3.21	[HSPA1B - heat shock 70kda protein 1b, DDX3X - dead (asp-glu-ala-asp) box helicase 3, x-linked, PRRX1 - paired related homeobox 1, CDC5L - cell division cycle 5-like, MITF - microphthalmia-associated transcription factor, TCF12 - transcription factor 12, TSC22D4 - tsc22 domain family, member 4, TICAM1 - toll-like receptor adaptor molecule 1, TCF20 - transcription factor 20 (ar1), ZNF521 - zinc fi…
GO:1903506	regulation of nucleic acid-templated transcription	0.000631	0.101	3.2	[HSPA1B - heat shock 70kda protein 1b, DDX3X - dead (asp-glu-ala-asp) box helicase 3, x-linked, PRRX1 - paired related homeobox 1, CDC5L - cell division cycle 5-like, MITF - microphthalmia-associated transcription factor, TCF12 - transcription factor 12, TSC22D4 - tsc22 domain family, member 4, TICAM1 - toll-like receptor adaptor molecule 1, TCF20 - transcription factor 20 (ar1), ZNF521 - zinc fi…
GO:0045216	cell-cell junction organization	0.00066	0.105	3.18	[PKP4 - plakophilin 4, CCM2 - cerebral cavernous malformation 2, PKP3 - plakophilin 3, GJA1 - gap junction protein, alpha 1, 43kda, DLG1 - discs, large homolog 1 (drosophila), TJP1 - tight junction protein 1, CTNND1 - catenin (cadherin-associated protein), delta 1, KIFC3 - kinesin family member c3, EPB41L3 - erythrocyte membrane protein band 4.1-like 3, DLG5 - discs, large homolog 5 (drosophila),…
GO:0097435	supramolecular fiber organization	0.000671	0.105	3.17	[SH3BP1 - sh3-domain binding protein 1, DLG1 - discs, large homolog 1 (drosophila), SPIRE1 - spire actin nucleation factor 1, PPP1R9B - protein phosphatase 1, regulatory subunit 9b, PDGFRB - platelet-derived growth factor receptor, beta polypeptide, MICAL3 - microtubule associated monooxygenase, calponin and lim domain containing 3, MYO1F - myosin if, PDGFRA - platelet-derived growth factor recep…
GO:0042306	regulation of protein import into nucleus	0.000674	0.104	3.17	[UBR5 - ubiquitin protein ligase e3 component n-recognin 5, RAN - ran, member ras oncogene family, NOLC1 - nucleolar and coiled-body phosphoprotein 1, BAG3 - bcl2-associated athanogene 3, PRKCD - protein kinase c, delta, RBM22 - rna binding motif protein 22, HSP90AB1 - heat shock protein 90kda alpha (cytosolic), class b member 1, SMO - smoothened, frizzled family receptor, TPR - translocated prom…
GO:0045893	positive regulation of transcription, DNA-templated	0.000683	0.105	3.17	[CHD6 - chromodomain helicase dna binding protein 6, DDX3X - dead (asp-glu-ala-asp) box helicase 3, x-linked, CDC5L - cell division cycle 5-like, PRRX1 - paired related homeobox 1, NELFE - negative elongation factor complex member e, NSD1 - nuclear receptor binding set domain protein 1, MITF - microphthalmia-associated transcription factor, TCF12 - transcription factor 12, TCF20 - transcription f…
GO:1903508	positive regulation of nucleic acid-templated transcription	0.000683	0.103	3.17	[CHD6 - chromodomain helicase dna binding protein 6, DDX3X - dead (asp-glu-ala-asp) box helicase 3, x-linked, CDC5L - cell division cycle 5-like, PRRX1 - paired related homeobox 1, NELFE - negative elongation factor complex member e, NSD1 - nuclear receptor binding set domain protein 1, MITF - microphthalmia-associated transcription factor, TCF12 - transcription factor 12, TCF20 - transcription f…
GO:0031529	ruffle organization	0.000697	0.104	3.16	[CORO1B - coronin, actin binding protein, 1b, MTSS1L - metastasis suppressor 1-like, LIMA1 - lim domain and actin binding 1, PIP5K1A - phosphatidylinositol-4-phosphate 5-kinase, type i, alpha, SH3BP1 - sh3-domain binding protein 1, DBNL - drebrin-like]
GO:2001141	regulation of RNA biosynthetic process	0.000697	0.103	3.16	[HSPA1B - heat shock 70kda protein 1b, DDX3X - dead (asp-glu-ala-asp) box helicase 3, x-linked, PRRX1 - paired related homeobox 1, CDC5L - cell division cycle 5-like, MITF - microphthalmia-associated transcription factor, TCF12 - transcription factor 12, TSC22D4 - tsc22 domain family, member 4, TICAM1 - toll-like receptor adaptor molecule 1, TCF20 - transcription factor 20 (ar1), ZNF521 - zinc fi…
GO:1902680	positive regulation of RNA biosynthetic process	0.000706	0.103	3.15	[CHD6 - chromodomain helicase dna binding protein 6, DDX3X - dead (asp-glu-ala-asp) box helicase 3, x-linked, CDC5L - cell division cycle 5-like, PRRX1 - paired related homeobox 1, NELFE - negative elongation factor complex member e, NSD1 - nuclear receptor binding set domain protein 1, MITF - microphthalmia-associated transcription factor, TCF12 - transcription factor 12, TCF20 - transcription f…
GO:1902905	positive regulation of supramolecular fiber organization	0.000706	0.102	3.15	[CDC42EP4 - cdc42 effector protein (rho gtpase binding) 4, HSPA1B - heat shock 70kda protein 1b, ARHGEF5 - rho guanine nucleotide exchange factor (gef) 5, SORBS3 - sorbin and sh3 domain containing 3, TSC1 - tuberous sclerosis 1, DLG1 - discs, large homolog 1 (drosophila), RB1 - retinoblastoma 1, SPIRE1 - spire actin nucleation factor 1, BIN1 - bridging integrator 1, LIMK1 - lim domain kinase 1, C…
GO:0035556	intracellular signal transduction	0.000708	0.101	3.15	[ARHGEF28 - rho guanine nucleotide exchange factor (gef) 28, TAB1 - tgf-beta activated kinase 1/map3k7 binding protein 1, DEPTOR - dep domain containing mtor-interacting protein, DDX3X - dead (asp-glu-ala-asp) box helicase 3, x-linked, CDC5L - cell division cycle 5-like, TJP1 - tight junction protein 1, PJA2 - praja ring finger 2, e3 ubiquitin protein ligase, WNK1 - wnk lysine deficient protein k…
GO:0046822	regulation of nucleocytoplasmic transport	0.000717	0.102	3.14	[UBR5 - ubiquitin protein ligase e3 component n-recognin 5, RAN - ran, member ras oncogene family, HSP90AB1 - heat shock protein 90kda alpha (cytosolic), class b member 1, GTSE1 - g-2 and s-phase expressed 1, NEDD4 - neural precursor cell expressed, developmentally down-regulated 4, e3 ubiquitin protein ligase, SETD2 - set domain containing 2, NOLC1 - nucleolar and coiled-body phosphoprotein 1, B…
GO:0051128	regulation of cellular component organization	0.000719	0.101	3.14	[HSPA1B - heat shock 70kda protein 1b, PHLDB2 - pleckstrin homology-like domain, family b, member 2, SH3BP1 - sh3-domain binding protein 1, BNIP3L - bcl2/adenovirus e1b 19kda interacting protein 3-like, FMR1 - fragile x mental retardation 1, DDX3X - dead (asp-glu-ala-asp) box helicase 3, x-linked, TSC1 - tuberous sclerosis 1, PRRX1 - paired related homeobox 1, PARN - poly(a)-specific ribonuclease…
GO:0010033	response to organic substance	0.000727	0.101	3.14	[HSPA1B - heat shock 70kda protein 1b, FMR1 - fragile x mental retardation 1, OTUD5 - otu domain containing 5, TSC1 - tuberous sclerosis 1, CDC5L - cell division cycle 5-like, FLT1 - fms-related tyrosine kinase 1, AKAP12 - a kinase (prka) anchor protein 12, TICAM1 - toll-like receptor adaptor molecule 1, ABL2 - c-abl oncogene 2, non-receptor tyrosine kinase, ZFP36L2 - zfp36 ring finger protein-li…
GO:0043087	regulation of GTPase activity	0.000744	0.102	3.13	[ARFGAP3 - adp-ribosylation factor gtpase activating protein 3, SCRIB - scribbled planar cell polarity protein, SH3BP1 - sh3-domain binding protein 1, RANBP2 - ran binding protein 2, TSC1 - tuberous sclerosis 1, WNK1 - wnk lysine deficient protein kinase 1, IQSEC1 - iq motif and sec7 domain 1, ARFGAP2 - adp-ribosylation factor gtpase activating protein 2, GPS1 - g protein pathway suppressor 1, AR…
GO:0031274	positive regulation of pseudopodium assembly	0.000796	0.108	3.1	[CDC42EP4 - cdc42 effector protein (rho gtpase binding) 4, CDC42EP1 - cdc42 effector protein (rho gtpase binding) 1, CDC42EP3 - cdc42 effector protein (rho gtpase binding) 3, APC - adenomatous polyposis coli]
GO:0060644	mammary gland epithelial cell differentiation	0.000796	0.107	3.1	[LATS1 - large tumor suppressor kinase 1, SMO - smoothened, frizzled family receptor, CEBPB - ccaat/enhancer binding protein (c/ebp), beta, ZNF703 - zinc finger protein 703]
GO:0030518	intracellular steroid hormone receptor signaling pathway	0.00082	0.109	3.09	[UBR5 - ubiquitin protein ligase e3 component n-recognin 5, TMF1 - tata element modulatory factor 1, NEDD4 - neural precursor cell expressed, developmentally down-regulated 4, e3 ubiquitin protein ligase, TRERF1 - transcriptional regulating factor 1, DAXX - death-domain associated protein, DDX17 - dead (asp-glu-ala-asp) box helicase 17, MED1 - mediator complex subunit 1, NR3C1 - nuclear receptor …
GO:0048583	regulation of response to stimulus	0.000826	0.109	3.08	[HSPA1B - heat shock 70kda protein 1b, DEPTOR - dep domain containing mtor-interacting protein, PHLDB2 - pleckstrin homology-like domain, family b, member 2, SH3BP1 - sh3-domain binding protein 1, FMR1 - fragile x mental retardation 1, DDX3X - dead (asp-glu-ala-asp) box helicase 3, x-linked, TSC1 - tuberous sclerosis 1, IL16 - interleukin 16, PRRX1 - paired related homeobox 1, PJA2 - praja ring f…
GO:0007043	cell-cell junction assembly	0.000884	0.116	3.05	[PKP4 - plakophilin 4, PKP3 - plakophilin 3, GJA1 - gap junction protein, alpha 1, 43kda, DLG1 - discs, large homolog 1 (drosophila), TJP1 - tight junction protein 1, CTNND1 - catenin (cadherin-associated protein), delta 1, EPB41L3 - erythrocyte membrane protein band 4.1-like 3, DLG5 - discs, large homolog 5 (drosophila), MICALL2 - mical-like 2, APC - adenomatous polyposis coli]
GO:1901879	regulation of protein depolymerization	0.000896	0.116	3.05	[LIMA1 - lim domain and actin binding 1, CLASP1 - cytoplasmic linker associated protein 1, SPTBN1 - spectrin, beta, non-erythrocytic 1, TWF1 - twinfilin actin-binding protein 1, SH3BP1 - sh3-domain binding protein 1, TTBK2 - tau tubulin kinase 2, ADD1 - adducin 1 (alpha), MAP1A - microtubule-associated protein 1a, SVIL - supervillin, APC - adenomatous polyposis coli, KIAA1211 - kiaa1211]
GO:0051494	negative regulation of cytoskeleton organization	0.000911	0.117	3.04	[LIMA1 - lim domain and actin binding 1, PHLDB2 - pleckstrin homology-like domain, family b, member 2, TWF1 - twinfilin actin-binding protein 1, ADD1 - adducin 1 (alpha), TJP1 - tight junction protein 1, ARHGAP28 - rho gtpase activating protein 28, CORO1B - coronin, actin binding protein, 1b, CLASP1 - cytoplasmic linker associated protein 1, SPTBN1 - spectrin, beta, non-erythrocytic 1, TTBK2 - ta…
GO:0140238	presynaptic endocytosis	0.000944	0.12	3.03	[DENND1A - denn/madd domain containing 1a, CANX - calnexin, SYNJ2 - synaptojanin 2, OPHN1 - oligophrenin 1, ITSN1 - intersectin 1 (sh3 domain protein), FCHO2 - fch domain only 2]
GO:0048488	synaptic vesicle endocytosis	0.000944	0.119	3.03	[DENND1A - denn/madd domain containing 1a, CANX - calnexin, SYNJ2 - synaptojanin 2, ITSN1 - intersectin 1 (sh3 domain protein), OPHN1 - oligophrenin 1, FCHO2 - fch domain only 2]

## Sheet: Small_enriched_expression_expan
GO Term	Description	P-value	FDR q-value
GO:1903047	mitotic cell cycle process	4.75e-31	6.62e-27
GO:0022402	cell cycle process	1.14e-30	7.93e-27
GO:0051301	cell division	1.93e-20	8.95e-17
GO:0006259	DNA metabolic process	1.01e-17	3.53e-14
GO:0010564	regulation of cell cycle process	3.65e-15	1.02e-11
GO:0000075	cell cycle checkpoint	1.73e-14	4.02e-11
GO:0007093	mitotic cell cycle checkpoint	2.31e-14	4.61e-11
GO:0006260	DNA replication	2.52e-14	4.4e-11
GO:0051726	regulation of cell cycle	3.05e-14	4.73e-11
GO:0007346	regulation of mitotic cell cycle	2.62e-13	3.65e-10
GO:0044770	cell cycle phase transition	4.8e-13	6.09e-10
GO:0051983	regulation of chromosome segregation	1.03e-12	1.2e-09
GO:0006281	DNA repair	6.07e-12	6.51e-09
GO:0006974	cellular response to DNA damage stimulus	9.31e-12	9.28e-09
GO:1901987	regulation of cell cycle phase transition	1.14e-11	1.06e-08
GO:0007017	microtubule-based process	1.49e-11	1.3e-08
GO:0044772	mitotic cell cycle phase transition	2.77e-11	2.27e-08
GO:0007059	chromosome segregation	3.2e-11	2.48e-08
GO:1901990	regulation of mitotic cell cycle phase transition	3.61e-11	2.65e-08
GO:0051276	chromosome organization	3.91e-11	2.73e-08
GO:0007088	regulation of mitotic nuclear division	7.68e-11	5.1e-08
GO:0051783	regulation of nuclear division	9.45e-11	5.99e-08
GO:1901988	negative regulation of cell cycle phase transition	2.79e-10	1.69e-07
GO:1901991	negative regulation of mitotic cell cycle phase transition	5.33e-10	3.1e-07
GO:0007049	cell cycle	1e-09	5.58e-07
GO:0010948	negative regulation of cell cycle process	1.7e-09	9.13e-07
GO:0045930	negative regulation of mitotic cell cycle	2.05e-09	1.06e-06
GO:0098813	nuclear chromosome segregation	3.03e-09	1.51e-06
GO:0033047	regulation of mitotic sister chromatid segregation	4.05e-09	1.95e-06
GO:0010965	regulation of mitotic sister chromatid separation	5.63e-09	2.62e-06
GO:0000226	microtubule cytoskeleton organization	7.62e-09	3.43e-06
GO:1905818	regulation of chromosome separation	1.82e-08	7.92e-06
GO:0045839	negative regulation of mitotic nuclear division	2.07e-08	8.75e-06
GO:1902850	microtubule cytoskeleton organization involved in mitosis	2.27e-08	9.3e-06
GO:0030071	regulation of mitotic metaphase/anaphase transition	2.59e-08	1.03e-05
GO:1902099	regulation of metaphase/anaphase transition of cell cycle	3.29e-08	1.27e-05
GO:0033045	regulation of sister chromatid segregation	3.92e-08	1.48e-05
GO:0045841	negative regulation of mitotic metaphase/anaphase transition	5.43e-08	1.99e-05
GO:0007051	spindle organization	6.6e-08	2.36e-05
GO:0000819	sister chromatid segregation	7.26e-08	2.53e-05
GO:0045786	negative regulation of cell cycle	7.49e-08	2.55e-05
GO:2000816	negative regulation of mitotic sister chromatid separation	8.22e-08	2.73e-05
GO:1902100	negative regulation of metaphase/anaphase transition of cell cycle	8.22e-08	2.67e-05
GO:1905819	negative regulation of chromosome separation	1.22e-07	3.87e-05
GO:0051784	negative regulation of nuclear division	1.22e-07	3.79e-05
GO:0006302	double-strand break repair	1.29e-07	3.91e-05
GO:1902749	regulation of cell cycle G2/M phase transition	1.99e-07	5.9e-05
GO:0033048	negative regulation of mitotic sister chromatid segregation	2.53e-07	7.37e-05
GO:0071459	protein localization to chromosome, centromeric region	2.66e-07	7.57e-05
GO:0000070	mitotic sister chromatid segregation	3.56e-07	9.94e-05
GO:0071173	spindle assembly checkpoint	4.05e-07	0.000111
GO:0071174	mitotic spindle checkpoint	4.05e-07	0.000109
GO:0007094	mitotic spindle assembly checkpoint	4.05e-07	0.000107
GO:0033046	negative regulation of sister chromatid segregation	4.94e-07	0.000128
GO:0000076	DNA replication checkpoint	4.98e-07	0.000126
GO:0016043	cellular component organization	5.62e-07	0.00014
GO:0007052	mitotic spindle organization	5.64e-07	0.000138
GO:0031577	spindle checkpoint	6.02e-07	0.000145
GO:0031570	DNA integrity checkpoint	6.71e-07	0.000159
GO:0051985	negative regulation of chromosome segregation	6.74e-07	0.000157
GO:0006270	DNA replication initiation	6.74e-07	0.000154
GO:0071840	cellular component organization or biogenesis	7.39e-07	0.000166
GO:0010389	regulation of G2/M transition of mitotic cell cycle	1.16e-06	0.000257
GO:0045787	positive regulation of cell cycle	1.54e-06	0.000335
GO:0033044	regulation of chromosome organization	2.31e-06	0.000496
GO:1903046	meiotic cell cycle process	3.07e-06	0.000649
GO:0034501	protein localization to kinetochore	3.96e-06	0.000826
GO:0007010	cytoskeleton organization	4.67e-06	0.000959
GO:0034502	protein localization to chromosome	4.71e-06	0.000952
GO:0090068	positive regulation of cell cycle process	5.73e-06	0.00114
GO:0030261	chromosome condensation	6.2e-06	0.00122
GO:0000278	mitotic cell cycle	6.21e-06	0.0012
GO:0033554	cellular response to stress	7.59e-06	0.00145
GO:0034645	cellular macromolecule biosynthetic process	7.78e-06	0.00147
GO:0044818	mitotic G2/M transition checkpoint	9.83e-06	0.00183
GO:0006996	organelle organization	1.15e-05	0.00211
GO:0000086	G2/M transition of mitotic cell cycle	1.33e-05	0.0024
GO:0090304	nucleic acid metabolic process	1.44e-05	0.00257
GO:0044774	mitotic DNA integrity checkpoint	1.59e-05	0.00281
GO:0032201	telomere maintenance via semi-conservative replication	1.6e-05	0.00278
GO:0044839	cell cycle G2/M phase transition	1.63e-05	0.0028
GO:2001251	negative regulation of chromosome organization	1.65e-05	0.00281
GO:0006323	DNA packaging	2.78e-05	0.00467
GO:0033043	regulation of organelle organization	2.99e-05	0.00496
GO:0070507	regulation of microtubule cytoskeleton organization	3.04e-05	0.00499
GO:0051988	regulation of attachment of spindle microtubules to kinetochore	3.16e-05	0.00513
GO:0006333	chromatin assembly or disassembly	3.57e-05	0.00573
GO:0032200	telomere organization	3.82e-05	0.00605
GO:0000723	telomere maintenance	3.82e-05	0.00598
GO:0009059	macromolecule biosynthetic process	4.09e-05	0.00635
GO:0032886	regulation of microtubule-based process	4.16e-05	0.00638
GO:0085020	protein K6-linked ubiquitination	4.59e-05	0.00696
GO:0000077	DNA damage checkpoint	4.79e-05	0.00718
GO:0010639	negative regulation of organelle organization	4.93e-05	0.00731
GO:0044773	mitotic DNA damage checkpoint	5.64e-05	0.00828
GO:0072395	signal transduction involved in cell cycle checkpoint	6.34e-05	0.00922
GO:0009314	response to radiation	8.37e-05	0.012
GO:0051303	establishment of chromosome localization	8.79e-05	0.0125
GO:0006139	nucleobase-containing compound metabolic process	0.000115	0.0162
GO:1902750	negative regulation of cell cycle G2/M phase transition	0.000126	0.0176
GO:0050000	chromosome localization	0.000136	0.0187
GO:0000281	mitotic cytokinesis	0.000136	0.0186
GO:0051310	metaphase plate congression	0.000136	0.0184
GO:0007062	sister chromatid cohesion	0.000136	0.0183
GO:0016321	female meiosis chromosome segregation	0.000161	0.0214
GO:0071897	DNA biosynthetic process	0.000178	0.0235
GO:0044843	cell cycle G1/S phase transition	0.000219	0.0286
GO:0000724	double-strand break repair via homologous recombination	0.000242	0.0313
GO:0000725	recombinational repair	0.000242	0.031
GO:0006890	retrograde vesicle-mediated transport, Golgi to ER	0.000247	0.0314
GO:0033314	mitotic DNA replication checkpoint	0.000253	0.0318
GO:0072425	signal transduction involved in G2 DNA damage checkpoint	0.000253	0.0316
GO:0072422	signal transduction involved in DNA damage checkpoint	0.000263	0.0324
GO:0072401	signal transduction involved in DNA integrity checkpoint	0.000263	0.0321
GO:0016572	histone phosphorylation	0.000266	0.0323
GO:0045005	DNA-dependent DNA replication maintenance of fidelity	0.000284	0.0342
GO:2000104	negative regulation of DNA-dependent DNA replication	0.000288	0.0344
GO:0010212	response to ionizing radiation	0.000358	0.0423
GO:0009987	cellular process	0.000425	0.0499
GO:0046483	heterocycle metabolic process	0.000436	0.0508
GO:0000910	cytokinesis	0.000499	0.0576
GO:0061640	cytoskeleton-dependent cytokinesis	0.000499	0.0571
GO:1904668	positive regulation of ubiquitin protein ligase activity	0.000565	0.0641
GO:0051656	establishment of organelle localization	0.000591	0.0665
GO:0006725	cellular aromatic compound metabolic process	0.00061	0.0681
GO:0042770	signal transduction in response to DNA damage	0.000625	0.0692
GO:1904666	regulation of ubiquitin protein ligase activity	0.000628	0.069
GO:0032682	negative regulation of chemokine production	0.000794	0.0865
GO:0007076	mitotic chromosome condensation	0.000794	0.0859
GO:0051382	kinetochore assembly	0.000794	0.0852
GO:0048869	cellular developmental process	0.000857	0.0912
GO:0031109	microtubule polymerization or depolymerization	0.000981	0.104
GO:0006805	xenobiotic metabolic process	0.000943	0.129

## Sheet: Big_enriched_expression_expan
GO Term	Description	P-value	FDR q-value
GO:0044281	small molecule metabolic process	1.25e-15	1.74e-11
GO:0006629	lipid metabolic process	6.97e-14	4.86e-10
GO:0044255	cellular lipid metabolic process	8.06e-13	3.75e-09
GO:0044242	cellular lipid catabolic process	1.58e-12	5.53e-09
GO:0006082	organic acid metabolic process	5.66e-11	1.58e-07
GO:0043436	oxoacid metabolic process	9.79e-11	2.28e-07
GO:0044282	small molecule catabolic process	3.95e-10	7.87e-07
GO:0016042	lipid catabolic process	4.79e-10	8.35e-07
GO:0009062	fatty acid catabolic process	6.96e-10	1.08e-06
GO:0019752	carboxylic acid metabolic process	7.2e-10	1e-06
GO:0006631	fatty acid metabolic process	2.22e-09	2.82e-06
GO:0032787	monocarboxylic acid metabolic process	6.53e-09	7.59e-06
GO:0016054	organic acid catabolic process	1.85e-08	1.99e-05
GO:0046395	carboxylic acid catabolic process	1.85e-08	1.84e-05
GO:0072329	monocarboxylic acid catabolic process	3.14e-08	2.92e-05
GO:0008610	lipid biosynthetic process	4.33e-08	3.77e-05
GO:0009311	oligosaccharide metabolic process	6.35e-08	5.21e-05
GO:0019395	fatty acid oxidation	8.4e-08	6.51e-05
GO:0034440	lipid oxidation	1.49e-07	0.000109
GO:0006635	fatty acid beta-oxidation	1.51e-07	0.000105
GO:0006687	glycosphingolipid metabolic process	2.58e-07	0.000171
GO:1901135	carbohydrate derivative metabolic process	1.6e-06	0.00101
GO:0006672	ceramide metabolic process	2.34e-06	0.00142
GO:0006665	sphingolipid metabolic process	4.03e-06	0.00235
GO:0009313	oligosaccharide catabolic process	6.12e-06	0.00342
GO:0043603	cellular amide metabolic process	7.36e-06	0.00395
GO:1901566	organonitrogen compound biosynthetic process	1.05e-05	0.00542
GO:0055114	oxidation-reduction process	1.38e-05	0.0069
GO:0030199	collagen fibril organization	1.48e-05	0.00712
GO:0019637	organophosphate metabolic process	1.49e-05	0.00693
GO:0051186	cofactor metabolic process	1.79e-05	0.00805
GO:0006664	glycolipid metabolic process	1.79e-05	0.0078
GO:1903509	liposaccharide metabolic process	1.79e-05	0.00757
GO:0005975	carbohydrate metabolic process	2.07e-05	0.00851
GO:0043062	extracellular structure organization	2.53e-05	0.0101
GO:1901606	alpha-amino acid catabolic process	2.76e-05	0.0107
GO:0003401	axis elongation	3.52e-05	0.0133
GO:0046514	ceramide catabolic process	3.52e-05	0.0129
GO:0043312	neutrophil degranulation	3.53e-05	0.0126
GO:0002283	neutrophil activation involved in immune response	3.71e-05	0.013
GO:0006486	protein glycosylation	4.16e-05	0.0142
GO:0043413	macromolecule glycosylation	4.16e-05	0.0138
GO:0045055	regulated exocytosis	4.36e-05	0.0141
GO:0030258	lipid modification	4.37e-05	0.0139
GO:0046102	inosine metabolic process	4.43e-05	0.0137
GO:0042119	neutrophil activation	4.56e-05	0.0138
GO:0006643	membrane lipid metabolic process	5e-05	0.0148
GO:0032964	collagen biosynthetic process	5.01e-05	0.0146
GO:0036230	granulocyte activation	5.31e-05	0.0151
GO:0017144	drug metabolic process	5.36e-05	0.0149
GO:0009117	nucleotide metabolic process	5.62e-05	0.0154
GO:0030149	sphingolipid catabolic process	6.6e-05	0.0177
GO:0043299	leukocyte degranulation	6.8e-05	0.0179
GO:0006753	nucleoside phosphate metabolic process	7.49e-05	0.0194
GO:0002366	leukocyte activation involved in immune response	7.97e-05	0.0202
GO:0002263	cell activation involved in immune response	8.71e-05	0.0217
GO:0070085	glycosylation	8.79e-05	0.0215
GO:0030198	extracellular matrix organization	0.000107	0.0258
GO:0046466	membrane lipid catabolic process	0.000116	0.0273
GO:0001573	ganglioside metabolic process	0.000122	0.0284
GO:0006790	sulfur compound metabolic process	0.000125	0.0285
GO:0016052	carbohydrate catabolic process	0.000126	0.0283
GO:0002275	myeloid cell activation involved in immune response	0.000126	0.0279
GO:0044283	small molecule biosynthetic process	0.000128	0.028
GO:1901605	alpha-amino acid metabolic process	0.00014	0.03
GO:0055086	nucleobase-containing small molecule metabolic process	0.000158	0.0335
GO:1901564	organonitrogen compound metabolic process	0.000161	0.0335
GO:0010706	ganglioside biosynthetic process via lactosylceramide	0.000172	0.0354
GO:0046478	lactosylceramide metabolic process	0.000172	0.0349
GO:0044248	cellular catabolic process	0.000177	0.0352
GO:0006887	exocytosis	0.000185	0.0363
GO:0009056	catabolic process	0.000209	0.0405
GO:0009063	cellular amino acid catabolic process	0.000216	0.0413
GO:0002274	myeloid leukocyte activation	0.000218	0.0412
GO:0097164	ammonium ion metabolic process	0.000229	0.0426
GO:0019318	hexose metabolic process	0.00025	0.0459
GO:0033539	fatty acid beta-oxidation using acyl-CoA dehydrogenase	0.000276	0.05
GO:0046479	glycosphingolipid catabolic process	0.000276	0.0494
GO:0016126	sterol biosynthetic process	0.000384	0.0679
GO:0005996	monosaccharide metabolic process	0.000408	0.0711
GO:0097435	supramolecular fiber organization	0.000409	0.0705
GO:0019216	regulation of lipid metabolic process	0.000419	0.0714
GO:2000561	regulation of CD4-positive, alpha-beta T cell proliferation	0.00042	0.0706
GO:0032482	Rab protein signal transduction	0.000421	0.07
GO:0019377	glycolipid catabolic process	0.000421	0.0692
GO:0032940	secretion by cell	0.000436	0.0708
GO:0006575	cellular modified amino acid metabolic process	0.000472	0.0757
GO:0044272	sulfur compound biosynthetic process	0.000545	0.0863
GO:0001775	cell activation	0.00055	0.0862
GO:0006520	cellular amino acid metabolic process	0.000601	0.0931
GO:0006012	galactose metabolic process	0.000615	0.0942
GO:1901575	organic substance catabolic process	0.000626	0.095
GO:0002252	immune effector process	0.000668	0.1
GO:0009083	branched-chain amino acid catabolic process	0.000695	0.103
GO:0072521	purine-containing compound metabolic process	0.000706	0.104
GO:1901615	organic hydroxy compound metabolic process	0.000781	0.114
GO:0022610	biological adhesion	0.000834	0.12
GO:0006493	protein O-linked glycosylation	0.000838	0.119
GO:0043101	purine-containing compound salvage	0.000863	0.122
GO:0042339	keratan sulfate metabolic process	0.000873	0.122
GO:0046513	ceramide biosynthetic process	0.000939	0.13

## Sheet: Small_enriched_phospho_expan
GO Term	Description	P-value	FDR q-value
GO:0060255	regulation of macromolecule metabolic process	3.14e-19	4.38e-15
GO:0019219	regulation of nucleobase-containing compound metabolic process	8.34e-19	5.82e-15
GO:2000112	regulation of cellular macromolecule biosynthetic process	1.13e-18	5.23e-15
GO:0010556	regulation of macromolecule biosynthetic process	2.01e-18	7.02e-15
GO:0010468	regulation of gene expression	3e-18	8.36e-15
GO:0006325	chromatin organization	1.96e-17	4.56e-14
GO:0031326	regulation of cellular biosynthetic process	3.39e-17	6.76e-14
GO:0051252	regulation of RNA metabolic process	3.74e-17	6.53e-14
GO:0090304	nucleic acid metabolic process	7.12e-17	1.1e-13
GO:0009889	regulation of biosynthetic process	3.5e-16	4.88e-13
GO:0051171	regulation of nitrogen compound metabolic process	3.98e-16	5.05e-13
GO:0080090	regulation of primary metabolic process	3.36e-15	3.91e-12
GO:0019222	regulation of metabolic process	4.23e-15	4.54e-12
GO:0031323	regulation of cellular metabolic process	6.04e-15	6.02e-12
GO:0006355	regulation of transcription, DNA-templated	3.17e-14	2.95e-11
GO:1903506	regulation of nucleic acid-templated transcription	3.34e-14	2.91e-11
GO:2001141	regulation of RNA biosynthetic process	4.12e-14	3.38e-11
GO:0071840	cellular component organization or biogenesis	8.18e-13	6.34e-10
GO:1903047	mitotic cell cycle process	1.22e-12	8.97e-10
GO:0050794	regulation of cellular process	2.9e-12	2.02e-09
GO:0016043	cellular component organization	3.22e-12	2.14e-09
GO:0010557	positive regulation of macromolecule biosynthetic process	3.26e-12	2.07e-09
GO:0050789	regulation of biological process	3.67e-12	2.23e-09
GO:0016070	RNA metabolic process	5.13e-12	2.98e-09
GO:0051726	regulation of cell cycle	8.59e-12	4.8e-09
GO:0010628	positive regulation of gene expression	2.16e-11	1.16e-08
GO:0010604	positive regulation of macromolecule metabolic process	2.3e-11	1.19e-08
GO:0022402	cell cycle process	3.01e-11	1.5e-08
GO:0006357	regulation of transcription by RNA polymerase II	3.42e-11	1.65e-08
GO:0031328	positive regulation of cellular biosynthetic process	6.22e-11	2.89e-08
GO:0045935	positive regulation of nucleobase-containing compound metabolic process	6.5e-11	2.93e-08
GO:0006139	nucleobase-containing compound metabolic process	7.17e-11	3.13e-08
GO:0009891	positive regulation of biosynthetic process	8.75e-11	3.7e-08
GO:0040029	regulation of gene expression, epigenetic	1.34e-10	5.48e-08
GO:0010564	regulation of cell cycle process	1.38e-10	5.49e-08
GO:0016569	covalent chromatin modification	5.51e-10	2.14e-07
GO:0009893	positive regulation of metabolic process	7.28e-10	2.74e-07
GO:0045893	positive regulation of transcription, DNA-templated	8.57e-10	3.15e-07
GO:1903508	positive regulation of nucleic acid-templated transcription	8.57e-10	3.07e-07
GO:1902680	positive regulation of RNA biosynthetic process	9.08e-10	3.17e-07
GO:0045934	negative regulation of nucleobase-containing compound metabolic process	9.21e-10	3.14e-07
GO:0016570	histone modification	1.08e-09	3.59e-07
GO:0065007	biological regulation	1.1e-09	3.58e-07
GO:2000113	negative regulation of cellular macromolecule biosynthetic process	1.47e-09	4.65e-07
GO:0007049	cell cycle	1.79e-09	5.54e-07
GO:0010558	negative regulation of macromolecule biosynthetic process	2.09e-09	6.35e-07
GO:0046483	heterocycle metabolic process	2.47e-09	7.32e-07
GO:0010629	negative regulation of gene expression	2.75e-09	8e-07
GO:0051253	negative regulation of RNA metabolic process	2.76e-09	7.87e-07
GO:0051254	positive regulation of RNA metabolic process	3.56e-09	9.92e-07
GO:0031327	negative regulation of cellular biosynthetic process	4.43e-09	1.21e-06
GO:0045892	negative regulation of transcription, DNA-templated	4.88e-09	1.31e-06
GO:0051301	cell division	5.08e-09	1.34e-06
GO:0006725	cellular aromatic compound metabolic process	5.32e-09	1.37e-06
GO:1902679	negative regulation of RNA biosynthetic process	5.54e-09	1.41e-06
GO:1903507	negative regulation of nucleic acid-templated transcription	5.54e-09	1.38e-06
GO:0031325	positive regulation of cellular metabolic process	7.29e-09	1.78e-06
GO:0009890	negative regulation of biosynthetic process	1.07e-08	2.58e-06
GO:0051173	positive regulation of nitrogen compound metabolic process	1.13e-08	2.68e-06
GO:0007346	regulation of mitotic cell cycle	1.98e-08	4.62e-06
GO:0048523	negative regulation of cellular process	3.9e-08	8.93e-06
GO:1901360	organic cyclic compound metabolic process	7.19e-08	1.62e-05
GO:0000075	cell cycle checkpoint	1.04e-07	2.31e-05
GO:0051172	negative regulation of nitrogen compound metabolic process	1.12e-07	2.45e-05
GO:0045944	positive regulation of transcription by RNA polymerase II	1.21e-07	2.6e-05
GO:0033044	regulation of chromosome organization	1.25e-07	2.65e-05
GO:0031324	negative regulation of cellular metabolic process	1.57e-07	3.28e-05
GO:0051052	regulation of DNA metabolic process	1.65e-07	3.38e-05
GO:0010605	negative regulation of macromolecule metabolic process	1.73e-07	3.5e-05
GO:0006303	double-strand break repair via nonhomologous end joining	2.39e-07	4.76e-05
GO:0000281	mitotic cytokinesis	2.78e-07	5.47e-05
GO:0006396	RNA processing	3.06e-07	5.93e-05
GO:0000726	non-recombinational repair	3.17e-07	6.06e-05
GO:0090068	positive regulation of cell cycle process	3.62e-07	6.83e-05
GO:1901987	regulation of cell cycle phase transition	3.67e-07	6.83e-05
GO:0022618	ribonucleoprotein complex assembly	3.89e-07	7.13e-05
GO:0009892	negative regulation of metabolic process	3.89e-07	7.05e-05
GO:0048519	negative regulation of biological process	7.95e-07	0.000142
GO:0045815	positive regulation of gene expression, epigenetic	7.95e-07	0.00014
GO:1901990	regulation of mitotic cell cycle phase transition	1.25e-06	0.000219
GO:0071826	ribonucleoprotein complex subunit organization	1.5e-06	0.000258
GO:0034641	cellular nitrogen compound metabolic process	2.77e-06	0.000472
GO:0000910	cytokinesis	3.22e-06	0.000542
GO:0061640	cytoskeleton-dependent cytokinesis	3.22e-06	0.000535
GO:0006260	DNA replication	3.73e-06	0.000613
GO:0048522	positive regulation of cellular process	4.01e-06	0.00065
GO:0006974	cellular response to DNA damage stimulus	4.54e-06	0.000728
GO:0009059	macromolecule biosynthetic process	5.25e-06	0.000833
GO:0032774	RNA biosynthetic process	5.4e-06	0.000846
GO:2001251	negative regulation of chromosome organization	6.03e-06	0.000934
GO:0033043	regulation of organelle organization	6.61e-06	0.00101
GO:0051276	chromosome organization	7.03e-06	0.00107
GO:0008380	RNA splicing	7.49e-06	0.00112
GO:0045787	positive regulation of cell cycle	9.09e-06	0.00135
GO:0034645	cellular macromolecule biosynthetic process	9.85e-06	0.00145
GO:0043170	macromolecule metabolic process	1.22e-05	0.00177
GO:0022607	cellular component assembly	1.26e-05	0.00182
GO:0051054	positive regulation of DNA metabolic process	1.28e-05	0.00182
GO:1902275	regulation of chromatin organization	1.39e-05	0.00196
GO:1903827	regulation of cellular protein localization	1.55e-05	0.00217
GO:0031570	DNA integrity checkpoint	1.81e-05	0.0025
GO:0006282	regulation of DNA repair	1.91e-05	0.00262
GO:0048518	positive regulation of biological process	1.93e-05	0.00262
GO:0006259	DNA metabolic process	1.99e-05	0.00267
GO:0006351	transcription, DNA-templated	2.06e-05	0.00273
GO:0097659	nucleic acid-templated transcription	2.23e-05	0.00293
GO:0045786	negative regulation of cell cycle	2.24e-05	0.00293
GO:0006397	mRNA processing	2.28e-05	0.00294
GO:0006338	chromatin remodeling	2.73e-05	0.00349
GO:0007093	mitotic cell cycle checkpoint	2.82e-05	0.00357
GO:0016071	mRNA metabolic process	3.07e-05	0.00385
GO:0006281	DNA repair	3.23e-05	0.00403
GO:2001022	positive regulation of response to DNA damage stimulus	3.86e-05	0.00477
GO:0007059	chromosome segregation	3.94e-05	0.00483
GO:1902749	regulation of cell cycle G2/M phase transition	4.68e-05	0.00568
GO:0031060	regulation of histone methylation	5.29e-05	0.00637
GO:0006996	organelle organization	5.64e-05	0.00673
GO:0065003	protein-containing complex assembly	6.05e-05	0.00715
GO:0051128	regulation of cellular component organization	6.06e-05	0.00711
GO:0071896	protein localization to adherens junction	6.81e-05	0.00792
GO:1902975	mitotic DNA replication initiation	6.81e-05	0.00785
GO:1902315	nuclear cell cycle DNA replication initiation	6.81e-05	0.00779
GO:1902292	cell cycle DNA replication initiation	6.81e-05	0.00773
GO:0044648	histone H3-K4 dimethylation	6.81e-05	0.00766
GO:0034622	cellular protein-containing complex assembly	6.9e-05	0.0077
GO:1901989	positive regulation of cell cycle phase transition	6.9e-05	0.00765
GO:0065004	protein-DNA complex assembly	7.35e-05	0.00807
GO:0071824	protein-DNA complex subunit organization	8.09e-05	0.00882
GO:0000077	DNA damage checkpoint	8.25e-05	0.00893
GO:0010948	negative regulation of cell cycle process	8.27e-05	0.00887
GO:0071103	DNA conformation change	8.32e-05	0.00886
GO:0060968	regulation of gene silencing	9.05e-05	0.00956
GO:2001020	regulation of response to DNA damage stimulus	9.05e-05	0.00949
GO:0032880	regulation of protein localization	9.54e-05	0.00994
GO:0010639	negative regulation of organelle organization	0.000102	0.0105
GO:0043666	regulation of phosphoprotein phosphatase activity	0.000108	0.0111
GO:0007088	regulation of mitotic nuclear division	0.000115	0.0117
GO:0010389	regulation of G2/M transition of mitotic cell cycle	0.000119	0.012
GO:0051028	mRNA transport	0.000143	0.0143
GO:1905268	negative regulation of chromatin organization	0.000145	0.0144
GO:0016072	rRNA metabolic process	0.000145	0.0144
GO:0051783	regulation of nuclear division	0.000156	0.0154
GO:0006406	mRNA export from nucleus	0.00016	0.0156
GO:0006364	rRNA processing	0.000171	0.0166
GO:0097692	histone H3-K4 monomethylation	0.000194	0.0187
GO:0016032	viral process	0.000203	0.0194
GO:0044403	symbiont process	0.000203	0.0193
GO:1902850	microtubule cytoskeleton organization involved in mitosis	0.000207	0.0195
GO:0045652	regulation of megakaryocyte differentiation	0.000221	0.0207
GO:1901992	positive regulation of mitotic cell cycle phase transition	0.000221	0.0206
GO:0045814	negative regulation of gene expression, epigenetic	0.000222	0.0205
GO:0006273	lagging strand elongation	0.000233	0.0214
GO:0051168	nuclear export	0.00024	0.0219
GO:1903829	positive regulation of cellular protein localization	0.000243	0.022
GO:0050658	RNA transport	0.000243	0.0219
GO:0050657	nucleic acid transport	0.000243	0.0218
GO:0006333	chromatin assembly or disassembly	0.000247	0.0219
GO:0030261	chromosome condensation	0.000247	0.0218
GO:1901988	negative regulation of cell cycle phase transition	0.000257	0.0226
GO:0006997	nucleus organization	0.000266	0.0232
GO:0031062	positive regulation of histone methylation	0.000269	0.0233
GO:0043933	protein-containing complex subunit organization	0.000271	0.0234
GO:0044419	interspecies interaction between organisms	0.000274	0.0234
GO:0051169	nuclear transport	0.000275	0.0234
GO:0006302	double-strand break repair	0.000292	0.0247
GO:0051236	establishment of RNA localization	0.000292	0.0246
GO:0035304	regulation of protein dephosphorylation	0.000299	0.025
GO:0050684	regulation of mRNA processing	0.000341	0.0284
GO:0000122	negative regulation of transcription by RNA polymerase II	0.000344	0.0284
GO:0043414	macromolecule methylation	0.000358	0.0294
GO:0031399	regulation of protein modification process	0.000367	0.0299
GO:0031935	regulation of chromatin silencing	0.000369	0.0299
GO:0000381	regulation of alternative mRNA splicing, via spliceosome	0.000398	0.0321
GO:0045931	positive regulation of mitotic cell cycle	0.00042	0.0337
GO:0031056	regulation of histone modification	0.000426	0.034
GO:0009987	cellular process	0.000432	0.0343
GO:0016577	histone demethylation	0.00045	0.0355
GO:0006913	nucleocytoplasmic transport	0.000513	0.0402
GO:0006405	RNA export from nucleus	0.000527	0.0411
GO:1903311	regulation of mRNA metabolic process	0.000554	0.0429
GO:0030866	cortical actin cytoskeleton organization	0.00056	0.0432
GO:0044818	mitotic G2/M transition checkpoint	0.00056	0.0429
GO:0018205	peptidyl-lysine modification	0.000567	0.0433
GO:0006275	regulation of DNA replication	0.000587	0.0446
GO:0032515	negative regulation of phosphoprotein phosphatase activity	0.000591	0.0446
GO:0043044	ATP-dependent chromatin remodeling	0.000619	0.0464
GO:0007043	cell-cell junction assembly	0.000619	0.0462
GO:0045930	negative regulation of mitotic cell cycle	0.000648	0.0481
GO:0035303	regulation of dephosphorylation	0.000676	0.0499
GO:2000779	regulation of double-strand break repair	0.000713	0.0523
GO:0045739	positive regulation of DNA repair	0.000715	0.0522
GO:1901983	regulation of protein acetylation	0.000715	0.052
GO:0051983	regulation of chromosome segregation	0.000737	0.0533
GO:0048511	rhythmic process	0.000737	0.0531
GO:0051570	regulation of histone H3-K9 methylation	0.000745	0.0533
GO:0006482	protein demethylation	0.000768	0.0547
GO:0008214	protein dealkylation	0.000768	0.0544
GO:1901991	negative regulation of mitotic cell cycle phase transition	0.00078	0.055
GO:0044260	cellular macromolecule metabolic process	0.000789	0.0553
GO:0043484	regulation of RNA splicing	0.000963	0.0672
GO:0000470	maturation of LSU-rRNA	0.000982	0.0682
GO:1904837	beta-catenin-TCF complex assembly	0.000982	0.0678
GO:0006323	DNA packaging	0.000982	0.0675
GO:0090344	negative regulation of cell aging	0.000986	0.0674

## Sheet: Big_enriched_phospho_expan
GO Term	Description	P-value	FDR q-value
GO:0043547	positive regulation of GTPase activity	5.53e-14	7.72e-10
GO:0043087	regulation of GTPase activity	2.46e-13	1.72e-09
GO:0051056	regulation of small GTPase mediated signal transduction	1.25e-11	5.81e-08
GO:0065009	regulation of molecular function	3.5e-10	1.22e-06
GO:0050790	regulation of catalytic activity	2.35e-09	6.57e-06
GO:0051345	positive regulation of hydrolase activity	2.95e-08	6.86e-05
GO:0044093	positive regulation of molecular function	5.2e-08	0.000104
GO:1902531	regulation of intracellular signal transduction	6.03e-08	0.000105
GO:0007010	cytoskeleton organization	9.09e-08	0.000141
GO:0043085	positive regulation of catalytic activity	1.2e-07	0.000167
GO:0030036	actin cytoskeleton organization	3.76e-07	0.000477
GO:0030029	actin filament-based process	3.81e-07	0.000443
GO:0035556	intracellular signal transduction	5.42e-07	0.000582
GO:0110053	regulation of actin filament organization	5.62e-07	0.00056
GO:0051336	regulation of hydrolase activity	6.29e-07	0.000585
GO:0051128	regulation of cellular component organization	7.29e-07	0.000636
GO:1902903	regulation of supramolecular fiber organization	9.28e-07	0.000762
GO:0006996	organelle organization	1.39e-06	0.00108
GO:0010646	regulation of cell communication	5.37e-06	0.00394
GO:0023051	regulation of signaling	9.86e-06	0.00688
GO:0032879	regulation of localization	1e-05	0.00666
GO:0032989	cellular component morphogenesis	1.31e-05	0.00829
GO:0090066	regulation of anatomical structure size	1.62e-05	0.00984
GO:0009966	regulation of signal transduction	1.65e-05	0.0096
GO:0044087	regulation of cellular component biogenesis	2.14e-05	0.012
GO:0007266	Rho protein signal transduction	2.15e-05	0.0116
GO:0065007	biological regulation	2.16e-05	0.0112
GO:1901879	regulation of protein depolymerization	2.26e-05	0.0113
GO:0032956	regulation of actin cytoskeleton organization	2.58e-05	0.0124
GO:0032231	regulation of actin filament bundle assembly	2.74e-05	0.0128
GO:0051492	regulation of stress fiber assembly	4.17e-05	0.0188
GO:0032970	regulation of actin filament-based process	4.79e-05	0.0209
GO:0043473	pigmentation	5.06e-05	0.0214
GO:0050794	regulation of cellular process	5.55e-05	0.0228
GO:0007015	actin filament organization	5.55e-05	0.0221
GO:0043244	regulation of protein complex disassembly	5.63e-05	0.0218
GO:0032535	regulation of cellular component size	5.99e-05	0.0226
GO:0097435	supramolecular fiber organization	6.6e-05	0.0242
GO:0043507	positive regulation of JUN kinase activity	6.62e-05	0.0237
GO:1903391	regulation of adherens junction organization	7.31e-05	0.0255
GO:0110020	regulation of actomyosin structure organization	7.36e-05	0.025
GO:0032872	regulation of stress-activated MAPK cascade	7.49e-05	0.0249
GO:0030834	regulation of actin filament depolymerization	7.66e-05	0.0249
GO:0051493	regulation of cytoskeleton organization	8.85e-05	0.0281
GO:0070302	regulation of stress-activated protein kinase signaling cascade	9.61e-05	0.0298
GO:0034329	cell junction assembly	9.74e-05	0.0295
GO:0033043	regulation of organelle organization	9.91e-05	0.0294
GO:0050789	regulation of biological process	0.000108	0.0313
GO:0007264	small GTPase mediated signal transduction	0.000119	0.034
GO:1901888	regulation of cell junction assembly	0.000124	0.0347
GO:0090630	activation of GTPase activity	0.000124	0.034
GO:0051893	regulation of focal adhesion assembly	0.000128	0.0342
GO:0090109	regulation of cell-substrate junction assembly	0.000128	0.0336
GO:0032874	positive regulation of stress-activated MAPK cascade	0.000129	0.0334
GO:0022603	regulation of anatomical structure morphogenesis	0.000146	0.037
GO:0022604	regulation of cell morphogenesis	0.000155	0.0386
GO:0070304	positive regulation of stress-activated protein kinase signaling cascade	0.000157	0.0385
GO:0060627	regulation of vesicle-mediated transport	0.000182	0.0438
GO:1902532	negative regulation of intracellular signal transduction	0.000186	0.044
GO:0007030	Golgi organization	0.000199	0.0463
GO:0051129	negative regulation of cellular component organization	0.000208	0.0475
GO:0042058	regulation of epidermal growth factor receptor signaling pathway	0.000252	0.0568
GO:0043506	regulation of JUN kinase activity	0.000266	0.0589
GO:0007165	signal transduction	0.000266	0.058
GO:0046330	positive regulation of JNK cascade	0.000303	0.0651
GO:0030866	cortical actin cytoskeleton organization	0.000364	0.0769
GO:0007257	activation of JUN kinase activity	0.000364	0.0758
GO:0051049	regulation of transport	0.000399	0.0819
GO:1903409	reactive oxygen species biosynthetic process	0.000443	0.0897
GO:0051642	centrosome localization	0.000448	0.0893
GO:0046328	regulation of JNK cascade	0.000462	0.0908
GO:0048523	negative regulation of cellular process	0.000489	0.0947
GO:0048858	cell projection morphogenesis	0.000496	0.0949
GO:1901184	regulation of ERBB signaling pathway	0.000514	0.0969
GO:0016043	cellular component organization	0.000522	0.097
GO:0061842	microtubule organizing center localization	0.000568	0.104
GO:0006809	nitric oxide biosynthetic process	0.000598	0.108
GO:0051270	regulation of cellular component movement	0.000649	0.116
GO:0030832	regulation of actin filament length	0.000693	0.122
GO:0008064	regulation of actin polymerization or depolymerization	0.000693	0.121
GO:0034727	piecemeal microautophagy of the nucleus	0.000762	0.131
GO:0016237	lysosomal microautophagy	0.000762	0.13
GO:0048812	neuron projection morphogenesis	0.000792	0.133
GO:0010613	positive regulation of cardiac muscle hypertrophy	0.000809	0.134
GO:0014742	positive regulation of muscle hypertrophy	0.000809	0.133
GO:0043405	regulation of MAP kinase activity	0.000829	0.135
GO:0046578	regulation of Ras protein signal transduction	0.000874	0.14
GO:0048583	regulation of response to stimulus	0.000893	0.142
GO:0030334	regulation of cell migration	0.00093	0.146
GO:0071840	cellular component organization or biogenesis	0.000979	0.152
GO:0034330	cell junction organization	0.000982	0.151
GO:0007010	cytoskeleton organization	0.000987	0.0672

## Sheet: Big_enriched_transcripts
GO Term	Description	P-value	FDR q-value	Enrichment	Genes
GO:0051607	defense response to virus	4.55e-13	6.98e-09	5.77	[IFIT2 - interferon-induced protein with tetratricopeptide repeats 2, IFIT1 - interferon-induced protein with tetratricopeptide repeats 1, DHX58 - dexh (asp-glu-x-his) box polypeptide 58, ISG20 - interferon stimulated exonuclease gene 20kda, DDX60 - dead (asp-glu-ala-asp) box polypeptide 60, STAT2 - signal transducer and activator of transcription 2, 113kda, STAT1 - signal transducer and activato…
GO:0009615	response to virus	4.59e-13	3.52e-09	4.5	[LGALS9 - lectin, galactoside-binding, soluble, 9, IFIT2 - interferon-induced protein with tetratricopeptide repeats 2, IFIT1 - interferon-induced protein with tetratricopeptide repeats 1, DHX58 - dexh (asp-glu-x-his) box polypeptide 58, STAT2 - signal transducer and activator of transcription 2, 113kda, DDX60 - dead (asp-glu-ala-asp) box polypeptide 60, ISG20 - interferon stimulated exonuclease …
GO:0060337	type I interferon signaling pathway	7.36e-12	3.76e-08	10.29	[IFIT2 - interferon-induced protein with tetratricopeptide repeats 2, RSAD2 - radical s-adenosyl methionine domain containing 2, IFIT1 - interferon-induced protein with tetratricopeptide repeats 1, OAS3 - 2'-5'-oligoadenylate synthetase 3, 100kda, ISG20 - interferon stimulated exonuclease gene 20kda, STAT2 - signal transducer and activator of transcription 2, 113kda, STAT1 - signal transducer and…
GO:0098542	defense response to other organism	1.08e-10	4.15e-07	3.44	[IFIT2 - interferon-induced protein with tetratricopeptide repeats 2, IFIT1 - interferon-induced protein with tetratricopeptide repeats 1, DHX58 - dexh (asp-glu-x-his) box polypeptide 58, STAT2 - signal transducer and activator of transcription 2, 113kda, DDX60 - dead (asp-glu-ala-asp) box polypeptide 60, ISG20 - interferon stimulated exonuclease gene 20kda, STAT1 - signal transducer and activato…
GO:0048525	negative regulation of viral process	2.66e-10	8.15e-07	6.95	[TRIM14 - tripartite motif containing 14, RSAD2 - radical s-adenosyl methionine domain containing 2, IFIT1 - interferon-induced protein with tetratricopeptide repeats 1, OAS3 - 2'-5'-oligoadenylate synthetase 3, 100kda, POU2F3 - pou class 2 homeobox 3, CCL5 - chemokine (c-c motif) ligand 5, ISG20 - interferon stimulated exonuclease gene 20kda, STAT1 - signal transducer and activator of transcript…
GO:0045071	negative regulation of viral genome replication	3.46e-10	8.85e-07	9.85	[RSAD2 - radical s-adenosyl methionine domain containing 2, IFIT1 - interferon-induced protein with tetratricopeptide repeats 1, OAS3 - 2'-5'-oligoadenylate synthetase 3, 100kda, ISG20 - interferon stimulated exonuclease gene 20kda, CCL5 - chemokine (c-c motif) ligand 5, TRIM6 - tripartite motif containing 6, SLPI - secretory leukocyte peptidase inhibitor, ISG15 - isg15 ubiquitin-like modifier, M…
GO:0006952	defense response	5.94e-10	1.3e-06	2.28	[LGALS9 - lectin, galactoside-binding, soluble, 9, IFIT2 - interferon-induced protein with tetratricopeptide repeats 2, IFIT1 - interferon-induced protein with tetratricopeptide repeats 1, IL18 - interleukin 18 (interferon-gamma-inducing factor), DHX58 - dexh (asp-glu-x-his) box polypeptide 58, LGALS3BP - lectin, galactoside-binding, soluble, 3 binding protein, DDX60 - dead (asp-glu-ala-asp) box …
GO:0043900	regulation of multi-organism process	1.75e-09	3.35e-06	3.24	[LGALS9 - lectin, galactoside-binding, soluble, 9, IFIT1 - interferon-induced protein with tetratricopeptide repeats 1, DHX58 - dexh (asp-glu-x-his) box polypeptide 58, POU2F3 - pou class 2 homeobox 3, MUL1 - mitochondrial e3 ubiquitin protein ligase 1, DDX60 - dead (asp-glu-ala-asp) box polypeptide 60, ISG20 - interferon stimulated exonuclease gene 20kda, STAT1 - signal transducer and activator …
GO:0002252	immune effector process	2.2e-09	3.76e-06	2.37	[IFIT2 - interferon-induced protein with tetratricopeptide repeats 2, IFIT1 - interferon-induced protein with tetratricopeptide repeats 1, IL18 - interleukin 18 (interferon-gamma-inducing factor), DHX58 - dexh (asp-glu-x-his) box polypeptide 58, IL13RA2 - interleukin 13 receptor, alpha 2, DDX60 - dead (asp-glu-ala-asp) box polypeptide 60, CREG1 - cellular repressor of e1a-stimulated genes 1, FUCA…
GO:0051707	response to other organism	3.1e-09	4.76e-06	2.71	[LGALS9 - lectin, galactoside-binding, soluble, 9, IFIT2 - interferon-induced protein with tetratricopeptide repeats 2, IFIT1 - interferon-induced protein with tetratricopeptide repeats 1, DHX58 - dexh (asp-glu-x-his) box polypeptide 58, ISG20 - interferon stimulated exonuclease gene 20kda, STAT2 - signal transducer and activator of transcription 2, 113kda, DDX60 - dead (asp-glu-ala-asp) box poly…
GO:0050792	regulation of viral process	4.76e-09	6.64e-06	4.27	[LGALS9 - lectin, galactoside-binding, soluble, 9, TRIM14 - tripartite motif containing 14, RSAD2 - radical s-adenosyl methionine domain containing 2, IFIT1 - interferon-induced protein with tetratricopeptide repeats 1, OAS3 - 2'-5'-oligoadenylate synthetase 3, 100kda, POU2F3 - pou class 2 homeobox 3, ISG20 - interferon stimulated exonuclease gene 20kda, CCL5 - chemokine (c-c motif) ligand 5, STA…
GO:0043901	negative regulation of multi-organism process	5.37e-09	6.87e-06	4.85	[RSAD2 - radical s-adenosyl methionine domain containing 2, TRIM14 - tripartite motif containing 14, IFIT1 - interferon-induced protein with tetratricopeptide repeats 1, DHX58 - dexh (asp-glu-x-his) box polypeptide 58, OAS3 - 2'-5'-oligoadenylate synthetase 3, 100kda, POU2F3 - pou class 2 homeobox 3, MUL1 - mitochondrial e3 ubiquitin protein ligase 1, CCL5 - chemokine (c-c motif) ligand 5, ISG20 …
GO:1903901	negative regulation of viral life cycle	6.62e-09	7.81e-06	7.17	[RSAD2 - radical s-adenosyl methionine domain containing 2, IFIT1 - interferon-induced protein with tetratricopeptide repeats 1, OAS3 - 2'-5'-oligoadenylate synthetase 3, 100kda, CCL5 - chemokine (c-c motif) ligand 5, ISG20 - interferon stimulated exonuclease gene 20kda, TRIM6 - tripartite motif containing 6, SLPI - secretory leukocyte peptidase inhibitor, ISG15 - isg15 ubiquitin-like modifier, M…
GO:1903900	regulation of viral life cycle	1.09e-08	1.19e-05	4.9	[LGALS9 - lectin, galactoside-binding, soluble, 9, RSAD2 - radical s-adenosyl methionine domain containing 2, TRIM14 - tripartite motif containing 14, IFIT1 - interferon-induced protein with tetratricopeptide repeats 1, OAS3 - 2'-5'-oligoadenylate synthetase 3, 100kda, CCL5 - chemokine (c-c motif) ligand 5, ISG20 - interferon stimulated exonuclease gene 20kda, TRIM6 - tripartite motif containing …
GO:0043903	regulation of symbiosis, encompassing mutualism through parasitism	1.79e-08	1.83e-05	3.98	[LGALS9 - lectin, galactoside-binding, soluble, 9, TRIM14 - tripartite motif containing 14, RSAD2 - radical s-adenosyl methionine domain containing 2, IFIT1 - interferon-induced protein with tetratricopeptide repeats 1, OAS3 - 2'-5'-oligoadenylate synthetase 3, 100kda, POU2F3 - pou class 2 homeobox 3, ISG20 - interferon stimulated exonuclease gene 20kda, CCL5 - chemokine (c-c motif) ligand 5, STA…
GO:0045088	regulation of innate immune response	1.93e-08	1.85e-05	2.94	[LGALS9 - lectin, galactoside-binding, soluble, 9, DHX58 - dexh (asp-glu-x-his) box polypeptide 58, CLEC4D - c-type lectin domain family 4, member d, MUL1 - mitochondrial e3 ubiquitin protein ligase 1, USP18 - ubiquitin specific peptidase 18, ICAM2 - intercellular adhesion molecule 2, DDX60 - dead (asp-glu-ala-asp) box polypeptide 60, STAT1 - signal transducer and activator of transcription 1, 91…
GO:0035458	cellular response to interferon-beta	2.89e-08	2.61e-05	14.55	[MNDA - myeloid cell nuclear differentiation antigen, TMEM173 - transmembrane protein 173, IRGC - immunity-related gtpase family, cinema, TLR3 - toll-like receptor 3, STAT1 - signal transducer and activator of transcription 1, 91kda, IFNB1 - interferon, beta 1, fibroblast, IRGM - immunity-related gtpase family, m, TRIM6 - tripartite motif containing 6]
GO:0035456	response to interferon-beta	3.59e-08	3.06e-05	11.69	[MNDA - myeloid cell nuclear differentiation antigen, TMEM173 - transmembrane protein 173, IKBKE - inhibitor of kappa light polypeptide gene enhancer in b-cells, kinase epsilon, IRGC - immunity-related gtpase family, cinema, TLR3 - toll-like receptor 3, STAT1 - signal transducer and activator of transcription 1, 91kda, IRGM - immunity-related gtpase family, m, IFNB1 - interferon, beta 1, fibrobla…
GO:0045069	regulation of viral genome replication	8.56e-08	6.91e-05	5.92	[RSAD2 - radical s-adenosyl methionine domain containing 2, IFIT1 - interferon-induced protein with tetratricopeptide repeats 1, OAS3 - 2'-5'-oligoadenylate synthetase 3, 100kda, CCL5 - chemokine (c-c motif) ligand 5, ISG20 - interferon stimulated exonuclease gene 20kda, TRIM6 - tripartite motif containing 6, SLPI - secretory leukocyte peptidase inhibitor, ADAR - adenosine deaminase, rna-specific…
GO:0002376	immune system process	1.12e-07	8.58e-05	1.71	[LGALS9 - lectin, galactoside-binding, soluble, 9, IFIT2 - interferon-induced protein with tetratricopeptide repeats 2, IFIT1 - interferon-induced protein with tetratricopeptide repeats 1, IL18 - interleukin 18 (interferon-gamma-inducing factor), DHX58 - dexh (asp-glu-x-his) box polypeptide 58, IL13RA2 - interleukin 13 receptor, alpha 2, DDX60 - dead (asp-glu-ala-asp) box polypeptide 60, FLT3 - f…
GO:0031347	regulation of defense response	1.14e-07	8.35e-05	2.23	[LGALS9 - lectin, galactoside-binding, soluble, 9, IFIT1 - interferon-induced protein with tetratricopeptide repeats 1, IL18 - interleukin 18 (interferon-gamma-inducing factor), DHX58 - dexh (asp-glu-x-his) box polypeptide 58, USP18 - ubiquitin specific peptidase 18, DDX60 - dead (asp-glu-ala-asp) box polypeptide 60, TICAM1 - toll-like receptor adaptor molecule 1, TMEM173 - transmembrane protein …
GO:0071360	cellular response to exogenous dsRNA	1.73e-07	0.000121	14.98	[TMEM173 - transmembrane protein 173, IFIT1 - interferon-induced protein with tetratricopeptide repeats 1, MUL1 - mitochondrial e3 ubiquitin protein ligase 1, TLR3 - toll-like receptor 3, IFIH1 - interferon induced with helicase c domain 1, DDX58 - dead (asp-glu-ala-asp) box polypeptide 58, IFNB1 - interferon, beta 1, fibroblast]
GO:0032479	regulation of type I interferon production	2.06e-07	0.000138	4.81	[DHX58 - dexh (asp-glu-x-his) box polypeptide 58, UBE2L6 - ubiquitin-conjugating enzyme e2l 6, MMP12 - matrix metallopeptidase 12 (macrophage elastase), STAT1 - signal transducer and activator of transcription 1, 91kda, UBA7 - ubiquitin-like modifier activating enzyme 7, NLRC3 - nlr family, card domain containing 3, TICAM1 - toll-like receptor adaptor molecule 1, TMEM173 - transmembrane protein 1…
GO:0032647	regulation of interferon-alpha production	4.3e-07	0.000275	10.78	[IRF7 - interferon regulatory factor 7, TLR3 - toll-like receptor 3, IRF5 - interferon regulatory factor 5, IFIH1 - interferon induced with helicase c domain 1, MMP12 - matrix metallopeptidase 12 (macrophage elastase), STAT1 - signal transducer and activator of transcription 1, 91kda, DDX58 - dead (asp-glu-ala-asp) box polypeptide 58, NLRC3 - nlr family, card domain containing 3]
GO:0043207	response to external biotic stimulus	4.9e-07	0.000301	2.17	[LGALS9 - lectin, galactoside-binding, soluble, 9, IFIT2 - interferon-induced protein with tetratricopeptide repeats 2, IFIT1 - interferon-induced protein with tetratricopeptide repeats 1, DHX58 - dexh (asp-glu-x-his) box polypeptide 58, STAT2 - signal transducer and activator of transcription 2, 113kda, DDX60 - dead (asp-glu-ala-asp) box polypeptide 60, ISG20 - interferon stimulated exonuclease …
GO:0071359	cellular response to dsRNA	6.44e-07	0.00038	12.73	[TMEM173 - transmembrane protein 173, IFIT1 - interferon-induced protein with tetratricopeptide repeats 1, MUL1 - mitochondrial e3 ubiquitin protein ligase 1, TLR3 - toll-like receptor 3, IFIH1 - interferon induced with helicase c domain 1, DDX58 - dead (asp-glu-ala-asp) box polypeptide 58, IFNB1 - interferon, beta 1, fibroblast]
GO:0045824	negative regulation of innate immune response	1.04e-06	0.00059	7.13	[ADAR - adenosine deaminase, rna-specific, LGALS9 - lectin, galactoside-binding, soluble, 9, DHX58 - dexh (asp-glu-x-his) box polypeptide 58, MUL1 - mitochondrial e3 ubiquitin protein ligase 1, SERPINB9 - serpin peptidase inhibitor, clade b (ovalbumin), member 9, PARP14 - poly (adp-ribose) polymerase family, member 14, GRN - granulin, MMP12 - matrix metallopeptidase 12 (macrophage elastase), NLRC…
GO:0009607	response to biotic stimulus	1.22e-06	0.00067	2.1	[LGALS9 - lectin, galactoside-binding, soluble, 9, IFIT2 - interferon-induced protein with tetratricopeptide repeats 2, IFIT1 - interferon-induced protein with tetratricopeptide repeats 1, DHX58 - dexh (asp-glu-x-his) box polypeptide 58, STAT2 - signal transducer and activator of transcription 2, 113kda, DDX60 - dead (asp-glu-ala-asp) box polypeptide 60, ISG20 - interferon stimulated exonuclease …
GO:0032727	positive regulation of interferon-alpha production	1.35e-06	0.000714	11.57	[IRF7 - interferon regulatory factor 7, TLR3 - toll-like receptor 3, IRF5 - interferon regulatory factor 5, IFIH1 - interferon induced with helicase c domain 1, STAT1 - signal transducer and activator of transcription 1, 91kda, MMP12 - matrix metallopeptidase 12 (macrophage elastase), DDX58 - dead (asp-glu-ala-asp) box polypeptide 58]
GO:0032480	negative regulation of type I interferon production	1.65e-06	0.000843	7.79	[IKBKE - inhibitor of kappa light polypeptide gene enhancer in b-cells, kinase epsilon, DHX58 - dexh (asp-glu-x-his) box polypeptide 58, ISG15 - isg15 ubiquitin-like modifier, UBE2L6 - ubiquitin-conjugating enzyme e2l 6, IFIH1 - interferon induced with helicase c domain 1, DDX58 - dead (asp-glu-ala-asp) box polypeptide 58, UBA7 - ubiquitin-like modifier activating enzyme 7, NLRC3 - nlr family, ca…
GO:0034340	response to type I interferon	1.77e-06	0.000874	20.21	[IFIT1 - interferon-induced protein with tetratricopeptide repeats 1, IKBKE - inhibitor of kappa light polypeptide gene enhancer in b-cells, kinase epsilon, ISG15 - isg15 ubiquitin-like modifier, MX1 - myxovirus (influenza virus) resistance 1, interferon-inducible protein p78 (mouse), SP100 - sp100 nuclear antigen]
GO:0045087	innate immune response	1.8e-06	0.000862	2.56	[DHX58 - dexh (asp-glu-x-his) box polypeptide 58, IL18 - interleukin 18 (interferon-gamma-inducing factor), CLEC4D - c-type lectin domain family 4, member d, DDX60 - dead (asp-glu-ala-asp) box polypeptide 60, NLRP10 - nlr family, pyrin domain containing 10, PSTPIP1 - proline-serine-threonine phosphatase interacting protein 1, TICAM1 - toll-like receptor adaptor molecule 1, ADAR - adenosine deamin…
GO:0098586	cellular response to virus	2.03e-06	0.000946	7.61	[ADAR - adenosine deaminase, rna-specific, LGALS9 - lectin, galactoside-binding, soluble, 9, IKBKE - inhibitor of kappa light polypeptide gene enhancer in b-cells, kinase epsilon, IRF7 - interferon regulatory factor 7, IFIH1 - interferon induced with helicase c domain 1, MMP12 - matrix metallopeptidase 12 (macrophage elastase), DDX58 - dead (asp-glu-ala-asp) box polypeptide 58, IRGM - immunity-re…
GO:0060333	interferon-gamma-mediated signaling pathway	3.69e-06	0.00167	7.12	[OAS3 - 2'-5'-oligoadenylate synthetase 3, 100kda, IRF7 - interferon regulatory factor 7, IRF5 - interferon regulatory factor 5, STAT1 - signal transducer and activator of transcription 1, 91kda, OAS2 - 2'-5'-oligoadenylate synthetase 2, 69/71kda, SP100 - sp100 nuclear antigen, TRIM25 - tripartite motif containing 25, TRIM38 - tripartite motif containing 38, IFI30 - interferon, gamma-inducible pr…
GO:0034097	response to cytokine	4.8e-06	0.0021	2.36	[LGALS9 - lectin, galactoside-binding, soluble, 9, IFIT2 - interferon-induced protein with tetratricopeptide repeats 2, IFIT1 - interferon-induced protein with tetratricopeptide repeats 1, FLT3 - fms-related tyrosine kinase 3, JARID2 - jumonji, at rich interactive domain 2, STAT1 - signal transducer and activator of transcription 1, 91kda, PTPRT - protein tyrosine phosphatase, receptor type, t, A…
GO:0043123	positive regulation of I-kappaB kinase/NF-kappaB signaling	5.01e-06	0.00213	3.62	[LGALS9 - lectin, galactoside-binding, soluble, 9, TRIM14 - tripartite motif containing 14, MUL1 - mitochondrial e3 ubiquitin protein ligase 1, TRIM6 - tripartite motif containing 6, TICAM1 - toll-like receptor adaptor molecule 1, TRIM38 - tripartite motif containing 38, TMEM106A - transmembrane protein 106a, TRAF5 - tnf receptor-associated factor 5, IKBKE - inhibitor of kappa light polypeptide g…
GO:0043122	regulation of I-kappaB kinase/NF-kappaB signaling	5.16e-06	0.00214	3.19	[LGALS9 - lectin, galactoside-binding, soluble, 9, TRIM14 - tripartite motif containing 14, MUL1 - mitochondrial e3 ubiquitin protein ligase 1, STAT1 - signal transducer and activator of transcription 1, 91kda, TRIM6 - tripartite motif containing 6, NLRC3 - nlr family, card domain containing 3, TICAM1 - toll-like receptor adaptor molecule 1, TRIM38 - tripartite motif containing 38, TMEM106A - tra…
GO:0031349	positive regulation of defense response	6.66e-06	0.00269	2.44	[DHX58 - dexh (asp-glu-x-his) box polypeptide 58, IL18 - interleukin 18 (interferon-gamma-inducing factor), PLA2G3 - phospholipase a2, group iii, CLEC4D - c-type lectin domain family 4, member d, ICAM2 - intercellular adhesion molecule 2, DDX60 - dead (asp-glu-ala-asp) box polypeptide 60, NLRP10 - nlr family, pyrin domain containing 10, TICAM1 - toll-like receptor adaptor molecule 1, TMEM173 - tr…
GO:0002697	regulation of immune effector process	6.93e-06	0.00273	2.64	[LGALS9 - lectin, galactoside-binding, soluble, 9, IFIT1 - interferon-induced protein with tetratricopeptide repeats 1, DHX58 - dexh (asp-glu-x-his) box polypeptide 58, IL18 - interleukin 18 (interferon-gamma-inducing factor), PLA2G3 - phospholipase a2, group iii, IL13RA2 - interleukin 13 receptor, alpha 2, MUL1 - mitochondrial e3 ubiquitin protein ligase 1, DDX60 - dead (asp-glu-ala-asp) box pol…
GO:0045089	positive regulation of innate immune response	7.01e-06	0.00269	2.77	[RSAD2 - radical s-adenosyl methionine domain containing 2, DHX58 - dexh (asp-glu-x-his) box polypeptide 58, CLEC4D - c-type lectin domain family 4, member d, ICAM2 - intercellular adhesion molecule 2, CCL5 - chemokine (c-c motif) ligand 5, DDX60 - dead (asp-glu-ala-asp) box polypeptide 60, WDFY1 - wd repeat and fyve domain containing 1, MMP12 - matrix metallopeptidase 12 (macrophage elastase), I…
GO:0050776	regulation of immune response	7.49e-06	0.0028	1.93	[LGALS9 - lectin, galactoside-binding, soluble, 9, IL18 - interleukin 18 (interferon-gamma-inducing factor), DHX58 - dexh (asp-glu-x-his) box polypeptide 58, IL13RA2 - interleukin 13 receptor, alpha 2, USP18 - ubiquitin specific peptidase 18, DDX60 - dead (asp-glu-ala-asp) box polypeptide 60, PAX5 - paired box 5, ICAM5 - intercellular adhesion molecule 5, telencephalin, TICAM1 - toll-like recepto…
GO:0001817	regulation of cytokine production	7.75e-06	0.00283	2.1	[LGALS9 - lectin, galactoside-binding, soluble, 9, IL18 - interleukin 18 (interferon-gamma-inducing factor), DHX58 - dexh (asp-glu-x-his) box polypeptide 58, PLA2G3 - phospholipase a2, group iii, MUL1 - mitochondrial e3 ubiquitin protein ligase 1, DDX60 - dead (asp-glu-ala-asp) box polypeptide 60, STAT1 - signal transducer and activator of transcription 1, 91kda, UBA7 - ubiquitin-like modifier ac…
GO:0043330	response to exogenous dsRNA	1.59e-05	0.00568	6.93	[TMEM173 - transmembrane protein 173, IFIT1 - interferon-induced protein with tetratricopeptide repeats 1, MUL1 - mitochondrial e3 ubiquitin protein ligase 1, TLR3 - toll-like receptor 3, IFIH1 - interferon induced with helicase c domain 1, DDX58 - dead (asp-glu-ala-asp) box polypeptide 58, IFNB1 - interferon, beta 1, fibroblast, TICAM1 - toll-like receptor adaptor molecule 1]
GO:0002831	regulation of response to biotic stimulus	1.94e-05	0.00677	3.8	[IFIT1 - interferon-induced protein with tetratricopeptide repeats 1, DHX58 - dexh (asp-glu-x-his) box polypeptide 58, MUL1 - mitochondrial e3 ubiquitin protein ligase 1, DDX60 - dead (asp-glu-ala-asp) box polypeptide 60, MMP12 - matrix metallopeptidase 12 (macrophage elastase), STAT1 - signal transducer and activator of transcription 1, 91kda, NLRP10 - nlr family, pyrin domain containing 10, TRI…
GO:0034344	regulation of type III interferon production	2.06e-05	0.00704	36.38	[TLR3 - toll-like receptor 3, IFIH1 - interferon induced with helicase c domain 1, DDX58 - dead (asp-glu-ala-asp) box polypeptide 58]
GO:0050688	regulation of defense response to virus	2.3e-05	0.00766	5.12	[TMEM173 - transmembrane protein 173, IFIT1 - interferon-induced protein with tetratricopeptide repeats 1, DHX58 - dexh (asp-glu-x-his) box polypeptide 58, MUL1 - mitochondrial e3 ubiquitin protein ligase 1, DDX60 - dead (asp-glu-ala-asp) box polypeptide 60, STAT1 - signal transducer and activator of transcription 1, 91kda, MMP12 - matrix metallopeptidase 12 (macrophage elastase), TRAF3IP2 - traf…
GO:0032728	positive regulation of interferon-beta production	2.6e-05	0.0085	7.72	[DHX58 - dexh (asp-glu-x-his) box polypeptide 58, IRF7 - interferon regulatory factor 7, TLR3 - toll-like receptor 3, IRF5 - interferon regulatory factor 5, IFIH1 - interferon induced with helicase c domain 1, DDX58 - dead (asp-glu-ala-asp) box polypeptide 58, TICAM1 - toll-like receptor adaptor molecule 1]
GO:0002682	regulation of immune system process	2.63e-05	0.0084	1.66	[LGALS9 - lectin, galactoside-binding, soluble, 9, IFIT1 - interferon-induced protein with tetratricopeptide repeats 1, DHX58 - dexh (asp-glu-x-his) box polypeptide 58, IL18 - interleukin 18 (interferon-gamma-inducing factor), USP18 - ubiquitin specific peptidase 18, IL13RA2 - interleukin 13 receptor, alpha 2, DDX60 - dead (asp-glu-ala-asp) box polypeptide 60, PAX5 - paired box 5, ICAM5 - interce…
GO:0071345	cellular response to cytokine stimulus	2.95e-05	0.00925	2.43	[LGALS9 - lectin, galactoside-binding, soluble, 9, IFIT2 - interferon-induced protein with tetratricopeptide repeats 2, IFIT1 - interferon-induced protein with tetratricopeptide repeats 1, FLT3 - fms-related tyrosine kinase 3, STAT1 - signal transducer and activator of transcription 1, 91kda, JARID2 - jumonji, at rich interactive domain 2, PTPRT - protein tyrosine phosphatase, receptor type, t, T…
GO:0060338	regulation of type I interferon-mediated signaling pathway	3.2e-05	0.00982	7.49	[ADAR - adenosine deaminase, rna-specific, IKBKE - inhibitor of kappa light polypeptide gene enhancer in b-cells, kinase epsilon, IRF7 - interferon regulatory factor 7, MUL1 - mitochondrial e3 ubiquitin protein ligase 1, USP18 - ubiquitin specific peptidase 18, MMP12 - matrix metallopeptidase 12 (macrophage elastase), TRIM6 - tripartite motif containing 6]
GO:0043331	response to dsRNA	3.76e-05	0.0113	6.19	[TMEM173 - transmembrane protein 173, IFIT1 - interferon-induced protein with tetratricopeptide repeats 1, MUL1 - mitochondrial e3 ubiquitin protein ligase 1, TLR3 - toll-like receptor 3, IFIH1 - interferon induced with helicase c domain 1, DDX58 - dead (asp-glu-ala-asp) box polypeptide 58, IFNB1 - interferon, beta 1, fibroblast, TICAM1 - toll-like receptor adaptor molecule 1]
GO:0019221	cytokine-mediated signaling pathway	3.89e-05	0.0115	2.07	[IFIT2 - interferon-induced protein with tetratricopeptide repeats 2, SLC27A1 - solute carrier family 27 (fatty acid transporter), member 1, IFIT1 - interferon-induced protein with tetratricopeptide repeats 1, IL18 - interleukin 18 (interferon-gamma-inducing factor), IL13RA2 - interleukin 13 receptor, alpha 2, STAT2 - signal transducer and activator of transcription 2, 113kda, FLT3 - fms-related …
GO:0032481	positive regulation of type I interferon production	4.2e-05	0.0122	4.79	[TMEM173 - transmembrane protein 173, DHX58 - dexh (asp-glu-x-his) box polypeptide 58, IRF7 - interferon regulatory factor 7, TLR3 - toll-like receptor 3, IRF5 - interferon regulatory factor 5, IFIH1 - interferon induced with helicase c domain 1, STAT1 - signal transducer and activator of transcription 1, 91kda, MMP12 - matrix metallopeptidase 12 (macrophage elastase), DDX58 - dead (asp-glu-ala-a…
GO:0050691	regulation of defense response to virus by host	4.74e-05	0.0135	7.07	[TMEM173 - transmembrane protein 173, MUL1 - mitochondrial e3 ubiquitin protein ligase 1, MMP12 - matrix metallopeptidase 12 (macrophage elastase), STAT1 - signal transducer and activator of transcription 1, 91kda, TRAF3IP2 - traf3 interacting protein 2, DDX58 - dead (asp-glu-ala-asp) box polypeptide 58, TRIM6 - tripartite motif containing 6]
GO:0032648	regulation of interferon-beta production	5.14e-05	0.0143	5.94	[DHX58 - dexh (asp-glu-x-his) box polypeptide 58, IRF7 - interferon regulatory factor 7, TLR3 - toll-like receptor 3, IRF5 - interferon regulatory factor 5, IFIH1 - interferon induced with helicase c domain 1, DDX58 - dead (asp-glu-ala-asp) box polypeptide 58, NLRC3 - nlr family, card domain containing 3, TICAM1 - toll-like receptor adaptor molecule 1]
GO:0098657	import into cell	5.88e-05	0.0161	2.08	[RAB17 - rab17, member ras oncogene family, SLC27A1 - solute carrier family 27 (fatty acid transporter), member 1, LGALS3BP - lectin, galactoside-binding, soluble, 3 binding protein, ICAM5 - intercellular adhesion molecule 5, telencephalin, ADRBK2 - adrenergic, beta, receptor kinase 2, PSTPIP1 - proline-serine-threonine phosphatase interacting protein 1, ARRB1 - arrestin, beta 1, SLC9A7 - solute …
GO:0060759	regulation of response to cytokine stimulus	7.24e-05	0.0195	3.21	[USP18 - ubiquitin specific peptidase 18, MUL1 - mitochondrial e3 ubiquitin protein ligase 1, CCL5 - chemokine (c-c motif) ligand 5, MMP12 - matrix metallopeptidase 12 (macrophage elastase), STAT1 - signal transducer and activator of transcription 1, 91kda, IRGM - immunity-related gtpase family, m, TRIM6 - tripartite motif containing 6, ADAR - adenosine deaminase, rna-specific, IKBKE - inhibitor …
GO:0050777	negative regulation of immune response	0.000104	0.0276	3.45	[LGALS9 - lectin, galactoside-binding, soluble, 9, DHX58 - dexh (asp-glu-x-his) box polypeptide 58, IL13RA2 - interleukin 13 receptor, alpha 2, MUL1 - mitochondrial e3 ubiquitin protein ligase 1, SERPINB9 - serpin peptidase inhibitor, clade b (ovalbumin), member 9, MMP12 - matrix metallopeptidase 12 (macrophage elastase), NLRC3 - nlr family, card domain containing 3, CD96 - cd96 molecule, ADAR - …
GO:0001818	negative regulation of cytokine production	0.000118	0.0308	2.5	[LGALS9 - lectin, galactoside-binding, soluble, 9, GBA - glucosidase, beta, acid, MC1R - melanocortin 1 receptor (alpha melanocyte stimulating hormone receptor), DHX58 - dexh (asp-glu-x-his) box polypeptide 58, MUL1 - mitochondrial e3 ubiquitin protein ligase 1, UBE2L6 - ubiquitin-conjugating enzyme e2l 6, SLC2A10 - solute carrier family 2 (facilitated glucose transporter), member 10, UBA7 - ubiq…
GO:0060760	positive regulation of response to cytokine stimulus	0.00012	0.0307	5.29	[IKBKE - inhibitor of kappa light polypeptide gene enhancer in b-cells, kinase epsilon, IRF7 - interferon regulatory factor 7, PARP14 - poly (adp-ribose) polymerase family, member 14, IFIH1 - interferon induced with helicase c domain 1, MMP12 - matrix metallopeptidase 12 (macrophage elastase), DDX58 - dead (asp-glu-ala-asp) box polypeptide 58, IRGM - immunity-related gtpase family, m, TRIM6 - tri…
GO:0080134	regulation of response to stress	0.000121	0.0304	1.58	[LGALS9 - lectin, galactoside-binding, soluble, 9, IFIT1 - interferon-induced protein with tetratricopeptide repeats 1, IL18 - interleukin 18 (interferon-gamma-inducing factor), DHX58 - dexh (asp-glu-x-his) box polypeptide 58, USP18 - ubiquitin specific peptidase 18, DDX60 - dead (asp-glu-ala-asp) box polypeptide 60, TICAM1 - toll-like receptor adaptor molecule 1, TMEM173 - transmembrane protein …
GO:0051704	multi-organism process	0.00019	0.0469	1.59	[LGALS9 - lectin, galactoside-binding, soluble, 9, IFIT2 - interferon-induced protein with tetratricopeptide repeats 2, IFIT1 - interferon-induced protein with tetratricopeptide repeats 1, DHX58 - dexh (asp-glu-x-his) box polypeptide 58, FLT3 - fms-related tyrosine kinase 3, DDX60 - dead (asp-glu-ala-asp) box polypeptide 60, TICAM1 - toll-like receptor adaptor molecule 1, ELMO1 - engulfment and c…
GO:0032020	ISG15-protein conjugation	0.000198	0.0482	21.83	[ISG15 - isg15 ubiquitin-like modifier, UBE2L6 - ubiquitin-conjugating enzyme e2l 6, UBA7 - ubiquitin-like modifier activating enzyme 7]
GO:0002718	regulation of cytokine production involved in immune response	0.000208	0.0499	4.37	[RSAD2 - radical s-adenosyl methionine domain containing 2, IL18 - interleukin 18 (interferon-gamma-inducing factor), HK1 - hexokinase 1, TLR3 - toll-like receptor 3, DDX58 - dead (asp-glu-ala-asp) box polypeptide 58, IFNB1 - interferon, beta 1, fibroblast, TRIM6 - tripartite motif containing 6, TICAM1 - toll-like receptor adaptor molecule 1, CD96 - cd96 molecule]
GO:0002886	regulation of myeloid leukocyte mediated immunity	0.00024	0.0566	5.54	[DNASE1L3 - deoxyribonuclease i-like 3, LGALS9 - lectin, galactoside-binding, soluble, 9, PLA2G3 - phospholipase a2, group iii, IL13RA2 - interleukin 13 receptor, alpha 2, GATA2 - gata binding protein 2, DDX58 - dead (asp-glu-ala-asp) box polypeptide 58, TICAM1 - toll-like receptor adaptor molecule 1]
GO:0032101	regulation of response to external stimulus	0.000241	0.056	1.78	[LGALS9 - lectin, galactoside-binding, soluble, 9, IFIT1 - interferon-induced protein with tetratricopeptide repeats 1, DHX58 - dexh (asp-glu-x-his) box polypeptide 58, IL18 - interleukin 18 (interferon-gamma-inducing factor), PLA2G3 - phospholipase a2, group iii, MUL1 - mitochondrial e3 ubiquitin protein ligase 1, USP18 - ubiquitin specific peptidase 18, DDX60 - dead (asp-glu-ala-asp) box polype…
GO:0071346	cellular response to interferon-gamma	0.000255	0.0584	4.25	[LGALS9 - lectin, galactoside-binding, soluble, 9, TLR3 - toll-like receptor 3, CDC42EP2 - cdc42 effector protein (rho gtpase binding) 2, CCL5 - chemokine (c-c motif) ligand 5, GBP5 - guanylate binding protein 5, STAT1 - signal transducer and activator of transcription 1, 91kda, ASS1 - argininosuccinate synthase 1, GBP3 - guanylate binding protein 3, GBP7 - guanylate binding protein 7]
GO:0009605	response to external stimulus	0.000297	0.067	1.57	[LGALS9 - lectin, galactoside-binding, soluble, 9, IFIT2 - interferon-induced protein with tetratricopeptide repeats 2, IFIT1 - interferon-induced protein with tetratricopeptide repeats 1, DHX58 - dexh (asp-glu-x-his) box polypeptide 58, DDX60 - dead (asp-glu-ala-asp) box polypeptide 60, TICAM1 - toll-like receptor adaptor molecule 1, TMEM173 - transmembrane protein 173, TLR3 - toll-like receptor…
GO:0060340	positive regulation of type I interferon-mediated signaling pathway	0.000331	0.0736	11.19	[IKBKE - inhibitor of kappa light polypeptide gene enhancer in b-cells, kinase epsilon, IRF7 - interferon regulatory factor 7, MMP12 - matrix metallopeptidase 12 (macrophage elastase), TRIM6 - tripartite motif containing 6]
GO:0050778	positive regulation of immune response	0.000362	0.0794	1.87	[LGALS9 - lectin, galactoside-binding, soluble, 9, DHX58 - dexh (asp-glu-x-his) box polypeptide 58, IL18 - interleukin 18 (interferon-gamma-inducing factor), CLEC4D - c-type lectin domain family 4, member d, PLA2G3 - phospholipase a2, group iii, ICAM2 - intercellular adhesion molecule 2, DDX60 - dead (asp-glu-ala-asp) box polypeptide 60, NLRP10 - nlr family, pyrin domain containing 10, TICAM1 - t…
GO:0031348	negative regulation of defense response	0.000377	0.0816	2.66	[LGALS9 - lectin, galactoside-binding, soluble, 9, GBA - glucosidase, beta, acid, DHX58 - dexh (asp-glu-x-his) box polypeptide 58, MUL1 - mitochondrial e3 ubiquitin protein ligase 1, SERPINB9 - serpin peptidase inhibitor, clade b (ovalbumin), member 9, MMP12 - matrix metallopeptidase 12 (macrophage elastase), NLRC3 - nlr family, card domain containing 3, PROC - protein c (inactivator of coagulati…
GO:0009597	detection of virus	0.000388	0.0827	18.19	[TLR3 - toll-like receptor 3, IFIH1 - interferon induced with helicase c domain 1, DDX58 - dead (asp-glu-ala-asp) box polypeptide 58]
GO:0034341	response to interferon-gamma	0.000391	0.0822	3.67	[LGALS9 - lectin, galactoside-binding, soluble, 9, TLR3 - toll-like receptor 3, CDC42EP2 - cdc42 effector protein (rho gtpase binding) 2, GBP5 - guanylate binding protein 5, CCL5 - chemokine (c-c motif) ligand 5, STAT1 - signal transducer and activator of transcription 1, 91kda, GBP3 - guanylate binding protein 3, ASS1 - argininosuccinate synthase 1, GBP7 - guanylate binding protein 7, SP100 - sp…
GO:0006897	endocytosis	0.000425	0.0881	2.1	[RAB17 - rab17, member ras oncogene family, LGALS3BP - lectin, galactoside-binding, soluble, 3 binding protein, ADRBK2 - adrenergic, beta, receptor kinase 2, PSTPIP1 - proline-serine-threonine phosphatase interacting protein 1, ICAM5 - intercellular adhesion molecule 5, telencephalin, ARRB1 - arrestin, beta 1, REPS2 - ralbp1 associated eps domain containing 2, SNCB - synuclein, beta, MX1 - myxovi…
GO:0019377	glycolipid catabolic process	0.000453	0.0927	10.39	[GBA - glucosidase, beta, acid, HEXB - hexosaminidase b (beta polypeptide), GLA - galactosidase, alpha, FUCA1 - fucosidase, alpha-l- 1, tissue]
GO:0001959	regulation of cytokine-mediated signaling pathway	0.000456	0.092	2.97	[USP18 - ubiquitin specific peptidase 18, MUL1 - mitochondrial e3 ubiquitin protein ligase 1, CCL5 - chemokine (c-c motif) ligand 5, MMP12 - matrix metallopeptidase 12 (macrophage elastase), STAT1 - signal transducer and activator of transcription 1, 91kda, IRGM - immunity-related gtpase family, m, TRIM6 - tripartite motif containing 6, ADAR - adenosine deaminase, rna-specific, IKBKE - inhibitor …
GO:0002221	pattern recognition receptor signaling pathway	0.000472	0.094	3.33	[IKBKE - inhibitor of kappa light polypeptide gene enhancer in b-cells, kinase epsilon, IRF7 - interferon regulatory factor 7, TLR3 - toll-like receptor 3, NR1H4 - nuclear receptor subfamily 1, group h, member 4, IFIH1 - interferon induced with helicase c domain 1, TLR5 - toll-like receptor 5, DDX58 - dead (asp-glu-ala-asp) box polypeptide 58, IRGM - immunity-related gtpase family, m, IRAK4 - int…
GO:0010508	positive regulation of autophagy	0.000506	0.0996	3.31	[TRIM14 - tripartite motif containing 14, GBA - glucosidase, beta, acid, TMEM173 - transmembrane protein 173, MUL1 - mitochondrial e3 ubiquitin protein ligase 1, BAG3 - bcl2-associated athanogene 3, FYCO1 - fyve and coiled-coil domain containing 1, HTT - huntingtin, IRGM - immunity-related gtpase family, m, TRIM6 - tripartite motif containing 6, TRIM38 - tripartite motif containing 38, TICAM1 - t…
GO:0002274	myeloid leukocyte activation	0.000592	0.115	1.95	[IL18 - interleukin 18 (interferon-gamma-inducing factor), PLA2G3 - phospholipase a2, group iii, CLEC4D - c-type lectin domain family 4, member d, DYSF - dysferlin, limb girdle muscular dystrophy 2b (autosomal recessive), CREG1 - cellular repressor of e1a-stimulated genes 1, FUCA1 - fucosidase, alpha-l- 1, tissue, LAMTOR3 - late endosomal/lysosomal adaptor, mapk and mtor activator 3, ALDOC - aldo…
GO:0045321	leukocyte activation	0.000746	0.143	1.73	[IL18 - interleukin 18 (interferon-gamma-inducing factor), PLA2G3 - phospholipase a2, group iii, CLEC4D - c-type lectin domain family 4, member d, FLT3 - fms-related tyrosine kinase 3, CREG1 - cellular repressor of e1a-stimulated genes 1, DYSF - dysferlin, limb girdle muscular dystrophy 2b (autosomal recessive), CMTM7 - cklf-like marvel transmembrane domain containing 7, FUCA1 - fucosidase, alpha…
GO:0001775	cell activation	0.000752	0.143	1.67	[IL18 - interleukin 18 (interferon-gamma-inducing factor), PLA2G3 - phospholipase a2, group iii, CLEC4D - c-type lectin domain family 4, member d, FLT3 - fms-related tyrosine kinase 3, CREG1 - cellular repressor of e1a-stimulated genes 1, DYSF - dysferlin, limb girdle muscular dystrophy 2b (autosomal recessive), CMTM7 - cklf-like marvel transmembrane domain containing 7, FUCA1 - fucosidase, alpha…
GO:0002700	regulation of production of molecular mediator of immune response	0.000762	0.143	3.15	[RSAD2 - radical s-adenosyl methionine domain containing 2, IL18 - interleukin 18 (interferon-gamma-inducing factor), HK1 - hexokinase 1, IL13RA2 - interleukin 13 receptor, alpha 2, SPINK5 - serine peptidase inhibitor, kazal type 5, TLR3 - toll-like receptor 3, DDX58 - dead (asp-glu-ala-asp) box polypeptide 58, IFNB1 - interferon, beta 1, fibroblast, TRIM6 - tripartite motif containing 6, TICAM1 …
GO:0002703	regulation of leukocyte mediated immunity	0.000767	0.142	2.81	[LGALS9 - lectin, galactoside-binding, soluble, 9, DNASE1L3 - deoxyribonuclease i-like 3, RSAD2 - radical s-adenosyl methionine domain containing 2, IL18 - interleukin 18 (interferon-gamma-inducing factor), PLA2G3 - phospholipase a2, group iii, IL13RA2 - interleukin 13 receptor, alpha 2, SERPINB9 - serpin peptidase inhibitor, clade b (ovalbumin), member 9, GATA2 - gata binding protein 2, TICAM1 -…
GO:0002230	positive regulation of defense response to virus by host	0.000895	0.163	6.5	[TMEM173 - transmembrane protein 173, STAT1 - signal transducer and activator of transcription 1, 91kda, TRAF3IP2 - traf3 interacting protein 2, DDX58 - dead (asp-glu-ala-asp) box polypeptide 58, TRIM6 - tripartite motif containing 6]
GO:0006955	immune response	0.000942	0.17	1.67	[DHX58 - dexh (asp-glu-x-his) box polypeptide 58, IL18 - interleukin 18 (interferon-gamma-inducing factor), CLEC4D - c-type lectin domain family 4, member d, IL13RA2 - interleukin 13 receptor, alpha 2, DDX60 - dead (asp-glu-ala-asp) box polypeptide 60, PAX5 - paired box 5, PSTPIP1 - proline-serine-threonine phosphatase interacting protein 1, NLRP10 - nlr family, pyrin domain containing 10, TICAM1…
GO:0001819	positive regulation of cytokine production	0.000987	0.176	2.05	[LGALS9 - lectin, galactoside-binding, soluble, 9, RSAD2 - radical s-adenosyl methionine domain containing 2, IL18 - interleukin 18 (interferon-gamma-inducing factor), DHX58 - dexh (asp-glu-x-his) box polypeptide 58, PLA2G3 - phospholipase a2, group iii, HK1 - hexokinase 1, DDX60 - dead (asp-glu-ala-asp) box polypeptide 60, STAT1 - signal transducer and activator of transcription 1, 91kda, MMP12 …
