# Supplementary material for: Characterization of proteome-size scaling by integrative omics reveals mechanisms of proliferation control in cancer
Source: Sci Adv. 2023 Jan 25;9(4):eadd0636. doi: 10.1126/sciadv.add0636 (PMC9876555; doi:10.1126/sciadv.add0636)
Supplement: Supplementary file 2 — Data files S1 to S7 [file sciadv.add0636_data_files_s1_to_s7.zip › sciadv.add0636_data_file_s3.xlsx]

## Sheet: groupX_vs_groupY_raw_counts
gene_symbol	4434	5555	c790	17864A	17568	17864	21917	c876	B14341	24038	21015
0610005C13Rik	0	0	0	1	3	0	0	0	2	0	0
0610007P14Rik	794	545	1020	254	233	333	670	287	253	548	897
0610009B22Rik	139	143	142	92	172	220	152	33	134	232	117
0610009E02Rik	8	4	10	10	14	20	10	10	12	13	26
0610009L18Rik	3	3	11	4	30	14	20	10	10	31	37
0610009O20Rik	740	553	847	473	572	887	966	360	513	1095	528
0610010F05Rik	611	470	311	245	142	248	307	155	355	390	158
0610010K14Rik	14	10	9	8	22	10	9	3	5	6	1
0610011F06Rik	95	226	259	89	246	379	226	122	86	377	300
0610012D04Rik	0	0	0	0	0	0	0	0	0	2	0
0610012G03Rik	0	0	0	0	0	0	0	0	0	0	0
0610025J13Rik	0	0	0	0	0	0	0	0	0	0	0
0610030E20Rik	189	151	194	282	559	431	237	287	605	303	207
0610031O16Rik	1	2	1	0	0	0	0	0	0	0	0
0610037L13Rik	499	439	751	493	595	720	747	1170	588	610	458
0610038B21Rik	7	32	15	6	6	8	19	10	7	46	16
0610039K10Rik	2	0	1	0	0	0	2	5	0	1	1
0610040B10Rik	7	19	24	1	9	22	30	15	2	21	18
0610040F04Rik	0	0	0	0	0	0	0	0	3	0	2
0610040J01Rik	0	0	0	0	0	0	0	0	0	0	1
0610043K17Rik	0	0	0	0	0	0	0	0	2	3	0
1010001B22Rik	2	1	1	0	2	1	2	2	0	0	1
1010001N08Rik	2	0	0	0	1	0	0	0	0	6	11
1110001J03Rik	192	217	181	114	189	116	177	275	121	202	230
1110002E22Rik	2	3	3	0	0	14	0	0	0	0	2
1110002J07Rik	3	2	7	1	0	6	2	0	1	17	3
1110002L01Rik	82	170	180	276	282	173	148	45	522	368	69
1110002O04Rik	0	0	0	0	0	0	0	0	0	0	3
1110003F10Rik	3	3	1	1	9	2	1	5	4	1	4
1110004E09Rik	616	463	745	475	640	383	666	583	336	353	427
1110004F10Rik	2038	2143	2052	2111	2268	1698	2268	370	2597	1839	946
1110006O24Rik	28	17	27	5	8	15	28	25	4	26	59
1110007C09Rik	504	617	867	741	1346	636	818	173	1117	1357	383
1110008E08Rik	0	0	0	0	0	0	0	0	0	0	0
1110008F13Rik	1630	1376	1987	1599	2075	1953	1447	1470	1490	2137	2309
1110008L16Rik	237	183	229	82	161	270	199	162	136	209	65
1110008P14Rik	245	295	284	379	888	299	200	512	309	1574	826
1110012L19Rik	180	210	276	223	325	513	286	133	183	235	286
1110015O18Rik	0	0	0	0	0	0	0	0	0	0	0
1110017D15Rik	2	2	6	0	12	5	1	3	1	2	0
1110018N20Rik	0	0	0	0	0	8	0	0	0	0	0
1110019D14Rik	13	33	25	7	8	16	43	11	18	36	47
1110020A21Rik	5	4	8	0	1	16	7	1	2	2	3
1110025L11Rik	0	0	0	0	0	0	0	0	0	0	0
1110025M09Rik	16	12	12	6	4	7	31	5	5	18	27
1110028F11Rik	0	0	0	0	0	0	0	0	0	0	0
1110028F18Rik	0	0	1	0	0	0	0	0	0	0	0
1110032A03Rik	95	97	133	65	120	112	148	88	90	222	81
1110032F04Rik	0	0	0	0	0	0	0	0	0	0	0
1110034G24Rik	33	31	56	31	36	43	48	32	33	53	36
1110035H17Rik	4	1	1	2	1	1	1	0	0	1	3
1110036E04Rik	0	0	0	0	0	0	0	2	0	0	0
1110037F02Rik	1506	1069	1159	741	928	1191	970	413	1151	1333	954
1110038B12Rik	1387	1164	1447	1575	2564	3337	1694	974	1220	1707	2419
1110038F14Rik	297	368	635	318	347	628	650	715	293	633	899
1110046J04Rik	33	81	155	160	333	124	106	140	197	134	99
1110051M20Rik	277	234	350	189	282	616	380	182	245	171	472
1110057P08Rik	0	0	0	0	0	0	0	0	0	0	0
1110059E24Rik	447	394	477	360	360	523	567	141	513	413	208
1110059G10Rik	191	138	217	95	134	248	155	57	159	261	145
1110060G06Rik	0	0	0	0	0	0	0	0	0	0	0
1110065P20Rik	241	319	419	288	519	509	456	414	248	509	464
1190002F15Rik	362	222	492	77	132	184	536	1111	56	254	466
1190002N15Rik	449	257	439	184	144	803	324	18	141	255	51
1190003K10Rik	0	0	0	0	0	0	0	0	0	0	0
1190005I06Rik	2	2	2	0	0	0	1	5	0	4	2
1190007I07Rik	43	98	128	47	59	99	147	40	38	87	55
1200007C13Rik	0	0	0	0	0	0	2	0	0	0	7
1200014J11Rik	721	532	665	533	546	916	646	195	605	651	349
1300002E11Rik	44	47	48	34	63	50	61	82	68	78	76
1300017J02Rik	1	0	0	1	0	4	0	0	5	2	1
1500002C15Rik	14	50	38	10	5	6	42	2	13	28	40
1500002F19Rik	0	0	0	0	0	1	2	0	0	1	3
1500004A13Rik	4	5	7	3	17	8	2	0	0	2	1
1500005C15Rik	0	1	1	0	0	1	0	10	0	0	6
1500009C09Rik	0	0	0	0	0	0	0	0	0	0	0
1500009L16Rik	8	0	4	2	53	2	0	13	1	0	0
1500011B03Rik	100	40	70	131	296	99	58	58	93	165	104
1500011K16Rik	159	213	123	309	420	258	229	151	297	111	62
1500012F01Rik	958	1067	1334	2540	4667	4062	1551	1308	2111	1170	784
1500012K07Rik	0	0	0	0	0	0	0	0	0	0	0
1500015A07Rik	40	26	32	11	63	140	57	37	29	106	61
1500015L24Rik	0	0	0	0	0	2	0	0	0	0	0
1500015O10Rik	0	0	0	0	5	1	0	0	0	0	0
1500017E21Rik	0	0	0	0	0	6	0	0	0	8	0
1500026H17Rik	0	0	0	1	9	1	0	0	0	1	0
1500035N22Rik	0	0	0	0	0	0	0	0	0	0	0
1520401A03Rik	1	1	10	0	0	15	3	1	4	4	4
1600002D24Rik	0	0	0	0	0	0	0	0	0	0	0
1600002H07Rik	146	166	171	81	92	141	169	45	103	110	226
1600002K03Rik	121	94	210	93	131	111	191	298	59	130	131
1600010M07Rik	0	2	0	0	0	0	0	0	0	0	0
1600012H06Rik	445	289	327	204	405	336	201	58	450	544	474
1600012P17Rik	0	0	0	0	0	0	0	0	0	0	0
1600014C10Rik	153	143	141	123	268	382	184	55	157	363	262
1600014C23Rik	0	0	0	1	1	3	1	4	0	1	1
1600015I10Rik	0	0	0	0	0	0	0	0	0	0	0
1600017P15Rik	1	1	1	0	1	3	0	0	0	0	0
1600019K03Rik	0	0	0	0	0	0	0	2	2	0	3
1600020E01Rik	95	118	157	127	286	180	132	90	128	104	75
1600023N17Rik	4	5	10	0	12	2	1	4	2	2	6
1600025M17Rik	0	0	0	2	0	0	0	1	0	1	4
1600029O15Rik	0	0	0	0	0	0	0	0	0	0	0
1700001C02Rik	0	0	0	0	0	0	0	0	0	0	0
1700001C19Rik	0	0	0	6	1	2	0	4	5	0	1
1700001D01Rik	0	0	0	0	0	0	0	0	0	0	0
1700001F09Rik	0	0	0	0	0	0	0	0	0	0	0
1700001G01Rik	0	0	0	0	0	0	0	0	0	0	0
1700001G11Rik	6	4	7	0	0	4	7	8	1	10	7
1700001G17Rik	9	3	8	0	0	11	3	5	0	4	14
1700001J03Rik	0	0	3	2	1	9	0	0	8	0	0
1700001J04Rik	0	0	0	0	0	0	0	0	0	0	0
1700001J11Rik	0	0	0	1	0	0	0	0	0	2	0
1700001K19Rik	0	0	1	0	0	0	0	0	0	0	0
1700001L05Rik	2	11	11	22	4	14	11	11	36	3	5
1700001L19Rik	1	0	1	2	2	14	1	0	0	0	3
1700001N15Rik	0	0	0	0	0	0	0	0	0	0	0
1700001O22Rik	0	2	4	1	12	6	4	8	0	7	3
1700001P01Rik	1	0	2	2	1	0	2	1	2	2	1
1700003C15Rik	0	0	0	0	0	0	0	0	0	0	0
1700003D09Rik	0	0	0	0	0	0	0	0	0	0	0
1700003E16Rik	15	17	36	9	15	16	34	48	13	24	30
1700003E24Rik	0	0	0	0	0	0	0	0	0	0	0
1700003F12Rik	9	30	71	22	28	170	40	178	34	61	765
1700003G13Rik	0	0	0	0	0	0	0	0	0	0	0
1700003G18Rik	0	2	1	0	1	0	0	0	0	0	3
1700003H04Rik	0	0	0	0	0	0	0	0	0	0	0
1700003I22Rik	0	0	0	0	0	0	0	0	0	0	0
1700003L19Rik	0	0	0	0	0	0	0	0	0	0	0
1700003M02Rik	0	0	0	0	2	0	0	0	0	0	0
1700003M07Rik	0	0	0	0	0	0	0	0	0	2	0
1700003N22Rik	1	1	3	0	0	1	2	0	0	0	0
1700003P14Rik	0	0	0	0	0	0	0	0	0	0	0
1700006A11Rik	0	0	0	0	0	0	0	0	0	0	0
1700006E09Rik	0	0	0	0	0	0	0	0	0	0	0
1700006F04Rik	0	0	0	0	0	0	0	0	0	0	0
1700006H21Rik	0	0	1	0	0	0	0	0	0	0	0
1700006J14Rik	9	17	12	1	2	0	1	2	3	1	0
1700006P03Rik	0	0	0	0	0	0	0	0	0	0	0
1700007B14Rik	0	0	0	0	1	0	0	0	0	0	0
1700007E05Rik	0	0	0	0	0	0	0	0	0	0	0
1700007F19Rik	0	0	0	0	0	0	0	0	0	0	0
1700007G11Rik	3	0	0	2	1	2	1	0	0	0	0
1700007J10Rik	3	8	5	2	1	3	0	0	1	2	1
1700007K09Rik	7	0	2	14	3	7	3	8	12	8	4
1700007K13Rik	0	0	3	0	13	1	2	4	1	2	0
1700007L15Rik	10	14	67	9	7	15	43	6	20	35	11
1700007M16Rik	0	0	0	0	0	0	0	0	0	0	0
1700007P06Rik	0	0	0	0	0	0	0	0	0	0	1
1700008A23Rik	0	0	0	0	0	2	0	0	1	0	0
1700008B11Rik	3	0	0	0	0	3	0	0	2	0	0
1700008H02Rik	0	0	0	0	0	0	0	0	0	0	0
1700008J07Rik	42	27	45	5	9	23	57	28	7	37	54
1700008K24Rik	0	0	0	0	0	0	0	0	0	0	0
1700008O03Rik	2	0	4	0	0	2	1	1	0	2	1
1700008P02Rik	0	0	0	0	0	0	0	0	0	0	0
1700009C05Rik	0	0	0	0	0	0	0	0	0	0	0
1700009J07Rik	0	0	0	0	0	0	0	0	0	0	0
1700009N14Rik	1	0	0	0	0	2	0	0	0	0	61
1700010B08Rik	0	0	0	1	0	1	1	0	0	0	1
1700010B13Rik	0	0	0	0	0	0	1	0	0	0	0
1700010D01Rik	0	0	0	0	0	0	0	0	0	0	0
1700010H22Rik	0	0	0	0	0	0	0	0	0	0	0
1700010I02Rik	0	0	0	0	0	0	0	0	0	0	0
1700010I14Rik	2	0	1	1	15	46	1	0	0	67	3
1700010J16Rik	0	0	0	0	0	0	0	0	0	0	0
1700010K23Rik	0	0	0	1	5	1	1	0	1	0	0
1700010K24Rik	1	0	0	0	0	2	3	1	0	1	0
1700010L04Rik	0	0	0	0	0	0	0	0	0	0	0
1700010N08Rik	0	0	0	0	0	0	0	0	0	0	0
1700011A15Rik	0	0	0	0	0	0	0	0	0	0	0
1700011B04Rik	0	0	0	0	0	0	0	0	0	0	0
1700011E24Rik	0	1	0	0	1	1	0	2	2	3	33
1700011H14Rik	0	0	0	0	0	0	0	0	0	0	0
1700011I03Rik	0	0	0	0	0	0	1	0	0	0	0
1700011L22Rik	0	0	3	1	0	0	0	0	0	0	4
1700011M02Rik	0	0	0	0	0	0	0	0	0	0	0
1700012A03Rik	0	0	0	0	0	0	0	0	0	0	0
1700012B07Rik	0	0	0	0	0	3	0	1	0	0	0
1700012B09Rik	6	432	301	19	359	125	263	2	0	35	0
1700012C08Rik	0	0	0	0	0	0	0	0	0	0	0
1700012C14Rik	2	0	0	0	0	0	0	1	0	0	0
1700012D16Rik	0	0	0	0	0	0	0	0	0	0	0
1700012E03Rik	0	0	0	0	0	0	0	0	0	0	0
1700012I11Rik	0	0	0	0	0	0	0	0	0	0	0
1700012J22Rik	0	0	0	0	0	0	0	0	0	0	0
1700012L04Rik	0	0	0	0	2	0	0	0	0	0	0
1700012P22Rik	0	0	0	0	0	0	0	0	0	0	0
1700013A02Rik	0	0	0	0	0	0	0	0	0	0	0
1700013D24Rik	0	0	0	0	0	0	0	0	0	0	0
1700013F07Rik	0	0	1	2	2	18	7	0	4	0	0
1700013G24Rik	0	1	0	0	0	2	0	0	0	0	0
1700013H16Rik	0	0	0	0	0	4	0	0	0	0	0
1700013M08Rik	0	0	0	0	0	0	0	0	0	0	0
1700013N06Rik	0	0	0	0	0	0	0	0	0	0	0
1700014D04Rik	0	0	0	0	0	0	1	0	1	1	1
1700014F14Rik	0	0	0	0	0	0	0	0	0	0	0
1700015C17Rik	0	0	0	0	0	0	0	0	0	0	0
1700015E13Rik	0	0	0	0	0	0	0	0	0	0	0
1700015F17Rik	5	0	0	3	0	5	4	0	1	0	5
1700015G11Rik	0	0	0	0	0	0	0	2	0	0	0
1700015O11Rik	0	0	0	0	0	0	0	0	0	0	0
1700016A09Rik	0	2	0	0	0	0	0	0	1	4	0
1700016C15Rik	1	12	0	0	1	7	1	0	0	37	2
1700016D06Rik	0	0	0	0	0	0	0	0	0	0	0
1700016D08Rik	0	0	0	0	0	0	0	0	0	0	0
1700016F12Rik	0	0	0	0	0	0	0	0	0	0	0
1700016G14Rik	0	0	0	0	0	0	0	0	0	0	3
1700016G22Rik	0	0	0	0	0	1	0	0	0	2	0
1700016H13Rik	0	0	0	0	2	0	0	0	0	0	0
1700016K19Rik	0	0	0	0	2	1	0	2	0	0	0
1700016L21Rik	0	0	0	0	0	0	0	0	0	0	0
1700016P03Rik	3	0	1	0	6	11	0	13	0	0	0
1700016P04Rik	0	0	0	0	0	0	0	0	0	0	0
1700017B05Rik	1981	1692	1638	1363	1900	2328	1682	1151	1510	1982	896
1700017D01Rik	0	0	0	0	0	0	0	0	0	0	0
1700017G19Rik	0	0	0	0	0	0	0	0	0	0	0
1700017I07Rik	0	0	0	0	0	0	0	0	0	0	0
1700017J07Rik	0	0	0	0	0	0	0	0	0	0	0
1700017L05Rik	0	0	0	0	0	0	0	0	0	0	0
1700017N19Rik	0	0	0	0	0	0	0	0	0	0	0
1700018A04Rik	0	1	1	0	0	0	0	0	0	0	2
1700018A14Rik	0	0	0	0	0	1	0	0	0	0	0
1700018B08Rik	4	0	0	5	2	2	1	0	4	0	0
1700018B24Rik	0	0	0	0	0	0	0	0	0	0	0
1700018C11Rik	0	0	0	0	0	0	0	0	0	0	0
1700018F24Rik	0	0	0	0	0	0	0	0	0	0	0
1700018L02Rik	2	3	6	0	2	3	0	0	0	9	5
1700018M17Rik	0	0	1	0	0	0	2	0	0	0	0
1700019A02Rik	0	0	0	0	0	0	0	0	1	0	0
1700019B03Rik	2	0	0	10	0	7	0	0	11	1	0
1700019B21Rik	0	0	0	2	3	8	0	0	0	1	6
1700019D03Rik	0	0	1	1	1	0	3	0	0	0	0
1700019E08Rik	0	0	0	0	0	0	0	0	0	0	0
1700019G17Rik	1	5	3	13	2	21	2	6	46	15	5
1700019G24Rik	0	0	0	0	0	0	0	0	0	0	0
1700019L03Rik	0	0	5	0	3	8	0	1	3	1	4
1700019M22Rik	0	0	0	0	0	0	0	0	0	0	0
1700019N19Rik	0	0	0	0	0	0	0	0	0	0	1
1700019O17Rik	0	0	0	0	0	0	0	0	0	0	0
1700019P21Rik	0	0	0	0	0	0	0	0	0	0	0
1700020A23Rik	0	0	0	0	0	0	0	0	0	0	0
1700020D05Rik	1	1	0	7	7	9	0	0	13	0	24
1700020G17Rik	1	0	1	0	0	0	0	0	0	0	0
1700020I14Rik	890	806	688	675	795	864	670	497	1266	1295	659
1700020L24Rik	2	3	7	1	1	7	5	1	0	5	1
1700020M21Rik	0	0	0	0	0	0	0	0	0	0	0
1700020N01Rik	0	0	0	0	1	0	0	0	0	0	0
1700020N15Rik	0	0	0	0	0	0	0	0	0	0	0
1700020N18Rik	0	0	0	0	0	1	0	0	0	0	0
1700021A07Rik	0	0	0	0	0	0	0	0	0	0	0
1700021F05Rik	310	344	480	263	595	779	495	1160	290	409	381
1700021F07Rik	0	0	0	0	0	0	0	0	0	0	0
1700021F13Rik	0	0	0	0	0	0	0	0	0	0	0
1700021J08Rik	1	0	0	0	1	0	0	0	0	2	1
1700021K19Rik	651	517	538	703	1458	556	458	229	1000	817	420
1700021L23Rik	0	0	0	0	0	1	0	0	0	0	0
1700021N21Rik	0	0	0	0	1	2	0	0	0	0	0
1700021P04Rik	0	0	0	0	0	0	0	0	0	0	0
1700022A21Rik	0	0	0	0	0	0	0	0	0	0	0
1700022A22Rik	0	0	0	0	0	1	0	0	0	0	0
1700022E09Rik	0	0	0	0	0	0	0	0	0	0	0
1700022F17Rik	0	0	0	0	0	0	0	0	0	0	0
1700022H16Rik	0	0	0	0	0	0	0	0	1	0	1
1700022I11Rik	16	17	21	0	5	2	7	10	3	2	33
1700022N22Rik	0	0	3	1	1	1	0	0	0	4	3
1700023C21Rik	0	0	0	0	0	0	0	0	0	0	0
1700023F02Rik	0	0	0	0	0	0	0	0	0	1	0
1700023F06Rik	0	0	0	0	0	2	0	0	0	0	0
1700023G09Rik	2	0	0	0	0	0	0	0	0	0	0
1700023H06Rik	1	0	0	0	0	0	0	0	0	0	0
1700024B05Rik	0	0	0	0	0	0	0	0	0	0	0
1700024B18Rik	0	2	0	0	0	0	4	0	0	0	0
1700024G13Rik	0	0	0	0	0	0	0	0	0	0	0
1700024J04Rik	0	0	0	0	746	0	0	0	0	0	0
1700024P04Rik	0	0	0	0	0	0	0	0	0	0	0
1700024P16Rik	76	65	107	33	23	19	61	2	17	87	79
1700025A08Rik	0	0	0	0	0	0	0	0	0	0	0
1700025B11Rik	0	0	0	0	0	0	0	0	0	0	0
1700025C18Rik	0	0	0	0	0	0	0	0	0	0	0
1700025D23Rik	0	0	0	0	0	0	0	0	0	0	0
1700025F22Rik	0	0	0	0	0	0	0	0	0	0	0
1700025F24Rik	0	0	0	0	0	0	0	0	0	0	0
1700025G04Rik	771	357	343	195	1044	415	299	266	74	358	344
1700025H01Rik	0	0	0	0	0	0	0	0	0	1	0
1700025K24Rik	0	0	0	0	0	0	0	0	0	0	0
1700025M24Rik	0	0	0	0	0	0	0	0	0	0	0
1700025N21Rik	0	0	0	0	0	0	0	0	0	0	0
1700025N23Rik	0	0	1	2	0	1	0	0	7	5	0
1700025O08Rik	0	0	0	0	0	0	0	0	0	0	0
1700026D08Rik	0	1	2	2	1	3	19	0	0	1	41
1700026D11Rik	0	0	0	0	0	0	0	0	0	0	0
1700026F02Rik	0	0	0	0	0	0	0	0	0	0	0
1700026J12Rik	0	0	0	0	0	0	0	0	0	0	0
1700026J14Rik	0	0	0	0	0	0	0	0	0	1	0
1700026L06Rik	0	5	0	3	5	18	13	10	1	1	3
1700027A07Rik	0	0	0	0	0	0	0	0	0	0	0
1700027A15Rik	0	0	0	0	0	2	0	0	1	0	0
1700027F09Rik	0	0	0	0	0	0	0	0	0	0	0
1700027H10Rik	0	0	0	0	0	0	0	0	0	0	0
1700027I24Rik	0	0	0	0	0	0	0	0	0	0	0
1700027J19Rik	77	64	11	8	16	286	29	76	46	2	24
1700028B04Rik	0	0	0	0	0	0	0	0	0	0	0
1700028D13Rik	0	0	0	0	0	0	0	0	0	0	0
1700028E10Rik	8	11	14	7	2	11	9	5	12	1	3
1700028I16Rik	0	0	2	2	5	0	1	0	4	3	0
1700028J19Rik	5	6	9	6	10	7	6	5	6	6	10
1700028K03Rik	0	0	0	0	0	0	0	7	1	0	0
1700028M03Rik	0	0	0	0	0	0	0	0	0	0	0
1700028N14Rik	0	0	2	0	1	1	2	0	0	2	0
1700028P14Rik	0	0	0	0	0	0	0	0	0	0	0
1700028P15Rik	0	0	0	0	0	0	0	0	0	0	0
1700029B22Rik	0	0	0	0	0	0	0	0	0	0	0
1700029B24Rik	0	0	0	0	0	0	0	0	0	0	0
1700029E06Rik	0	0	0	0	0	0	0	0	0	0	0
1700029F12Rik	0	0	0	0	0	0	0	0	0	0	0
1700029H14Rik	1	1	2	7	0	4	1	11	10	2	1
1700029I15Rik	4	5	10	9	16	12	7	1	9	13	12
1700029J03Rik	0	0	0	0	0	0	0	0	0	0	0
1700029J07Rik	2	8	18	3	30	66	7	10	15	6	7
1700029M03Rik	0	0	0	0	0	0	0	0	0	0	0
1700029M20Rik	0	0	0	0	0	0	0	0	0	0	0
1700029N11Rik	0	0	0	0	0	0	0	0	0	0	0
1700029P11Rik	0	0	0	0	0	0	0	0	0	0	0
1700030A11Rik	0	0	0	0	0	0	0	0	0	0	0
1700030C10Rik	0	0	0	0	0	0	0	0	0	0	28
1700030C12Rik	0	1	4	0	0	3	0	2	0	0	1
1700030C14Rik	0	0	0	1	0	0	0	1	0	1	1
1700030F04Rik	0	0	0	0	0	0	0	0	0	0	0
1700030I03Rik	0	0	0	0	0	0	0	0	0	0	0
1700030J22Rik	20	24	22	7	4	16	16	18	8	16	12
1700030K09Rik	135	167	198	139	128	180	248	130	140	215	196
1700030L20Rik	0	0	0	0	0	0	0	0	0	0	0
1700030M09Rik	0	0	0	0	1	0	0	0	0	0	0
1700030N03Rik	0	0	0	0	0	0	0	0	0	0	0
1700030N18Rik	0	0	0	0	0	0	0	0	0	0	0
1700030O20Rik	0	0	0	0	0	0	0	0	0	0	0
1700031A10Rik	0	0	0	0	0	0	0	1	0	0	2
1700031F05Rik	0	0	0	0	0	0	0	0	0	0	0
1700031F10Rik	0	0	0	0	0	0	0	0	0	0	0
1700031L13Rik	0	0	0	0	0	0	0	0	0	0	0
1700031M16Rik	0	0	0	0	0	0	0	0	0	0	0
1700031P21Rik	0	0	0	0	0	0	0	4	0	1	0
1700034B16Rik	0	0	0	0	0	0	0	0	0	0	0
1700034E13Rik	0	0	0	0	0	0	0	0	2	0	3
1700034G24Rik	0	0	0	0	0	0	0	0	0	0	0
1700034H15Rik	4	2	3	6	9	9	1	6	8	4	0
1700034I23Rik	0	0	0	0	0	0	0	0	0	0	0
1700034J04Rik	0	0	0	0	0	0	0	0	0	0	0
1700034J05Rik	0	0	0	0	0	0	0	0	0	0	0
1700034K08Rik	0	0	0	0	0	0	0	0	0	0	0
1700034O15Rik	0	0	0	0	0	0	0	0	0	0	0
1700034P13Rik	3	1	2	3	1	0	1	1	2	2	2
1700036A12Rik	0	0	1	0	0	0	0	0	0	0	0
1700036G14Rik	0	0	0	0	0	0	0	0	0	0	0
1700036O09Rik	0	0	0	0	0	0	0	0	0	0	0
1700037C06Rik	0	0	0	0	0	0	0	0	0	0	0
1700037C18Rik	34	54	84	7	7	34	74	181	10	49	72
1700037F24Rik	0	0	0	0	0	0	0	0	0	0	0
1700037H04Rik	1174	1124	1670	659	1456	1200	1544	1472	500	841	1435
1700039E15Rik	0	0	0	0	0	0	0	0	0	0	0
1700039E22Rik	0	0	0	0	0	0	0	0	0	0	0
1700039I01Rik	0	0	0	0	0	0	0	0	0	0	0
1700039M10Rik	0	0	0	0	0	0	0	0	0	0	0
1700039M15Rik	0	0	0	0	0	0	0	0	0	0	0
1700040D17Rik	0	0	0	0	0	0	0	0	0	0	0
1700040F15Rik	0	0	0	0	0	0	0	0	0	0	0
1700040F17Rik	0	0	0	0	0	0	0	0	0	0	0
1700040K01Rik	0	0	0	0	0	0	0	0	0	0	0
1700040L02Rik	0	0	2	0	0	0	0	0	0	0	0
1700041C23Rik	0	0	0	0	0	0	0	0	1	0	0
1700041G16Rik	1	0	0	0	0	0	0	1	0	2	1
1700041M05Rik	0	0	0	0	0	0	0	0	0	0	0
1700041M19Rik	0	0	0	0	0	0	0	0	0	0	0
1700042D02Rik	0	0	0	0	0	0	0	0	0	0	0
1700042G07Rik	0	0	0	0	0	0	0	0	0	0	0
1700042G15Rik	0	0	0	0	0	0	0	0	0	0	0
1700042O10Rik	0	0	0	0	0	0	0	0	0	0	0
1700044C05Rik	0	0	0	0	0	0	0	0	0	0	0
1700044K03Rik	0	0	0	0	0	0	0	0	0	0	0
1700045H11Rik	0	0	0	1	1	0	0	0	0	0	0
1700045I11Rik	0	0	0	0	0	0	0	0	0	0	0
1700046C09Rik	0	0	0	0	0	0	0	0	0	0	0
1700047A11Rik	0	0	0	0	0	0	0	0	0	0	0
1700047F07Rik	0	0	0	0	0	0	0	0	0	0	0
1700047G03Rik	0	0	0	0	0	0	0	0	0	0	0
1700047I17Rik2	0	0	0	0	0	0	0	0	0	0	0
1700047K16Rik	1	6	3	6	2	3	3	1	2	0	1
1700047L14Rik	0	0	0	0	0	0	0	0	0	0	0
1700047M11Rik	0	0	0	0	0	0	0	0	0	0	0
1700047N06Rik	0	0	0	0	0	0	0	0	0	0	0
1700048F04Rik	0	0	0	0	0	0	0	0	0	0	0
1700048M11Rik	0	0	0	0	0	0	0	0	0	0	0
1700048O20Rik	45	0	60	36	37	38	38	81	63	3	46
1700049E15Rik	0	0	0	0	0	0	0	0	0	0	0
1700049E17Rik1	0	0	3	1	0	1	0	0	0	0	0
1700049E17Rik2	0	0	0	0	0	0	0	0	0	0	0
1700049E22Rik	0	0	0	0	0	0	0	0	0	0	0
1700049G17Rik	47	37	29	33	27	72	30	13	87	45	8
1700049J03Rik	0	0	0	0	0	0	0	0	0	0	0
1700049L16Rik	0	0	0	0	0	0	0	0	0	0	0
1700051A21Rik	0	0	0	0	0	0	0	0	0	0	0
1700051O22Rik	1	0	1	0	1	0	0	0	0	0	0
1700052I22Rik	0	0	0	0	0	0	0	0	0	0	0
1700052K11Rik	178	138	220	59	34	105	160	130	96	211	75
1700054A03Rik	0	0	1	0	0	0	0	0	0	0	0
1700054K02Rik	0	0	0	0	0	0	0	0	0	0	0
1700054K19Rik	0	0	0	0	0	0	0	0	0	0	0
1700054M17Rik	0	0	0	0	0	0	0	0	0	0	0
1700054O19Rik	0	0	0	0	0	0	0	33	1	2	0
1700055C04Rik	0	0	0	0	0	0	0	0	0	0	0
1700055D18Rik	6	7	11	2	0	9	9	2	3	6	10
1700056E22Rik	11	31	39	6	9	40	33	33	7	32	29
1700056N10Rik	11	9	8	5	30	6	3	7	5	9	6
1700057G04Rik	1	0	0	0	2	1	0	1	0	0	2
1700057H15Rik	0	0	0	0	0	1	0	0	0	0	0
1700057H21Rik	0	0	0	2	0	0	1	0	1	1	0
1700058P15Rik	0	0	1	0	2	0	0	0	0	0	0
1700060C16Rik	0	0	0	0	0	0	0	0	0	0	0
1700060C20Rik	0	0	0	0	0	3	0	0	0	0	0
1700060J05Rik	1	0	1	0	0	0	0	0	0	0	0
1700060O08Rik	0	0	0	0	0	0	0	0	0	0	0
1700061E17Rik	0	0	0	0	0	0	0	0	0	0	0
1700061E18Rik	0	0	0	0	0	0	0	0	0	0	0
1700061F12Rik	0	0	0	0	0	0	0	0	0	0	0
1700061G19Rik	0	0	0	0	3	0	0	5	3	0	0
1700061H18Rik	0	0	0	0	0	0	0	0	0	0	0
1700061I17Rik	2	0	2	1	0	1	2	0	0	0	0
1700061J23Rik	0	0	0	0	0	0	0	0	0	0	0
1700063A18Rik	0	0	0	0	0	0	0	0	0	0	0
1700063D05Rik	0	0	0	0	3	1	0	1	0	0	0
1700063H04Rik	0	0	0	0	0	0	0	0	0	0	0
1700063H06Rik	0	0	0	0	0	0	0	0	0	0	0
1700063I16Rik	0	0	0	0	0	0	0	0	0	0	0
1700063K16Rik	0	0	0	0	0	0	0	0	0	0	0
1700063O14Rik	0	0	0	0	0	0	0	0	0	0	0
1700064H15Rik	1	0	0	0	0	0	0	0	0	0	0
1700064J06Rik	0	0	0	0	0	0	0	0	0	0	0
1700064M15Rik	0	0	0	0	0	0	0	0	0	0	0
1700065D16Rik	4	0	1	0	1	1	2	0	0	1	1
1700065I16Rik	0	0	0	0	0	0	0	0	0	0	0
1700065J11Rik	0	0	0	0	0	0	0	0	0	0	0
1700065J18Rik	0	0	0	0	0	0	0	0	0	0	0
1700065O20Rik	0	0	1	0	0	0	0	0	0	0	0
1700066B17Rik	0	0	0	0	0	0	0	0	0	0	0
1700066B19Rik	0	0	2	4	0	2	0	7	0	1	5
1700066C05Rik	0	0	0	0	0	0	0	0	0	0	0
1700066J03Rik	0	0	0	0	0	0	0	0	0	0	0
1700066M21Rik	144	159	134	81	87	219	135	40	123	90	91
1700066N21Rik	0	0	0	0	0	0	0	0	0	0	0
1700066O22Rik	0	0	0	1	0	2	2	0	0	3	6
1700067G17Rik	0	0	0	0	0	0	0	0	0	0	0
1700067K01Rik	1	2	2	0	0	1	3	3	1	1	3
1700067P10Rik	0	0	0	0	0	0	0	0	0	0	0
1700069B07Rik	0	2	0	0	0	0	0	0	3	0	0
1700069L16Rik	0	0	0	0	0	0	0	0	0	0	0
1700071G01Rik	0	0	0	0	0	0	0	0	0	0	0
1700071K01Rik	0	0	0	0	0	1	0	0	0	0	0
1700071M16Rik	0	7	0	0	0	0	0	0	0	0	0
1700072B07Rik	0	0	0	0	0	0	0	0	0	0	0
1700072G22Rik	0	0	0	1	2	0	0	0	0	0	0
1700073E17Rik	0	0	0	0	0	0	0	0	0	0	0
1700074A21Rik	0	0	0	0	0	0	0	0	0	0	0
1700074H08Rik	0	0	0	0	0	0	0	0	1	0	0
1700074P13Rik	0	0	0	0	0	0	0	0	0	0	0
1700080E11Rik	0	0	0	0	0	0	0	0	0	0	0
1700080G11Rik	0	0	0	0	0	0	0	0	0	0	0
1700080N15Rik	0	0	0	0	0	0	0	0	0	0	0
1700080O16Rik	0	0	0	0	0	0	0	0	0	0	0
1700081H04Rik	0	0	0	0	0	0	0	0	0	0	0
1700082M22Rik	0	0	0	0	0	0	0	0	0	0	0
1700083H02Rik	0	0	0	0	0	0	0	0	0	0	0
1700084C01Rik	0	0	0	0	0	0	0	0	0	0	0
1700084C06Rik	7	0	15	5	1	9	10	3	6	5	2
1700084E18Rik	8	3	7	1	25	7	6	7	9	10	19
1700084F23Rik	0	0	0	0	0	0	0	0	0	0	0
1700084J12Rik	0	0	0	0	1	0	2	0	0	2	0
1700084M14Rik	0	0	0	0	0	0	0	0	0	0	0
1700085C21Rik	0	0	0	0	0	0	0	0	0	0	0
1700086D15Rik	0	0	0	0	0	0	0	0	0	0	0
1700086L19Rik	0	0	1	0	1	0	0	0	0	0	0
1700086O06Rik	52	93	121	27	11	106	116	70	58	178	120
1700086P04Rik	0	0	6	3	8	11	1	12	8	7	11
1700087M22Rik	0	0	0	0	0	0	0	0	0	0	0
1700088E04Rik	11	20	55	20	39	113	46	16	30	21	27
1700091H14Rik	0	0	0	0	0	0	0	0	0	0	0
1700092C02Rik	0	0	0	0	0	0	0	0	0	0	0
1700092C10Rik	0	0	0	0	0	0	0	0	0	0	2
1700092C17Rik	0	0	0	0	0	0	0	0	0	0	0
1700092E19Rik	0	0	0	0	0	0	0	0	0	0	0
1700092K14Rik	0	0	0	0	0	0	0	0	0	0	0
1700092M07Rik	1	0	0	9	9	4	2	4	5	2	6
1700093J21Rik	4	0	0	0	0	0	2	3	1	2	0
1700093K21Rik	0	1	2	0	0	2	1	3	5	0	0
1700094J05Rik	2	1	0	7	0	0	0	3	0	0	0
1700095A13Rik	0	0	0	0	0	0	0	0	0	0	0
1700095A21Rik	0	0	0	0	0	0	0	0	0	0	0
1700095B10Rik	0	0	0	0	0	0	0	0	0	0	0
1700095J03Rik	0	0	0	0	3	0	2	0	0	0	0
1700095J07Rik	0	0	0	0	0	0	0	0	0	0	0
1700095J12Rik	0	0	0	0	0	0	0	0	0	0	0
1700096J18Rik	0	0	0	0	0	0	0	0	0	0	0
1700096K18Rik	14	16	15	9	12	7	30	6	14	33	36
1700097N02Rik	0	0	0	0	0	0	0	0	0	0	0
1700099I09Rik	0	0	0	0	0	0	0	0	1	0	0
1700100L14Rik	0	0	0	0	0	0	0	0	0	0	0
1700101E01Rik	0	3	9	0	1	11	1	0	0	0	2
1700101I11Rik	4	13	8	3	4	4	13	6	0	8	9
1700101I19Rik	0	0	0	0	0	0	0	0	0	0	0
1700101O22Rik	0	0	0	0	0	0	0	0	0	0	0
1700102P08Rik	4	1	2	9	5	19	4	5	9	3	2
1700104B16Rik	0	0	1	0	1	0	0	0	0	2	0
1700105P06Rik	3	3	0	0	0	1	3	0	2	1	2
1700108F19Rik	1	4	3	1	1	4	2	0	4	4	4
1700108J01Rik	0	0	0	0	0	0	0	0	0	0	0
1700108N11Rik	0	0	0	0	0	0	0	0	0	0	0
1700109G14Rik	0	0	0	0	0	3	0	1	0	0	0
1700109G15Rik	0	0	0	0	0	0	0	0	0	0	0
1700109H08Rik	60	51	24	52	66	39	17	32	67	13	10
1700109I08Rik	0	0	0	0	0	0	0	0	0	0	0
1700109K24Rik	0	0	0	0	0	0	0	0	0	0	0
1700110C19Rik	0	3	0	0	4	1	2	0	3	0	0
1700110I01Rik	0	0	0	0	0	0	0	0	0	0	0
1700110I07Rik	0	1	0	0	0	0	0	0	0	0	0
1700110K17Rik	0	0	0	0	1	1	0	0	0	0	0
1700111E14Rik	0	0	0	0	0	0	0	0	0	0	0
1700111N16Rik	0	0	0	0	0	0	0	0	0	0	0
1700112D23Rik	0	2	0	0	1	1	0	0	0	1	9
1700112E06Rik	0	0	0	1	0	0	0	0	0	0	56
1700112H15Rik	0	8	1	0	0	0	2	0	0	0	1
1700112J05Rik	0	0	0	0	0	0	0	0	0	0	0
1700112J16Rik	1	1	0	0	0	0	0	4	0	1	0
1700112K13Rik	0	0	0	0	0	0	0	0	0	0	0
1700113A16Rik	8	15	14	0	2	10	13	8	3	1	5
1700113B19Rik	0	0	0	0	0	0	0	0	0	0	0
1700113H08Rik	0	0	0	0	0	0	0	0	0	0	0
1700116B05Rik	0	0	0	0	0	0	0	0	0	0	0
1700119H24Rik	1	0	0	0	0	0	0	0	0	0	0
1700119I11Rik	0	0	0	0	0	0	0	0	0	0	0
1700120B22Rik	0	0	0	0	0	0	0	0	0	0	0
1700120C14Rik	5	5	21	26	15	24	14	101	34	21	42
1700120C18Rik	0	0	0	0	0	0	0	0	0	0	0
1700120E14Rik	0	0	0	0	0	0	0	0	0	0	0
1700120G07Rik	0	0	2	0	0	0	0	0	0	0	0
1700120G11Rik	0	0	0	0	0	0	0	0	0	0	0
1700120K04Rik	1	0	0	0	0	3	0	0	0	0	0
1700120O09Rik	0	0	0	0	0	0	0	0	0	0	0
1700121C08Rik	0	0	0	0	0	3	0	0	0	0	0
1700121L03Rik	0	0	0	0	0	0	0	0	0	0	1
1700121L16Rik	0	0	0	0	0	0	0	0	0	0	0
1700121N20Rik	0	0	0	0	0	0	0	0	0	0	0
1700122D07Rik	0	0	0	0	0	0	0	0	0	0	0
1700122E12Rik	0	3	5	0	0	1	0	0	0	0	1
1700122O11Rik	0	0	0	0	0	0	0	0	0	0	0
1700123I01Rik	0	0	0	0	0	2	0	0	0	1	0
1700123K08Rik	0	0	0	0	0	0	0	0	0	0	1
1700123L14Rik	0	0	0	0	0	0	0	0	0	0	0
1700123M08Rik	12	11	32	5	34	20	33	17	21	14	23
1700123O12Rik	0	0	0	0	0	0	0	0	0	0	0
1700123O20Rik	486	373	429	587	466	508	547	143	642	579	404
1700123O21Rik	0	0	0	0	0	0	0	0	0	0	0
1700124L16Rik	3	2	7	1	12	9	3	4	6	10	6
1700125G02Rik	0	0	0	0	0	0	0	0	0	0	0
1700125G22Rik	0	0	0	0	0	0	0	0	0	0	0
1700125H03Rik	0	0	0	0	0	0	0	0	0	0	0
1700125H20Rik	0	0	2	1	0	3	0	0	0	0	1
1700126A01Rik	0	0	0	0	0	0	0	0	0	0	0
1700126H18Rik	0	0	0	0	0	0	0	0	0	0	0
1700128A07Rik	0	0	0	0	0	0	0	0	0	0	0
1700128E19Rik	0	0	0	0	0	0	0	0	0	0	0
1700128F08Rik	0	0	0	0	0	0	1	0	0	0	0
1700129C05Rik	0	0	0	0	0	0	0	0	0	0	0
1700129L04Rik	0	0	0	0	0	0	0	0	0	0	0
1810006J02Rik	0	0	0	0	0	0	0	0	0	0	0
1810007C17Rik	1	0	0	0	0	0	0	2	0	0	0
1810007D17Rik	0	0	0	0	0	0	0	0	0	0	0
1810008B01Rik	1	1	0	0	0	0	0	1	0	0	0
1810008I18Rik	0	0	0	0	0	0	0	0	1	3	0
1810009A15Rik	3	1	1	7	9	5	2	0	1	3	2
1810009J06Rik	0	0	0	0	0	0	0	0	0	0	0
1810010H24Rik	3	11	9	5	12	17	23	5	5	20	11
1810010K12Rik	0	0	0	0	0	0	0	0	0	0	0
1810011H11Rik	0	0	0	0	0	0	0	0	0	0	0
1810011O10Rik	168	158	343	531	1144	648	691	35	196	1114	31
1810012K08Rik	1	3	0	0	0	0	0	0	0	0	0
1810012K16Rik	0	3	0	0	0	2	0	0	1	5	3
1810013D15Rik	0	0	0	0	0	0	1	0	0	0	0
1810013L24Rik	1028	778	838	932	1713	965	605	203	1264	1009	452
1810014B01Rik	86	97	204	60	68	66	87	45	46	38	56
1810017P11Rik	0	0	0	0	0	0	0	0	0	0	0
1810018F18Rik	0	0	0	2	0	0	0	0	0	0	0
1810019D21Rik	0	0	2	6	0	0	2	12	0	5	13
1810019N24Rik	1	1	1	0	3	0	2	1	0	5	1
1810020O05Rik	0	0	0	5	0	3	0	0	1	0	0
1810021B22Rik	7	6	18	6	27	14	16	24	6	13	26
1810022K09Rik	619	540	598	517	679	731	622	520	520	643	622
1810024B03Rik	6	17	21	24	11	15	40	35	12	26	37
1810026B05Rik	292	238	260	276	410	200	304	52	344	306	118
1810026J23Rik	595	548	561	653	579	683	553	174	681	546	427
1810030O07Rik	662	510	608	559	532	729	663	180	643	669	547
1810032O08Rik	233	160	272	546	894	721	230	135	193	201	204
1810034E14Rik	44	66	93	8	6	11	97	64	21	68	54
1810037I17Rik	728	763	969	578	841	655	1025	371	666	877	779
1810041H14Rik	1	2	2	0	0	0	7	5	0	3	2
1810041L15Rik	0	0	0	0	0	102	0	0	0	0	0
1810043G02Rik	287	237	347	173	287	278	349	372	129	157	203
1810043H04Rik	202	215	254	120	137	218	260	444	117	189	237
1810044D09Rik	8	8	12	1	9	34	11	35	1	24	22
1810046K07Rik	0	0	0	0	0	0	0	0	0	0	0
1810049J17Rik	2	3	3	8	1	0	1	0	10	0	0
1810053B23Rik	0	0	0	0	0	0	0	0	0	0	0
1810055G02Rik	839	467	719	691	607	681	646	223	686	660	642
1810058I24Rik	686	683	1435	681	741	1329	1229	2362	948	1046	2085
1810059C17Rik	0	1	2	0	0	0	2	3	0	3	3
1810062G17Rik	24	44	39	1	7	24	39	9	5	12	25
1810062O18Rik	4	4	9	11	8	17	8	0	9	3	6
1810063I02Rik	0	0	0	0	0	0	0	0	0	0	0
1810064F22Rik	0	0	0	0	0	0	0	0	0	0	0
1810065E05Rik	0	0	0	0	0	0	0	0	0	0	0
2010001A14Rik	13	38	29	4	21	91	59	32	14	14	65
2010001E11Rik	0	0	0	0	0	0	0	0	0	0	0
2010001K21Rik	0	0	0	0	0	0	0	0	0	0	0
2010003K11Rik	0	0	0	0	0	2	0	0	0	0	0
2010005H15Rik	0	0	4	0	5	2	1	0	2	14	0
2010007H06Rik	1	6	12	2	11	4	12	0	0	6	1
2010009K17Rik	0	0	0	0	0	0	0	0	0	0	0
2010010A06Rik	0	0	0	0	0	0	0	0	0	0	0
2010013B24Rik	0	0	0	0	0	0	0	0	0	0	0
2010015M23Rik	10	6	6	2	38	17	18	8	4	20	20
2010016I18Rik	0	0	0	0	0	0	0	0	1	0	0
2010103J01Rik	0	0	0	0	0	0	0	0	0	0	0
2010106C02Rik	0	0	0	0	0	0	0	0	0	0	0
2010106E10Rik	0	0	0	0	0	2	0	0	0	0	0
2010107E04Rik	851	852	1442	508	740	1513	1086	1094	497	1465	613
2010107G12Rik	5	0	4	6	4	6	0	0	0	0	0
2010107G23Rik	3	9	4	8	7	14	3	0	1	76	0
2010109A12Rik	2	4	2	3	1	0	0	4	1	5	2
2010109I03Rik	0	0	0	0	1	0	0	0	1	0	0
2010110E17Rik	1	0	0	0	0	0	0	0	0	2	2
2010110G14Rik	0	0	0	0	0	0	0	0	0	0	0
2010110K18Rik	20	12	17	0	1	3	6	18	1	21	11
2010111I01Rik	1199	524	391	450	1210	872	395	1876	808	791	336
2010204K13Rik	156	96	85	97	145	256	125	349	81	130	72
2010300C02Rik	0	26	19	6	19	3	29	1	2	95	0
2010300F17Rik	129	60	22	93	103	73	5	44	190	1	22
2010308F09Rik	0	1	0	0	1	1	0	4	0	0	0
2010309G21Rik	0	0	0	0	0	0	0	0	0	0	0
2010310C07Rik	0	1	0	6	4	4	0	1	9	0	1
2010315B03Rik	95	82	77	115	76	127	110	21	216	100	36
2010320M18Rik	116	105	179	51	52	121	174	171	37	134	179
2010320O07Rik	0	0	0	0	0	0	0	0	0	1	0
2200002D01Rik	5	1738	185	138	152	63	537	905	348	2	263
2200002J24Rik	0	0	0	0	0	0	0	0	0	0	0
2210008F06Rik	16	17	18	5	40	9	17	20	4	10	13
2210010C04Rik	0	0	0	0	0	0	0	0	0	0	0
2210011C24Rik	0	39	2	0	5	0	33	1	0	4	4
2210011K15Rik	0	4	16	0	0	2	5	1	1	24	22
2210013O21Rik	190	274	323	229	995	727	370	417	207	727	633
2210016F16Rik	419	112	56	501	337	267	152	886	532	758	311
2210016L21Rik	303	452	564	361	564	599	672	985	484	848	1193
2210017I01Rik	0	0	0	0	0	0	0	0	0	0	0
2210018M11Rik	1159	839	1086	662	845	1021	697	2343	823	960	476
2210019I11Rik	0	0	0	0	0	1	0	0	0	0	0
2210404O09Rik	85	54	47	50	36	93	28	17	43	56	80
2210406O10Rik	7	18	14	2	13	11	8	5	5	15	9
2210407C18Rik	0	0	0	0	0	0	0	0	0	0	0
2210408F21Rik	21	30	53	24	61	35	83	172	44	85	137
2210408I21Rik	39	66	42	29	23	35	35	13	49	22	17
2210409E12Rik	0	0	0	0	0	0	0	0	0	0	0
2210411M09Rik	2	2	4	0	0	0	0	0	0	0	1
2210412B16Rik	3	1	8	0	4	2	1	4	0	2	4
2210414B05Rik	0	0	0	0	0	0	0	0	0	0	0
2210417A02Rik	0	0	0	0	1	0	1	8	0	9	0
2210418O10Rik	2	0	0	0	1	2	4	3	1	0	2
2210420H20Rik	0	0	0	0	0	0	0	0	0	0	0
2300002M23Rik	0	0	0	0	0	0	1	0	0	0	0
2300003K06Rik	0	0	0	0	0	0	0	0	0	0	0
2300005B03Rik	0	0	1	0	1	1	0	0	0	0	0
2300009A05Rik	161	104	128	158	407	169	125	94	150	118	80
2310001H17Rik	13	9	13	20	74	20	1	5	62	15	60
2310001K24Rik	0	0	0	0	0	0	0	0	1	0	0
2310002F09Rik	0	0	0	2	21	1	0	2	1	0	0
2310002L09Rik	0	0	0	0	0	0	0	0	0	0	0
2310003L06Rik	0	0	0	0	0	0	0	0	0	0	0
2310005A03Rik	0	0	0	0	0	0	0	0	0	2	0
2310005E17Rik	0	0	0	0	0	0	0	0	0	1	0
2310007B03Rik	0	0	0	0	0	0	0	0	0	0	0
2310008N11Rik	2	0	2	0	0	0	2	0	0	3	0
2310009A05Rik	78	96	156	82	78	91	80	92	105	147	61
2310009B15Rik	175	282	428	161	238	293	373	168	221	317	111
2310010G23Rik	15	12	18	23	14	25	27	26	13	18	26
2310010J17Rik	22	27	22	17	25	24	25	31	21	27	18
2310011J03Rik	512	473	1013	422	342	544	750	868	411	796	673
2310014F06Rik	0	2	2	0	0	0	1	1	1	11	8
2310015A10Rik	54	61	59	30	60	52	46	31	43	123	43
2310015D24Rik	2	0	1	0	0	0	0	0	0	0	0
2310015K22Rik	0	0	0	0	0	0	0	0	0	0	0
2310016D03Rik	0	0	0	0	0	0	0	0	0	0	0
2310016D23Rik	0	0	0	0	0	0	0	0	0	1	0
2310016G11Rik	0	0	0	0	0	0	0	0	0	0	0
2310020H05Rik	0	0	0	0	0	0	2	0	0	7	0
2310022A10Rik	408	421	566	312	358	849	479	229	392	1067	312
2310022B05Rik	3540	3775	6382	1024	3224	1904	3957	1782	911	3932	9009
2310026I22Rik	0	0	0	0	0	0	0	0	0	0	0
2310026L22Rik	0	0	4	2	1	2	0	0	0	3	0
2310030A07Rik	0	0	0	0	0	0	1	0	0	0	0
2310030G06Rik	11	4	5	16	10	59	11	0	2	76	7
2310031A07Rik	1	2	1	0	2	0	0	0	0	0	0
2310033P09Rik	151	303	461	49	43	221	376	1174	61	294	220
2310034C09Rik	0	0	0	0	0	0	0	0	0	0	0
2310034G01Rik	6	9	24	4	12	2	20	11	1	3	11
2310034O05Rik	0	0	0	0	0	0	0	0	0	7	0
2310035C23Rik	555	340	421	544	395	501	353	223	927	736	125
2310036O22Rik	1461	2119	2472	1281	1194	2366	2336	2790	1109	1994	2584
2310039H08Rik	180	153	266	125	246	142	290	221	140	285	234
2310039L15Rik	0	1	0	1	0	2	1	0	0	0	0
2310040G07Rik	0	0	0	0	0	0	2	0	0	0	3
2310040G24Rik	0	0	0	1	1	1	2	1	0	1	1
2310043L19Rik	0	0	0	1	0	5	0	0	1	0	0
2310043M15Rik	0	0	0	1	0	0	0	0	0	2	0
2310043O21Rik	0	0	0	4	5	2	1	0	1	0	0
2310044K18Rik	0	1	0	4	0	1	0	0	1	0	0
2310046K23Rik	0	0	0	0	0	0	0	0	0	0	0
2310047D07Rik	0	1	0	4	6	7	2	0	0	2	4
2310050C09Rik	0	0	0	0	0	0	0	0	0	0	0
2310057J18Rik	0	0	0	0	0	0	0	0	0	0	0
2310057M21Rik	195	145	181	156	133	219	149	51	208	231	108
2310057N15Rik	0	0	0	0	0	0	0	0	0	0	0
2310058D17Rik	17	8	12	10	11	38	16	10	19	31	22
2310061I04Rik	343	264	382	455	1094	666	319	475	443	439	723
2310061N02Rik	0	0	0	0	0	0	0	0	0	0	0
2310065F04Rik	0	0	0	0	0	0	0	0	0	0	0
2310067B10Rik	690	492	696	362	695	932	536	317	379	791	584
2310068J16Rik	12	11	10	0	2	2	15	3	1	14	43
2310069B03Rik	0	0	1	1	7	2	1	6	7	8	3
2310069G16Rik	0	0	0	0	2	0	2	0	0	0	0
2310074N15Rik	3	3	3	0	9	1	2	2	1	4	9
2310075C17Rik	0	0	0	0	0	0	0	0	0	0	0
2310079G19Rik	0	0	0	0	0	0	0	0	0	0	0
2310081O03Rik	0	1	2	1	3	0	16	0	5	1	0
2410002F23Rik	1104	756	986	615	690	716	761	493	438	618	433
2410003L11Rik	0	0	0	0	0	0	0	0	0	0	0
2410004B18Rik	172	189	302	367	324	193	284	73	385	243	266
2410004I01Rik	0	0	0	0	0	0	0	0	0	0	0
2410004P03Rik	0	0	0	0	5	2	0	10	0	2	0
2410006H16Rik	786	768	1558	3111	6268	5544	2010	1498	2665	1427	735
2410012E07Rik	1	0	1	2	1	3	1	0	10	1	1
2410015M20Rik	645	751	1031	663	949	1104	989	1142	655	1013	898
2410016O06Rik	366	284	340	229	237	312	215	154	223	277	117
2410017I17Rik	1	0	0	0	0	0	0	0	0	0	0
2410018L13Rik	0	1	1	0	0	0	0	0	0	0	0
2410021H03Rik	0	0	0	0	0	0	0	0	0	0	0
2410022M11Rik	70	96	129	17	13	22	135	46	12	86	44
2410024N13Rik	0	0	1	0	0	0	1	0	0	0	0
2410080I02Rik	0	1	1	4	2	0	1	4	0	1	3
2410089E03Rik	798	813	1174	556	278	978	1010	306	682	593	1126
2410124H12Rik	0	0	1	0	0	0	0	0	0	0	0
2410131K14Rik	253	280	357	357	328	580	284	163	427	502	418
2410137M14Rik	0	0	0	0	0	0	0	0	0	0	2
2410141K09Rik	0	0	0	0	0	0	0	0	0	0	0
2410152P15Rik	0	0	0	0	0	0	0	0	0	0	0
2500002B13Rik	24	27	19	5	22	26	25	18	13	24	15
2500004C02Rik	16	19	26	6	2	11	38	9	11	20	40
2510002D24Rik	86	77	104	38	177	91	86	363	79	32	96
2510009E07Rik	164	30	78	101	290	364	34	599	119	279	29
2510016D11Rik	107	3	46	51	106	20	34	678	157	48	41
2510017J16Rik	13	11	25	12	29	19	10	37	9	9	4
2510039O18Rik	1098	803	1142	988	1258	968	975	687	1031	1861	1100
2510046G10Rik	18	10	20	6	15	5	15	11	16	9	9
2600006K01Rik	0	0	0	3	12	4	2	0	4	0	1
2600014E21Rik	0	0	0	0	0	0	0	0	0	0	0
2610001A08Rik	0	0	0	0	0	0	0	1	0	0	0
2610001J05Rik	925	653	627	584	783	558	840	406	852	668	1327
2610002M06Rik	339	348	336	260	318	404	330	60	315	377	137
2610005L07Rik	42	20	35	42	52	72	28	20	59	72	25
2610008E11Rik	178	153	189	158	169	314	223	59	284	199	159
2610011E03Rik	0	0	0	0	0	0	0	0	0	0	0
2610012C04Rik	2	0	1	0	3	1	1	5	1	0	2
2610015P09Rik	154	201	331	137	179	234	342	509	138	219	95
2610016A17Rik	0	0	0	0	0	0	0	0	0	0	0
2610020C07Rik	28	31	26	6	11	11	36	5	4	9	9
2610020F03Rik	0	0	0	0	0	0	0	0	0	0	0
2610020H08Rik	79	65	67	70	134	121	71	75	133	87	57
2610021A01Rik	153	39	92	195	125	171	70	9	350	88	32
2610024D14Rik	0	0	1	0	0	0	0	0	0	0	0
2610027F03Rik	0	0	0	0	0	0	0	0	0	0	0
2610027K06Rik	0	0	0	0	0	0	0	0	0	0	0
2610028E06Rik	0	4	0	0	0	2	0	0	0	0	0
2610028H24Rik	0	0	0	0	0	0	0	0	2	0	0
2610034O05Rik	0	0	0	0	0	0	0	0	0	0	0
2610035D17Rik	51	105	15	57	64	56	57	22	40	37	76
2610035F20Rik	7	0	7	3	0	3	3	6	6	3	0
2610037D02Rik	11	14	17	14	29	14	35	55	52	23	11
2610042L04Rik	0	0	0	0	0	0	0	0	0	0	0
2610044O15Rik8	136	149	156	131	85	253	180	61	101	164	142
2610105M22Rik	0	0	0	0	0	0	0	0	0	0	0
2610203C20Rik	2230	1450	1875	3478	6897	2910	1699	724	5389	499	705
2610203C22Rik	12	7	5	8	9	3	11	2	0	24	1
2610204G07Rik	0	0	0	0	0	0	0	0	0	0	0
2610206C17Rik	3	1	3	0	2	2	1	0	1	2	2
2610300A13Rik	0	0	0	0	0	0	0	0	0	0	0
2610301B20Rik	200	195	225	380	740	339	305	54	548	252	182
2610303G11Rik	0	0	0	0	0	0	0	0	0	0	0
2610305D13Rik	1	0	1	7	4	9	2	0	13	1	0
2610306M01Rik	36	29	53	21	44	56	67	115	21	159	66
2610307P16Rik	10	0	2	2	22	29	1	6	3	1	12
2610316D01Rik	5	0	0	0	3	0	6	0	0	0	1
2610318N02Rik	76	1	158	33	78	113	129	387	41	1	10
2610507B11Rik	4082	4301	5640	2657	3168	3681	4639	1668	3091	6083	2925
2610507I01Rik	25	14	28	5	29	20	16	6	16	30	27
2610509F24Rik	0	0	0	0	0	0	0	0	0	0	0
2610524H06Rik	147	72	124	26	93	28	126	143	50	161	103
2610528A11Rik	0	0	1	2	6	2	0	0	2	35	0
2610528J11Rik	0	0	0	0	0	0	0	0	0	0	0
2700012I20Rik	4	2	4	0	0	4	2	0	0	0	1
2700016F22Rik	2	3	9	3	2	3	7	10	2	8	6
2700029L08Rik	1	0	0	1	0	1	0	2	3	0	0
2700029M09Rik	808	801	984	499	644	822	886	647	476	458	528
2700033N17Rik	7	14	16	15	17	12	20	25	15	11	37
2700038G22Rik	71	69	68	53	38	68	76	78	37	51	168
2700046A07Rik	0	0	0	0	0	0	0	0	0	0	1
2700046G09Rik	12	26	18	7	23	43	25	41	7	72	29
2700049A03Rik	265	260	256	108	177	265	211	119	135	218	107
2700060E02Rik	1789	1827	2684	2243	3893	2941	2204	2205	2083	2133	1666
2700062C07Rik	250	202	317	212	237	372	318	461	270	269	44
2700068H02Rik	0	0	1	0	0	0	0	0	0	0	0
2700069I18Rik	0	0	1	2	0	2	1	0	0	0	57
2700078F05Rik	0	0	0	0	0	0	0	0	0	0	0
2700081O15Rik	1068	534	471	576	629	1050	659	289	492	425	280
2700089I24Rik	0	0	0	0	0	0	2	0	0	0	0
2700094K13Rik	691	711	926	306	462	341	846	732	122	417	862
2700097O09Rik	111	109	99	68	136	98	127	82	102	142	38
2700099C18Rik	227	203	279	86	72	108	264	164	60	105	176
2810001G20Rik	59	55	52	31	26	78	63	48	27	52	245
2810002D19Rik	58	44	50	82	111	34	38	16	96	70	71
2810004N23Rik	561	528	587	530	305	715	596	773	539	643	720
2810006K23Rik	86	108	105	67	72	135	128	165	79	173	129
2810013P06Rik	50	34	50	25	92	65	58	23	29	115	86
2810021J22Rik	69	44	64	64	44	85	39	41	95	23	64
2810025M15Rik	406	463	523	270	281	866	513	1109	218	606	466
2810029C07Rik	14	12	22	6	24	40	7	9	8	18	10
2810030D12Rik	1	0	0	0	1	4	0	0	0	0	0
2810032G03Rik	0	0	0	0	0	0	0	0	0	0	5
2810039B14Rik	4	0	8	2	3	35	15	3	12	3	56
2810047C21Rik1	1	0	0	0	0	0	0	0	0	0	0
2810049E08Rik	1	1	1	3	4	3	1	0	1	2	0
2810402E24Rik	176	111	112	41	37	56	180	212	36	123	78
2810403A07Rik	704	536	514	858	1090	790	588	165	1261	644	644
2810403D21Rik	16	37	57	23	18	83	48	26	43	43	21
2810404F17Rik	0	0	0	0	0	0	0	0	0	0	0
2810404M03Rik	0	0	0	0	0	0	0	0	0	0	0
2810405F15Rik	0	0	0	0	0	0	0	0	0	0	0
2810405F17Rik	5	8	18	3	9	7	10	6	3	32	14
2810407A14Rik	3	2	0	0	4	0	1	0	0	1	0
2810408A11Rik	43	19	59	6	32	87	26	19	3	30	23
2810408I11Rik	139	75	145	48	81	94	99	235	31	44	89
2810410L24Rik	39	52	23	9	224	69	33	7	6	57	46
2810414N06Rik	10	6	12	12	21	16	13	8	33	18	12
2810417H13Rik	3045	2596	3105	333	111	435	2267	1808	352	789	985
2810425M01Rik	2	1	3	0	0	0	1	0	3	1	1
2810428I15Rik	607	900	1263	366	619	758	1321	3715	423	1180	2865
2810428J06Rik	7	0	2	1	0	0	0	0	2	0	0
2810429I04Rik	16	7	8	11	17	8	0	0	10	12	0
2810430I11Rik	17	2	10	9	1	11	7	6	6	14	24
2810432F15Rik	0	0	0	0	0	0	0	0	0	0	0
2810433D01Rik	0	5	1	0	1	2	4	0	0	0	16
2810442N19Rik	0	0	0	2	0	0	0	0	0	0	0
2810454H06Rik	16	12	11	0	3	7	16	9	2	23	16
2810455O05Rik	15	19	37	11	59	8	30	34	55	16	21
2810459M11Rik	0	0	0	0	0	0	0	0	0	0	0
2810468N07Rik	0	0	0	0	1	163	0	0	0	1	7
2810471M01Rik	0	0	0	0	0	0	0	0	0	0	0
2810474O19Rik	1543	1033	1428	752	620	1255	1082	912	760	811	1714
2900002M20Rik	0	0	0	0	0	0	0	0	0	0	0
2900005J15Rik	2	0	1	0	0	23	0	0	0	65	22
2900009J06Rik	4	2	2	3	7	10	7	10	2	3	9
2900011O08Rik	0	0	0	2	7	2	0	6	1	2	1
2900018N21Rik	0	0	0	2	0	2	0	3	2	0	0
2900022M07Rik	0	0	0	0	10	0	0	0	0	0	0
2900026A02Rik	1136	624	939	611	1639	711	630	842	482	1273	35
2900035J10Rik	0	0	0	0	0	0	0	0	0	0	0
2900037B21Rik	0	0	0	0	0	0	0	0	0	0	0
2900041M22Rik	0	0	3	1	0	16	1	1	0	6	32
2900042K21Rik	8	10	7	3	9	8	5	26	1	10	5
2900052L18Rik	22	36	13	7	82	28	32	8	15	45	26
2900052N01Rik	0	0	0	0	0	0	0	0	0	0	0
2900055J20Rik	0	0	0	0	0	0	0	0	0	0	0
2900064F13Rik	4	0	1	2	11	0	3	1	0	0	1
2900064K03Rik	0	0	0	0	0	0	0	0	0	0	0
2900069G24Rik	0	0	0	0	0	0	0	0	0	0	0
2900072N19Rik	0	0	0	0	2	0	0	0	0	0	2
2900076A07Rik	20	22	17	28	159	61	35	14	33	70	50
2900076G11Rik	1	0	2	0	0	3	3	0	1	0	0
2900079G21Rik	0	0	0	0	0	0	0	0	0	0	0
2900089D17Rik	23	22	34	23	18	32	39	6	31	23	66
2900092C05Rik	0	0	1	0	0	0	0	0	0	0	2
2900092N22Rik	0	2	0	0	1	2	4	5	2	1	1
2900092O11Rik	0	0	0	0	0	2	0	0	0	0	0
2900093K20Rik	6	18	30	2	50	32	30	30	16	33	66
2900097C17Rik	377	148	134	219	132	97	109	9	363	235	104
3000002C10Rik	28	48	35	13	3	66	54	44	23	56	51
3010001F23Rik	10	0	0	2	1	11	4	2	9	3	3
3010003L21Rik	39	59	69	16	6	19	44	89	17	62	34
3010026O09Rik	60	111	156	30	80	81	171	112	44	59	84
3100002H09Rik	0	0	0	0	0	10	0	3	0	11	0
3100003L05Rik	0	0	0	0	0	0	0	0	0	0	0
3110001I22Rik	38	28	31	14	5	34	41	9	21	34	27
3110002H16Rik	420	379	472	497	447	654	457	104	912	727	483
3110004A20Rik	0	0	0	0	0	0	0	0	0	0	0
3110009E18Rik	38	33	50	11	15	75	53	37	6	23	19
3110018I06Rik	0	0	0	0	0	0	0	0	0	0	0
3110021N24Rik	1	3	4	0	0	6	2	5	0	5	1
3110031N09Rik	0	0	0	0	0	0	1	1	0	0	0
3110035E14Rik	0	0	1	0	0	0	0	0	0	0	0
3110039M20Rik	25	4	6	5	13	7	7	1	12	0	4
3110040N11Rik	129	151	223	124	310	255	264	211	213	332	315
3110043O21Rik	182	141	144	446	554	438	111	37	503	323	118
3110045C21Rik	29	15	8	0	9	9	9	22	5	18	26
3110052M02Rik	8	8	4	13	31	22	18	3	31	15	31
3110053B16Rik	70	36	46	53	170	45	43	16	60	44	3
3110056K07Rik	20	27	22	25	25	42	31	34	23	56	19
3110057O12Rik	21	57	30	23	41	50	46	50	42	46	51
3110062G12Rik	3	0	0	0	0	0	0	0	3	0	0
3110062M04Rik	66	91	179	69	94	158	183	291	102	112	229
3110067C02Rik	2	0	2	0	0	11	2	0	0	2	5
3110070M22Rik	8	14	18	1	1	3	18	36	0	23	15
3110079O15Rik	0	0	0	0	0	2	1	4	0	2	0
3110080O07Rik	4	2	16	1	9	9	4	118	0	10	9
3110082I17Rik	473	449	546	290	284	311	522	195	364	202	484
3110082J24Rik	0	0	0	0	0	0	0	1	0	3	1
3110083C13Rik	4	13	16	1	0	14	9	4	5	13	13
3110099E03Rik	0	0	0	0	3	1	0	0	0	0	1
3222401L13Rik	10	0	15	2	12	6	9	22	6	9	58
3300002A11Rik	0	0	0	0	0	0	0	0	0	0	0
3300002I08Rik	6	1	6	5	13	7	2	4	22	17	9
3300005D01Rik	264	31	480	278	612	241	213	442	692	1004	302
3425401B19Rik	0	0	1	1	0	8	1	0	0	2	0
3632451O06Rik	0	0	0	0	0	0	0	0	0	0	0
3632454L22Rik	0	0	0	0	0	0	0	0	0	0	0
3830403N18Rik	610	73	617	86	42	250	206	16	233	1091	9
3830406C13Rik	173	217	208	120	126	123	178	131	161	303	159
3830408C21Rik	4	4	3	3	7	1	5	2	3	4	4
3830417A13Rik	0	0	0	0	2	0	0	0	0	18	0
3830422I06Rik	0	0	0	0	0	0	0	0	0	0	0
3830432H09Rik	0	0	0	0	0	2	0	0	0	0	0
3930402G23Rik	2	4	5	0	0	3	15	8	2	6	5
4430402I18Rik	0	0	2	0	7	0	2	1	1	1	14
4631405J19Rik	13	0	7	0	0	1	0	0	0	24	0
4631405K08Rik	0	0	0	0	0	0	0	0	0	0	0
4632404H12Rik	46	87	54	32	51	32	63	19	65	102	24
4632404M16Rik	0	0	0	0	0	0	0	0	0	0	0
4632411P08Rik	0	0	0	0	0	0	0	0	0	0	1
4632415L05Rik	208	152	123	169	196	296	278	73	226	217	76
4632427E13Rik	44	73	87	27	75	113	55	175	20	89	43
4632428C04Rik	0	0	0	3	2	7	1	1	1	4	0
4632428N05Rik	42	379	7	115	589	322	69	5	47	129	65
4632432E15Rik	0	0	0	0	0	0	0	0	0	0	0
4632433K11Rik	25	11	7	33	44	26	21	7	33	10	5
4633401B06Rik	0	3	0	2	0	0	2	2	4	0	0
4731419I09Rik	5	4	6	0	0	3	2	0	0	1	0
4732414G09Rik	0	0	2	0	0	8	4	3	0	3	8
4732419C18Rik	0	0	7	7	2	10	5	1	0	0	4
4732440D04Rik	38	10	22	7	16	27	31	4	34	30	5
4732456N10Rik	0	0	0	0	0	0	0	0	0	0	0
4732463B04Rik	0	0	0	0	0	0	0	0	0	0	0
4732465J04Rik	1	1	0	2	0	0	2	0	1	0	0
4732471J01Rik	4	30	10	0	1	6	17	1	0	40	44
4732487G21Rik	0	0	1	0	0	2	0	1	0	1	0
4732490B19Rik	0	6	1	0	0	0	1	0	1	1	0
4732491K20Rik	33	33	53	11	9	40	25	27	30	156	55
4831440E17Rik	2	2	0	2	2	0	1	1	0	2	3
4833407H14Rik	0	0	0	0	3	2	0	5	0	0	0
4833412C05Rik	0	0	0	0	0	0	0	0	0	0	6
4833412K13Rik	3	3	3	4	5	1	5	0	8	0	2
4833413E03Rik	0	0	0	0	0	0	0	0	0	0	0
4833413G10Rik	33	22	43	52	86	96	17	2	70	22	9
4833417C18Rik	2	10	5	0	1	11	11	4	2	4	5
4833418N02Rik	18	33	29	6	12	13	27	6	3	11	30
4833418N17Rik	0	0	0	0	0	0	0	0	0	0	1
4833420G17Rik	353	374	322	363	559	608	398	143	436	533	243
4833421G17Rik	0	1	0	0	0	0	0	1	3	1	0
4833422C13Rik	1	0	0	2	2	18	3	0	4	0	0
4833422M21Rik	0	0	0	0	0	0	0	0	0	0	0
4833423E24Rik	0	0	0	0	0	0	0	0	0	0	0
4833427F10Rik	0	0	0	0	0	0	0	0	0	0	0
4833427G06Rik	9	4	22	10	25	10	3	4	16	12	5
4833428L15Rik	0	0	0	0	0	0	0	0	0	0	0
4833439L19Rik	980	882	917	1131	1649	1022	879	251	1344	1263	887
4833445I07Rik	3	10	4	3	0	1	6	3	0	12	4
4921501E09Rik	0	0	0	0	0	0	0	0	0	0	0
4921504A21Rik	0	6	0	0	7	7	0	0	0	0	0
4921504E06Rik	0	0	0	0	2	0	0	0	0	0	0
4921506M07Rik	0	1	1	0	0	12	0	0	0	0	0
4921507G05Rik	0	0	1	0	0	0	0	0	0	0	0
4921507L20Rik	0	0	0	0	0	0	0	0	0	1	0
4921507P07Rik	1	0	2	0	1	9	0	0	0	1	0
4921508D12Rik	0	0	0	0	0	0	0	0	0	0	0
4921508M14Rik	0	0	0	0	0	0	0	0	0	0	0
4921509A06Rik	0	0	3	0	0	0	0	0	0	0	0
4921509C19Rik	0	0	0	0	0	0	0	0	0	0	0
4921511C10Rik	0	0	0	0	0	0	0	0	0	0	0
4921511C20Rik	0	0	0	0	0	0	0	0	0	0	0
4921511E07Rik	0	0	0	0	0	0	0	0	0	0	0
4921511H03Rik	0	0	0	0	0	0	0	0	0	0	0
4921511M17Rik	0	0	0	0	0	0	0	0	0	0	0
4921513D11Rik	1	0	1	0	0	0	0	0	1	7	1
4921513I03Rik	0	0	0	0	0	0	0	0	0	0	0
4921514A10Rik	2	6	3	0	1	0	0	0	2	2	0
4921515E04Rik	0	0	0	0	0	0	0	0	0	0	0
4921517D22Rik	0	0	0	0	0	0	0	0	0	0	0
4921518K17Rik	0	0	0	0	0	0	0	0	0	0	0
4921521D15Rik	0	0	0	0	0	0	0	0	0	0	0
4921522P10Rik	0	0	0	0	0	0	1	0	0	0	0
4921523L03Rik	0	0	0	0	0	0	0	0	0	0	1
4921524J17Rik	152	96	103	464	408	286	97	64	485	362	124
4921524L21Rik	0	0	0	0	0	0	0	0	3	0	0
4921527H02Rik	0	0	0	0	0	0	0	0	0	0	0
4921528I07Rik	0	0	0	0	0	0	0	0	0	0	0
4921530L21Rik	0	0	0	0	0	0	0	0	0	0	0
4921531C22Rik	21	41	26	15	5	14	29	29	9	39	34
4921534H16Rik	0	0	0	0	0	0	0	0	0	0	0
4921536K21Rik	30	33	22	46	63	14	17	16	59	4	6
4921539E11Rik	0	0	0	0	0	0	0	0	0	0	0
4921539H07Rik	0	0	0	0	0	0	0	0	0	0	0
4922502D21Rik	0	0	0	0	0	0	0	0	0	0	0
4930401G09Rik	0	0	0	0	0	0	0	0	0	0	0
4930401O10Rik	0	0	0	0	0	0	0	0	0	0	0
4930401O12Rik	0	0	0	0	0	0	0	0	0	0	0
4930402C01Rik	0	0	0	0	0	0	0	0	0	0	0
4930402F06Rik	0	0	0	0	0	0	0	0	0	0	0
4930402H24Rik	544	736	722	1499	2011	1083	581	1214	2206	1306	915
4930402K13Rik	0	0	0	0	0	0	0	0	0	0	0
4930403D09Rik	0	0	0	0	0	0	0	0	0	0	0
4930403O15Rik	0	0	0	0	0	0	0	0	0	0	0
4930403P22Rik	0	0	0	0	1	0	0	0	0	0	0
4930404A12Rik	1	0	0	0	1	0	0	0	0	0	0
4930404H24Rik	0	0	0	0	0	0	0	0	0	0	0
4930404I05Rik	1	1	3	0	2	0	3	1	0	3	0
4930404N11Rik	4	6	23	4	5	13	8	30	0	3	3
4930405A21Rik	2	3	3	0	2	5	4	4	2	4	8
4930405D11Rik	0	0	0	0	0	0	0	0	0	0	0
4930405H06Rik	0	0	0	0	0	0	0	0	0	0	0
4930405L22Rik	0	0	0	0	0	0	0	0	0	0	0
4930405N21Rik	0	0	0	0	0	0	0	0	0	0	0
4930405O22Rik	1	1	1	1	0	1	0	2	2	2	0
4930406D18Rik	0	0	0	0	0	0	0	0	0	0	0
4930407G08Rik	0	0	0	0	0	0	0	0	0	0	0
4930407I10Rik	0	0	0	0	1	1	0	0	0	0	0
4930408K08Rik	0	0	0	0	0	0	0	0	0	0	0
4930408O17Rik	0	0	0	0	0	0	0	0	0	0	0
4930412B13Rik	0	0	0	0	0	0	0	0	0	3	0
4930412C18Rik	0	9	1	5	1	4	8	7	15	0	0
4930412E21Rik	0	0	0	0	0	0	0	0	0	0	0
4930412F09Rik	0	0	0	0	0	0	9	0	0	0	0
4930412L05Rik	1	0	1	0	0	2	3	0	3	0	4
4930412M03Rik	0	1	1	2	0	3	1	0	0	7	4
4930412O13Rik	0	0	0	0	1	0	0	1	0	0	0
4930413E15Rik	0	0	0	0	0	0	0	0	0	0	0
4930415F15Rik	0	0	0	0	0	0	0	0	0	0	0
4930415H17Rik	0	0	0	0	0	0	0	0	0	0	0
4930415L06Rik	0	0	0	0	0	0	0	0	0	0	0
4930415O20Rik	0	0	1	0	0	0	1	4	2	2	0
4930417H01Rik	9	17	9	10	12	8	19	12	14	28	1
4930417O22Rik	0	0	0	0	0	0	0	0	0	0	0
4930419G24Rik	0	0	0	0	0	0	0	0	0	0	0
4930420N18Rik	0	0	0	0	0	0	0	0	0	0	0
4930421C12Rik	0	0	0	0	0	0	0	0	0	0	0
4930421P07Rik	0	0	0	0	0	0	0	0	0	0	0
4930422M22Rik	0	0	1	0	0	0	0	0	0	0	0
4930423C22Rik	0	0	0	0	0	0	0	0	0	0	0
4930423M02Rik	0	0	0	0	0	0	0	0	0	0	0
4930425K10Rik	0	0	0	0	0	0	0	0	0	0	0
4930425O10Rik	0	0	0	0	0	0	0	0	0	0	0
4930426D05Rik	0	0	0	0	0	0	0	0	0	0	0
4930426I24Rik	0	1	0	0	1	3	0	0	0	4	0
4930426L09Rik	3	2	2	0	0	1	0	0	0	10	7
4930427A07Rik	381	333	564	81	32	143	341	466	54	257	288
4930428N03Rik	0	0	0	0	0	0	0	0	0	0	0
4930428O21Rik	0	0	0	0	0	0	0	0	0	0	0
4930429D17Rik	1	2	3	1	1	0	7	0	2	0	0
4930429F24Rik	0	0	0	0	0	0	0	0	0	0	0
4930429P21Rik	0	0	0	0	0	0	0	0	0	0	0
4930430A15Rik	0	0	0	0	0	0	0	0	0	0	0
4930430E12Rik	0	1	0	0	0	0	0	0	0	0	0
4930430F08Rik	140	170	185	144	218	152	184	23	209	111	61
4930430O22Rik	0	0	0	0	0	0	0	0	0	0	0
4930431F12Rik	0	0	0	0	0	0	0	0	0	0	0
4930431L21Rik	0	0	0	0	0	0	0	0	0	0	0
4930431P03Rik	0	0	0	21	2	5	2	0	0	0	0
4930432B10Rik	0	0	0	0	1	0	1	0	0	5	0
4930432E11Rik	3	0	0	0	0	2	0	0	0	0	0
4930432H08Rik	0	0	0	0	0	0	0	0	0	0	0
4930432K21Rik	21	17	123	14	29	76	25	23	15	51	22
4930432L08Rik	0	0	0	0	0	0	0	0	0	0	0
4930432M17Rik	0	0	0	0	0	0	0	0	0	0	0
4930433B08Rik	0	0	0	0	0	0	0	0	0	0	0
4930433I11Rik	0	0	0	0	0	0	0	0	0	0	0
4930433J02Rik	0	0	0	0	0	0	0	0	0	0	0
4930433N12Rik	0	0	0	0	0	0	0	0	0	0	0
4930434B07Rik	0	0	0	0	0	1	0	0	0	0	0
4930435C17Rik	0	0	0	0	0	0	0	0	0	0	0
4930435E12Rik	0	0	0	0	0	0	0	0	0	0	0
4930438A08Rik	0	0	1	2	7	1	0	0	3	3	0
4930438E09Rik	0	0	0	0	0	0	0	0	0	0	0
4930439A04Rik	0	0	0	0	0	0	0	0	0	0	0
4930439D14Rik	0	0	0	0	0	0	0	0	0	0	0
4930440C22Rik	0	0	0	0	0	0	0	0	0	0	0
4930440I19Rik	0	0	0	0	0	0	0	0	0	0	0
4930441J16Rik	0	0	0	0	0	0	0	0	0	0	0
4930442H23Rik	0	0	2	0	0	0	0	0	0	0	0
4930442J19Rik	0	0	0	0	0	0	0	0	0	0	0
4930442L01Rik	0	0	0	0	0	0	0	0	0	0	0
4930442P19Rik	0	0	0	0	0	0	0	0	0	0	0
4930443O20Rik	0	0	0	0	0	0	0	0	0	1	0
4930444A19Rik	0	0	0	0	0	0	0	0	0	0	1
4930444E06Rik	0	0	0	0	0	0	0	0	0	0	0
4930444G20Rik	0	0	0	0	0	0	0	0	1	0	0
4930444M15Rik	3	0	1	3	0	1	0	0	0	0	0
4930444P10Rik	0	0	1	0	0	2	0	0	1	0	0
4930445B16Rik	0	0	0	0	0	0	0	0	0	0	0
4930445N08Rik	0	0	0	0	0	0	0	0	0	0	0
4930445N18Rik	1	3	0	0	0	0	6	0	0	1	3
4930447A16Rik	0	0	0	0	0	0	0	0	0	0	0
4930447C04Rik	0	0	0	0	1	0	0	1	2	0	0
4930447F04Rik	0	0	0	0	0	0	0	0	0	0	0
4930447F24Rik	174	1158	1015	117	39	60	1973	1399	193	165	161
4930447M23Rik	0	0	0	0	0	0	0	0	0	0	0
4930447N08Rik	1	0	7	0	0	1	0	2	8	4	0
4930448D08Rik	0	0	0	0	0	0	0	0	0	0	0
4930448E22Rik	0	0	0	0	0	0	0	0	0	0	0
4930448H16Rik	0	0	0	0	0	0	0	0	0	0	0
4930448I06Rik	0	0	0	0	0	0	0	0	0	0	0
4930448I18Rik	0	0	0	0	0	0	0	0	0	0	0
4930448K20Rik	0	0	0	0	0	0	0	0	0	0	0
4930448N21Rik	0	0	0	0	0	0	0	0	0	0	0
4930449A18Rik	0	0	0	0	0	0	0	0	0	0	0
4930449E01Rik	0	0	0	0	0	0	0	0	0	0	0
4930449I04Rik	1	1	0	0	0	0	0	0	0	0	0
4930449I24Rik	0	0	0	0	0	0	0	0	0	0	0
4930451E10Rik	2	0	3	0	1	3	0	3	1	1	3
4930451G09Rik	0	3	15	0	0	1	7	3	0	4	4
4930451I11Rik	0	0	0	0	0	0	0	0	0	0	0
4930452B06Rik	21	0	42	1	4	2	2	5	5	44	0
4930452N14Rik	0	0	0	0	0	0	0	0	0	0	0
4930453H23Rik	0	0	0	0	0	0	0	0	0	0	0
4930453N24Rik	672	560	646	470	291	457	537	273	590	585	470
4930453O03Rik	0	0	0	0	0	0	0	0	0	0	0
4930455B14Rik	0	0	0	0	0	0	0	0	0	0	0
4930455D15Rik	0	0	0	0	0	0	0	1	0	0	0
4930455G09Rik	0	0	0	0	0	0	0	0	0	0	0
4930455H04Rik	0	0	0	0	0	0	0	0	0	0	0
4930456G14Rik	0	0	0	0	0	0	0	0	0	0	0
4930456L15Rik	0	0	0	0	0	0	0	0	0	0	0
4930458D05Rik	8	11	26	12	20	25	20	29	11	38	5
4930459L07Rik	0	0	0	0	0	0	0	0	0	0	0
4930461C15Rik	0	0	1	0	1	0	0	0	0	0	5
4930461G14Rik	0	0	1	0	0	154	0	0	0	93	1
4930463O16Rik	0	0	0	0	0	0	0	0	0	0	0
4930465K10Rik	0	0	0	0	0	0	0	1	0	0	0
4930465M20Rik	0	0	0	0	0	0	0	0	0	0	0
4930466I24Rik	0	0	0	0	0	0	0	0	0	0	0
4930467D21Rik	3	9	0	1	1	0	1	0	5	0	0
4930467E23Rik	0	0	0	0	0	0	0	0	0	0	0
4930467K11Rik	0	0	1	1	0	2	2	0	0	0	0
4930469B13Rik	0	0	0	0	0	0	0	0	0	0	0
4930469G21Rik	0	0	0	0	0	0	0	0	0	0	0
4930469K13Rik	0	5	0	0	0	0	0	0	0	0	0
4930470B04Rik	0	0	0	0	0	0	0	0	0	0	0
4930470G03Rik	1	2	0	0	0	0	0	0	0	0	0
4930470P17Rik	0	0	0	0	0	0	0	0	0	0	0
4930471C04Rik	0	0	0	0	0	0	0	0	1	0	0
4930471C06Rik	0	0	0	0	0	0	0	0	0	0	0
4930471D02Rik	0	0	0	0	0	0	0	0	0	0	0
4930471M09Rik	1	0	2	0	0	0	2	0	0	0	1
4930473A02Rik	13	10	11	4	7	4	3	2	12	8	10
4930473D10Rik	0	0	0	0	0	0	0	0	0	1	0
4930474B08Rik	0	0	0	0	0	0	0	0	0	0	0
4930474H06Rik	0	0	0	0	0	0	0	0	0	0	0
4930474N05Rik	0	0	0	0	0	0	0	0	0	0	0
4930477E14Rik	0	0	0	0	0	1	0	0	0	0	0
4930477O15Rik	0	0	2	1	0	0	0	0	0	0	0
4930478K11Rik	0	0	0	0	0	0	0	0	0	0	0
4930478M09Rik	0	0	0	0	0	0	0	0	0	0	0
4930478P22Rik	0	0	0	0	0	0	0	0	0	0	0
4930479D17Rik	0	0	1	3	0	0	0	0	0	0	0
4930480E11Rik	0	0	0	0	0	0	0	0	0	0	0
4930480G23Rik	0	0	0	0	0	0	0	0	0	0	0
4930480K15Rik	0	0	0	0	0	0	0	0	0	0	0
4930480K23Rik	3	2	7	1	12	6	3	1	9	9	0
4930481A15Rik	8	12	23	4	16	22	14	11	5	15	0
4930481B07Rik	2	3	6	0	14	7	6	0	0	9	12
4930483J18Rik	0	0	2	2	1	1	0	10	0	0	2
4930483K19Rik	0	1	1	0	0	0	0	0	0	0	1
4930486F22Rik	0	0	0	0	0	0	0	0	0	0	0
4930486I03Rik	0	0	0	0	0	0	0	0	0	0	0
4930486L24Rik	35	0	4	47	114	67	0	3	23	16	62
4930487D11Rik	0	0	0	0	0	0	0	0	0	0	0
4930488B22Rik	0	0	0	0	0	1	0	0	0	0	0
4930488N24Rik	0	0	0	0	0	0	0	0	0	0	0
4930500F04Rik	0	0	0	0	0	0	0	0	0	0	0
4930500F10Rik	0	0	0	0	0	0	5	1	0	7	7
4930500L23Rik	0	0	0	0	1	0	0	0	0	1	2
4930500M09Rik	0	2	0	1	1	0	0	0	0	0	0
4930502C17Rik	0	0	0	0	0	0	0	0	0	0	0
4930502E09Rik	0	0	0	0	3	0	0	0	0	1	0
4930502E18Rik	1	0	0	0	1	0	2	0	0	6	5
4930503B20Rik	0	0	1	0	0	0	0	0	2	1	0
4930503E14Rik	0	0	2	1	2	17	0	0	0	0	0
4930503H13Rik	0	0	0	0	0	0	0	0	0	0	0
4930503L19Rik	233	284	167	590	342	218	267	40	1801	319	88
4930503O07Rik	0	0	0	0	0	0	0	0	0	0	0
4930504O13Rik	0	0	0	0	0	0	0	0	0	0	0
4930505A04Rik	0	0	0	0	0	0	0	0	0	0	1
4930505G20Rik	0	0	0	0	0	0	0	0	0	0	0
4930505K14Rik	0	0	0	0	0	0	0	0	0	0	0
4930505M18Rik	0	0	0	0	0	0	0	0	0	0	0
4930505N22Rik	0	0	1	0	2	0	0	2	2	0	0
4930505O20Rik	0	0	0	0	0	0	0	0	0	0	0
4930506C21Rik	0	0	1	4	0	2	1	1	0	1	5
4930507D05Rik	7	0	3	3	0	3	8	0	0	2	6
4930507D10Rik	0	0	0	0	0	0	0	0	0	0	0
4930509E16Rik	10	4	5	1	5	10	4	0	2	1	0
4930509G22Rik	10	0	0	2	1	0	0	5	1	6	4
4930509H03Rik	0	2	1	1	0	2	2	0	4	0	0
4930509J09Rik	0	0	0	0	0	0	0	0	0	0	0
4930509K18Rik	0	0	0	0	0	0	0	0	2	0	0
4930510E17Rik	0	0	0	0	0	0	0	0	0	0	0
4930511A02Rik	0	0	0	0	0	0	0	0	0	0	0
4930511M06Rik	32	55	30	19	62	54	40	18	52	204	90
4930511M18Rik	0	0	0	0	0	0	0	0	0	0	0
4930511O05Rik	0	0	0	0	0	0	0	0	0	0	0
4930512B01Rik	0	0	4	1	2	0	0	2	4	0	0
4930512H18Rik	0	0	0	0	0	0	0	0	0	0	0
4930512M02Rik	0	0	0	0	0	0	0	0	0	0	0
4930512P04Rik	0	0	0	0	0	0	0	0	0	0	0
4930513D17Rik	0	0	0	0	0	0	0	0	0	0	0
4930513N10Rik	15	15	15	6	1	3	14	11	0	36	16
4930513O06Rik	0	0	0	0	0	0	0	0	0	0	0
4930515B02Rik	0	0	0	0	0	0	0	0	0	0	0
4930515G01Rik	11	9	6	1	7	3	2	7	1	11	18
4930515G13Rik	0	0	0	2	0	0	0	0	0	0	1
4930515G16Rik	0	0	0	0	0	0	0	0	0	0	0
4930515L19Rik	0	0	0	0	0	0	0	0	0	0	0
4930516B21Rik	0	0	0	0	0	0	0	0	0	0	0
4930516K23Rik	0	0	0	0	0	0	0	0	0	0	0
4930517E11Rik	0	0	0	0	0	0	0	0	0	0	0
4930517J16Rik	0	0	0	0	0	0	0	0	0	0	0
4930517L18Rik	0	0	0	0	0	0	0	0	0	0	0
4930517O19Rik	0	0	0	0	0	1	0	0	0	0	0
4930518C09Rik	0	0	0	0	0	0	0	0	0	0	0
4930518I15Rik	3	5	7	12	10	25	6	32	6	13	22
4930518J20Rik	0	0	0	0	0	0	0	0	0	0	0
4930519A11Rik	0	0	0	0	0	0	0	0	0	0	0
4930519D14Rik	0	0	0	0	0	0	0	0	0	0	0
4930519E07Rik	0	0	0	0	0	0	0	0	0	0	0
4930519F09Rik	1	0	0	1	0	5	1	0	0	2	1
4930519F16Rik	0	4	0	0	1	2	0	5	5	4	36
4930519F24Rik	0	0	0	0	0	0	0	0	0	0	0
4930519G04Rik	0	0	0	0	0	0	0	0	0	0	0
4930519H02Rik	0	0	0	0	0	0	0	0	0	0	0
4930519L02Rik	0	0	0	0	0	0	0	0	0	0	0
4930519P11Rik	2	2	0	1	0	0	1	0	0	0	1
4930520M14Rik	0	0	0	0	0	0	0	0	0	0	0
4930520O04Rik	0	1	0	0	0	1	0	0	0	1	0
4930521E06Rik	0	0	0	0	0	0	0	0	0	0	0
4930522H14Rik	0	0	0	0	0	0	0	0	0	0	0
4930522L14Rik	67	30	53	25	32	31	27	3	42	37	40
4930522N08Rik	0	0	0	0	0	0	0	0	0	0	0
4930522O17Rik	0	0	0	0	0	4	0	0	0	0	0
4930523C07Rik	598	478	338	471	302	346	306	389	403	480	36
4930524B15Rik	0	0	0	0	0	0	0	0	0	0	0
4930524B17Rik	0	0	0	0	0	0	0	0	0	0	0
4930524J08Rik	35	34	58	3	8	7	39	31	2	34	66
4930524N10Rik	0	0	0	0	0	0	0	0	0	0	0
4930524O07Rik	25	14	13	1	3	8	3	0	0	10	7
4930524O08Rik	0	0	0	0	0	0	0	0	0	0	0
4930525G20Rik	4	0	0	1	0	0	0	0	2	0	1
4930526A20Rik	10	57	26	11	6	19	55	18	5	18	35
4930526F13Rik	0	0	0	0	0	0	0	0	0	0	0
4930526L06Rik	0	0	0	0	0	0	0	0	0	0	0
4930526M16Rik	0	0	0	0	0	0	0	0	0	0	0
4930527A07Rik	0	0	0	0	0	0	0	0	0	0	0
4930527B05Rik	0	0	0	0	0	0	0	0	0	0	0
4930527E20Rik	0	0	1	0	0	0	0	1	0	0	0
4930527J03Rik	0	0	0	1	0	0	0	0	0	1	0
4930528D03Rik	0	0	0	0	0	0	0	0	0	0	0
4930528G23Rik	0	0	1	0	0	0	0	0	0	0	0
4930528J11Rik	0	0	0	0	0	0	0	0	0	0	0
4930528P14Rik	0	0	0	0	0	0	0	0	0	0	0
4930529C04Rik	0	0	0	0	0	0	0	0	0	0	0
4930529I22Rik	0	0	0	0	0	0	0	0	0	0	0
4930532G15Rik	1	0	9	0	1	9	3	1	1	7	0
4930532M18Rik	0	0	0	0	0	0	0	0	0	0	0
4930533B01Rik	0	0	0	0	0	0	0	0	0	0	0
4930533D04Rik	0	0	0	0	0	0	0	0	0	0	0
4930533I22Rik	0	0	0	0	0	0	0	0	0	0	1
4930533K18Rik	0	0	0	0	0	0	0	0	0	1	0
4930533L02Rik	0	0	0	0	0	0	0	0	0	0	0
4930533O14Rik	1685	1425	1663	757	1007	1799	1424	1285	770	2243	2044
4930533P14Rik	0	0	0	0	0	0	0	0	0	0	0
4930534D22Rik	0	0	0	0	5	4	0	0	0	3	4
4930535E02Rik	0	0	0	0	0	0	0	0	0	0	0
4930535G08Rik	0	0	0	0	0	0	0	0	0	0	0
4930535I16Rik	0	7	0	1	0	0	0	0	1	0	1
4930535L15Rik	0	0	0	0	0	0	0	0	0	0	0
4930535O05Rik	0	0	0	0	0	0	0	0	0	0	0
4930537H20Rik	1	0	0	0	0	0	0	0	0	0	0
4930538E20Rik	0	0	0	0	0	0	0	0	0	0	0
4930538K18Rik	2	2	0	1	4	3	0	0	3	1	0
4930539C22Rik	0	0	0	0	0	0	0	0	0	0	0
4930539E08Rik	0	0	1	0	1	0	0	0	0	0	5
4930539J05Rik	2	6	6	2	3	5	9	1	3	8	5
4930539M17Rik	0	0	0	0	0	0	0	0	0	0	0
4930540E01Rik	0	0	0	0	0	0	0	0	0	0	0
4930540M05Rik	7	0	2	1	0	1	2	1	0	3	5
4930542C12Rik	0	0	0	0	2	0	0	0	0	0	0
4930542C16Rik	0	0	0	0	0	0	0	0	0	0	0
4930544D05Rik	0	0	0	0	0	0	0	0	0	0	0
4930544G11Rik	0	0	0	0	0	0	0	0	0	0	0
4930544I03Rik	0	0	2	0	0	0	0	0	0	0	0
4930544L04Rik	0	0	0	0	0	0	0	0	0	0	0
4930544M13Rik	0	8	0	0	0	0	2	0	0	0	0
4930545L23Rik	0	0	0	0	0	0	0	0	0	1	0
4930546C10Rik	0	0	0	0	0	0	0	0	0	0	0
4930547E08Rik	0	0	0	0	0	0	0	0	0	0	0
4930547M16Rik	3	5	10	1	2	6	1	0	0	11	10
4930548G14Rik	0	0	0	0	0	0	0	0	0	0	0
4930548H24Rik	1	5	0	4	0	13	0	1	4	1	1
4930548K13Rik	0	0	0	0	0	0	0	0	0	0	0
4930549C01Rik	0	0	0	0	2	0	0	0	0	0	0
4930550C14Rik	2	0	4	2	18	9	1	4	21	2	1
4930550C17Rik	0	0	0	0	0	0	0	0	0	0	0
4930550L24Rik	0	1	0	1	0	0	0	0	0	11	2
4930551L18Rik	1	0	0	0	0	0	0	0	0	0	0
4930551O13Rik	0	0	0	0	0	0	0	0	0	0	0
4930552N02Rik	0	0	0	0	0	0	0	0	0	0	0
4930552P12Rik	0	0	0	0	0	0	0	0	0	0	0
4930553I04Rik	0	0	0	0	0	0	0	0	0	0	0
4930553M12Rik	0	0	0	0	0	0	0	0	0	0	0
4930553P18Rik	0	0	1	0	0	2	0	0	0	0	0
4930554C24Rik	0	0	0	0	0	0	0	0	0	0	0
4930554G22Rik	0	0	0	0	0	0	0	0	0	0	0
4930554G24Rik	0	0	0	0	0	0	0	0	0	0	0
4930554H23Rik	0	0	0	0	0	0	0	0	0	0	0
4930555A03Rik	4	2	17	2	5	14	21	5	5	1	0
4930555B11Rik	0	0	0	0	0	0	0	0	0	0	0
4930555B12Rik	0	0	0	0	0	0	0	0	0	0	0
4930555F03Rik	0	0	0	0	0	0	0	0	0	0	0
4930555G01Rik	0	0	0	0	0	0	0	0	0	0	0
4930555K19Rik	0	0	0	0	0	0	0	0	0	0	0
4930555M17Rik	0	0	0	0	0	0	0	0	0	0	0
4930555O08Rik	0	0	0	0	0	0	0	0	0	0	0
4930556G01Rik	0	0	0	0	0	0	0	0	0	0	0
4930556G22Rik	0	0	0	0	0	0	0	0	0	0	0
4930556I23Rik	0	0	0	0	0	0	0	0	0	0	0
4930556J24Rik	5	8	17	0	2	2	7	0	2	1	4
4930556L07Rik	0	0	0	0	0	0	0	0	0	0	0
4930556M19Rik	7	40	38	24	9	58	60	45	19	58	55
4930556N13Rik	0	0	0	0	0	1	0	0	0	0	0
4930557A04Rik	0	0	0	0	0	0	0	0	0	0	0
4930557B06Rik	0	0	0	0	0	0	0	0	0	0	0
4930557F10Rik	0	0	0	0	0	0	0	0	0	0	0
4930557J02Rik	0	0	0	0	0	0	0	0	0	0	0
4930558C23Rik	0	0	0	0	0	0	0	0	0	0	0
4930558F17Rik	0	0	0	0	0	0	0	0	0	0	0
4930558G05Rik	0	0	0	0	0	0	0	0	0	0	0
4930558J18Rik	23	30	14	1	3	5	18	7	2	8	25
4930558J22Rik	0	0	0	0	0	0	0	0	0	0	0
4930558K02Rik	0	0	0	0	0	0	0	0	0	0	0
4930558N11Rik	0	0	0	0	0	0	0	0	0	0	0
4930562A09Rik	0	0	0	0	0	0	0	1	0	0	1
4930562C15Rik	0	0	4	1	0	0	2	0	3	20	5
4930562D21Rik	0	0	0	0	0	0	0	0	0	0	0
4930562F07Rik	1	1	0	0	1	0	0	2	0	0	0
4930562F17Rik	0	0	0	0	0	0	0	0	0	0	0
4930563D23Rik	0	0	0	0	0	0	0	0	0	0	0
4930563E18Rik	0	0	0	0	0	0	0	0	0	0	0
4930563E22Rik	4	5	11	1	10	17	3	0	2	11	9
4930563F08Rik	0	0	0	0	0	0	0	0	0	0	0
4930563I02Rik	0	0	0	0	0	0	0	0	0	0	0
4930563M21Rik	0	0	0	0	0	0	0	0	0	0	0
4930564D02Rik	0	2	0	0	0	0	0	0	2	0	0
4930565D16Rik	0	0	0	0	0	0	0	0	0	0	0
4930565N06Rik	0	0	0	0	0	0	0	0	0	0	0
4930566F21Rik	1	0	0	0	0	0	0	0	0	0	0
4930566N20Rik	0	0	0	0	0	0	0	0	0	0	0
4930567H17Rik	0	0	0	0	0	0	0	0	0	0	0
4930568A12Rik	0	0	0	0	0	0	0	1	0	0	0
4930568D16Rik	0	0	0	0	0	0	0	0	0	0	0
4930568G15Rik	0	0	0	0	0	0	0	0	0	0	0
4930569F06Rik	0	0	0	0	0	0	0	0	0	0	0
4930570D08Rik	0	0	0	0	0	1	0	3	0	0	0
4930570G19Rik	9	2	0	4	2	3	3	0	7	0	0
4930570N18Rik	0	0	0	0	0	0	0	0	0	0	0
4930571K23Rik	0	0	0	0	0	0	0	0	0	0	0
4930571N24Rik	0	0	0	0	0	0	0	0	0	0	0
4930572K03Rik	0	0	0	0	0	0	0	0	0	0	0
4930572O03Rik	0	0	0	0	0	0	0	0	0	0	0
4930573C15Rik	0	0	0	0	0	0	0	0	0	1	5
4930573I07Rik	0	0	0	0	0	0	0	0	0	0	0
4930577H14Rik	0	0	0	0	0	0	0	0	0	0	0
4930577N17Rik	22	47	57	4	6	2	29	3	2	10	13
4930578C19Rik	0	0	0	0	0	0	0	0	0	0	0
4930578G10Rik	0	0	0	0	0	0	0	0	0	0	0
4930578I06Rik	0	0	0	0	0	0	0	0	0	0	0
4930578I07Rik	0	0	0	0	0	0	0	0	0	0	0
4930578M01Rik	1	0	3	0	0	1	0	0	0	4	0
4930579C12Rik	9	0	7	0	2	49	0	0	0	4	0
4930579D09Rik	0	0	0	0	0	0	0	0	0	0	0
4930579F01Rik	0	0	0	0	0	0	0	0	0	0	0
4930579G18Rik	6	4	2	0	0	5	0	0	1	4	1
4930579G24Rik	322	370	359	73	60	97	363	41	103	140	317
4930579H20Rik	0	0	0	0	0	0	0	0	0	0	0
4930579K19Rik	4	3	9	1	7	8	5	2	8	11	4
4930579M01Rik	0	0	0	0	0	0	0	0	0	0	0
4930579O11Rik	0	0	0	0	0	0	0	0	0	0	0
4930580E04Rik	0	0	0	0	0	0	0	0	0	0	0
4930581F22Rik	42	59	65	35	87	102	77	20	39	69	41
4930583I09Rik	0	0	1	0	0	0	0	0	0	0	0
4930583K01Rik	0	0	0	0	0	0	0	0	0	0	0
4930583P06Rik	0	0	0	0	0	0	0	0	0	0	0
4930584F24Rik	0	0	0	0	0	0	0	0	0	0	0
4930586N03Rik	0	0	0	0	0	0	0	0	0	0	0
4930587A21Rik	0	0	0	0	0	0	0	0	0	0	0
4930588K23Rik	0	0	0	0	0	0	0	0	0	0	0
4930589L23Rik	0	0	1	0	0	0	1	2	0	0	0
4930589O11Rik	2	0	2	0	1	4	4	1	0	6	3
4930589P08Rik	0	0	0	0	0	0	0	0	0	0	0
4930590H14Rik	0	0	0	0	0	0	0	0	0	0	0
4930590J08Rik	2	1	1	5	5	19	4	0	24	2	1
4930590L14Rik	0	0	0	0	0	0	0	0	0	0	0
4930590L20Rik	0	0	0	0	0	0	0	0	0	0	0
4930591A17Rik	0	0	0	0	0	0	0	0	0	0	0
4930593A02Rik	0	0	1	0	3	2	3	0	2	0	0
4930593C16Rik	0	0	0	0	0	0	0	0	0	0	0
4930594C11Rik	4	1	4	7	5	3	6	3	8	8	1
4930594M17Rik	0	0	0	0	0	0	0	0	0	0	0
4930594M22Rik	25	31	19	3	5	10	17	3	6	27	52
4930594O21Rik	0	0	0	0	0	0	0	0	0	0	0
4930595D18Rik	0	0	0	0	0	0	0	0	0	0	0
4930595M18Rik	0	0	0	0	1	0	0	0	0	0	0
4930596D02Rik	0	0	0	0	0	0	0	0	0	0	0
4930596I21Rik	3	0	4	1	0	1	1	2	2	2	0
4930597A21Rik	0	0	0	0	0	0	0	0	0	0	0
4930597L12Rik	0	0	0	0	0	0	0	0	0	0	0
4930597O21Rik	0	0	0	0	0	2	3	0	2	4	19
4930598A11Rik	0	0	0	0	0	0	0	0	0	0	0
4930598F16Rik	0	0	0	0	0	0	0	0	0	0	0
4930599A14Rik	0	0	0	0	0	0	0	0	0	0	0
4930599N23Rik	9	1	3	4	11	3	5	5	8	29	0
4930599N24Rik	0	0	0	0	0	0	0	0	0	0	0
4931400O07Rik	0	0	0	0	0	0	0	0	0	0	0
4931403E22Rik	4	1	4	0	1	4	0	6	1	6	1
4931403G20Rik	0	0	0	2	0	0	0	0	0	0	0
4931403M11Rik	0	0	0	0	0	0	0	0	0	0	0
4931406B18Rik	0	0	0	0	0	3	0	0	1	1	0
4931406C07Rik	310	428	411	331	604	518	382	142	428	532	344
4931406G06Rik	0	0	0	1	0	0	0	0	0	2	0
4931406P16Rik	1472	587	513	915	724	635	515	130	943	455	378
4931408C20Rik	0	0	0	0	0	0	0	0	0	0	0
4931409K22Rik	0	0	1	0	0	0	0	0	0	0	0
4931413I07Rik	0	0	0	0	0	0	0	0	0	0	0
4931413K12Rik	0	0	0	0	0	0	0	0	0	0	0
4931414P19Rik	112	89	104	94	94	201	96	17	103	85	74
4931415C17Rik	0	1	0	0	0	2	1	0	0	1	0
4931417E11Rik	0	0	0	0	0	0	0	0	0	0	0
4931419H13Rik	0	0	0	0	0	0	0	0	0	0	0
4931422A03Rik	0	1	0	0	0	0	0	0	0	0	0
4931423N10Rik	0	0	0	0	1	2	1	0	0	1	3
4931428F04Rik	353	247	214	64	97	136	243	156	68	87	346
4931428L18Rik	0	0	0	0	0	0	0	0	0	0	0
4931429I11Rik	0	0	0	0	0	0	0	0	1	0	0
4931429L15Rik	0	0	0	0	0	0	0	0	0	0	0
4931429P17Rik	0	0	0	0	0	0	0	0	0	0	0
4931431C16Rik	0	2	0	0	1	0	0	0	0	0	0
4931431F19Rik	0	0	0	0	0	0	0	0	0	0	0
4931440F15Rik	4	1	3	0	2	2	0	1	2	7	0
4931440J10Rik	1	0	2	0	0	0	1	2	0	0	0
4931440P22Rik	16	23	36	2	17	21	46	10	19	20	21
4932411E22Rik	0	0	0	0	0	0	0	0	0	0	0
4932411K12Rik	0	0	0	0	0	0	0	0	0	0	1
4932411N23Rik	0	0	0	0	0	0	0	0	0	3	0
4932412D23Rik	0	0	0	0	0	0	0	0	0	0	0
4932413F04Rik	0	0	0	0	0	0	0	0	0	0	0
4932414J04Rik	0	0	0	0	0	0	0	0	0	0	0
4932414N04Rik	0	0	0	0	0	0	0	0	0	0	0
4932415D10Rik	0	0	0	0	0	0	2	0	0	1	2
4932415M13Rik	0	0	0	0	0	0	0	0	0	0	0
4932416K20Rik	0	0	0	0	0	0	0	0	0	0	0
4932418E24Rik	0	0	0	0	0	0	0	0	0	0	0
4932422M17Rik	13	19	35	4	17	6	14	20	15	29	30
4932429P05Rik	0	0	0	0	0	0	0	0	0	0	0
4932430I15Rik	0	0	0	0	0	0	0	0	0	0	0
4932431L22Rik	0	0	0	0	0	0	0	0	0	0	0
4932431P20Rik	0	0	0	0	1	2	0	1	0	0	0
4932435O22Rik	0	0	0	0	0	0	0	0	0	0	0
4932438A13Rik	717	738	469	759	611	686	644	80	1237	346	274
4932438H23Rik	0	0	0	0	0	0	0	2	0	0	0
4932441J04Rik	10	4	11	13	33	11	2	31	20	18	19
4932442E05Rik	3	0	3	0	0	0	0	0	0	0	0
4932443I19Rik	0	0	0	4	2	3	1	0	0	0	0
4932443L11Rik	1	0	0	1	0	0	0	0	0	0	5
4932702P03Rik	0	0	1	0	0	0	0	0	0	0	0
4933400A11Rik	0	0	0	0	0	0	0	0	0	1	1
4933400C23Rik	0	0	0	0	0	0	0	0	0	0	0
4933400F21Rik	0	0	0	0	0	0	0	0	0	1	0
4933401B06Rik	0	0	0	0	0	0	0	0	0	0	0
4933401H06Rik	0	0	0	0	0	0	0	0	0	0	0
4933401J01Rik	0	0	0	0	0	0	0	0	0	0	0
4933402C06Rik	0	0	0	0	0	0	0	0	0	0	0
4933402D24Rik	1	0	0	0	0	0	0	0	0	0	0
4933402E13Rik	0	0	0	0	0	0	0	0	0	0	0
4933402J07Rik	0	0	0	0	0	0	0	0	0	0	0
4933402J10Rik	0	0	0	0	0	0	0	0	0	0	0
4933402N03Rik	0	0	0	0	0	0	0	0	0	0	0
4933402N22Rik	0	0	0	0	0	0	0	0	0	0	0
4933402P03Rik	0	0	0	0	2	0	0	0	0	0	0
4933403L11Rik	0	0	0	0	0	0	0	0	0	0	0
4933403O08Rik	0	0	0	0	0	0	0	0	0	0	0
4933404I11Rik	0	0	0	0	0	0	0	0	0	0	0
4933404K08Rik	0	0	0	0	0	0	0	0	0	0	0
4933404O12Rik	75	15	90	26	17	60	54	20	12	20	93
4933405D12Rik	0	0	0	1	3	1	3	0	0	0	0
4933405E24Rik	0	0	0	0	0	0	0	0	0	0	0
4933405L10Rik	0	0	1	0	0	3	1	1	0	4	1
4933405O20Rik	0	0	0	0	0	0	0	0	0	0	0
4933406C10Rik	0	0	4	0	4	3	1	0	1	1	1
4933406D12Rik	0	0	0	0	0	0	0	0	0	0	0
4933406F09Rik	0	0	0	0	0	0	0	0	0	0	0
4933406G16Rik	0	0	0	0	0	0	0	0	0	0	0
4933406I18Rik	3	5	3	13	0	1	12	0	7	2	3
4933406J08Rik	0	0	0	0	0	0	0	0	0	0	0
4933406J10Rik	0	0	0	0	0	0	0	0	0	0	0
4933406K04Rik	0	0	0	0	0	0	0	0	0	0	0
4933406M09Rik	0	0	0	0	0	0	0	0	0	0	0
4933406P04Rik	10	4	16	0	0	2	3	0	1	13	2
4933407E24Rik	1	0	2	0	0	1	0	0	0	1	0
4933407I08Rik	0	0	0	0	0	0	0	0	0	0	0
4933407K13Rik	71	39	52	75	95	138	50	10	126	30	39
4933407L21Rik	1	0	0	0	0	3	0	0	0	0	1
4933408A14Rik	0	0	0	0	0	0	0	0	0	0	0
4933408B17Rik	13	7	10	24	49	71	14	17	60	23	12
4933408J17Rik	8	7	13	1	1	2	3	3	0	2	5
4933408N05Rik	0	0	0	1	0	0	0	2	0	0	0
4933409D19Rik	0	0	0	0	0	0	0	0	0	0	0
4933409G03Rik	0	0	0	0	0	0	0	0	0	0	0
4933411E06Rik	0	0	0	0	0	0	0	0	0	0	0
4933411G06Rik	0	0	0	0	0	0	0	0	0	0	0
4933411K16Rik	4	1	0	0	0	1	1	5	1	8	1
4933411O13Rik	0	0	0	0	0	0	0	0	0	0	0
4933412A08Rik	3	1	0	0	0	0	0	0	2	0	0
4933412E24Rik	0	0	0	0	0	0	0	0	0	0	0
4933413C19Rik	1	0	0	1	1	2	0	0	0	6	2
4933413G19Rik	1	1	1	10	0	16	1	4	2	1	1
4933413J09Rik	0	0	0	0	0	0	0	0	0	5	0
4933413L06Rik	0	0	0	0	0	0	0	0	0	0	0
4933414I15Rik	0	0	0	0	0	0	0	0	0	0	0
4933415A04Rik	0	0	0	0	1	0	0	0	0	0	0
4933415F23Rik	0	0	0	0	0	1	0	0	0	0	0
4933415J04Rik	0	0	0	0	0	0	0	0	0	0	0
4933416C03Rik	0	0	0	0	0	0	0	0	0	0	0
4933416E03Rik	0	0	0	0	0	0	0	0	0	0	0
4933416E14Rik	0	0	0	0	0	0	0	0	0	0	0
4933416I08Rik	0	0	0	0	0	0	0	0	0	0	0
4933416M07Rik	1	0	0	0	2	0	0	0	3	0	0
4933417A18Rik	0	0	0	0	0	0	0	0	0	0	0
4933417C20Rik	3	0	1	0	0	4	1	2	1	3	3
4933417D19Rik	1	3	0	13	35	37	1	4	19	2	0
4933417E11Rik	0	0	0	3	26	6	2	4	10	0	1
4933417G07Rik	7	4	7	3	2	2	2	2	2	7	7
4933417O13Rik	0	0	0	0	0	0	0	0	0	1	0
4933421A08Rik	2	1	0	1	2	56	0	5	0	0	10
4933421I07Rik	0	0	0	0	0	0	0	0	0	0	0
4933421O10Rik	33	37	35	3	61	15	37	17	22	57	63
4933423P22Rik	0	0	0	0	0	0	0	0	0	6	0
4933424G06Rik	0	1	1	0	2	0	0	0	0	1	1
4933424H11Rik	0	0	0	0	0	0	0	0	0	0	0
4933424L21Rik	0	0	0	0	0	0	0	0	0	0	0
4933424M12Rik	0	0	0	0	0	0	0	0	0	0	0
4933424N20Rik	0	0	0	0	0	0	0	0	0	0	0
4933425D22Rik	7	1	4	1	2	4	1	1	0	0	12
4933425L06Rik	0	0	0	0	0	0	0	0	0	0	0
4933425M03Rik	6	5	9	4	0	1	10	0	0	1	1
4933426K07Rik	0	0	0	0	0	0	0	0	0	0	0
4933427D06Rik	1	0	1	5	4	3	0	0	5	1	3
4933427D14Rik	408	240	274	404	525	439	276	170	314	309	148
4933427E11Rik	2	0	4	0	0	1	10	0	1	4	3
4933427E13Rik	0	0	0	0	0	0	0	0	0	0	0
4933427G17Rik	1	1	4	2	6	2	2	3	0	1	0
4933427G23Rik	5	5	4	4	8	1	5	1	1	2	3
4933427I04Rik	1	0	0	0	0	0	0	0	0	0	0
4933427I22Rik	0	0	0	0	0	0	0	0	0	0	0
4933427J07Rik	0	0	0	0	0	0	0	0	0	0	0
4933428C19Rik	0	0	0	0	0	0	0	0	0	0	0
4933428G20Rik	1	0	0	0	0	0	0	1	2	0	0
4933428M09Rik	0	0	0	0	0	0	0	0	0	0	0
4933428P19Rik	7	0	3	0	0	0	0	0	0	0	0
4933429H19Rik	5	1	7	1	3	0	0	1	1	7	3
4933430H06Rik	0	0	0	0	0	0	0	0	0	0	0
4933430I17Rik	4	1	8	1	9	15	6	0	5	10	6
4933430M04Rik	0	0	0	0	0	0	0	0	0	0	0
4933431E20Rik	7	41	25	24	58	43	24	17	10	59	82
4933431K14Rik	19	19	23	6	81	6	28	4	14	18	16
4933431K23Rik	0	0	0	1	0	0	0	0	1	0	2
4933433C11Rik	0	0	0	0	0	0	0	0	0	0	0
4933433F19Rik	0	0	0	0	0	0	0	0	0	0	0
4933433G15Rik	5	10	6	5	12	5	4	0	3	3	1
4933434E20Rik	1151	1199	1187	1076	1313	1252	1336	525	802	1434	1520
4933434M16Rik	0	0	0	0	0	0	0	0	0	0	0
4933435F18Rik	0	0	0	0	0	0	0	0	0	0	0
4933436E23Rik	0	0	0	0	0	0	0	0	0	0	0
4933436F18Rik	0	0	0	0	0	0	0	0	0	0	0
4933436I01Rik	0	0	0	0	0	0	0	0	0	0	0
4933436I20Rik	0	0	0	0	0	0	0	0	0	0	0
4933437G19Rik	9	6	1	2	0	5	4	17	3	10	8
4933438A12Rik	0	0	0	0	0	1	0	0	0	3	1
4933438B17Rik	0	0	0	0	0	0	0	0	0	0	0
4933438K21Rik	0	0	0	0	0	0	0	0	0	0	0
4933439C10Rik	74	49	103	41	182	190	50	48	42	67	76
4933439J24Rik	0	0	0	0	0	0	0	0	0	0	0
4933439K11Rik	0	0	0	0	0	0	0	0	0	0	0
4933440J02Rik	0	1	0	0	0	0	0	0	0	0	0
4933440M02Rik	0	0	0	0	0	0	0	0	0	0	0
4933440N22Rik	14	50	41	5	1	7	51	30	14	27	56
5031410I06Rik	0	0	0	0	0	0	0	0	0	0	0
5031414D18Rik	11	54	18	26	40	7	103	6	22	0	19
5031415H12Rik	3	11	0	0	1	12	3	0	4	1	1
5031425E22Rik	143	259	209	121	175	162	265	240	175	263	291
5031425F14Rik	0	0	0	0	0	0	2	0	0	0	0
5031434C07Rik	0	0	0	0	0	0	0	0	0	0	0
5031434O11Rik	3	3	7	7	58	20	9	12	12	15	28
5031439G07Rik	1763	1215	1863	2216	2687	1799	1311	1963	4119	3223	5190
5033403F01Rik	3	3	1	2	2	0	2	2	0	6	3
5033403H07Rik	0	0	0	0	0	0	0	0	0	0	0
5033404E19Rik	0	0	0	0	0	0	0	0	0	0	0
5033417F24Rik	2	1	0	2	1	5	0	1	0	1	1
5033423K11Rik	0	0	0	0	1	0	0	0	0	0	0
5033426O07Rik	0	0	3	0	1	0	1	0	0	0	0
5033428I22Rik	0	88	0	0	0	0	29	0	0	0	0
5033430I15Rik	34	28	46	15	13	23	51	9	1	27	60
5330406M23Rik	20	9	19	8	34	32	12	231	10	28	10
5330411J11Rik	0	0	0	0	0	0	0	0	0	0	0
5330413P13Rik	0	0	0	0	0	0	0	0	0	0	0
5330416C01Rik	0	0	0	0	0	1	0	5	0	0	3
5330417C22Rik	0	0	0	1	0	0	1	0	1	0	0
5330417H12Rik	0	0	0	0	0	0	0	0	0	0	0
5330425B07Rik	1	2	0	1	0	0	1	10	1	0	6
5330426L24Rik	0	0	0	0	0	0	0	0	0	0	0
5330429C05Rik	0	0	0	0	0	0	0	0	0	0	0
5330434G04Rik	0	0	0	0	0	0	0	0	0	0	0
5330437M03Rik	0	0	0	0	0	0	0	0	0	0	0
5330438D12Rik	17	17	21	10	16	19	34	5	18	16	20
5330438I03Rik	0	0	0	0	0	0	0	0	0	0	0
5330439A09Rik	0	0	0	0	0	0	0	0	0	0	0
5330439B14Rik	0	0	0	0	0	0	0	0	0	0	0
5330439K02Rik	1	0	3	0	1	3	3	3	0	7	2
5430400D12Rik	1	4	4	1	3	3	6	2	6	4	9
5430401F13Rik	0	0	0	0	0	0	0	0	0	0	0
5430402E10Rik	0	0	0	0	0	0	0	0	0	0	0
5430402O13Rik	0	1	3	1	1	4	2	0	8	1	0
5430403G16Rik	24	9	32	23	26	35	19	7	29	9	19
5430405H02Rik	32	36	58	38	111	114	42	84	57	67	102
5430416N02Rik	236	192	165	654	974	455	216	78	440	130	141
5430416O09Rik	0	0	0	0	0	1	0	0	0	4	10
5430419D17Rik	1	2	1	0	0	0	0	0	0	5	0
5430420F09Rik	2	1	1	0	3	0	2	2	0	1	0
5430421N21Rik	0	0	0	0	0	0	0	0	0	0	2
5430427M07Rik	0	0	0	0	0	0	0	0	0	0	0
5430427N15Rik	2	1	3	1	6	0	6	7	6	4	1
5430427O19Rik	0	0	0	0	0	4	0	0	1	0	1
5430433H01Rik	0	0	0	0	0	0	0	0	0	0	0
5430434I15Rik	0	0	0	0	0	0	0	0	0	0	0
5530400C23Rik	0	0	1	1	0	0	0	0	0	0	2
5530400K19Rik	0	0	0	0	0	3	0	0	0	0	0
5530401A14Rik	0	0	0	0	0	0	0	0	0	0	0
5530601H04Rik	210	141	125	143	139	169	116	54	180	114	168
5730403I07Rik	0	4	0	0	0	0	0	0	0	0	0
5730405O15Rik	2	4	11	1	58	16	2	6	9	3	5
5730408A14Rik	0	0	0	0	0	0	0	0	0	0	0
5730409E04Rik	272	108	274	172	416	285	320	743	259	525	244
5730412P04Rik	0	0	0	0	0	0	0	0	0	0	0
5730416F02Rik	3	0	1	0	6	3	1	2	1	2	1
5730419F03Rik	0	0	3	0	0	1	0	0	0	0	0
5730420D15Rik	0	0	1	0	0	0	0	0	1	0	1
5730422E09Rik	2	1	1	0	0	2	0	0	0	1	2
5730435O14Rik	0	0	0	0	0	0	0	0	0	0	0
5730437C11Rik	0	0	0	0	0	0	0	0	0	0	0
5730455P16Rik	380	412	351	556	490	521	413	151	740	444	172
5730457N03Rik	0	0	0	0	0	0	0	0	0	0	0
5730460C07Rik	0	0	0	0	0	0	0	0	0	0	0
5730488B01Rik	0	0	0	0	0	0	0	0	0	0	0
5730507C01Rik	0	0	0	0	0	0	0	0	1	1	0
5730508B09Rik	37	56	49	20	45	40	31	5	53	43	26
5730522E02Rik	0	0	0	0	0	0	0	0	0	0	0
5730559C18Rik	67	0	31	29	6	137	10	4	0	0	91
5730585A16Rik	0	0	0	0	0	0	0	0	0	0	1
5730596B20Rik	2	0	2	2	10	9	0	3	0	0	1
5830405F06Rik	0	0	0	0	0	0	0	0	0	0	0
5830411K02Rik	0	0	0	0	0	2	0	0	0	0	0
5830411N06Rik	0	0	0	0	1	0	0	0	0	0	0
5830415F09Rik	100	93	100	68	39	125	108	26	74	87	79
5830415G21Rik	0	0	0	0	1	0	0	0	0	0	0
5830416I19Rik	0	0	0	1	0	1	2	0	0	0	0
5830417I10Rik	433	334	305	294	343	441	312	53	276	385	202
5830418P13Rik	0	0	0	0	0	3	0	0	0	2	0
5830432E09Rik	15	5	21	10	6	1	5	15	12	19	14
5830437K03Rik	0	0	0	0	0	0	0	0	0	0	0
5830444B04Rik	0	0	0	3	0	0	0	0	0	0	1
5830444F18Rik	0	0	0	0	2	4	0	0	0	0	0
5830454E08Rik	2	0	3	0	15	0	6	3	4	3	6
5830462I19Rik	10	0	2	0	0	0	0	0	2	0	0
5830468F06Rik	0	0	0	0	0	0	0	0	0	0	0
5830473C10Rik	0	0	0	0	1	0	0	1	0	1	0
5830487J09Rik	9	4	2	2	0	5	5	17	3	1	1
5930403N24Rik	3	3	3	2	1	9	5	3	1	6	13
5930409G06Rik	0	0	0	0	1	0	2	0	0	0	0
5930412G12Rik	0	0	0	0	0	0	0	0	0	0	0
5930420M18Rik	6	6	13	3	17	28	8	2	3	16	13
5930422O12Rik	2	2	0	1	4	5	0	0	4	2	2
5930430L01Rik	89	53	78	18	56	57	56	39	29	47	127
6030400A10Rik	0	0	1	0	2	0	0	1	3	0	0
6030407O03Rik	0	0	0	0	0	4	0	0	0	0	0
6030408B16Rik	0	0	1	2	0	3	1	2	0	1	5
6030419C18Rik	326	85	98	202	116	1125	216	48	119	244	10
6030442E23Rik	0	0	0	0	0	0	0	0	0	0	0
6030442K20Rik	7	9	15	2	0	4	9	4	5	3	10
6030443J06Rik	3	3	9	6	4	7	10	12	15	6	8
6030445D17Rik	5	2	1	0	0	2	1	2	0	15	6
6030452D12Rik	0	0	0	0	0	0	0	0	0	0	0
6030458C11Rik	192	159	278	318	268	315	297	198	466	422	263
6030460B20Rik	4	7	6	2	5	4	9	24	0	5	1
6030468B19Rik	0	0	0	0	0	0	0	0	0	0	0
6030469F06Rik	0	0	0	0	0	0	0	0	0	0	0
6030471H07Rik	0	0	0	0	0	0	0	0	0	0	0
6030498E09Rik	0	0	0	0	0	0	0	0	0	0	0
6230400D17Rik	19	18	21	31	17	29	17	40	29	15	15
6330403A02Rik	0	0	0	0	0	0	1	0	0	0	0
6330403K07Rik	1	0	0	0	0	0	0	0	0	0	0
6330403L08Rik	145	110	279	46	148	54	121	20	55	115	91
6330403N20Rik	0	1	0	5	0	5	1	0	4	0	0
6330408A02Rik	126	108	205	171	112	359	201	145	192	116	114
6330409D20Rik	0	0	0	0	0	0	0	0	0	0	0
6330410L21Rik	0	0	0	0	0	0	0	0	0	0	0
6330416G13Rik	184	172	202	310	113	865	248	106	260	175	169
6330418K02Rik	11	14	15	7	9	16	20	14	11	22	48
6330549D23Rik	11	13	23	6	0	24	17	6	5	11	7
6330562C20Rik	19	38	28	6	4	23	25	44	10	34	27
6430500D05Rik	0	0	0	0	0	0	0	0	1	0	0
6430503K07Rik	0	0	0	0	0	3	0	0	0	7	0
6430511E19Rik	2	1	1	1	0	4	2	0	5	9	0
6430531B16Rik	1	1	3	4	3	2	1	18	2	16	0
6430548M08Rik	276	66	216	99	127	2681	40	169	318	248	405
6430550D23Rik	12	5	19	1	10	12	6	6	2	18	21
6430562O15Rik	4	0	19	8	13	0	5	18	5	4	12
6430571L13Rik	0	1	5	1	1	10	3	0	1	9	0
6430573F11Rik	0	0	0	0	0	0	0	0	0	0	0
6430573P05Rik	2	7	0	0	0	2	3	2	2	5	2
6430590A07Rik	3	3	10	4	3	5	16	37	5	11	0
6430628N08Rik	0	0	0	0	0	0	0	0	0	0	0
6430710C18Rik	0	0	0	0	0	0	0	0	0	0	0
6530401F13Rik	2	0	2	0	0	0	0	1	0	0	0
6530402F18Rik	86	1	21	22	31	28	17	13	0	197	3
6530403H02Rik	0	0	0	0	0	0	0	0	0	0	0
6530409C15Rik	0	0	0	0	0	0	1	0	0	0	0
6530411M01Rik	0	0	0	0	0	0	0	0	0	0	0
6720427I07Rik	53	69	62	55	110	62	62	22	55	80	46
6720464F23Rik	0	1	1	2	0	3	3	21	2	0	2
6720475M21Rik	0	1	1	0	0	2	1	9	1	2	0
6720482G16Rik	1	0	0	0	0	0	0	0	1	0	0
6720483E21Rik	1	1	3	1	0	9	0	0	1	3	2
6720489N17Rik	71	62	86	9	10	12	44	25	14	22	23
6820402A03Rik	0	0	0	0	0	2	1	0	8	0	0
6820408C15Rik	0	0	1	0	5	0	0	0	2	0	0
6820431F20Rik	100	56	30	94	98	48	52	5	58	51	28
7330404K18Rik	0	0	0	0	0	0	0	0	0	0	0
7330423F06Rik	2	2	7	4	4	4	6	37	0	0	4
7420426K07Rik	0	0	0	0	0	0	0	0	0	0	0
7420461P10Rik	0	0	0	0	0	0	0	0	0	0	0
7530416G11Rik	0	0	0	0	0	0	0	0	0	0	0
7530428D23Rik	0	0	0	0	0	0	0	0	0	0	0
7630403G23Rik	0	0	0	0	0	0	0	0	0	0	0
8030411F24Rik	0	0	0	0	0	0	0	0	0	0	0
8030423F21Rik	0	0	0	0	4	0	0	0	0	0	0
8030423J24Rik	0	0	0	0	0	0	0	0	0	0	0
8030442B05Rik	0	0	0	0	0	0	0	0	0	0	0
8030443G20Rik	0	0	0	0	0	0	0	0	0	0	0
8030445P17Rik	0	0	0	0	1	0	0	0	0	0	0
8030451A03Rik	11	0	1	4	5	37	3	1	16	36	0
8030453O22Rik	2	0	75	48	15	10	17	41	90	0	0
8030462N17Rik	321	143	116	344	179	187	122	57	677	237	50
8030474K03Rik	0	0	0	0	1	0	0	0	0	0	0
8030487O14Rik	0	0	0	0	0	0	0	0	0	0	0
8430408G22Rik	6	0	0	0	61	7	0	0	6	0	0
8430419K02Rik	0	1	0	1	0	1	0	1	0	0	0
8430422M14Rik	7	6	14	10	52	38	8	30	18	2	16
8430423G03Rik	12	2	30	4	34	6	19	10	1	19	14
8430429K09Rik	55	51	51	31	55	89	47	45	24	74	73
8430432A02Rik	5	7	0	3	3	1	0	0	2	2	0
8430436N08Rik	2	0	0	0	0	3	2	1	0	2	7
8430437L04Rik	0	0	0	0	0	0	0	0	0	0	0
9030204H09Rik	0	0	0	0	0	0	0	0	0	0	0
9030407P20Rik	29	42	39	9	6	38	35	16	10	52	32
9030612E09Rik	1	0	0	0	0	1	0	0	0	0	0
9030616G12Rik	0	0	0	0	0	0	0	0	0	0	0
9030617O03Rik	853	867	483	331	945	179	651	138	349	659	67
9030619P08Rik	0	0	0	0	0	0	0	0	0	0	0
9030622O22Rik	0	0	0	0	0	0	0	1	0	0	2
9030624G23Rik	0	0	0	0	0	0	0	0	0	0	1
9030624J02Rik	1283	1472	1479	908	870	1541	1431	889	1063	1756	1494
9130008F23Rik	63	65	69	74	168	64	49	40	82	58	135
9130011E15Rik	271	244	305	476	195	375	425	104	583	343	307
9130015L21Rik	0	0	0	0	0	0	0	0	0	0	0
9130017K11Rik	0	0	0	3	0	0	0	4	0	9	0
9130019O22Rik	31	5	6	44	39	67	1	27	29	33	56
9130019P16Rik	0	0	0	0	1	0	0	0	0	0	0
9130023H24Rik	109	86	133	41	17	63	115	58	45	163	57
9130024F11Rik	19	30	23	14	6	7	32	6	18	5	8
9130204K15Rik	1	0	1	0	0	0	0	2	0	6	0
9130204L05Rik	0	0	0	0	0	0	0	0	0	0	0
9130208D14Rik	1	0	0	6	3	3	0	0	9	3	0
9130213A22Rik	2	2	11	3	10	10	7	4	2	10	9
9130221H12Rik	120	155	261	99	231	230	134	95	82	207	92
9130227L01Rik	0	0	1	0	0	0	0	0	1	0	0
9130230L23Rik	2	0	1	0	3	0	3	10	2	0	2
9130230N09Rik	5	12	8	8	6	3	10	3	6	11	4
9130401M01Rik	246	132	447	259	262	333	380	710	186	240	412
9130409I23Rik	0	0	2	0	1	0	0	0	0	0	1
9130409J20Rik	0	0	0	0	0	0	0	0	0	0	0
9130410C08Rik	0	0	0	0	0	0	0	0	0	0	0
9130604C24Rik	4	10	15	1	6	1	10	1	1	9	11
9230009I02Rik	0	0	0	0	0	0	0	0	0	0	0
9230019H11Rik	0	0	0	0	0	0	0	0	0	0	0
9230020A06Rik	0	0	0	0	0	0	0	0	0	0	0
9230102O04Rik	0	0	0	0	0	0	0	0	0	6	0
9230104L09Rik	0	1	0	0	0	0	0	0	0	0	0
9230104M06Rik	0	0	1	0	0	0	0	0	0	0	0
9230105E05Rik	0	0	0	0	0	0	0	0	0	0	0
9230106D20Rik	0	0	0	0	0	0	0	0	0	0	0
9230109A22Rik	0	0	0	0	0	0	0	0	0	0	2
9230110C19Rik	26	73	43	27	63	76	28	15	90	35	45
9230110F15Rik	0	0	0	0	0	0	0	0	0	0	0
9230111E07Rik	11	5	7	5	9	27	9	7	3	3	24
9230112D13Rik	0	0	0	0	0	0	0	0	0	0	0
9230112E08Rik	40	63	73	191	236	150	81	32	200	118	97
9230113P08Rik	0	0	0	0	0	0	0	1	0	0	0
9230114J08Rik	0	0	0	0	0	0	0	0	0	0	0
9230114K14Rik	24	17	22	6	38	13	14	85	20	26	31
9230116N13Rik	8	16	28	2	1	7	6	1	2	11	5
9230117E06Rik	0	0	0	0	0	0	0	0	0	0	0
9330020H09Rik	35	39	44	13	30	40	49	42	25	69	70
9330104G04Rik	14	16	22	3	58	42	36	5	6	35	27
9330111N05Rik	1	4	1	0	0	0	0	0	0	0	1
9330121J05Rik	0	0	0	0	0	0	0	0	0	0	0
9330132A10Rik	5	3	6	1	1	24	5	5	21	0	8
9330133O14Rik	63	26	53	21	42	34	26	44	35	41	151
9330136K24Rik	2	5	3	3	0	5	0	1	4	10	8
9330151L19Rik	39	53	60	23	143	69	49	24	35	86	60
9330154J02Rik	41	23	15	42	27	12	27	24	47	9	12
9330154K18Rik	0	0	0	0	0	0	0	0	0	0	0
9330158H04Rik	0	0	0	0	0	0	0	0	0	0	0
9330159F19Rik	0	17	6	0	0	29	2	0	2	0	0
9330159M07Rik	44	39	57	16	19	84	25	19	15	40	19
9330160F10Rik	2	4	15	1	5	15	10	11	2	10	6
9330161L09Rik	0	4	8	6	2	2	1	1	4	9	3
9330162012Rik	0	0	2	2	4	0	1	0	0	6	1
9330162B11Rik	0	0	0	0	0	0	0	0	0	0	0
9330171B17Rik	0	0	0	0	0	0	0	0	0	0	0
9330175E14Rik	1	0	10	29	117	12	0	11	105	81	0
9330175M20Rik	0	0	1	0	1	0	2	0	4	0	0
9330178D15Rik	0	0	0	0	0	0	0	0	0	0	0
9330179D12Rik	0	4	0	9	3	2	6	3	16	1	6
9330182L06Rik	28	71	80	121	288	96	31	34	135	59	2
9330182O14Rik	0	0	0	0	0	0	0	0	0	0	0
9330185C12Rik	0	0	0	0	0	0	0	0	0	0	0
9330198N18Rik	1	1	0	0	0	0	0	0	0	0	1
9430002A10Rik	7	2	17	2	1	7	15	37	6	5	6
9430007A20Rik	0	0	0	0	0	0	0	0	0	0	0
9430007M09Rik	0	0	0	0	0	0	0	0	0	0	0
9430015G10Rik	390	396	497	237	323	303	513	168	234	176	285
9430016H08Rik	351	270	352	237	261	417	322	73	247	441	185
9430020K01Rik	1564	807	668	811	1259	719	604	284	2266	1194	283
9430021M05Rik	0	0	0	0	0	0	0	0	0	0	0
9430024E24Rik	0	0	0	0	0	0	0	3	3	0	0
9430025C20Rik	4	0	0	2	0	2	0	3	2	1	0
9430034N14Rik	3	8	5	8	1	4	9	6	19	13	1
9430037G07Rik	6	13	0	0	0	2	9	1	2	8	21
9430037O13Rik	9	8	10	1	1	12	11	13	1	0	3
9430038I01Rik	146	67	150	40	76	120	101	85	32	122	83
9430041J12Rik	0	0	0	2	1	0	0	0	0	0	0
9430053O09Rik	0	0	0	0	0	0	0	0	0	0	0
9430060I03Rik	1	6	2	3	1	8	6	2	0	8	7
9430062P05Rik	24	9	5	2	9	59	1	1	3	58	5
9430065F17Rik	2	1	2	0	0	4	4	3	1	4	3
9430069I07Rik	0	1	1	0	0	0	0	0	0	0	0
9430073C21Rik	0	0	0	0	0	2	0	0	0	0	0
9430083B18Rik	0	0	0	0	0	0	0	0	0	0	0
9430087B13Rik	0	0	0	0	0	0	0	0	0	0	0
9430087J23Rik	0	0	0	0	0	2	0	0	0	2	0
9430091E24Rik	7	7	2	5	12	26	6	2	9	13	11
9430092D12Rik	0	0	0	0	0	0	0	0	0	0	0
9430093N23Rik	0	0	0	0	0	0	0	0	0	0	0
9430097D07Rik	0	0	0	0	0	2	0	0	0	0	0
9430098F02Rik	4	1	2	0	0	2	0	1	0	0	0
9530002B09Rik	0	0	0	0	0	0	0	0	0	0	0
9530003J23Rik	0	0	0	0	0	0	0	0	0	0	0
9530003O04Rik	0	2	0	0	0	0	0	0	0	0	0
9530018H14Rik	0	0	2	0	0	0	0	0	0	0	0
9530022L04Rik	0	0	0	0	1	0	0	0	0	0	0
9530026F06Rik	0	0	0	0	0	0	0	0	0	0	0
9530026P05Rik	41	16	10	9	35	34	41	8	4	4	15
9530027J09Rik	3	3	3	3	2	3	8	0	2	1	1
9530034A14Rik	0	0	0	0	0	0	0	0	0	0	1
9530034E10Rik	0	0	1	0	0	0	3	0	0	9	3
9530036M11Rik	0	0	0	0	0	0	0	0	0	0	0
9530036O11Rik	0	0	0	0	0	0	0	0	0	0	0
9530046B11Rik	0	2	0	0	0	0	0	0	0	0	0
9530051G07Rik	2	0	0	0	0	0	0	2	0	0	0
9530052C20Rik	10	9	3	4	0	5	0	0	1	3	2
9530052E02Rik	4	1	1	0	0	0	2	0	0	0	1
9530053A07Rik	13	29	79	10	29	0	24	7	6	30	13
9530056K15Rik	3	5	0	3	10	8	6	1	2	11	11
9530059O14Rik	1	0	0	8	9	0	0	1	1	5	0
9530068E07Rik	3277	2719	3681	2265	4114	4272	3001	1202	2306	4185	2199
9530077C05Rik	56	48	41	15	22	85	61	15	13	18	41
9530080O11Rik	0	0	0	0	0	0	0	0	0	0	0
9530082P21Rik	45	5	42	8	19	17	31	51	12	90	44
9530085P06Rik	0	0	0	0	0	0	0	0	0	0	0
9530097N15Rik	0	0	0	0	1	0	0	0	1	2	0
9630001P10Rik	0	0	0	0	0	0	0	0	0	0	0
9630010A21Rik	3	2	10	2	7	8	3	43	1	7	5
9630013D21Rik	76	32	16	16	5	20	14	28	3	67	7
9630013K17Rik	1	0	0	0	0	2	0	0	0	0	0
9630028B13Rik	0	0	0	0	0	0	0	0	0	0	0
9630028H03Rik	0	0	0	0	0	0	0	0	4	0	0
9630041A04Rik	0	0	0	0	0	0	0	0	0	0	0
9830004L10Rik	0	0	0	0	0	0	0	0	0	0	0
9830107B12Rik	0	0	0	0	0	0	0	0	0	0	0
9830132P13Rik	0	0	0	0	0	0	0	0	0	0	0
9830144P21Rik	23	2	5	0	7	0	1	0	3	3	1
9830147E19Rik	20	0	37	40	25	105	9	59	92	43	67
9930004E17Rik	0	1	0	0	0	0	0	0	0	0	0
9930012K11Rik	253	197	135	122	461	130	171	144	145	113	103
9930014A18Rik	31	94	29	35	9	17	21	22	4	12	10
9930021J03Rik	443	301	466	485	418	715	443	608	663	433	279
9930022D16Rik	1	2	0	0	0	1	0	0	0	0	0
9930038B18Rik	0	0	0	0	0	0	0	0	0	0	0
9930104L06Rik	220	79	135	248	194	359	128	77	256	237	252
9930111H07Rik	0	0	0	0	0	0	0	0	0	0	0
9930111J21Rik1	52	9	16	60	53	19	14	0	154	5	2
9930111J21Rik2	145	62	124	380	311	115	52	95	855	73	44
A030005K14Rik	0	0	0	0	0	0	0	0	0	0	0
A030012G06Rik	22	2	0	2	2	2	1	0	0	1	0
A130006I12Rik	8	2	2	3	2	0	0	0	2	2	8
A130010J15Rik	120	64	84	45	74	178	83	95	61	82	45
A130014A01Rik	12	6	16	5	36	25	13	3	6	15	16
A130023I24Rik	0	0	0	0	0	0	0	0	0	0	0
A130030D18Rik	0	0	0	0	0	0	0	0	0	0	0
A130048G24Rik	0	1	0	0	0	1	0	5	0	1	0
A130050O07Rik	9	1	8	1	51	18	9	115	8	4	5
A130051J06Rik	24	21	15	21	28	16	30	1	16	32	14
A130057D12Rik	4	1	4	1	5	3	1	0	1	1	1
A130071D04Rik	0	0	0	0	0	0	0	0	0	0	0
A1bg	0	0	0	0	0	0	0	0	0	0	0
A1cf	0	0	0	0	0	0	0	0	0	0	0
A230001M10Rik	0	0	1	2	0	0	0	0	3	4	2
A230004M16Rik	0	0	0	0	0	0	0	0	0	0	0
A230005M16Rik	0	0	4	0	1	0	0	0	0	0	0
A230006K03Rik	0	1	0	0	4	0	3	0	0	0	8
A230009B12Rik	0	0	0	0	0	0	0	1	0	0	0
A230020J21Rik	2	4	1	0	0	0	1	0	0	7	1
A230028O05Rik	2	9	15	11	7	4	34	39	10	4	30
A230046K03Rik	752	617	739	710	654	489	569	433	1568	811	277
A230050P20Rik	43	0	2	45	309	59	1	33	13	820	0
A230052G05Rik	0	0	0	0	0	0	0	0	0	0	0
A230056P14Rik	12	7	10	18	30	20	15	1	36	12	8
A230059L01Rik	0	0	0	0	0	0	0	0	0	0	0
A230060F14Rik	0	3	1	0	1	0	3	0	1	4	2
A230065H16Rik	0	0	0	0	0	1	0	0	0	1	0
A230065N10Rik	1	2	0	0	10	6	6	0	0	7	0
A230072C01Rik	4	11	11	8	10	8	20	1	8	12	15
A230072E10Rik	2	3	2	9	3	23	1	7	1	5	7
A230072I06Rik	0	0	0	0	0	0	0	0	0	0	0
A230077H06Rik	0	0	0	0	0	0	0	0	0	0	0
A230083G16Rik	2	0	0	0	0	0	2	0	0	0	3
A230083N12Rik	0	0	4	0	0	0	0	1	0	1	3
A230087F16Rik	3	2	14	5	0	2	0	6	4	1	3
A230103J11Rik	1	1	0	0	0	0	0	0	2	0	1
A230107N01Rik	0	1	2	0	3	2	1	0	0	3	4
A230108P19Rik	1	0	0	0	0	0	0	0	0	0	0
A2m	0	0	0	0	0	0	0	0	0	0	0
A330008L17Rik	0	0	0	0	0	0	0	0	0	0	0
A330009N23Rik	3	14	4	3	11	10	9	15	3	9	57
A330015K06Rik	0	3	1	1	0	2	2	1	2	6	0
A330017A19Rik	0	1	7	0	5	0	3	11	1	1	0
A330023F24Rik	7	10	10	10	36	16	10	8	24	35	9
A330032B11Rik	0	0	0	0	0	0	0	0	0	0	0
A330033J07Rik	1	0	0	1	1	2	0	0	0	0	0
A330035P11Rik	11	17	11	6	8	16	13	2	10	43	17
A330040F15Rik	0	0	0	0	0	1	0	0	0	0	0
[truncated: 44,960 more rows]

## Sheet: normalised count in line RNA+pe
	TRANSCRIPT_EXPRESSION													PEPTIDE_EXPRESSION
gene_symbol	4434	5555	c790	17864A	17568	17864	21917	c876	B14341	24038	21015				Abundances (Normalized): F1: 126, Control	Abundances (Normalized): F1: 127N, Sample	Abundances (Normalized): F1: 127C, Sample	Abundances (Normalized): F1: 128N, Sample	Abundances (Normalized): F1: 128C, Sample	Abundances (Normalized): F1: 129N, Sample	Abundances (Normalized): F1: 129C, Sample	Abundances (Normalized): F1: 130N, Sample	Abundances (Normalized): F1: 130C, Sample	Abundances (Normalized): F1: 131N, Sample	Abundances (Normalized): F1: 131C, Sample
0610005C13Rik	0	0	0	1.09	2.64	0	0	0	1.89	0	0	FALSE		Plec	33282.4	39246.3	38673.4	52608.4	32707.3	42241	85877.4	52905.5	58668.9	46314.6	88903.6
0610007P14Rik	719.66	554.94	880.8	276.36	205.26	269.06	618.63	428.47	239.22	463.63	1044.85	FALSE		Dync1h1	29762.5	52625.9	46773.2	44229.3	41024.5	40564.6	43646.6	40849.8	40316.2	36679.9	36884.2
0610009B22Rik	125.99	145.61	122.62	100.1	151.52	177.76	140.35	49.27	126.7	196.28	136.29	FALSE		Flna	27625.3	78119.1	43037.5	39785.8	35316.9	48357.2	34597.6	33864.2	37928.5	56631.8	33136.8
0610009E02Rik	7.25	4.07	8.64	10.88	12.33	16.16	9.23	14.93	11.35	11	30.29	FALSE		Myh9	28033.7	58221.2	64171.8	47018.3	32321.6	49669.8	50497.5	33863.1	55291	68462.5	42594.4
0610009L18Rik	2.72	3.05	9.5	4.35	26.43	11.31	18.47	14.93	9.46	26.23	43.1	FALSE		Tln1	36224.1	41407	21552.6	25426.7	39140.8	22336.1	35068.4	22726.5	28790.8	30350.3	25351.3
0610009O20Rik	670.72	563.09	731.41	514.63	503.91	716.68	891.94	537.46	485.05	926.41	615.03	FALSE		Macf1	34406	42063.5	17271.1	24364.6	20944.6	24555.9	24483.4	22669.4	25337.2	26212.1	19060.1
0610010F05Rik	553.79	478.58	268.56	266.56	125.1	200.38	283.46	231.41	335.66	329.96	184.04	FALSE		Flnb	13304.9	47988	27551.7	38593.2	32012.1	32625.8	43308.2	36480.8	39404.3	25022.8	50200.1
0610010K14Rik	12.69	10.18	7.77	8.7	19.38	8.08	8.31	4.48	4.73	5.08	1.16	FALSE		Dst	19053.4	28570.1	21333.3	18214.5	25126.9	20364.7	23225.7	21706.9	22208.3	21841.9	26724.2
0610011F06Rik	86.11	230.12	223.66	96.83	216.72	306.23	208.67	182.14	81.31	318.96	349.45	FALSE		Sptan1	18323.5	34799.7	24662.5	25898.2	23435	38502.4	24932.6	20717.6	20074.8	25653.8	20745
0610012D04Rik	0	0	0	0	0	0	0	0	0	1.69	0	FALSE		Flnc	11635.1	27545.9	24156.3	14113.1	38672.9	21892.6	32373.9	18528.3	16501.6	36114.6	21491.1
0610030E20Rik	171.3	153.76	167.53	306.82	492.45	348.24	218.83	428.47	572.04	256.35	241.12	FALSE		Lrp1	2687.2	13312.3	21015.7	29132.1	14457.8	20171.7	20655.2	23037.6	15666.1	19866.9	20586.4
0610031O16Rik	0.91	2.04	0.86	0	0	0	0	0	0	0	0	FALSE		Rnf213	8851	7155	13067.6	16409.5	62946.3	8643.4	45493	12446.5	34103.1	9534.3	8425.1
0610037L13Rik	452.28	447.01	648.51	536.39	524.17	581.75	689.73	1746.74	555.97	516.08	533.49	FALSE		Cltc	28706.5	27338.1	28512.8	25252.3	30127.2	24453.5	26934.3	23448.7	24196.1	24078.6	25418.5
0610038B21Rik	6.34	32.58	12.95	6.53	5.29	6.46	17.54	14.93	6.62	38.92	18.64	FALSE		Sptbn1	15521.4	28503.2	21636.9	21372.8	20352.7	33975.8	20959	17951.7	17340.5	22266	17134.3
0610039K10Rik	1.81	0	0.86	0	0	0	1.85	7.46	0	0.85	1.16	FALSE		Iqgap1	15729	24106.4	21280.9	25208.9	24029.3	14135.9	18386.9	19880.8	23142.1	17646.9	23249
0610040B10Rik	6.34	19.35	20.72	1.09	7.93	17.78	27.7	22.39	1.89	17.77	20.97	FALSE		Syne2	8511.5	17241.2	13551.1	16141.4	15601.4	14132.8	11111.4	14447.5	14287.4	14050.2	31259.1
0610040F04Rik	0	0	0	0	0	0	0	0	2.84	0	2.33	FALSE		Fn1	4141.8	7953.6	50392.5	11559.4	5260.5	32418.7	8910.5	8748.1	9714.7	31299.7	5914.6
0610040J01Rik	0	0	0	0	0	0	0	0	0	0	1.16	FALSE		Fasn	15429.9	12835.3	16177.5	22828.6	17947.6	16086.7	20394	25202.2	22305	11562.8	21156.2
0610043K17Rik	0	0	0	0	0	0	0	0	1.89	2.54	0	FALSE		Vim	25199.5	44790.5	34584.5	55988.3	49171	36796.9	79547.9	44920.9	68250.2	43195.4	69925.5
1010001B22Rik	1.81	1.02	0.86	0	1.76	0.81	1.85	2.99	0	0	1.16	FALSE		Hspa8	38466.4	33406	27210.5	37591.2	34285.8	23921.4	33023.5	37735.4	35272.4	28289.4	39505.8
1010001N08Rik	1.81	0	0	0	0.88	0	0	0	0	5.08	12.81	FALSE		Myof	26558.7	19038.8	22403.7	18346.3	17231.7	17904	19929.4	16573	20934.9	16903.6	37353.3
1110001J03Rik	174.02	220.96	156.3	124.03	166.5	93.73	163.43	410.56	114.41	170.9	267.91	FALSE		Syne1	9629.6	11887.7	11993.5	10597.3	9079.1	9748.1	12141.9	9662.7	10346.7	10454.6	19132.8
1110002E22Rik	1.81	3.05	2.59	0	0	11.31	0	0	0	0	2.33	FALSE		Hspd1	40575.9	24474	33588.2	30904.7	23083.7	33995.8	26352.4	31033.1	29293.1	32198.6	33334.1
1110002J07Rik	2.72	2.04	6.04	1.09	0	4.85	1.85	0	0.95	14.38	3.49	FALSE		Actn4	11764.5	23152.2	13142.9	17372.1	19251.8	14203	18266.9	15803.1	22760.5	15440.2	21714.9
1110002L01Rik	74.32	173.1	155.44	300.29	248.43	139.78	136.65	67.18	493.56	311.34	80.37	FALSE		Ubr4	9985.8	10977.2	9913.8	11373	12648.8	10491	12772.6	11100.3	10836.5	10853.9	11332.2
1110002O04Rik	0	0	0	0	0	0	0	0	0	0	3.49	FALSE		Mki67	20289	12440.7	6987.6	15120.6	9188.5	6242.9	10347.5	16364.6	10836.7	5357.6	17066.7
1110003F10Rik	2.72	3.05	0.86	1.09	7.93	1.62	0.92	7.46	3.78	0.85	4.66	FALSE		Actb	18446.3	30866.5	24184.4	23542	24050.4	28021.7	26415.8	20659.6	23666.2	26449	19724.4
1110004E09Rik	558.33	471.45	643.33	516.81	563.81	309.46	614.94	870.38	317.7	298.65	497.38	FALSE		Map1b	8884.6	16239.7	15932.1	19112.5	12817.8	10342.1	15580.8	21230.6	18904	11942.2	9351.9
1110004F10Rik	1847.19	2182.1	1771.97	2296.8	1998.01	1371.96	2094.11	552.39	2455.52	1555.87	1101.93	FALSE		Ranbp2	15415.6	13514.1	16430.5	15216.2	13536	14212.5	13217.9	17476.2	14030.9	14097.4	15158.2
1110006O24Rik	25.38	17.31	23.32	5.44	7.05	12.12	25.85	37.32	3.78	22	68.72	FALSE		Actg1	18422.6	30840.2	24162.8	23516.5	24017.9	28013.3	26394.8	20630.9	23632.5	26425.5	19700.4
1110007C09Rik	456.81	628.26	748.68	806.22	1185.77	513.88	755.28	258.28	1056.15	1148.08	446.13	FALSE		Pkm	58587.9	39586.2	31529.9	45391.5	50986.8	33706.2	47708.8	47892.7	50433.1	29613.2	58569.5
1110008E08Rik	0	0	0	0	0	0	0	0	0	0	0	FALSE		Hsp90ab1	19339.4	12463.5	15157.4	19037.5	16784.7	15068.8	17379	18910.7	20172.7	16219.7	16461.9
1110008F13Rik	1477.39	1401.11	1715.84	1739.74	1827.98	1578	1336.06	2194.62	1408.83	1807.99	2689.59	FALSE		Huwe1	14485.7	8505.9	9910.2	8365.5	8026.9	8000.8	8702.7	8797.8	8063	7642.9	8610.4
1110008L16Rik	214.81	186.34	197.75	89.22	141.83	218.16	183.74	241.86	128.59	176.82	75.71	FALSE		Col1a2	658	22870.2	24956.4	1918.5	1575.6	35528.4	1379.8	2064.7	413.5	12470.3	1600.3
1110008P14Rik	222.06	300.38	245.24	412.36	782.29	241.59	184.67	764.39	292.17	1331.67	962.15	FALSE		Snrnp200	17829.7	11798.1	14926.9	15169.8	13663	14297.5	14168	15865.1	15289.4	12543.3	15518.2
1110012L19Rik	163.15	213.83	238.34	242.63	286.31	414.5	264.07	198.56	173.03	198.82	333.14	FALSE		Eno1	22607	28128.7	19899.8	40072.1	33227.7	26748.1	37177.1	44741.4	40138.9	34086.8	42381.9
1110017D15Rik	1.81	2.04	5.18	0	10.57	4.04	0.92	4.48	0.95	1.69	0	FALSE		Birc6	12339.7	8765.7	8860.7	8544.9	10578.6	9522.6	8611.9	9238.4	9389.3	13187.9	7389.6
1110018N20Rik	0	0	0	0	0	6.46	0	0	0	0	0	FALSE		Col12a1	831.4	17165.2	13787.1	9408.7	1716.8	37113.5	3348.7	6878.2	7074	31189.2	2144
1110019D14Rik	11.78	33.6	21.59	7.62	7.05	12.93	39.7	16.42	17.02	30.46	54.75	FALSE		Igf2r	8986.8	7124.1	11334.6	7585.3	26547.8	11957.1	10445.1	9698.6	6278.6	11510.2	12491.6
1110020A21Rik	4.53	4.07	6.91	0	0.88	12.93	6.46	1.49	1.89	1.69	3.49	FALSE		Myh10	20827.1	12280.3	18644.8	1859.4	3596	22826.1	6116.6	5173.2	1723.1	16350.6	1101.9
1110025M09Rik	14.5	12.22	10.36	6.53	3.52	5.66	28.62	7.46	4.73	15.23	31.45	FALSE		Uggt1	10393	12432.9	16276.3	11997.9	11804.9	14440.2	12508.2	11875.4	12571.6	11931.8	8773
1110032A03Rik	86.11	98.77	114.85	70.72	105.71	90.49	136.65	131.38	85.1	187.82	94.35	FALSE		Actc1
1110034G24Rik	29.91	31.57	48.36	33.73	31.71	34.74	44.32	47.77	31.2	44.84	41.93	FALSE		Acta2	313.8	9740.3	3125.1	1953.9	437.1	4230.5	1153.5	1036.2	1313	4469.5	301.1
1110035H17Rik	3.63	1.02	0.86	2.18	0.88	0.81	0.92	0	0	0.85	3.49	FALSE		Uba1	12685.2	8735.3	9976.2	10589.8	9186.5	9531	9075.8	9718.2	9664	9614.8	10907.6
1110036E04Rik	0	0	0	0	0	0	0	2.99	0	0	0	FALSE		Hsp90b1	21570.1	29035.5	29267.9	31216.6	26025	29428	24913.1	34011.5	26200.9	25971.6	24417.5
1110037F02Rik	1365	1088.51	1000.84	806.22	817.53	962.31	895.63	616.58	1088.29	1127.77	1111.25	FALSE		Actg2	313.8	9740.3	3125.1	1953.9	437.1	4230.5	1153.5	1036.2	1313	4469.5	301.1
1110038B12Rik	1257.14	1185.24	1249.53	1713.63	2258.77	2696.25	1564.12	1454.12	1153.54	1444.19	2817.72	FALSE		Acaca	9972.5	7054.9	10921.2	12873.8	10308.8	10225.2	12629.7	13412.6	11766.3	8481.4	10441.5
1110038F14Rik	269.19	374.72	548.34	345.99	305.69	507.42	600.16	1067.45	277.04	535.54	1047.18	FALSE		Eprs	19062.2	16987.3	25402.7	16748.2	16432.7	20520.3	15754	16823.1	15657.6	15726.1	17141.1
1110046J04Rik	29.91	82.48	133.85	174.08	293.36	100.19	97.87	209.01	186.27	113.37	115.32	FALSE		Eef2	32312.6	30396.3	27422.5	49532.2	33474.1	27654.3	33120.7	53809.9	31665.5	27178.2	26978.5
1110051M20Rik	251.07	238.27	302.24	205.64	248.43	497.72	350.86	271.71	231.65	144.67	549.8	FALSE		Actn1	9757.5	20018.6	12191	13127.7	9156	12126.3	12009.7	10325.3	14339.7	11418.4	9907.2
1110059E24Rik	405.15	401.19	411.91	391.69	317.14	422.58	523.53	210.5	485.05	349.41	242.28	FALSE		Hsp90aa1	18489.8	16494.8	11825.9	18492.8	16734.2	12357.5	15565.7	20733.4	16452.7	12929.5	14877.5
1110059G10Rik	173.12	140.52	187.39	103.36	118.05	200.38	143.12	85.1	150.34	220.82	168.9	FALSE		Atp5b	17702.9	11845.5	14494.7	12664.7	11824.7	12471.7	12135.4	11747.6	13180.7	14774.9	13394.8
1110065P20Rik	218.44	324.82	361.82	313.35	457.22	411.27	421.04	618.08	234.49	430.63	540.48	FALSE		Cad	8789.7	4570.8	8027	9356.1	6113.7	11101.6	10660.7	10681.5	10224.1	10310.4	11553.3
1190002F15Rik	328.11	226.05	424.86	83.78	116.29	148.67	494.9	1658.66	52.95	214.89	542.81	FALSE		Rrbp1	10919.1	18115	22971.2	14685.5	16849.6	24750.7	17234.6	14741.5	16107.1	25953.4	11565.1
1190002N15Rik	406.96	261.69	379.09	200.2	126.86	648.81	299.16	26.87	133.32	215.74	59.41	FALSE		Tln2	6529.7	12658	12565.8	7212.2	7762.7	10442.7	4462.4	4645.9	4936.9	7788.8	4943.8
1190005I06Rik	1.81	2.04	1.73	0	0	0	0.92	7.46	0	3.38	2.33	FALSE		Tpr	13105.2	12318.3	14440.7	11872.9	12400.8	13985.6	11962.8	11907	14071.8	13335.7	14496.3
1190007I07Rik	38.97	99.79	110.53	51.14	51.98	79.99	135.73	59.72	35.93	73.61	64.07	FALSE		Ktn1	14036	13883.7	10221.8	11545.2	19282	6744	12015.5	11226.7	13194	6588.2	13247.5
1200007C13Rik	0	0	0	0	0	0	1.85	0	0	0	8.15	FALSE		Nes	16129.3	21555.8	5951.8	10226.5	20372.2	1997.5	13571	7585	6454.4	984.5	1085.4
1200014J11Rik	653.49	541.71	574.25	579.91	481	740.12	596.47	291.12	572.04	550.77	406.53	FALSE		Numa1	10566.5	10155.1	9705.1	11472	8345.9	8676.7	9094.9	10465.3	13057.9	7855.5	12639.1
1300002E11Rik	39.88	47.86	41.45	36.99	55.5	40.4	56.32	122.42	64.3	65.99	88.53	FALSE		Col1a1	1318.6	38511.3	28801.4	3410.3	2455.7	33657.8	2307.2	2444.1	943.7	10856	1208.1
1300017J02Rik	0.91	0	0	1.09	0	3.23	0	0	4.73	1.69	1.16	FALSE		Acta1	1063.8	690.6	201.8	131.3	15	161.7	54.8	63.1	41.8	742.7	19.3
1500002C15Rik	12.69	50.91	32.81	10.88	4.4	4.85	38.78	2.99	12.29	23.69	46.59	FALSE		Vcl	10534	23650	13749.5	18534.6	16561.3	13042.4	20008.7	13109.5	19366.4	12147.1	17448.4
1500002F19Rik	0	0	0	0	0	0.81	1.85	0	0	0.85	3.49	FALSE		Eef1a1	21224	20348.6	15545.6	20428.4	18348.6	14150.8	15340.5	17522.1	16304.3	13548	17136
1500004A13Rik	3.63	5.09	6.04	3.26	14.98	6.46	1.85	0	0	1.69	1.16	FALSE		Hspa9	20751.6	14951.8	18912.4	15223.4	12058.6	20459.4	14336.4	14157.8	11866.1	17520.1	13014.8
1500005C15Rik	0	1.02	0.86	0	0	0.81	0	14.93	0	0	6.99	FALSE		Hspg2	2759	7385.1	8131.8	3886.2	6355.1	8326.3	4429.7	3986	4189.2	5135.2	4133.9
1500009L16Rik	7.25	0	3.45	2.18	46.69	1.62	0	19.41	0.95	0	0	FALSE		Aldoa	17913.3	11350.6	11677.1	14772.5	19761.7	11173.3	20487	18038.3	16274.8	12357.2	13739.7
1500011B03Rik	90.64	40.73	60.45	142.53	260.76	79.99	53.55	86.59	87.93	139.6	121.14	FALSE		Gcn1	11816.6	11342.6	13115.3	12394.1	11076.3	13071.8	11119.6	13009.5	12138.6	15589.8	12353.2
1500011K16Rik	144.11	216.89	106.21	336.2	370	208.46	211.44	225.43	280.82	93.91	72.22	FALSE		Tubb4b	419.5	653.6	421.2	578.4	595.3	438.1	556.8	580.3	597.1	522.6	658
1500012F01Rik	868.3	1086.47	1151.95	2763.56	4111.42	3282.04	1432.08	1952.76	1995.99	989.87	913.23	FALSE		Hspa5	22343.5	29649.5	23358.8	17622.1	20458.8	22129	19111	16497.3	19884.2	22973.8	21167.8
1500015A07Rik	36.25	26.47	27.63	11.97	55.5	113.12	52.63	55.24	27.42	89.68	71.05	FALSE		Gsn	4615.9	11441.6	9986.8	6587.6	6805.9	7632	7241.8	5362.2	7350.2	11631.1	10300.4
1500015L24Rik	0	0	0	0	0	1.62	0	0	0	0	0	FALSE		Cct7	11957.1	8823.1	8668.5	11890.8	10513.3	9241.3	11728.1	12924.8	12479.3	8020.4	11855.2
1500015O10Rik	0	0	0	0	4.4	0.81	0	0	0	0	0	FALSE		Tnc	55358.7	3989.3	5631.5	1168.4	1119.5	4539.9	490.3	1783.9	1211.7	3262.5	380.6
1500017E21Rik	0	0	0	0	0	4.85	0	0	0	6.77	0	FALSE		Gapdh	29851.1	25951.6	26515.8	31004.1	33329.7	26993.9	44787.6	34431.4	32544	35085.4	27923.2
1500026H17Rik	0	0	0	1.09	7.93	0.81	0	0	0	0.85	0	FALSE		Vcp	21085.4	15964.3	10843.6	13631.6	14800.7	15981.8	14261	12723.4	13206.8	16813.2	14217.5
1520401A03Rik	0.91	1.02	8.64	0	0	12.12	2.77	1.49	3.78	3.38	4.66	FALSE		Aars	16452.6	13736.2	12976.9	12401.7	10579	21731.4	12392.4	11359.6	9597.3	13848.7	9530.5
1600002D24Rik	0	0	0	0	0	0	0	0	0	0	0	FALSE		Prpf8	14787.6	9158.1	12082.1	12470	10886.9	11074.7	11532.2	13273.1	12444.3	9543.9	12809.3
1600002H07Rik	132.33	169.03	147.66	88.13	81.05	113.93	156.04	67.18	97.39	93.06	263.25	FALSE		Chd4	9112.6	7020	7439.9	9620.3	8011.9	7442.4	7835.3	9268.6	9315.1	7030.9	8994.3
1600002K03Rik	109.67	95.72	181.34	101.19	115.41	89.69	176.36	444.9	55.79	109.99	152.59	FALSE		Tuba1a	79	63	111	131.3	107	100.9	55.8	110.6	87.8	83.5	69.5
1600010M07Rik	0	2.04	0	0	0	0	0	0	0	0	0	FALSE		Tuba1b
1600012H06Rik	403.34	294.27	282.38	221.96	356.79	271.48	185.59	86.59	425.48	460.25	552.13	FALSE		Rtn4	14401.9	10558.9	6812.7	7904.9	10931.1	13561.1	8597.9	8376.8	7741.4	8247.6	8653
1600014C10Rik	138.67	145.61	121.76	133.83	236.1	308.65	169.89	82.11	148.45	307.11	305.19	FALSE		Akap9	6913.9	9208.5	8839.6	8086.4	8085.8	7569.2	7891.7	7755.3	8319.3	9961.2	8150.9
1600014C23Rik	0	0	0	1.09	0.88	2.42	0.92	5.97	0	0.85	1.16	FALSE		Itpr3	4368.6	8652.5	6682	5726.8	5524.3	3681.2	4708.2	3959.5	5792.9	6380.7	11084.6
1600017P15Rik	0.91	1.02	0.86	0	0.88	2.42	0	0	0	0	0	FALSE		Msn	19120.7	14810.5	12652.9	11717.8	11842.2	11880.2	12054.2	10328.5	12693	11156.1	11863.1
1600019K03Rik	0	0	0	0	0	0	0	2.99	1.89	0	3.49	FALSE		Tubb5	2158.8	3220.4	2525.2	3307.6	2314.6	3406.5	2259.1	2673.3	2325.5	3375.9	2455.9
1600020E01Rik	86.11	120.15	135.57	138.18	251.95	145.44	121.88	134.36	121.03	87.99	87.36	FALSE		Smchd1	11328.3	7559.8	8930.8	9735.9	8167.8	12811.7	8084.5	9751.6	8833.4	10671	7953.4
1600023N17Rik	3.63	5.09	8.64	0	10.57	1.62	0.92	5.97	1.89	1.69	6.99	FALSE		Usp9x	11656.7	9222.1	10372.5	11276.3	8865.6	8620.7	9834	11364.1	11335.8	9938.1	9241.2
1600025M17Rik	0	0	0	2.18	0	0	0	1.49	0	0.85	4.66	FALSE		Atp1a1	5823.3	11270.5	5605	7060.5	10810.7	7710.1	7511.6	6985.8	7741.1	7911.9	7957.6
1700001C19Rik	0	0	0	6.53	0.88	1.62	0	5.97	4.73	0	1.16	FALSE		Map4	11496.2	16256.7	12396.3	15207.8	13802.3	12674.5	13091.8	14250.3	13168.9	11221.2	9120.6
1700001G11Rik	5.44	4.07	6.04	0	0	3.23	6.46	11.94	0.95	8.46	8.15	FALSE		Cct2	12938	9895.2	9209.1	13337.9	12348.4	10799.5	13472.2	14623.6	13099.1	8434.7	12679.4
1700001G17Rik	8.16	3.05	6.91	0	0	8.89	2.77	7.46	0	3.38	16.31	FALSE		Ogdh	10600	10444.4	10000.6	10048	9550.9	8473.3	9056	9504.8	8736	9037.2	8648.5
1700001J03Rik	0	0	2.59	2.18	0.88	7.27	0	0	7.56	0	0	FALSE		Hnrnpl	9819	7720.8	9871.3	9944.3	8667.4	8888.3	8543.3	9851.4	10001.7	8375.3	9576.2
1700001J11Rik	0	0	0	1.09	0	0	0	0	0	1.69	0	FALSE		Map1a	3829.1	5583.5	6374.4	4458.5	4265	9992.7	7628.4	3006.3	1515.6	14729.2	1289.2
1700001L05Rik	1.81	11.2	9.5	23.94	3.52	11.31	10.16	16.42	34.04	2.54	5.82	FALSE		Eea1	7393.4	10981.6	9917.5	17643.7	14357.2	8510.5	9381.1	15029.5	7844.7	5783.8	9004.5
1700001L19Rik	0.91	0	0.86	2.18	1.76	11.31	0.92	0	0	0	3.49	FALSE		Hdlbp	9264.3	12993.5	16312.5	12181.2	11958.2	13804.6	11377.1	13438.2	11691.4	13157.5	9862.9
1700001O22Rik	0	2.04	3.45	1.09	10.57	4.85	3.69	11.94	0	5.92	3.49	FALSE		Tuba1c	1910.1	1214.1	1106.8	1381.6	1772.8	1609	1882.3	1695.3	1464.9	1535.4	1946.7
1700001P01Rik	0.91	0	1.73	2.18	0.88	0	1.85	1.49	1.89	1.69	1.16	FALSE		Lamb1	7604.1	7665.7	7682	8890.6	8107.7	6627.9	8663.3	9494.9	9349.4	6151.8	8418.1
1700003E16Rik	13.6	17.31	31.09	9.79	13.21	12.93	31.39	71.66	12.29	20.3	34.94	FALSE		Sf3b3	8804.1	5912.3	7114.2	8068.9	6943.8	7682.4	7753.4	8354.9	9155	6389.1	8434
1700003F12Rik	8.16	30.55	61.31	23.94	24.67	137.36	36.93	265.74	32.15	51.61	891.09	FALSE		Hectd1	5911.6	7432.3	5234.2	8713.6	9239.5	4970.7	8258.1	10070.5	7521.4	4152	7100.5
1700003G18Rik	0	2.04	0.86	0	0.88	0	0	0	0	0	3.49	FALSE		Tubb2b	5.5	970	851.1	423.1	1073.6	271	318.3	259.2	459.2	196.1	64.7
1700003M02Rik	0	0	0	0	1.76	0	0	0	0	0	0	FALSE		Tnks1bp1	11474.1	8813.5	5954.3	5431.1	5978.9	7779.3	5987.7	5358.4	6036.5	8527.7	4515.5
1700003M07Rik	0	0	0	0	0	0	0	0	0	1.69	0	FALSE		Tuba3a	80.9	73.5	105.9	99.4	74.7	119.9	91.5	133.1	80.3	151.6	113.4
1700003N22Rik	0.91	1.02	2.59	0	0	0.81	1.85	0	0	0	0	FALSE		Copb2	9674.4	11923	11955.2	10490.7	11256.7	12303	10641.7	10350	9895.1	11656.6	8245.5
1700006J14Rik	8.16	17.31	10.36	1.09	1.76	0	0.92	2.99	2.84	0.85	0	FALSE		Ipo5	11971.1	11991.1	9030.8	11568.3	12330.2	4664.7	12323.7	13816.4	10105.9	7826.7	9321.4
1700007G11Rik	2.72	0	0	2.18	0.88	1.62	0.92	0	0	0	0	FALSE		Copa	9825.9	11617.7	11797	9260.3	10786.9	11336.6	10102.2	9010.9	9942.9	11548.8	8715.8
1700007J10Rik	2.72	8.15	4.32	2.18	0.88	2.42	0	0	0.95	1.69	1.16	FALSE		Hspa4	18581.9	11217.9	12049.1	13158.3	13372.3	8692.3	13155.9	13504.4	12664.3	9484	14299.3
1700007K09Rik	6.34	0	1.73	15.23	2.64	5.66	2.77	11.94	11.35	6.77	4.66	FALSE		Tjp1	8277.6	9551	5959.9	11437.5	10442.2	5773.7	12497.3	12907.2	16437.6	6010.9	8860.7
1700007K13Rik	0	0	2.59	0	11.45	0.81	1.85	5.97	0.95	1.69	0	FALSE		Ckap5	12495.3	11061	8088	11828.1	12011.6	9996.1	10861	12286.1	11460.2	11994.3	11766
1700007L15Rik	9.06	14.26	57.86	9.79	6.17	12.12	39.7	8.96	18.91	29.61	12.81	FALSE		Tkt	6900.4	6630.1	8791.3	10192.3	10438.1	9938.9	11719.6	10613.2	12319.4	11265.2	10801.6
1700007P06Rik	0	0	0	0	0	0	0	0	0	0	1.16	FALSE		Lmna	11631.3	13067.5	16855.7	17242.4	15744.8	12528.7	17609.8	14175	16856.1	11829.6	31064.8
1700008A23Rik	0	0	0	0	0	1.62	0	0	0.95	0	0	FALSE		Pdia3	9977.7	19626.3	17932.4	14046.7	13863.3	19475.3	13881.9	13541.8	14143.6	22896.2	14182.2
1700008B11Rik	2.72	0	0	0	0	2.42	0	0	1.89	0	0	FALSE		Vps13c	9242.4	5970.6	10308.2	5569	6154.9	10218.2	5680	7461.1	6414.5	7988.6	6757
1700008J07Rik	38.07	27.49	38.86	5.44	7.93	18.58	52.63	41.8	6.62	31.3	62.9	FALSE		Tubb2a	205.4	1025.2	878	580.7	983.9	537.7	555.9	482.4	619.5	601.6	188.6
1700008O03Rik	1.81	0	3.45	0	0	1.62	0.92	1.49	0	1.69	1.16	FALSE		Sf3b1	7471.6	5697.1	6632.5	7555.6	6542.5	6333.6	6429.8	7820.1	7640	5323.6	7146.6
1700009C05Rik	0	0	0	0	0	0	0	0	0	0	0	FALSE		Cct5	11144.2	8908.3	8274.3	11729.9	10748.3	9507.1	11701.9	12355.7	12062.9	7850.3	11456.3
1700009N14Rik	0.91	0	0	0	0	1.62	0	0	0	0	71.05	FALSE		Iars	11643.1	11232.1	13743.3	11463.6	8693.1	10316.3	10248.4	12398.7	10980.9	9980.2	11670.7
1700010B08Rik	0	0	0	1.09	0	0.81	0.92	0	0	0	1.16	FALSE		Atp2a2	6964.2	9307.6	8845.2	8222.2	8052.8	8489.2	7222.2	9060.3	8425.3	10916.4	9068.2
1700010I14Rik	1.81	0	0.86	1.09	13.21	37.17	0.92	0	0	56.68	3.49	FALSE		Aco2	14309.4	9223.3	12474.4	8608.3	8069.7	12992.6	10265.8	8280.3	9508.2	15152.8	9617.5
1700010K23Rik	0	0	0	1.09	4.4	0.81	0.92	0	0.95	0	0	FALSE		Tubb4a	82.8	132.9	368.3	126.9	177.4	84.7	168.1	122.4	162.2	123.3	83.2
1700010K24Rik	0.91	0	0	0	0	1.62	2.77	1.49	0	0.85	0	FALSE		Kif5b	6893.4	9385.7	6639.6	6677.3	7723.1	4762.7	6825.9	5712.2	6381	6050.4	7095.9
1700011E24Rik	0	1.02	0	0	0.88	0.81	0	2.99	1.89	2.54	38.44	FALSE		Lrrk2	5006.8	6340.6	4274.2	6505.9	9131.8	3868	9971.4	6680.2	10851.8	6705	5003.6
1700011L22Rik	0	0	2.59	1.09	0	0	0	0	0	0	4.66	FALSE		Pgk1	23179.5	16603.9	15615.3	16870.4	18518.3	15054.9	19187.2	19565.7	18228.7	13887.7	18178.6
1700012B07Rik	0	0	0	0	0	2.42	0	1.49	0	0	0	FALSE		Lars	17226.2	13828.5	15669.7	14333.9	10706.7	15637.8	15445	14412.6	13602.7	12449.4	14035
1700012B09Rik	5.44	439.88	259.92	20.67	316.26	101	242.84	2.99	0	29.61	0	FALSE		Tpp2	14343.9	11824.5	10366.3	9478.5	11731.3	10405.2	9647.5	10298.2	9822.4	8900.7	10106.5
1700012C14Rik	1.81	0	0	0	0	0	0	1.49	0	0	0	FALSE		Cct6a	9737.7	8125.5	7413.7	10842.1	10141.3	9268	11403.7	11648	11150.5	7472.6	9984.3
1700012D16Rik	0	0	0	0	0	0	0	0	0	0	0	FALSE		Hsph1	6939.8	5718.4	7869.1	12360.2	8926.1	9798.4	12237.3	15151.1	12086.5	14977.2	9807.9
1700012L04Rik	0	0	0	0	1.76	0	0	0	0	0	0	FALSE		Ascc3	8548.5	8195.5	8089.9	6717.4	14877.8	8011.4	10316.6	6582.2	7993.3	7201.7	7513.5
1700013F07Rik	0	0	0.86	2.18	1.76	14.54	6.46	0	3.78	0	0	FALSE		Zzef1	3662.7	5388.3	4498.9	5612.5	5870.8	3837	5971.2	5828.6	5146.6	4033.8	5975.6
1700013G24Rik	0	1.02	0	0	0	1.62	0	0	0	0	0	FALSE		Lama5	2723.7	8126.7	2192.1	1598	5727.6	882.6	1235.2	1258.8	3528.5	1521.5	7911.1
1700013H16Rik	0	0	0	0	0	3.23	0	0	0	0	0	FALSE		Prrc2c	8771.6	7364.7	7328.7	5569.2	8337.2	6908.6	8384	5811.5	9075.5	6587.3	8274
1700014D04Rik	0	0	0	0	0	0	0.92	0	0.95	0.85	1.16	FALSE		Khsrp	9395.8	6143.4	8041.2	8067.7	6240.5	10666.3	6653.8	8576.4	7670.6	6838.2	7788.9
1700015F17Rik	4.53	0	0	3.26	0	4.04	3.69	0	0.95	0	5.82	FALSE		Smc2	10594.4	8652.9	5861.8	9544	10805.5	7094.5	7563.5	10316.1	9669.2	8142.7	10098.4
1700015G11Rik	0	0	0	0	0	0	0	2.99	0	0	0	FALSE		Hnrnpu	14751.3	10752.9	14567.6	14401.5	11925.3	12086.7	11804.5	14677.1	14263.6	11751.7	14406.9
1700016A09Rik	0	2.04	0	0	0	0	0	0	0.95	3.38	0	FALSE		Acly	8807.8	6314.5	10882	14185.3	8585.4	11147	11390.9	13205.6	12662.4	10416.3	10641.2
1700016C15Rik	0.91	12.22	0	0	0.88	5.66	0.92	0	0	31.3	2.33	FALSE		Snd1	8419.4	9758.5	9575.3	11430.3	9260.5	9875.3	15655.8	11367.5	12455.2	10285.6	9856.3
1700016G14Rik	0	0	0	0	0	0	0	0	0	0	3.49	FALSE		Cct3	13095.9	10432.7	9692.1	13580.7	12490.4	11120.4	13875.5	14481.6	13955.6	9413.2	13078.7
1700016G22Rik	0	0	0	0	0	0.81	0	0	0	1.69	0	FALSE		Capn2	5144	9371.4	6135.9	7284.8	7423.5	5684.8	8735	7048.1	6558.3	5835.6	6884.9
1700016H13Rik	0	0	0	0	1.76	0	0	0	0	0	0	FALSE		Golga3	3858.4	4989.4	5354.7	4361.4	5761	6108.4	4277.7	4237.1	4351.8	6574.9	4097
1700016K19Rik	0	0	0	0	1.76	0.81	0	2.99	0	0	0	FALSE		Mia3	6908.5	8514.5	10952.6	8470.6	6823.9	10278.3	7785.6	8668.3	6879.8	10189.8	6620.9
1700016P03Rik	2.72	0	0.86	0	5.29	8.89	0	19.41	0	0	0	FALSE		Dpysl2	4517.1	5717.3	7444.3	7247.9	10855.8	8498.1	8386.7	7163.3	8852.6	6620	6180.2
1700017B05Rik	1795.52	1722.87	1414.47	1482.97	1673.82	1880.99	1553.04	1718.37	1427.74	1676.85	1043.69	FALSE		Copb1	9885.6	11131.7	11764.7	10992.5	10178.6	10131.2	9263.4	10587.4	9713.1	11129.2	9129.6
1700018A04Rik	0	1.02	0.86	0	0	0	0	0	0	0	2.33	FALSE		Dock7	5479.4	8390.9	6923.5	8526.2	8060.2	5999.8	6212.6	7895.1	9095.7	5185.2	6514.1
1700018A14Rik	0	0	0	0	0	0.81	0	0	0	0	0	FALSE		Cnot1	9130.1	7113.1	7558.9	8550.7	7468	6930.1	7179.4	9156	8088.1	6530.5	7894.2
1700018B08Rik	3.63	0	0	5.44	1.76	1.62	0.92	0	3.78	0	0	FALSE		Nomo1	5401.4	6741.8	7000.8	7540.3	7545.2	6861.7	7607.4	7559.7	7233.3	7442.2	7062.3
1700018L02Rik	1.81	3.05	5.18	0	1.76	2.42	0	0	0	7.61	5.82	FALSE		Nedd4	6232.7	7385.1	9472	11831.7	7728.1	15251.6	9208.7	14827.2	8207.1	9336.4	7603.9
1700018M17Rik	0	0	0.86	0	0	0	1.85	0	0	0	0	FALSE		Tubb6	1838	2508.5	1955	2706.9	3248.3	2302.2	3701.9	2831.3	2910.9	2242.5	1651.7
1700019B03Rik	1.81	0	0	10.88	0	5.66	0	0	10.4	0.85	0	FALSE		Plxnb2	2914.7	7140.4	6982.5	5445.2	5804.2	8622.8	7278.3	4963.7	6354.9	6723.3	5647
1700019B21Rik	0	0	0	2.18	2.64	6.46	0	0	0	0.85	6.99	FALSE		Smg1	4425.8	4199.3	4920.5	5638.6	4725.4	4754.6	4988.8	5721.6	5034.2	4349.7	5547.1
1700019D03Rik	0	0	0.86	1.09	0.88	0	2.77	0	0	0	0	FALSE		Calr	10423.5	14716.4	12709.4	9381	9087.7	12194.9	8484.6	10248.4	8277.1	15487.5	9742
1700019G17Rik	0.91	5.09	2.59	14.14	1.76	16.97	1.85	8.96	43.49	12.69	5.82	FALSE		Dhx9	8876.7	7010.8	9012	7888.5	7983.4	7806.8	7930.4	7781.6	8737.9	6927.9	9017
1700019L03Rik	0	0	4.32	0	2.64	6.46	0	1.49	2.84	0.85	4.66	FALSE		Pls3	8279.4	9943.1	6090.1	11001.6	11104.6	10490	12534.1	8477.5	14561.9	15776	12244.5
1700019N19Rik	0	0	0	0	0	0	0	0	0	0	1.16	FALSE		Tuba4a	2211.5	1246.7	1192.6	1643.6	815.6	1383.7	1785.7	1837.7	1538.9	1376.9	721.1
1700020D05Rik	0.91	1.02	0	7.62	6.17	7.27	0	0	12.29	0	27.96	FALSE		Ctnnd1	7033.2	12355.2	9913	8736	9880.2	7772.8	9986.6	7123.9	10618.4	9326.9	7862.6
1700020G17Rik	0.91	0	0.86	0	0	0	0	0	0	0	0	FALSE		Trio	3460.9	4989.8	6180.2	8489.4	5965.8	8960.6	9096.8	8679.7	8703.3	6525	4763
1700020I14Rik	806.67	820.71	594.11	734.41	700.36	698.1	618.63	741.99	1197.03	1095.62	767.62	FALSE		Lrpprc	21109.6	10015.6	11816.1	9413.7	9222.5	13521.4	9807.8	9303.8	9411	12579.1	11667.5
1700020L24Rik	1.81	3.05	6.04	1.09	0.88	5.66	4.62	1.49	0	4.23	1.16	FALSE		Akap12	4045.9	19245.3	5757	9632.3	2769.4	19786.4	996.3	6862.1	862.1	7251.7	313.2
1700021F05Rik	280.98	350.28	414.5	286.15	524.17	629.42	457.05	1731.81	274.2	346.03	443.8	FALSE		Eif4g1	8076.2	8608.5	6058.9	9772.4	10210.9	8799.2	10550	11490.5	9925.6	9104	9037.3
1700021J08Rik	0.91	0	0	0	0.88	0	0	0	0	1.69	1.16	FALSE		Tcp1	10893.3	7857.5	7348.8	10206.1	9445.7	8609.3	10808.3	11109.8	10464.1	7231.3	10268.9
1700021K19Rik	590.05	526.43	464.58	764.88	1284.43	449.24	422.88	341.88	945.52	691.21	489.23	FALSE		Top2a	18652.4	10015.3	4921	8952.6	7343.6	4817.1	6787	9968.4	6637	3992.5	12273.3
1700021N21Rik	0	0	0	0	0.88	1.62	0	0	0	0	0	FALSE		Ddb1	10569.8	7045.3	7736.1	7421.2	7514.4	7437.5	7379.5	8825.3	7272.5	8641.4	7212.8
1700022H16Rik	0	0	0	0	0	0	0	0	0.95	0	1.16	FALSE		Srrm2	8838.1	5126	5354.8	5506.5	5317.5	5208.4	4835.6	5915.1	4922.6	5940.3	5331.8
1700022I11Rik	14.5	17.31	18.13	0	4.4	1.62	6.46	14.93	2.84	1.69	38.44	FALSE		Wdr1	7315.8	14914.7	13015.5	10086.7	15697.1	13773.4	11735.6	10066.3	12006.3	18849.6	9467.5
1700022N22Rik	0	0	2.59	1.09	0.88	0.81	0	0	0	3.38	3.49	FALSE		Mybbp1a	13015.6	5758.8	7536.4	8621.2	7447.5	7528	9361.5	10868.3	9291.1	6315.1	7884.3
1700023F06Rik	0	0	0	0	0	1.62	0	0	0	0	0	FALSE		Golga4	10765.5	11923.2	8451.1	7857.5	9864.1	6375.6	8146.6	7076.6	8883.4	6884.4	10310.3
1700023G09Rik	1.81	0	0	0	0	0	0	0	0	0	0	FALSE		Eftud2	9599.5	6252.2	7451.8	7940.4	7229.3	6591	7255.9	8620.7	7824.2	6185.8	7978.9
1700024B18Rik	0	2.04	0	0	0	0	3.69	0	0	0	0	FALSE		Dnmt1	9730.7	4730.5	4492.9	8741.9	9676.5	5462.7	7086.6	9763.6	8344.9	4080.8	8284.8
1700024J04Rik	0	0	0	0	657.19	0	0	0	0	0	0	FALSE		P4hb	15964.6	24388.2	30785.2	21820.7	19051.6	24501.3	21157.6	20613.8	21935.6	25033	15123.3
1700024P16Rik	68.88	66.19	92.4	35.9	20.26	15.35	56.32	2.99	16.07	73.61	92.02	FALSE		Epb41l2	3633	9139.6	7940.2	5782.8	8645.7	7025	6590.8	5059	7056.6	7021.8	9663.8
1700025G04Rik	698.81	363.51	296.19	212.16	919.72	335.31	276.08	397.12	69.97	302.88	400.7	FALSE		Top2b	6084.7	11067.7	10963.3	8304.3	7835.1	10964.4	7857.1	8531.2	8689	10553.2	9932.8
1700025N23Rik	0	0	0.86	2.18	0	0.81	0	0	6.62	4.23	0	FALSE		Upf1	7204.1	6303	7126	8001.6	6904	7640.4	7917.3	8187.9	7010.9	7665.6	6513.5
1700026D08Rik	0	1.02	1.73	2.18	0.88	2.42	17.54	0	0	0.85	47.76	FALSE		Psmd2	5888.6	5938	4943.3	6136.7	7109.4	4951.4	6418.3	6435.7	6148.9	5236.7	5493.3
1700026J14Rik	0	0	0	0	0	0	0	0	0	0.85	0	FALSE		Ecm29	12377.5	6857.2	5340.1	7137.5	7495.3	6148.1	6904.4	7643.1	7230.3	7099.7	7339
1700026L06Rik	0	5.09	0	3.26	4.4	14.54	12	14.93	0.95	0.85	3.49	FALSE		Dctn1	5476.8	8392.2	7667.3	8073.4	7491.4	6891.8	7456.9	7629.7	6823.8	7604.4	6827.4
1700027A07Rik	0	0	0	0	0	0	0	0	0	0	0	FALSE		Cct8	13061.2	10985.7	10092.6	14427.5	14266.3	12634.5	15771.4	16398.7	15430.8	9895.7	13324.1
1700027A15Rik	0	0	0	0	0	1.62	0	0	0.95	0	0	FALSE		Nasp	8574.7	4959.9	2989.5	5171.8	5752.8	4939.7	4617.4	5544.6	4901.5	2934.1	4727.2
1700027J19Rik	69.79	65.17	9.5	8.7	14.1	231.08	26.78	113.46	43.49	1.69	27.96	FALSE		Dock1	4943.1	6803.8	9227.8	9494.1	9796.7	8373.3	6441.1	9074.7	9706.6	8365.6	11823.6
1700028E10Rik	7.25	11.2	12.09	7.62	1.76	8.89	8.31	7.46	11.35	0.85	3.49	FALSE		Fscn1	8738.6	9130.4	10672.8	5408.9	6517.8	11039.4	5690.7	6014.6	8012.4	9041.9	4424.2
1700028I16Rik	0	0	1.73	2.18	4.4	0	0.92	0	3.78	2.54	0	FALSE		Glg1	4618.8	9189.5	6323.3	4874.1	7327.6	10302.2	6353.6	5839.8	6484.7	10397.4	9663.7
1700028J19Rik	4.53	6.11	7.77	6.53	8.81	5.66	5.54	7.46	5.67	5.08	11.65	FALSE		Ankrd17	5885.3	5244.3	5061.7	5451.9	6056.5	5282.6	5312.2	6366.8	5995.3	6700.8	4966.5
1700028K03Rik	0	0	0	0	0	0	0	10.45	0.95	0	0	FALSE		Aldh1l2	4638.4	6691.3	17150.9	7801.4	5051.1	13952.2	4232.8	7405.7	2390.7	5469.6	1581.1
1700028N14Rik	0	0	1.73	0	0.88	0.81	1.85	0	0	1.69	0	FALSE		Smc3	9549.4	6036.2	6778.6	7120.3	6026.5	7078	5348.2	6835.9	6640.3	5221.5	6901.3
1700029H14Rik	0.91	1.02	1.73	7.62	0	3.23	0.92	16.42	9.46	1.69	1.16	FALSE		Dysf	2618.1	17313.2	7343.6	4078.3	12802.8	5272.2	3158.6	2217.8	2637.3	5222.8	3582.4
1700029I15Rik	3.63	5.09	8.64	9.79	14.1	9.7	6.46	1.49	8.51	11	13.98	FALSE		Clip1	4566.7	11959.6	6212.7	6394.8	9531.9	5500.3	6965.5	5436.2	7548.3	7686.9	9428.6
1700029J07Rik	1.81	8.15	15.54	3.26	26.43	53.33	6.46	14.93	14.18	5.08	8.15	FALSE		Nup98	9095.8	7151.2	7783.3	8443.6	8329.7	8040.5	7794.3	9296.4	8626.1	7453.5	8336.1
1700030C10Rik	0	0	0	0	0	0	0	0	0	0	32.62	FALSE		2007-09-01	7539.9	9155.4	10754.5	8699.2	8752.8	9571.7	8067.8	8579.6	8442.7	8158.9	6446.1
1700030C12Rik	0	1.02	3.45	0	0	2.42	0	2.99	0	0	1.16	FALSE		Rnh1	8415.3	9135.3	5897.7	8143.6	9331.3	4972.6	7276.9	6451.1	6646.9	4471.5	11510.3
1700030C14Rik	0	0	0	1.09	0	0	0	1.49	0	0.85	1.16	FALSE		Afdn	6485.4	3629	4403.3	6117.9	5952.6	6567.1	4550.6	7111.8	6366	9696.7	10354.2
1700030J22Rik	18.13	24.44	19	7.62	3.52	12.93	14.77	26.87	7.56	13.54	13.98	FALSE		Polr2a	9024.5	6498.9	8278.9	8141.2	7171.7	6980.4	7192.6	8988.2	7984.9	6712.5	8468.2
1700030K09Rik	122.36	170.05	170.98	151.23	112.76	145.44	228.99	194.08	132.37	181.9	228.31	FALSE		Pdia4	9357.1	11913.8	15391.7	10239.6	9572.6	13343.4	12353.7	10653.6	10365.2	15152.7	11330.1
1700031A10Rik	0	0	0	0	0	0	0	1.49	0	0	2.33	FALSE		Prep	9522.7	8894.3	9406.6	9558.1	7940.8	8656.8	9921.9	11058.1	9448.3	7665.5	8520.2
1700031F10Rik	0	0	0	0	0	0	0	0	0	0	0	FALSE		Svil	3430.8	4051.1	5915.9	3073.6	2498.8	6760.6	3710.1	2810.3	5362.3	4582.3	4540.3
1700031P21Rik	0	0	0	0	0	0	0	5.97	0	0.85	0	FALSE		Washc2	5825.1	6267	6331.6	6254.9	4848.4	5434.7	4656.3	5587.2	4601.8	6164.4	5290.1
1700034E13Rik	0	0	0	0	0	0	0	0	1.89	0	3.49	FALSE		Ahctf1	6622.6	5795.5	6550.7	6234.9	5691.5	6061.2	5698.8	6458	6848.5	5880.8	7466.7
1700034H15Rik	3.63	2.04	2.59	6.53	7.93	7.27	0.92	8.96	7.56	3.38	0	FALSE		Slk	5012.9	3544.9	4105.1	5202.8	3802.8	3740.2	5970.2	4686.9	4407.7	4319.2	6367.6
1700034P13Rik	2.72	1.02	1.73	3.26	0.88	0	0.92	1.49	1.89	1.69	2.33	FALSE		Pfas	5150.3	2889.4	3702.1	4216.6	3424.6	3251.3	4145.4	4575.4	4365.3	2764.4	4871.3
1700037C18Rik	30.82	54.99	72.54	7.62	6.17	27.47	68.33	270.22	9.46	41.46	83.87	FALSE		Tubb3	861.8	732.7	2653	1674.4	4477.2	1535.4	1029.9	1878.9	428.3	1019.6	318.4
1700037H04Rik	1064.08	1144.51	1442.1	717	1282.67	969.58	1425.62	2197.61	472.76	711.52	1671.53	FALSE		Rdx	8793.3	7800.7	6395.4	6667.5	6548.5	6978.5	5337.5	7132.9	6399.8	7098.8	6770
1700040K01Rik	0	0	0	0	0	0	0	0	0	0	0	FALSE		Nup155	5724.3	4549.8	4725.4	6722.4	4269.7	6000.3	5395.9	7243.5	5789.9	5173.7	5978.4
1700040L02Rik	0	0	1.73	0	0	0	0	0	0	0	0	FALSE		Usp47	5855.6	6418.1	4885.7	7747.7	7012.8	5303.5	6601.4	8112.1	5881.4	5595	5596.3
1700041G16Rik	0.91	0	0	0	0	0	0	1.49	0	1.69	1.16	FALSE		Dpp3	5638.3	5337.1	5929.6	4759.3	4908.9	5296.2	4824.2	4746.9	4569.2	5606.1	4310.9
1700045H11Rik	0	0	0	1.09	0.88	0	0	0	0	0	0	FALSE		Gcc2	6449.9	6770.8	7305.2	6118.1	7231.1	5442.9	6363.1	6827.9	6578.5	6608.8	5018.6
1700047K16Rik	0.91	6.11	2.59	6.53	1.76	2.42	2.77	1.49	1.89	0	1.16	FALSE		Itgav	4682.1	8969.5	7268.2	6780.4	7044.6	7473	5863.6	5897.7	4682.2	7999.5	4454
1700048O20Rik	40.79	0	51.81	39.17	32.6	30.7	35.09	120.93	59.57	2.54	53.58	FALSE		Ptbp1	4351.8	4454.3	6532.4	5846.9	5311.9	5792.4	5581.4	6136.1	6220.6	5583.7	5729.7
1700049E17Rik1	0	0	2.59	1.09	0	0.81	0	0	0	0	0	FALSE		Anxa6	19402.1	20099	15466.3	5310.9	8939.7	10373.4	5086.1	5486	6268.5	16523.9	1825.8
1700049G17Rik	42.6	37.68	25.04	35.9	23.79	58.18	27.7	19.41	82.26	38.07	9.32	FALSE		Mtor	4188.2	4492.8	4752.9	4941.5	4847	4715.5	5037.1	4915	5087.2	5922.8	6152.9
1700051O22Rik	0.91	0	0.86	0	0.88	0	0	0	0	0	0	FALSE		Ganab	7980.8	5810.7	7260.5	5567.7	5849.5	5683.9	5108.4	5464.3	6223	5824.4	5577
1700052K11Rik	161.33	140.52	189.98	64.19	29.95	84.84	147.73	194.08	90.77	178.51	87.36	FALSE		Mcm4	6341.2	4743.8	3840.7	5436.7	5590	5940.7	5171.5	5116.7	6134.5	4038.9	5640.1
1700054M17Rik	0	0	0	0	0	0	0	0	0	0	0	FALSE		Ppfibp1	5513.6	6790.9	6071.9	6283.1	4894.1	6098.7	7141.6	5345.5	5717.3	6852.6	5178.4
1700054O19Rik	0	0	0	0	0	0	0	49.27	0.95	1.69	0	FALSE		Mthfd1	8317.8	6662	5718.3	8392.2	7059.7	6981.7	9559.2	9211.6	9259.7	5514.2	10125.9
1700055D18Rik	5.44	7.13	9.5	2.18	0	7.27	8.31	2.99	2.84	5.08	11.65	FALSE		Hspa1a	550.3	1999.4	4733.5	3691.5	3435.3	3495.4	4599	3604.9	6727.7	9537.9	4143.4
1700056E22Rik	9.97	31.57	33.68	6.53	7.93	32.32	30.47	49.27	6.62	27.07	33.78	FALSE		Hspa1b	550.3	1999.4	4733.5	3691.5	3435.3	3495.4	4599	3604.9	6727.7	9537.9	4143.4
1700056N10Rik	9.97	9.16	6.91	5.44	26.43	4.85	2.77	10.45	4.73	7.61	6.99	FALSE		Xdh	364.7	385.4	6941.2	4252.5	3441.6	12069.3	8634.7	11932.5	3540.7	11422.2	1522.1
1700057G04Rik	0.91	0	0	0	1.76	0.81	0	1.49	0	0	2.33	FALSE		Ubr2	5603.4	2906.2	5321.7	5449.9	6217.1	5183.5	7067.9	5440	6797.6	3572.5	4994.6
1700057H21Rik	0	0	0	2.18	0	0	0.92	0	0.95	0.85	0	FALSE		Ddx21	10279.8	6341.2	8868.4	13140.7	10523.8	8404.3	13158.2	17590.8	13659	8608	10070.4
1700058P15Rik	0	0	0.86	0	1.76	0	0	0	0	0	0	FALSE		Pygb	3055.8	5186.3	4731.2	3785	3430.4	6820.3	4342.9	3529.9	3885.5	7544.3	2835.8
1700060C20Rik	0	0	0	0	0	2.42	0	0	0	0	0	FALSE		Cct4	10910	7996.6	7639.5	10184.5	9602.3	8464.9	10420	10754.8	10576.8	6638.9	9788.2
1700060J05Rik	0.91	0	0.86	0	0	0	0	0	0	0	0	FALSE		Gart	6102.8	4860	4538.1	6973.3	6073.4	5406.2	7572.6	7678.2	7399.4	4593.3	8217
1700061G19Rik	0	0	0	0	2.64	0	0	7.46	2.84	0	0	FALSE		Hnrnpa2b1	12391.9	9613.3	12742.9	12213.6	9515.5	10859.3	9834.1	11452.5	10877.5	11172.8	11277.6
1700061I17Rik	1.81	0	1.73	1.09	0	0.81	1.85	0	0	0	0	FALSE		Ubap2l	4928.2	4471.4	4332.5	5094.7	4984.8	5004.3	4855.6	5141.6	4844.2	5692.3	5570.1
1700063D05Rik	0	0	0	0	2.64	0.81	0	1.49	0	0	0	FALSE		2009-09-01	9245.9	7084.9	8795.5	9813.9	8234.1	5023.6	10150.6	7231.4	10013.3	5997.6	6213.6
1700065D16Rik	3.63	0	0.86	0	0.88	0.81	1.85	0	0	0.85	1.16	FALSE		Pitrm1	5708.9	7229.8	8821.1	6588.3	6620.2	11040	6136.6	6759.5	6044.1	10845.3	9396.9
1700066B19Rik	0	0	1.73	4.35	0	1.62	0	10.45	0	0.85	5.82	FALSE		Mtrex	6168.1	4825.7	5553	7075.4	6627.4	4970.7	6443.1	7669.4	7162	3800.8	7189.9
1700066M21Rik	130.52	161.9	115.71	88.13	76.64	176.95	124.65	59.72	116.3	76.14	106	FALSE		Cast	3586.4	9057.5	7222.5	9449.6	7025.6	5250.3	8460.7	8556.5	8122	7291.6	8005.8
1700066O22Rik	0	0	0	1.09	0	1.62	1.85	0	0	2.54	6.99	FALSE		Sec31a	4952.6	6544.7	7506.8	5691.6	5288.1	8004.4	6123.7	5491.9	5329	8483.6	4441.4
1700067K01Rik	0.91	2.04	1.73	0	0	0.81	2.77	4.48	0.95	0.85	3.49	FALSE		Myo1c	4341.7	14096	11045.8	7292.1	7953.9	7708.6	6985.9	6136.4	4520.8	10027.4	11477.9
1700069B07Rik	0	2.04	0	0	0	0	0	0	2.84	0	0	FALSE		Cand1	9325.6	9260.9	9583.4	11275.6	8238.9	8891	7925.4	11672.7	7951.9	9143.7	7907.7
1700071M16Rik	0	7.13	0	0	0	0	0	0	0	0	0	FALSE		Prune2	5660	2935.7	1666.3	7104.6	3299.9	2381.2	5622.2	4868.8	2277.8	1619.2	1981.7
1700072G22Rik	0	0	0	1.09	1.76	0	0	0	0	0	0	FALSE		Rock2	6949.7	11001.5	5475.5	9215.8	9796.2	5224.8	9608.4	7075.8	11356.9	7047.8	11433.3
1700082M22Rik	0	0	0	0	0	0	0	0	0	0	0	FALSE		Anln	6544.8	6088.6	2219.2	6045.3	6740.9	2559.3	5468.9	5213.4	5585.4	2509.6	10813.5
1700084C06Rik	6.34	0	12.95	5.44	0.88	7.27	9.23	4.48	5.67	4.23	2.33	FALSE		Gdi2	3903.5	6441	7544.2	6370.3	7064.7	5849.5	6090.7	6509.8	6140	7037.4	5338.2
1700084E18Rik	7.25	3.05	6.04	1.09	22.02	5.66	5.54	10.45	8.51	8.46	22.13	FALSE		Dpysl3	1946.7	8331.7	4944.6	8069.6	7059.2	4873.3	7110.6	7907.7	5746.7	7375	6630.8
1700084J12Rik	0	0	0	0	0.88	0	1.85	0	0	1.69	0	FALSE		Anapc1	5210.7	4233.3	5226.2	5103.9	5140.2	4880.1	4478.4	5435	5172	4943	5399.7
1700086L19Rik	0	0	0.86	0	0.88	0	0	0	0	0	0	FALSE		Trim28	6465.2	6765.7	7987.3	8049.1	7073.4	6581.5	7127.3	8356	8278.6	5572.4	8838.3
1700086O06Rik	47.13	94.7	104.49	29.38	9.69	85.65	107.11	104.51	54.84	150.6	139.78	FALSE		Elp1	6907	4367.3	3544.3	6002	5521.3	4735.4	5474.7	6301.2	6061.8	5525	5694.5
1700086P04Rik	0	0	5.18	3.26	7.05	8.89	0.92	17.92	7.56	5.92	12.81	FALSE		Tns3	7492.1	5380.8	11094.6	6226.8	3909.5	7539.9	4796.8	5914.6	5674.8	6805.1	4188.7
1700088E04Rik	9.97	20.36	47.49	21.76	34.36	91.3	42.47	23.89	28.37	17.77	31.45	FALSE		Atic	6523.4	4729.7	7090.7	6248	5469	6187.8	6613.1	6666.9	7414.8	4681.9	7352.8
1700092C10Rik	0	0	0	0	0	0	0	0	0	0	2.33	FALSE		Vars	11081.7	6276.2	8725.8	7721	6640.3	10316.8	8119.1	8094.3	8641.8	8720	8905.1
1700092M07Rik	0.91	0	0	9.79	7.93	3.23	1.85	5.97	4.73	1.69	6.99	FALSE		Myo18a	6110.3	7340.7	4572.1	4682.8	9822.5	2292.7	3867.8	3628.3	4820.2	4777	4773.4
1700093J21Rik	3.63	0	0	0	0	0	1.85	4.48	0.95	1.69	0	FALSE		Edc4	6425.4	4146.1	4914.8	4623.5	4606	6374.8	5214.2	4706.8	4445.6	5723	4549.9
1700093K21Rik	0	1.02	1.73	0	0	1.62	0.92	4.48	4.73	0	0	FALSE		Col3a1	566.8	5482.2	22762.8	2028.3	1861.5	19375	1447.3	1844.9	991.2	6606.8	1465.2
1700094J05Rik	1.81	1.02	0	7.62	0	0	0	4.48	0	0	0	FALSE		Immt	10227.2	7529.9	8178	6037.8	6463.4	7522.3	7189.4	6437.7	5873.4	9308.6	7171.2
1700095J03Rik	0	0	0	0	2.64	0	1.85	0	0	0	0	FALSE		Sacs	9533.6	4430.8	4475.5	3472.5	6698.4	5529.9	4333.2	4790.6	5327.5	5311.1	4712.8
1700096K18Rik	12.69	16.29	12.95	9.79	10.57	5.66	27.7	8.96	13.24	27.92	41.93	FALSE		Atp5a1	21231	13486.2	16723.2	14499.2	12301.1	12392.3	12554.7	12684.7	14952.4	17168.7	15886.4
1700101E01Rik	0	3.05	7.77	0	0.88	8.89	0.92	0	0	0	2.33	FALSE		Mvp	4585.4	12443.1	8604.2	5227.7	10705.8	6208.6	6233.1	3676.5	6496.2	6768.6	6519.9
1700101I11Rik	3.63	13.24	6.91	3.26	3.52	3.23	12	8.96	0	6.77	10.48	FALSE		Uba6	7403.9	8739.1	6896.1	6649.4	6160.5	8893.2	5559.1	6395.4	4950.5	8875.9	6018.2
1700102P08Rik	3.63	1.02	1.73	9.79	4.4	15.35	3.69	7.46	8.51	2.54	2.33	FALSE		Sdha	2529	3438.3	3777.1	3377.5	4482.4	4089.2	4152.5	3221.5	4094.3	3945.9	3508
1700104B16Rik	0	0	0.86	0	0.88	0	0	0	0	1.69	0	FALSE		Trrap	4944.2	3361.4	4799.3	5101.8	4135	4686.4	4156.8	5578.8	5100.5	4496.5	5586.8
1700105P06Rik	2.72	3.05	0	0	0	0.81	2.77	0	1.89	0.85	2.33	FALSE		Syncrip	14446.8	9269.4	12867.8	13616.3	10675.1	10635.3	11033	14139.6	13425.1	8452.9	13207.1
1700108F19Rik	0.91	4.07	2.59	1.09	0.88	3.23	1.85	0	3.78	3.38	4.66	FALSE		Nars	6836.9	6687.1	6737.4	6335	3699.8	7349.8	6873.4	6100.6	6016.1	5406.3	4741.3
1700109G14Rik	0	0	0	0	0	2.42	0	1.49	0	0	0	FALSE		Plaa	5581.1	5182.1	4526.9	4813.9	5474.8	5734	5434.1	4739.9	4868.3	5317.2	4704.1
1700109H08Rik	54.38	51.93	20.72	56.58	58.14	31.51	15.7	47.77	63.35	11	11.65	FALSE		Usp14	6885.3	6111.6	4749.7	5783.5	6091.4	5485.6	6917.8	6281	6806.3	7140.5	5433.9
1700110C19Rik	0	3.05	0	0	3.52	0.81	1.85	0	2.84	0	0	FALSE		Eif4a1	4912.2	4567.6	4087	5478.4	5412	4118.5	5495.8	6682.6	4979.4	3923.1	4894.5
1700110I07Rik	0	1.02	0	0	0	0	0	0	0	0	0	FALSE		Cep170	5421.4	5711.5	5400	7013.9	6458.7	5365.2	7614	7426.4	7365.7	4722.9	5376.3
1700110K17Rik	0	0	0	0	0.88	0.81	0	0	0	0	0	FALSE		Nsun2	5938.2	4093.3	6304.5	7297.8	5543.9	5936.2	6958	8635.1	7090.6	6187	6392
1700112D23Rik	0	2.04	0	0	0.88	0.81	0	0	0	0.85	10.48	FALSE		Lamc1	4211.3	7829.1	6105.6	3743.6	8666.7	4480.9	6801.7	3885.6	6585.7	5002.6	6354.8
1700112E06Rik	0	0	0	1.09	0	0	0	0	0	0	65.23	FALSE		Uso1	5481	7217.2	7116.4	6195.1	5747.2	7719.9	6136.6	6047.5	5205.9	9528	5938
1700112H15Rik	0	8.15	0.86	0	0	0	1.85	0	0	0	1.16	FALSE		Smc1a	11098.6	7136.2	8325	8329.3	7344.4	8430.1	6209.9	8089.2	8024.8	6156.8	7809.2
1700112J16Rik	0.91	1.02	0	0	0	0	0	5.97	0	0.85	0	FALSE		Peak1	4635.2	3695.1	3424.7	7800.7	6055.3	3684	9759.1	8069.2	11045.8	4544.3	6414.7
1700113A16Rik	7.25	15.27	12.09	0	1.76	8.08	12	11.94	2.84	0.85	5.82	FALSE		Supt6h	5926.7	4172.3	4184.7	4954.2	5105	4512.3	4740.3	5326.5	4792.7	3544.9	5497.6
1700120C14Rik	4.53	5.09	18.13	28.29	13.21	19.39	12.93	150.79	32.15	17.77	48.92	FALSE		Fbn1	715.4	1840	13181.3	3071.2	1386.3	5017.1	3737.3	6669.3	1757.9	3689.8	1240.5
1700120G07Rik	0	0	1.73	0	0	0	0	0	0	0	0	FALSE		Ncl	18448.4	10266.9	13897.5	14537.1	12546.7	15876.6	14829.6	16672	14264.7	12379.2	14093.1
1700120K04Rik	0.91	0	0	0	0	2.42	0	0	0	0	0	FALSE		Asns	8072	8499.2	8986.4	6915.1	4314.1	8820.6	7207.7	6779.9	4920.9	4541.3	4896.8
1700121C08Rik	0	0	0	0	0	2.42	0	0	0	0	0	FALSE		Dis3	8413.1	5011.9	5618.6	6584.1	5549.1	3622	6103.5	7770	6555.5	4794.8	5987.9
1700121L03Rik	0	0	0	0	0	0	0	0	0	0	1.16	FALSE		Ap2b1	2484.1	4900.3	3835.6	4241.4	4369.5	3382.1	4105.5	4091.7	3920.7	3827.4	3252
1700122E12Rik	0	3.05	4.32	0	0	0.81	0	0	0	0	1.16	FALSE		Uba2	7365.1	6308.7	6854	8124.9	4019	5717.3	6464.7	8143	7855.8	5946.9	7762
1700123I01Rik	0	0	0	0	0	1.62	0	0	0	0.85	0	FALSE		Son	5532.6	5487.9	4437.6	6381.1	5981.7	5545.1	5511.5	6732.1	5996.7	4476.8	6835.4
1700123K08Rik	0	0	0	0	0	0	0	0	0	0	1.16	FALSE		Myo5a	8149.9	6747.8	6468.7	6406	6088.4	6920.3	6362.1	6365.5	5071	6858.5	6102.9
1700123M08Rik	10.88	11.2	27.63	5.44	29.95	16.16	30.47	25.38	19.86	11.84	26.79	FALSE		Myo9b	4705.2	5571.8	6101.1	4121.1	5131.8	5798.3	4185.8	4708.2	4282.4	6036.3	3649.9
1700123O20Rik	440.5	379.81	370.46	638.67	410.53	410.46	505.06	213.49	607.02	489.86	470.59	FALSE		Hyou1	8865.7	7584.9	6483.1	5712.5	5947.7	6205.7	6000.1	5824.1	8102.3	5610.7	7426.9
1700124L16Rik	2.72	2.04	6.04	1.09	10.57	7.27	2.77	5.97	5.67	8.46	6.99	FALSE		Epb41l3	1329.1	5530.5	6668.9	3078	2587	10648.9	1294.9	5059.8	2587.8	15057.5	3700.1
1700125H20Rik	0	0	1.73	1.09	0	2.42	0	0	0	0	1.16	FALSE		Cdc42bpb	3746	5037.3	4998.2	5997.5	6358.1	2821.4	6301.2	5697.7	5737.5	4706.7	6416.7
1810007C17Rik	0.91	0	0	0	0	0	0	2.99	0	0	0	FALSE		Ehd1	4032	5697.5	5049.1	4663.4	7678.9	5824.7	5453.5	5122.1	3941.6	6707.5	6692.4
1810008B01Rik	0.91	1.02	0	0	0	0	0	1.49	0	0	0	FALSE		Usp24	4737.5	4949.7	3347.9	4892.4	4652.5	4423.7	4865.9	4801.5	4389.5	4088.7	3197.8
1810008I18Rik	0	0	0	0	0	0	0	0	0.95	2.54	0	FALSE		Actn3	18297.5	2504.2	1519.6	347.7	219.2	1055.2	253.8	243.2	222.3	696.5	189.8
1810009A15Rik	2.72	1.02	0.86	7.62	7.93	4.04	1.85	0	0.95	2.54	2.33	FALSE		Rad50	8957.6	6027.5	5760.4	7652.4	6546.2	6008.2	6405.7	8268.7	6628.2	5025.9	6833.6
1810010H24Rik	2.72	11.2	7.77	5.44	10.57	13.74	21.24	7.46	4.73	16.92	12.81	FALSE		Ctnna1	4543.5	5827.8	5146.6	4328.2	4391.3	3756.3	4779.2	3756.6	4489.6	4658.9	5772.5
1810011O10Rik	152.27	160.88	296.19	577.74	1007.81	523.58	638.02	52.25	185.32	942.49	36.11	FALSE		Pdlim1	4964.3	9530.9	4331.5	3942.5	8303.8	2314.1	6011.7	4023.7	5835.6	4072.5	5151.8
1810012K08Rik	0.91	3.05	0	0	0	0	0	0	0	0	0	FALSE		Eno3	15192.7	13678.5	4508.2	2342.3	1720.3	3463.8	3277.4	1305.9	14026.2	3129.4	2326.9
1810012K16Rik	0	3.05	0	0	0	1.62	0	0	0.95	4.23	3.49	FALSE		Ank3	3691.3	2262.3	4597.2	8378.6	7590.1	3450.3	1708.8	9115.4	2558	2676.7	1367.3
1810013L24Rik	931.75	792.2	723.64	1014.03	1509.08	779.71	558.61	303.07	1195.14	853.65	526.5	FALSE		Pgam1	9893.5	7347	8365.3	8863.6	9233.8	8142.1	10876.2	10665.5	9220.3	8674.3	8077
1810014B01Rik	77.95	98.77	176.16	65.28	59.9	53.33	80.33	67.18	43.49	32.15	65.23	FALSE		Akap13	3717.8	4430.5	4176.2	3800.3	5247.3	3306.6	3752.6	3359	5009.9	4266.9	3078.4
1810018F18Rik	0	0	0	2.18	0	0	0	0	0	0	0	FALSE		Sec23a	1952.5	3526	4220.7	3367.2	2906.2	4596.7	3122	3170.5	2615.2	3876.4	2166.9
1810019D21Rik	0	0	1.73	6.53	0	0	1.85	17.92	0	4.23	15.14	FALSE		Pdcd11	12021.7	5068.6	8408.1	9084	6763.2	9038.6	9262.2	12603.3	9377.7	7663.5	8284.7
1810019N24Rik	0.91	1.02	0.86	0	2.64	0	1.85	1.49	0	4.23	1.16	FALSE		Trip12	4397.6	5385.1	4264.8	4476.6	6040	4357.9	4618	4547.7	4500.2	3646.6	3890.5
1810020O05Rik	0	0	0	5.44	0	2.42	0	0	0.95	0	0	FALSE		Dync1i2	2101.3	3685.2	3240.7	3056.8	3073.1	3081.5	3222.5	2939.1	2898.6	2877.7	2624.7
1810021B22Rik	6.34	6.11	15.54	6.53	23.79	11.31	14.77	35.83	5.67	11	30.29	FALSE		Flii	6970.4	8872.2	7220.1	8206.9	7849.9	5133.2	7267.9	6989.5	7632.2	4994.7	10637.4
1810022K09Rik	561.04	549.85	516.39	562.5	598.17	590.64	574.31	776.33	491.67	544	724.52	FALSE		Golga2	2526.4	4536	3932.9	3995.5	3805.8	4840	3478.7	3756.3	3140.2	5144.2	2835.2
1810024B03Rik	5.44	17.31	18.13	26.11	9.69	12.12	36.93	52.25	11.35	22	43.1	FALSE		Cars	11422.6	9058.7	8538.9	10031.7	8320.5	7797.8	9802.3	9445.2	9989.7	5590.8	10680.2
1810026B05Rik	264.66	242.34	224.52	300.29	361.19	161.6	280.69	77.63	325.26	258.89	137.45	FALSE		Atp6v1b2	5363	5256.8	5715.5	4411.7	6325.2	6112.3	4938.8	3289.6	4240.6	5555.2	5492.6
1810026J23Rik	539.29	558	484.44	710.48	510.07	551.86	510.6	259.77	643.9	461.94	497.38	FALSE		Itgb1	8143.9	13838.5	7682.5	7764	10962.8	7085.6	8264.7	6892	7582.6	8308.5	7062.8
1810030O07Rik	600.02	519.31	525.03	608.2	468.67	589.02	612.17	268.73	607.97	566	637.16	FALSE		Xrn2	7129.3	4842.9	5564.2	5805.9	5658.3	4845.7	4943.6	5938.4	5935.1	5638	6317
1810032O08Rik	211.18	162.92	234.88	594.06	787.57	582.56	212.37	201.55	182.49	170.05	237.63	FALSE		Cit	3864	3888.7	3162.7	6861.6	4791.8	3174.8	5109.1	6673.3	6511.8	2704.8	6309.8
1810034E14Rik	39.88	67.2	80.31	8.7	5.29	8.89	89.56	95.55	19.86	57.53	62.9	FALSE		Cap1	11468.3	13280.1	7223.6	10750.4	11143.5	6664.9	9133	8046.1	10778.3	7090.6	9512.1
1810037I17Rik	659.84	776.92	836.76	628.87	740.88	529.23	946.41	553.88	629.72	741.98	907.4	FALSE		Gmps	7585.1	5228.1	5503.1	5468.6	5417	6442.4	5210.3	6407.8	5719	7422.1	5851.3
1810041H14Rik	0.91	2.04	1.73	0	0	0	6.46	7.46	0	2.54	2.33	FALSE		Copg1	3825.3	5096.6	4965.2	4576.1	4860.4	5622	5004.1	4703.6	4380.9	5156.1	3680.2
1810041L15Rik	0	0	0	0	0	82.41	0	0	0	0	0	FALSE		Lgals1	38633.2	32469.2	41023.7	39967	29597.2	37835.3	46741.2	29942.3	39311.1	48109.1	42181.7
1810043G02Rik	260.13	241.32	299.65	188.23	252.83	224.62	322.24	555.37	121.97	132.83	236.46	FALSE		Ppid	11345.4	5143.7	6458.4	6307.5	4310.8	5633.1	5481.4	7117.4	6809.9	7013.1	7197.1
1810043H04Rik	183.09	218.92	219.34	130.56	120.69	176.14	240.07	662.87	110.63	159.9	276.06	FALSE		Fyco1	2762.6	3071.4	4158.7	3392.6	3450.3	4219.6	3748.2	3117.4	2170	5203.4	4135.4
1810044D09Rik	7.25	8.15	10.36	1.09	7.93	27.47	10.16	52.25	0.95	20.3	25.63	FALSE		Kif4	6643.9	3898.3	1941.8	3783.9	4603.5	4141.6	3585	3880	3356.5	2514.3	4719.6
1810049J17Rik	1.81	3.05	2.59	8.7	0.88	0	0.92	0	9.46	0	0	FALSE		Pdcd6ip	9715.2	10711.2	7041.2	9119.5	8834.8	7480.7	9569.5	9135.4	7558.8	6794.4	8230.9
1810055G02Rik	760.45	475.52	620.88	751.82	534.74	550.24	596.47	332.93	648.63	558.39	747.82	FALSE		Xpo1	9235.8	6130	6887.9	6965.9	6773.1	6740.5	6264	7318.4	7065.5	5827.1	7137.3
1810058I24Rik	621.77	695.46	1239.17	740.94	652.79	1073.82	1134.77	3526.32	896.35	884.96	2428.67	FALSE		Serpinb6	4751.7	11878.3	13707	14301.2	13982.2	11621.7	17487.5	13636.4	11125.2	16311.7	17313.2
1810059C17Rik	0	1.02	1.73	0	0	0	1.85	4.48	0	2.54	3.49	FALSE		Mycbp2	4944.8	4142.5	6214.8	2571.4	3319.8	2705.9	4436.8	4487	4368.8	6504.2	4632.7
1810062G17Rik	21.75	44.8	33.68	1.09	6.17	19.39	36.01	13.44	4.73	10.15	29.12	FALSE		Serpinh1	6180.7	20793.9	19207	11482.6	10513.7	15518.7	9078.2	9876.4	2871.6	14083.7	6260.7
1810062O18Rik	3.63	4.07	7.77	11.97	7.05	13.74	7.39	0	8.51	2.54	6.99	FALSE		Mpdz	3915.7	4163.2	1963.6	3165.3	4372	2652.7	3354.7	3619	3172.4	2332.2	2467.7
1810065E05Rik	0	0	0	0	0	0	0	0	0	0	0	FALSE		Eif3d	5993.1	4330.3	4519	5163.8	4832.9	3841.1	5098.7	5781.1	5176.2	4299	4657
2010001A14Rik	11.78	38.69	25.04	4.35	18.5	73.53	54.48	47.77	13.24	11.84	75.71	FALSE		Ahcy	8761.4	5474.2	9506	6922.6	6790.3	6358.7	7070	6937.9	8853.6	8225.5	7733.2
2010003K11Rik	0	0	0	0	0	1.62	0	0	0	0	0	FALSE		Mcm3	6152.1	4583.2	3783.4	4782.3	5178	5905.4	4829	4589.7	5321.1	3671.7	5065.3
2010005H15Rik	0	0	3.45	0	4.4	1.62	0.92	0	1.89	11.84	0	FALSE		Sec23b	3053.5	2997.9	2857.4	2727.5	3726.5	2644.3	2979	2993	3235.4	4175.7	2893
2010007H06Rik	0.91	6.11	10.36	2.18	9.69	3.23	11.08	0	0	5.08	1.16	FALSE		Gapvd1	5686.7	4425.4	3792.7	4079.1	4575.3	3115.7	3978.6	4216.3	3954.6	2857	3841.1
2010015M23Rik	9.06	6.11	5.18	2.18	33.48	13.74	16.62	11.94	3.78	16.92	23.3	FALSE		Usp7	6482.4	6000.8	5517	7652.8	6195.7	6228.6	5598	7743.7	6561.1	5468.3	7780.2
2010016I18Rik	0	0	0	0	0	0	0	0	0.95	0	0	FALSE		Eif5b	10010.7	7655.3	9934	8542.2	7817	9106.8	8621.3	8676.6	9051	7831.4	7791.7
2010106E10Rik	0	0	0	0	0	1.62	0	0	0	0	0	FALSE		Eps8	3198.9	733.8	3304.1	8549.8	2742.8	4243.7	5500.2	8611.9	4529.6	3310.1	10305.2
2010107E04Rik	771.32	867.55	1245.22	552.71	651.91	1222.48	1002.73	1633.28	469.92	1239.45	714.04	FALSE		Ap1b1	3639.9	3367.2	3463.7	2762.7	3313.4	4050.6	3042	2724.9	2716.6	3541	2572.8
2010107G12Rik	4.53	0	3.45	6.53	3.52	4.85	0	0	0	0	0	FALSE		Tnrc6b	4055.9	3351.9	3145.4	2542.5	3442.5	3259.7	3351	2499.3	3578.8	3519.5	3438.9
2010107G23Rik	2.72	9.16	3.45	8.7	6.17	11.31	2.77	0	0.95	64.3	0	FALSE		Dock11	6854.5	9595.1	7287.7	6462.4	8978.6	5527.2	7661.9	5824.5	9267.5	6449.5	7054.3
2010109A12Rik	1.81	4.07	1.73	3.26	0.88	0	0	5.97	0.95	4.23	2.33	FALSE		Prrc2a	6111	5469.2	6137.7	6108	5845.3	7338.1	6362.1	6412.9	5529	5914.8	6361.1
2010109I03Rik	0	0	0	0	0.88	0	0	0	0.95	0	0	FALSE		Vps13a	6670.3	5299	4858.2	4062.6	4679.1	3944.3	4106.5	4519.9	4733.2	4333.8	4026.3
2010110E17Rik	0.91	0	0	0	0	0	0	0	0	1.69	2.33	FALSE		Stip1	18762.8	14912.5	13053.2	15293.8	15977.4	11406.5	15459.1	15233.3	15581.4	13219.3	15467.9
2010110K18Rik	18.13	12.22	14.68	0	0.88	2.42	5.54	26.87	0.95	17.77	12.81	FALSE		Gvin1	533.5	1681.7	19408.3	1884.4	15546.9	2996.4	4721.9	889.4	13260.3	2085.8	1028
2010111I01Rik	1086.74	533.56	337.64	489.61	1065.96	704.56	364.71	2800.75	763.98	669.22	391.38	FALSE		Dennd4c	2876.1	3765.4	3027	4646.8	3977.1	3854.3	4376.7	3901.8	4939	3476.4	6118
2010204K13Rik	141.39	97.75	73.4	105.54	127.74	206.84	115.42	521.04	76.59	109.99	83.87	FALSE		Rack1	7865.2	7506.1	7527.8	9729.7	9051.7	7829	9355.7	10401	8988	7623	8448.4
2010300C02Rik	0	26.47	16.41	6.53	16.74	2.42	26.78	1.49	1.89	80.37	0	FALSE		Usp5	5022	5497.7	6737	6305.1	6739.9	7179.9	7920.3	5658.6	6348.6	8453.4	5885.9
2010300F17Rik	116.92	61.09	19	101.19	90.74	58.98	4.62	65.69	179.65	0.85	25.63	FALSE		Sipa1l1	2378.3	4587.7	2078.9	4683.1	4014.3	3430.7	4456.8	5121.7	4668.9	2690.5	6137
2010308F09Rik	0	1.02	0	0	0.88	0.81	0	5.97	0	0	0	FALSE		Cyb5r3	4219.9	7708.3	7569.6	5631.1	6926.5	6473.9	6788.3	3976.5	6262	8421.3	11682.6
2010310C07Rik	0	1.02	0	6.53	3.52	3.23	0	1.49	8.51	0	1.16	FALSE		Mprip	4631.8	9618.3	6199.8	3609.6	4809	4328.5	3134.8	2482.8	3887.4	6419.3	5145.9
2010315B03Rik	86.11	83.5	66.49	125.12	66.95	102.61	101.57	31.35	204.23	84.6	41.93	FALSE		Eps15l1	5235.1	4055.2	4117.6	3768.7	3760.7	4497	3953.3	3732.9	3818.1	5347	4418.1
2010320M18Rik	105.14	106.92	154.57	55.49	45.81	97.77	160.66	255.29	34.98	113.37	208.5	FALSE		Psmd1	8993.6	7727	7328.7	7849.6	7774	5570.4	7323.1	7926.6	7672.5	6458.1	7223.5
2200002D01Rik	4.53	1769.71	159.75	150.15	133.91	50.9	495.83	1351.11	329.04	1.69	306.35	FALSE		Hk1	4832	7853.4	4657.8	3702	10770.1	3597.5	5299.3	3231.4	5617.8	3913.5	4802.2
2210008F06Rik	14.5	17.31	15.54	5.44	35.24	7.27	15.7	29.86	3.78	8.46	15.14	FALSE		Polr1a	5469.8	2977.7	2778.9	4866.5	4139.6	3341	5345	6060.4	4525.5	3232.9	5426.3
2210011C24Rik	0	39.71	1.73	0	4.4	0	30.47	1.49	0	3.38	4.66	FALSE		Atl3	3233.6	6727.4	5444.2	4171.2	4314.6	3831.8	3345.2	3412.2	4032.5	5360.2	4816.7
2210011K15Rik	0	4.07	13.82	0	0	1.62	4.62	1.49	0.95	20.3	25.63	FALSE		Ddx3x	6672.7	5862.8	6064.9	5939.4	7020.3	5716.5	6161.3	6829.9	6456.8	5718.9	5941.2
2210013O21Rik	172.21	279	278.92	249.16	876.55	587.41	341.63	622.56	195.72	615.07	737.34	FALSE		Pabpc1	6694.1	5945	5934.7	7016.5	7520	6060.4	7610.3	7936.3	7611.8	5990.6	6251.9
2210016F16Rik	379.77	114.04	48.36	545.1	296.88	215.73	140.35	1322.74	503.02	641.3	362.26	FALSE		Thbs1	900.5	3150.9	7706.7	4938.7	1008.5	14612.2	2210.7	3704.2	3339.6	25188.4	2141.9
2210016L21Rik	274.63	460.25	487.03	392.77	496.86	483.98	620.48	1470.55	457.63	717.44	1389.64	FALSE		Lpp	1992.5	9043.5	5353	4264.9	4095.1	7986.6	4493	3935	3420.9	7370.2	2429.4
2210018M11Rik	1050.49	854.31	937.8	720.27	744.41	824.95	643.56	3497.96	778.16	812.2	554.46	FALSE		Gpd2	3308.3	4320.2	3481.9	3789.1	3643.4	3261.1	3680	3608.4	5922.8	3981.9	7776.8
2210404O09Rik	77.04	54.99	40.59	54.4	31.71	75.14	25.85	25.38	40.66	47.38	93.19	FALSE		Inf2	2804	3898.4	2823.4	3436.9	5181.4	1942.6	4045.6	3575.7	4023.6	1930.6	5915.2
2210406O10Rik	6.34	18.33	12.09	2.18	11.45	8.89	7.39	7.46	4.73	12.69	10.48	FALSE		Csde1	4457.9	5087	4447.4	9718.8	5661.2	4959.5	12303.8	7039.3	5482.3	5578.1	4736.3
2210408F21Rik	19.03	30.55	45.77	26.11	53.74	28.28	76.64	256.79	41.6	71.91	159.58	FALSE		Anxa1	9531.7	15121.9	12065.5	17755.2	18495.3	9850.5	14422.3	8541.8	16484.1	7298.7	24182.6
2210408I21Rik	35.35	67.2	36.27	31.55	20.26	28.28	32.32	19.41	46.33	18.61	19.8	FALSE		Pfkp	3441.2	4111.3	2691.7	6060.8	6065.2	1864.7	4080.5	3918.7	4744.1	1428.1	2144.5
2210411M09Rik	1.81	2.04	3.45	0	0	0	0	0	0	0	1.16	FALSE		Mcm6	6506.1	4378.7	3920.1	4987	4832.9	4887.8	4454.9	4828.1	5722.5	3787.2	5576.7
2210412B16Rik	2.72	1.02	6.91	0	3.52	1.62	0.92	5.97	0	1.69	4.66	FALSE		Myo1e	6522.6	4848.2	2841.7	5863.8	4471.2	2773.4	6856	3304.4	8893	2543.9	6221.8
2210417A02Rik	0	0	0	0	0.88	0	0.92	11.94	0	7.61	0	FALSE		Psmd12	6266.7	5527.5	5339.1	5284	6465.9	4622.3	5664.8	5747.1	5754.8	4671.8	5106.3
2210418O10Rik	1.81	0	0	0	0.88	1.62	3.69	4.48	0.95	0	2.33	FALSE		Rai14	4729.2	4187.2	6480.8	6647.1	3833.7	6438.8	7152.3	5201.9	6308.2	6253.7	6258.8
2300005B03Rik	0	0	0.86	0	0.88	0.81	0	0	0	0	0	FALSE		Mthfd1l	5372.4	5298	7314.1	9264.4	8208.8	5760.4	9137	9116.5	6492.8	4137.7	7413.3
2300009A05Rik	145.93	105.9	110.53	171.91	358.55	136.55	115.42	140.34	141.83	99.83	93.19	FALSE		Wdfy3	3048.2	3708.2	4888	4094.3	4142.8	6272.5	4176.1	3982.4	4164.6	5938.2	4021.7
2310001H17Rik	11.78	9.16	11.23	21.76	65.19	16.16	0.92	7.46	58.62	12.69	69.89	FALSE		Mcm3ap	3099	3159.1	3865.1	3315.1	3214.5	3865.5	3288.3	3565.3	3699.5	3588	3495.1
2310002F09Rik	0	0	0	2.18	18.5	0.81	0	2.99	0.95	0	0	FALSE		Cul3	5236.3	4515.1	5499.9	4497.7	4852.3	5392.1	4416.3	4811.9	4207.9	4425.3	3872.2
2310005A03Rik	0	0	0	0	0	0	0	0	0	1.69	0	FALSE		P4ha1	3851.4	8852.6	12272.6	5567.5	6131.8	8357.1	6683.7	5999.6	6174.1	9768.7	4262
2310008N11Rik	1.81	0	1.73	0	0	0	1.85	0	0	2.54	0	FALSE		Lman1	2529.6	3242.6	3897.3	2403.9	2392.1	3272.9	2380.5	2318.6	2233.2	4525.3	2263
2310009A05Rik	70.7	97.75	134.71	89.22	68.71	73.53	73.87	137.35	99.28	124.37	71.05	FALSE		Utp20	6213.1	3485.4	4771.4	6954.4	4529.1	5566	5908.3	9360.4	6360.1	4314.3	5913.6
2310009B15Rik	158.62	287.15	369.59	175.17	209.67	236.74	344.4	250.81	208.96	268.19	129.3	FALSE		Myo10	5216.1	3420.9	2676.3	4422.6	4807.9	4666.5	3781.8	4434.4	4075.6	5564.3	2228.1
2310010G23Rik	13.6	12.22	15.54	25.02	12.33	20.2	24.93	38.82	12.29	15.23	30.29	FALSE		Chd8	3246.2	2788.1	2337.4	2961.7	3099.8	2397.6	2797.5	3326	3131.7	2163.1	2969.2
2310010J17Rik	19.94	27.49	19	18.5	22.02	19.39	23.08	46.28	19.86	22.84	20.97	FALSE		Anxa5	9909.3	8817.4	7779.8	8841.5	6454.9	9360.1	6381.6	5424	7975	9198.8	13669.6
2310011J03Rik	464.06	481.63	874.76	459.14	301.29	439.55	692.5	1295.87	388.61	673.45	783.93	FALSE		Ubr5	4002.6	3686.5	4026.9	5044.2	3925.2	4227.4	4807	5655.4	4835.7	4637.9	3367.8
2310014F06Rik	0	2.04	1.73	0	0	0	0.92	1.49	0.95	9.31	9.32	FALSE		Gdi1	4121.6	5722.8	4686.1	3445.5	5102.5	4024.1	3756.4	2525.5	3252.8	5973	4487.4
2310015A10Rik	48.94	62.11	50.95	32.64	52.86	42.02	42.47	46.28	40.66	104.06	50.09	FALSE		Cdc42bpa	1779.5	6050.7	3327.6	3292.7	3245.8	4058.7	3200.8	3229	2873.4	3068.8	2481.6
2310015D24Rik	1.81	0	0.86	0	0	0	0	0	0	0	0	FALSE		Man2a1	2706	2337.1	7096.2	3904.8	6351.9	13103.5	4048.8	4802.2	3202.5	8902.5	4850.5
2310020H05Rik	0	0	0	0	0	0	1.85	0	0	5.92	0	FALSE		Oat	2773.2	5001.5	3797.4	4045.3	3808.6	6760.9	3828.2	4011.9	3229.7	6890.3	2952.7
2310022A10Rik	369.8	428.68	488.76	339.46	315.38	685.98	442.27	341.88	370.64	902.72	363.43	FALSE		Hk2	3535.1	5264.1	3763.1	4747.7	5904.1	4673.1	9403.9	7071	6883	5931.4	4407.5
2310022B05Rik	3208.56	3843.88	5511.07	1114.13	2840.2	1538.41	3653.61	2660.42	861.37	3326.63	10494	FALSE		Nop56	9493.4	4626	7401.2	7112	5674.3	6287	6811	7997.6	6868.1	5477.6	8024.7
2310026L22Rik	0	0	3.45	2.18	0.88	1.62	0	0	0	2.54	0	FALSE		Ttll12	4446.1	5409.7	5337.1	6190.5	5629	6784.5	7439.3	5561.6	6783.7	6528.1	6216.8
2310030G06Rik	9.97	4.07	4.32	17.41	8.81	47.67	10.16	0	1.89	64.3	8.15	FALSE		Herc2	2977.1	2903.5	2532.6	3470.5	3270.3	2568.4	3519.9	3744.8	3183.6	2614.5	3020.7
2310031A07Rik	0.91	2.04	0.86	0	1.76	0	0	0	0	0	0	FALSE		Nf1	5262.5	4027.9	5000.6	4056.5	4574.8	4204.1	3384.7	3574.6	3912.4	3698.6	4384.2
2310033P09Rik	136.86	308.53	398.09	53.31	37.88	178.57	347.17	1752.71	57.68	248.74	256.26	FALSE		Arhgef2	6394	4980	5452.6	4941	5549.3	6009.2	4117.3	5003.3	5812.1	4553.6	3592.3
2310034G01Rik	5.44	9.16	20.72	4.35	10.57	1.62	18.47	16.42	0.95	2.54	12.81	FALSE		Cluh	5884.4	2491.7	2738.2	3546.3	3488	2683.5	3989.3	4673.5	3526.5	2645.2	3666.8
2310034O05Rik	0	0	0	0	0	0	0	0	0	5.92	0	FALSE		Capn1	3128.5	3877.9	5084.6	4674.3	3943	3861.4	4420.1	3896.7	4544.8	4608.9	5414.4
2310035C23Rik	503.04	346.2	363.55	591.88	347.98	404.8	325.93	332.93	876.5	622.69	145.6	FALSE		Col5a2	1415.1	6749.9	8832.6	2448.6	2117.4	8143.4	1527	1932.2	1541.7	4379.8	685.3
2310036O22Rik	1324.21	2157.67	2134.65	1393.75	1051.86	1911.7	2156.9	4165.3	1048.58	1687	3009.92	FALSE		Ncam1	5574.2	8606.7	14434.8	10397.5	3777.4	9753.2	5965.2	6789.1	6627	8952.2	1407.3
2310039H08Rik	163.15	155.79	229.7	136	216.72	114.73	267.77	329.94	132.37	241.12	272.57	FALSE		Nup133	6075.3	4446.4	4576.7	5727.8	5082	5344.8	5231.8	6001.3	5389.6	4713.1	5646.5
2310039L15Rik	0	1.02	0	1.09	0	1.62	0.92	0	0	0	0	FALSE		Nup214	5791.2	5050.9	5050.6	5628	5069.6	4796.2	4791.1	6389.3	5413.1	4836.7	5834.1
2310040G07Rik	0	0	0	0	0	0	1.85	0	0	0	3.49	FALSE		Wnk1	6771.7	5536.5	3617	5173.5	5626.6	3630.7	9180.2	4436.1	5325.9	4577.5	5212.2
2310040G24Rik	0	0	0	1.09	0.88	0.81	1.85	1.49	0	0.85	1.16	FALSE		Larp1	8265.2	5325.5	6005.9	6946.3	5990.2	4969	6302.1	8143	6605.2	4877.5	6588.9
2310043L19Rik	0	0	0	1.09	0	4.04	0	0	0.95	0	0	FALSE		Atp6v1a	5510.9	6670	5947.6	5037.6	7546.4	7373	6275.6	4121.8	4684.1	6256.9	5725.8
2310043M15Rik	0	0	0	1.09	0	0	0	0	0	1.69	0	FALSE		Tp53bp1	2576.6	2472	3970	3568.9	3743.5	4155.4	4081.2	3970.5	4398.9	4837.3	3419.8
2310043O21Rik	0	0	0	4.35	4.4	1.62	0.92	0	0.95	0	0	FALSE		Gemin5	6862.9	3054.8	3741.7	4485.3	3514.8	3911.1	4972.2	5618.7	4442.2	3720	3530.5
2310044K18Rik	0	1.02	0	4.35	0	0.81	0	0	0.95	0	0	FALSE		Aak1	2549.1	2947.7	3537.1	2737.4	3962.6	4615.8	3491.3	2956.6	3070.3	5329.2	2299.9
2310047D07Rik	0	1.02	0	4.35	5.29	5.66	1.85	0	0	1.69	4.66	FALSE		Specc1l	3688.7	5244.9	3933.4	3367.6	3245.7	3833.2	4095.5	2987.6	3689.5	4408.9	4153.9
2310057J18Rik	0	0	0	0	0	0	0	0	0	0	0	FALSE		Sbf1	4915.6	3234.1	4151.8	3231.7	3390.5	4691.1	4406.4	3344.2	5184.7	4243.1	4489.3
2310057M21Rik	176.74	147.65	156.3	169.73	117.17	176.95	137.58	76.14	196.67	195.44	125.8	FALSE		Hadha	5884	6596.3	8141.7	5071.5	6470.4	7212.2	5773.6	4967.5	5069.9	10764.9	5412.6
2310058D17Rik	15.41	8.15	10.36	10.88	9.69	30.7	14.77	14.93	17.96	26.23	25.63	FALSE		Kdm5c	3670.6	3077.9	2924.3	2435.1	3551.3	3934.5	2139.8	2865.5	2185.7	3616.9	2185.4
2310061I04Rik	310.89	268.82	329.87	495.05	963.77	538.12	294.54	709.15	418.87	371.41	842.17	FALSE		Ddx5	7639.5	5962.1	6421	9092.5	7789.7	5332.6	7819.2	10333.6	8595.1	5457	8223.6
2310067B10Rik	625.4	500.98	601.02	393.86	612.26	753.04	494.9	473.26	358.35	669.22	680.26	FALSE		Ilf3	3250.6	2542.3	3776	3530.2	3005.4	3950.6	2871.3	3570.8	3194.3	2825.7	3075.3
2310068J16Rik	10.88	11.2	8.64	0	1.76	1.62	13.85	4.48	0.95	11.84	50.09	FALSE		Phldb1	3300.8	3371.1	3750.1	6401.9	4799.2	3127.7	6184	5986.4	4188.7	2836.1	5045.1
2310069B03Rik	0	0	0.86	1.09	6.17	1.62	0.92	8.96	6.62	6.77	3.49	FALSE		Phip	4908.2	3847.4	3011.8	4477.7	4019.9	3405.9	2945.3	4302.4	4133.2	2781.7	3620.5
2310069G16Rik	0	0	0	0	1.76	0	1.85	0	0	0	0	FALSE		Ddx1	6919.7	6470.5	6789.4	7092.8	6542.9	6066.8	6382.9	7361.9	6660.5	5763.2	6002.2
2310074N15Rik	2.72	3.05	2.59	0	7.93	0.81	1.85	2.99	0.95	3.38	10.48	FALSE		Naa15	5899.2	5114.6	3690.6	4528.1	3996	3629	4252.8	4896.3	4612.3	4242.3	4977.8
2310081O03Rik	0	1.02	1.73	1.09	2.64	0	14.77	0	4.73	0.85	0	FALSE		Rrm1	2978.8	3136.2	2036	4686.8	3695	2616.6	3564.3	5215	5113.1	3640.3	7304.5
2410002F23Rik	1000.63	769.8	851.44	669.13	607.86	578.52	702.65	736.02	414.14	522.85	504.37	FALSE		Rangap1	3987.4	4151.7	2975.3	4472.6	4689.3	3862.2	5614.2	5831.3	4285.1	4719.9	4032.6
2410004B18Rik	155.9	192.45	260.79	399.3	285.43	155.94	262.23	108.98	364.03	205.59	309.84	FALSE		Hcfc1	5196.6	3733.7	4218.2	4224.1	3770	4916.9	3491.1	4204.4	4351.8	4407.4	4536.1
2410004P03Rik	0	0	0	0	4.4	1.62	0	14.93	0	1.69	0	FALSE		Hspa4l	7162.8	3635.2	3622.6	5791.5	5920.2	3647	7124.7	6668.3	6272.7	6141.2	10031.5
2410006H16Rik	712.41	782.01	1345.39	3384.82	5521.83	4479.48	1855.89	2236.42	2519.81	1207.3	856.15	FALSE		Nipbl	4957	4291	4895.8	5251.5	3900	5274.4	3980.8	5049.2	4874.5	4385.4	4441.9
2410012E07Rik	0.91	0	0.86	2.18	0.88	2.42	0.92	0	9.46	0.85	1.16	FALSE		Cspg4	1505.4	5446.6	2098.4	4714.1	1610.2	743.5	2588.8	2753.2	1020	426.5	862.6
2410015M20Rik	584.61	764.7	890.3	721.36	836.03	892.02	913.17	1704.94	619.32	857.04	1046.02	FALSE		2002-09-01	3652	3962.9	4594.3	3669.5	4088.2	4034.7	3475.8	3519.8	3416.7	3382.2	2994.6
2410016O06Rik	331.73	289.18	293.6	249.16	208.79	252.09	198.52	229.91	210.85	234.35	136.29	FALSE		Diaph1	6669.4	5925.4	4685.3	5814.4	7136.6	4363.6	7450.2	6252.6	7173.1	5510.9	6481.6
2410017I17Rik	0.91	0	0	0	0	0	0	0	0	0	0	FALSE		Supt16h	7112	5044.2	4765.7	5620.4	4986.3	4570.4	3476.1	6204.8	5272.9	4301.5	5982.1
2410018L13Rik	0	1.02	0.86	0	0	0	0	0	0	0	0	FALSE		Helz2	2393.3	3018.5	3283.9	3499.3	9026.1	2289.7	7282	2077.1	4884.2	3195.3	1448.1
2410022M11Rik	63.45	97.75	111.4	18.5	11.45	17.78	124.65	68.68	11.35	72.76	51.25	FALSE		Anxa2	7122.5	13255.3	9437.5	18098.8	13768.1	9972.8	16329.7	16353.4	14243.2	9297	20855.8
2410024N13Rik	0	0	0.86	0	0	0	0.92	0	0	0	0	FALSE		Nup107	3627.2	2874.5	3066.2	4055.4	3651.7	3698.6	3733.5	4370.7	3640.8	3088.4	3547
2410080I02Rik	0	1.02	0.86	4.35	1.76	0	0.92	5.97	0	0.85	3.49	FALSE		Vcpip1	6340.9	4219.4	6059	4320.2	5844.8	5775.5	5000.4	4469.3	5085.1	4182.9	4703.2
2410089E03Rik	723.29	827.84	1013.79	604.94	244.91	790.21	932.56	456.84	644.85	501.7	1311.6	FALSE		Ptpn23	6803	5612.7	4738.3	4228.7	6076.4	5241	4594.4	4975.9	4022.2	4077.5	4913.8
2410131K14Rik	229.31	285.11	308.28	388.42	288.95	468.63	262.23	243.35	403.74	424.71	486.9	FALSE		Znfx1	2614.9	4160.7	3798.9	4928.4	7302.1	3042.9	7553.2	3664.5	6270.6	3734.4	3678.3
2410137M14Rik	0	0	0	0	0	0	0	0	0	0	2.33	FALSE		Por	3089.5	7951.6	5410.3	6252.6	7265.4	5419.3	5460.2	4859.4	6064.2	6826.4	6170.1
2500002B13Rik	21.75	27.49	16.41	5.44	19.38	21.01	23.08	26.87	12.29	20.3	17.47	FALSE		Arhgef40	2799.5	2532	1879.5	5047.3	3756.6	2211.2	4569.5	4906.7	4196.6	2038.8	4146.8
2500004C02Rik	14.5	19.35	22.45	6.53	1.76	8.89	35.09	13.44	10.4	16.92	46.59	FALSE		Dld	6979	6020	6667.7	6023.7	5562.1	7112.7	5973.2	5226.4	5534.8	5132.9	5458.8
2510002D24Rik	77.95	78.41	89.81	41.34	155.93	73.53	79.41	541.94	74.7	27.07	111.82	FALSE		Gpi	8145.6	5826	7061	8265	5879.8	5951.9	9872.1	9616.9	9807.8	7322.1	7759.4
2510009E07Rik	148.65	30.55	67.36	109.89	255.48	294.11	31.39	894.27	112.52	236.05	33.78	FALSE		Eif3a	10324.5	7318.8	7905.6	8279.8	8278.4	6815	8576.1	9128.6	8124	6498.1	7733.1
2510016D11Rik	96.98	3.05	39.72	55.49	93.38	16.16	31.39	1012.21	148.45	40.61	47.76	FALSE		Znf638	4426.4	4706.6	5837.3	5203.7	5704.3	3730.1	5551.3	5482.6	5398.9	4885.6	6735.2
2510017J16Rik	11.78	11.2	21.59	13.06	25.55	15.35	9.23	55.24	8.51	7.61	4.66	FALSE		Ncapd2	4442.2	4266.2	2648.3	4539	4953.8	3312.7	3904.1	4712.5	4480.2	3882.4	4381
2510039O18Rik	995.2	817.65	986.16	1074.96	1108.24	782.13	900.25	1025.65	974.83	1574.48	1281.31	FALSE		Washc5	4850.5	5231.2	5643.8	5633.8	4270	5110.1	4583.3	5175.9	4139.7	5182	4513.5
2510046G10Rik	16.31	10.18	17.27	6.53	13.21	4.04	13.85	16.42	15.13	7.61	10.48	FALSE		Tmpo	1179.1	1242.9	1188.7	2857.3	1609.1	1534.8	1729.3	2744.5	1781.1	1074.9	2151.8
2600006K01Rik	0	0	0	3.26	10.57	3.23	1.85	0	3.78	0	1.16	FALSE		Calu	6895	10122.6	9674.6	8865.5	8363.1	12104	9545.4	7506.6	6626.5	14484.1	6909.2
2610001A08Rik	0	0	0	0	0	0	0	1.49	0	0	0	FALSE		FAM120A	2227.8	3672.3	4848.7	4002	4111.6	3705.7	4075.1	4016.1	3933.2	5566	3777.6
2610001J05Rik	838.39	664.92	541.44	635.4	689.79	450.86	775.6	606.13	805.58	565.15	1545.73	FALSE		Esd	5935.6	3971	4972.2	7108	9794.8	2397.5	8888.1	7010.6	8017.5	4229.4	15354.1
2610002M06Rik	307.26	354.35	290.15	282.88	280.14	326.43	304.7	89.58	297.84	318.96	159.58	FALSE		Ap3d1	4407.7	5304.5	6764.1	7158	5653.2	4115.4	5481.3	7070.7	5360.3	5969.1	5856.2
2610005L07Rik	38.07	20.36	30.22	45.7	45.81	58.18	25.85	29.86	55.79	60.91	29.12	FALSE		Herc4	4707.5	3738.2	4396.3	4048.6	3941	3503.8	4573.1	4571.3	4247.6	4022.4	4386.7
2610008E11Rik	161.33	155.79	163.21	171.91	148.88	253.71	205.9	88.08	268.53	168.36	185.21	FALSE		Tagln2	4303.9	12264.7	14166.1	4792.6	10343	7349.5	6158.2	4232.5	8346.4	9059.7	6401.5
2610012C04Rik	1.81	0	0.86	0	2.64	0.81	0.92	7.46	0.95	0	2.33	FALSE		Hnrnpm	8492.5	6437	9878.8	7870.1	6902.7	9133.4	7143.2	8155.7	8535.8	8170.2	8727.1
2610015P09Rik	139.58	204.67	285.83	149.06	157.69	189.07	315.78	759.91	130.48	185.28	110.66	FALSE		Heatr5a	2982.2	3081.3	3080.4	4206.9	4712	4140.7	4895.7	4665.1	3792.8	2608.4	3214.1
2610020C07Rik	25.38	31.57	22.45	6.53	9.69	8.89	33.24	7.46	3.78	7.61	10.48	FALSE		Uaca	3717.6	4507.4	3990.9	4213.7	8647.5	7543.8	5190.8	5494.8	4127	7480.9	6279.1
2610020H08Rik	71.6	66.19	57.86	76.16	118.05	97.77	65.56	111.97	125.75	73.61	66.4	FALSE		Cndp2	1760.7	2618	7254.6	4402.4	3691.2	5891.8	2933.9	6155.3	1846.1	7140.4	3604.9
2610021A01Rik	138.67	39.71	79.45	212.16	110.12	138.17	64.63	13.44	330.93	74.45	37.27	FALSE		Vwa8	5819.1	7915.4	5474.6	5225.7	5134.9	2979.4	4353.6	4489.9	5821.5	8274.8	6757.6
2610027K06Rik	0	0	0	0	0	0	0	0	0	0	0	FALSE		Exosc10	4400.6	3633.7	3875.3	5065.1	3958.9	3632.6	4732.3	5305.6	5170.5	3857.1	5544.1
2610028E06Rik	0	4.07	0	0	0	1.62	0	0	0	0	0	FALSE		Mtdh	6006.5	3576.6	5359.6	5301.7	3820.6	4955.9	4473.8	4815.7	5084.5	6463.3	5083.2
2610028H24Rik	0	0	0	0	0	0	0	0	1.89	0	0	FALSE		Ap2a1	2467.9	3043.5	3193.4	3452.3	3770	2703.6	3061.9	3360.7	3256.6	3094.2	3075.6
2610035D17Rik	46.22	106.92	12.95	62.02	56.38	45.25	52.63	32.84	37.82	31.3	88.53	FALSE		Ccdc88a	6802.7	3672.7	3204.1	4254.6	4436.5	5531.8	4087.1	3877.3	3900.2	3484.7	4593
2610035F20Rik	6.34	0	6.04	3.26	0	2.42	2.77	8.96	5.67	2.54	0	FALSE		Tanc1	4281.8	3631.7	3244	4606	4753.9	2675.3	4826.3	4118	4683	2703	2631.3
2610037D02Rik	9.97	14.26	14.68	15.23	25.55	11.31	32.32	82.11	49.17	19.46	12.81	FALSE		Pdlim5	1739	8019.2	2469	4447.3	3682.3	3328	3825.4	2888.3	5300.7	4607.3	2873.2
2610044O15Rik8	123.27	151.72	134.71	142.53	74.88	204.42	166.2	91.07	95.5	138.75	165.41	FALSE		Stat3	2787.9	4451.2	5952.9	5161	4642.1	5095.6	3504.1	4532.5	3543.4	5354.7	1444
2610203C20Rik	2021.21	1476.46	1619.13	3784.12	6075.95	2351.24	1568.74	1080.89	5095.41	422.17	821.21	FALSE		Pola1	7855	4262.8	3351.2	4809.7	4955.5	3374.2	3370.8	5093.8	3915.1	2567.5	5574.7
2610203C22Rik	10.88	7.13	4.32	8.7	7.93	2.42	10.16	2.99	0	20.3	1.16	FALSE		Kpnb1	6293	6314.9	5735.7	7281.4	6679.2	5195.6	6421.8	7512.3	5856.6	4920.7	5887.9
2610206C17Rik	2.72	1.02	2.59	0	1.76	1.62	0.92	0	0.95	1.69	2.33	FALSE		Arid1a	1640.9	2478.2	2427.6	3402.9	2986.2	2643.5	2489.2	3474.8	3214.7	2054.3	3201.8
2610301B20Rik	181.27	198.56	194.3	413.45	651.91	273.91	281.62	80.62	518.15	213.2	212	FALSE		Aldh18a1	7912	5184.8	7970.9	4315.1	2734.2	8842.6	3725.8	4319.3	3749.5	6144	3222
2610305D13Rik	0.91	0	0.86	7.62	3.52	7.27	1.85	0	12.29	0.85	0	FALSE		Supt5h	5559.6	4392.7	3419.9	3866.3	5022.2	4014.1	4233.6	4070.2	3749.7	3681.7	4445.7
2610306M01Rik	32.63	29.53	45.77	22.85	38.76	45.25	61.86	171.69	19.86	134.52	76.88	FALSE		Smc4	8232.6	6888.1	4576.5	7501.2	8085.4	5512.5	6363.4	7714.6	7579	6132	7986.8
2610307P16Rik	9.06	0	1.73	2.18	19.38	23.43	0.92	8.96	2.84	0.85	13.98	FALSE		Fhod1	2006	4801.7	2947.3	3692.9	5402.1	2921.7	4240.9	3508.1	4830.9	3501.6	3425.2
2610316D01Rik	4.53	0	0	0	2.64	0	5.54	0	0	0	1.16	FALSE		Dhx29	2948.6	4276.8	4508.7	4414.2	4701.1	3421.7	4771.5	5156	4117	3263.3	4673
2610318N02Rik	68.88	1.02	136.44	35.9	68.71	91.3	119.11	577.77	38.77	0.85	11.65	FALSE		Rars	10043.6	6594.1	8491.7	7929.2	8728	8288.1	7672.9	7997.3	8872.1	5885.4	10309
2610507B11Rik	3699.81	4379.48	4870.33	2890.86	2790.87	2974.2	4283.32	2490.22	2922.61	5146.46	3407.13	FALSE		Hnrnpul1	4317.8	3724.1	4965.3	5344.9	3810.5	4166	3924.3	5000	4820.7	3823.2	5071.8
2610507I01Rik	22.66	14.26	24.18	5.44	25.55	16.16	14.77	8.96	15.13	25.38	31.45	FALSE		Sf3a1	6397.9	4086.3	4510.3	5555.5	4381	4087.3	4366.8	5578	5388.1	3285.1	5577.8
2610524H06Rik	133.24	73.31	107.08	28.29	81.93	22.62	116.34	213.49	47.28	136.21	119.98	FALSE		Vdac1	6440.1	5764.4	6657	5705.9	4826.6	4568.4	4909.7	5272.2	5585.2	5218.9	6011.4
2610528A11Rik	0	0	0.86	2.18	5.29	1.62	0	0	1.89	29.61	0	FALSE		Idh1	2664.1	3337.2	10021.5	6887.3	3781.9	10353.3	6220.2	7537	7866.6	10409.7	6264.3
2700012I20Rik	3.63	2.04	3.45	0	0	3.23	1.85	0	0	0	1.16	FALSE		Ugdh	1830.7	2004.5	5539.3	6728.7	4036.2	9043.8	7378	9617.5	3553.3	11482.7	9936.6
2700016F22Rik	1.81	3.05	7.77	3.26	1.76	2.42	6.46	14.93	1.89	6.77	6.99	FALSE		Ppp1r12a	4843.3	8973.8	6911.4	8688.4	6096.2	6183.4	5581.1	6964.9	6059.5	5868.2	6121.9
2700029L08Rik	0.91	0	0	1.09	0	0.81	0	2.99	2.84	0	0	FALSE		Npepps	9284.1	7522.2	9131.7	7253.8	8175.6	6502.7	6348	8366.6	6732.6	6775.7	7399.8
2700029M09Rik	732.35	815.62	849.72	542.92	567.34	664.17	818.07	965.93	450.07	387.49	615.03	FALSE		Nisch	3035.3	4029.3	4088.8	3768.9	5490.5	4210.6	5188	4247.8	3558.2	3678.8	2787.9
2700033N17Rik	6.34	14.26	13.82	16.32	14.98	9.7	18.47	37.32	14.18	9.31	43.1	FALSE		Heatr5b	3227.3	2908.9	2394.7	2385.2	3719.3	2727.7	3235.9	2330.6	2587.1	2704.5	3088.9
2700038G22Rik	64.35	70.26	58.72	57.66	33.48	54.94	70.17	116.45	34.98	43.15	195.69	FALSE		Bod1l	3410.5	3435.7	3117.6	3168.4	3005.4	4446.4	2819.9	3546	3242.5	4122	3123.8
2700046A07Rik	0	0	0	0	0	0	0	0	0	0	1.16	FALSE		Tars	8797.2	6479.9	10577.9	8627	4934.4	11057.3	7507.5	8501.5	6930.2	8316.8	6275.3
2700046G09Rik	10.88	26.47	15.54	7.62	20.26	34.74	23.08	61.21	6.62	60.91	33.78	FALSE		Pbrm1	5123.3	3559.1	4112.4	4260.2	3019	3940.7	3478.9	4355.6	5007.6	4297.9	4927.7
2700049A03Rik	240.19	264.74	221.06	117.51	155.93	214.12	194.82	177.66	127.65	184.44	124.64	FALSE		Rab3gap2	5793	6267.9	5081.7	5256.3	5977.3	5629.9	5765.2	5159.9	4981	5276.8	5571.7
2700060E02Rik	1621.5	1860.34	2317.72	2440.42	3429.56	2376.29	2035.02	3291.93	1969.52	1804.6	1940.61	FALSE		Srgap2	3882	5369	4855.2	3972.6	4169.4	4284	3798.7	3761.4	4053.5	3022.6	3933.8
2700062C07Rik	226.59	205.69	273.74	230.66	208.79	300.57	293.62	688.25	255.29	227.58	51.25	FALSE		Trappc11	4410.3	4929.6	4000.3	3553.2	4031.9	3895.6	3676.6	3502.3	3198.2	4383.2	3594.1
2700069I18Rik	0	0	0.86	2.18	0	1.62	0.92	0	0	0	66.4	FALSE		G3bp1	6761.6	4972.3	4838.7	6270.5	6128.5	4419	5922.3	7085.8	6745.5	4284	6151.2
2700081O15Rik	968.01	543.74	406.72	626.7	554.12	848.39	608.47	431.46	465.2	359.57	326.15	FALSE		Erc1	4813.8	7483.8	6241.5	5733.5	6008.3	6175	7403.4	5787.6	5925.9	7834.5	6209.5
2700089I24Rik	0	0	0	0	0	0	1.85	0	0	0	0	FALSE		Kdm3b	4649.8	3714.5	4315.8	5397.7	3966.1	5581.5	5030.6	5358.8	5096.5	5726.5	5733.6
2700094K13Rik	626.3	723.97	799.63	332.93	407	275.52	781.14	1092.83	115.35	352.8	1004.08	FALSE		Sipa1l3	1957.4	2024	1332.3	3748.2	2865.5	1669	4323.9	3994.1	3943.2	1335.8	4572.7
2700097O09Rik	100.61	110.99	85.49	73.99	119.81	79.18	117.26	122.42	96.44	120.14	44.26	FALSE		Arfgef2	2225.4	3548.2	3087.4	2445	2933.2	3340.7	2638.4	2525.4	2029.2	6545.4	2275.8
2700099C18Rik	205.75	206.7	240.93	93.57	63.43	87.26	243.76	244.84	56.73	88.83	205.01	FALSE		Syne3	2237.7	2253.5	1382.1	4688.8	2728.8	3022.5	4293.7	4302.8	3792.1	1587.7	6762.9
2810001G20Rik	53.48	56	44.9	33.73	22.9	63.02	58.17	71.66	25.53	43.99	285.38	FALSE		Pgd	2268.1	2952	3541.7	5143.6	4405.2	5009	8265	5991.4	7132.1	7335.9	7120.7
2810002D19Rik	52.57	44.8	43.18	89.22	97.79	27.47	35.09	23.89	90.77	59.22	82.7	FALSE		Erbin	2061.8	5081.7	4309.9	3365.9	4641.6	4038	3165.8	3075.3	4051.9	4905	3738.6
2810004N23Rik	508.47	537.63	506.89	576.65	268.69	577.71	550.3	1154.04	509.64	544	838.68	FALSE		Itsn2	3481.8	4712.9	2774.2	3209.4	5766.7	1899.1	4132.8	3213.4	5204.6	2073.5	4176
2810006K23Rik	77.95	109.97	90.67	72.9	63.43	109.08	118.19	246.34	74.7	146.36	150.26	FALSE		Ezr	2781.3	2284.9	2130	4327.1	3347.2	1772.3	4476.7	4967.3	4895.4	2611.2	3908.3
2810013P06Rik	45.32	34.62	43.18	27.2	81.05	52.52	53.55	34.34	27.42	97.29	100.18	FALSE		Ubap2	4236.9	4096.9	2251.1	4330.7	4474.5	3758.9	4816.8	5328.4	4116.3	3517.3	3916.3
2810021J22Rik	62.54	44.8	55.27	69.63	38.76	68.68	36.01	61.21	89.82	19.46	74.55	FALSE		Phldb2	558.7	5353.8	6208.5	2390.2	3111.8	6897.2	2378.7	3752.9	1476.9	8931.9	2303.4
2810025M15Rik	367.99	471.45	451.63	293.76	247.55	699.72	473.67	1655.67	206.12	512.7	542.81	FALSE		Atrx	6999.5	4825.8	4293.6	3928.9	4048.8	4838.6	3166.9	4026.4	4196.7	4145.4	4217.7
2810029C07Rik	12.69	12.22	19	6.53	21.14	32.32	6.46	13.44	7.56	15.23	11.65	FALSE		Sart1	4786.1	2960.2	3951.2	4167	3286	3815	3721.3	4368.3	4249.3	3365.6	4634.1
2810030D12Rik	0.91	0	0	0	0.88	3.23	0	0	0	0	0	FALSE		Mcm2	6352.3	4564.3	4086.5	5270.4	5486.7	5576.4	5053.1	5022.1	6074	4213.7	5851.7
2810032G03Rik	0	0	0	0	0	0	0	0	0	0	5.82	FALSE		Eps15	3809.2	4669.4	3524.8	4937.9	4760.5	3949.4	5081.5	4869.6	5396.5	2689.6	5395.7
2810039B14Rik	3.63	0	6.91	2.18	2.64	28.28	13.85	4.48	11.35	2.54	65.23	FALSE		Abcf1	5075.6	2903.5	3374.4	3139.9	3492.2	4101.7	3156.3	3623.2	3219.3	4162.6	2893.2
2810047C21Rik1	0.91	0	0	0	0	0	0	0	0	0	0	FALSE		Nudcd1	3798.3	3254.9	3504	4268.6	2777.2	4264.9	4613.2	4428	4624.6	4109.5	1603.1
2810049E08Rik	0.91	1.02	0.86	3.26	3.52	2.42	0.92	0	0.95	1.69	0	FALSE		Abcc1	2609	3268.3	2683.1	3265	3819.4	3213.9	5306.6	5329.7	5170.3	3117.2	4456.8
2810402E24Rik	159.52	113.03	96.72	44.61	32.6	45.25	166.2	316.5	34.04	104.06	90.86	FALSE		Pxdn	3147.7	3223.9	2736.2	2804.3	4237.8	2440.7	2572.2	3189.6	3991.3	1860.2	2995
2810403A07Rik	638.09	545.78	443.86	933.52	960.24	638.31	542.92	246.34	1192.3	544.85	750.15	FALSE		Myo1b	2643.5	7146.4	7026	6810.3	5733.3	8561.9	7146.7	6356.4	9264.4	6291.5	3215
2810403D21Rik	14.5	37.68	49.22	25.02	15.86	67.06	44.32	38.82	40.66	36.38	24.46	FALSE		Washc4	3076.1	3585.2	3847.2	3751.8	3075.5	3301.4	3126.4	3606	2794.2	3384.1	2852.2
2810405F15Rik	0	0	0	0	0	0	0	0	0	0	0	FALSE		Kif1b	2668.8	2769.5	3004.5	3643.7	4598.5	2657.4	3859.9	3909.6	3350.7	4253.5	3796.4
2810405F17Rik	4.53	8.15	15.54	3.26	7.93	5.66	9.23	8.96	2.84	27.07	16.31	FALSE		Axl	2786.8	2761.7	2167.4	3084.6	3171.5	1794.3	3319.6	3380.9	2912.9	1953.9	3353.9
2810407A14Rik	2.72	2.04	0	0	3.52	0	0.92	0	0	0.85	0	FALSE		Dlg1	1984.5	3867	2444.3	2551.3	2632.4	3223.1	2735.8	2391.2	2866.4	3650.1	2846.9
2810408A11Rik	38.97	19.35	50.95	6.53	28.19	70.29	24.01	28.37	2.84	25.38	26.79	FALSE		Sh3kbp1	4862.5	3171.6	3860.2	6479.9	4459.4	4164.2	8456.8	4055.8	17541.6	3761.7	10069
2810408I11Rik	125.99	76.37	125.21	52.22	71.36	75.95	91.41	350.84	29.31	37.23	103.67	FALSE		Rpn1	5776	6448.2	9260.3	7179.4	6957.7	9217.6	8020.1	7283.6	7798.9	9408.1	6638.6
2810410L24Rik	35.35	52.95	19.86	9.79	197.33	55.75	30.47	10.45	5.67	48.22	53.58	FALSE		Fndc3a	2782	1272.5	1944.2	3446.3	2871.3	2020.7	6099	3456	7426.9	1673.4	4216.6
2810414N06Rik	9.06	6.11	10.36	13.06	18.5	12.93	12	11.94	31.2	15.23	13.98	FALSE		Glud1	4019.9	5904.7	6096.3	6514	5119.6	4894.5	6460.8	5916.6	6529.5	7391.7	10254.1
2810417H13Rik	2759.9	2643.37	2681.27	362.31	97.79	351.47	2093.19	2699.23	332.82	667.53	1147.36	FALSE		Hnrnpll	6265.6	5385	6996.7	6449.5	6252.1	7484.7	5627	6809.1	5823	6293.8	5160.1
2810425M01Rik	1.81	1.02	2.59	0	0	0	0.92	0	2.84	0.85	1.16	FALSE		Atp1a3	182.7	46.5	2766.3	100.1	231.7	249.2	876.9	867.2	266.2	119	110.8
2810428I15Rik	550.17	916.42	1090.64	398.21	545.31	612.45	1219.72	5546.27	399.96	998.33	3337.24	FALSE		Fermt2	2739	9952.7	7632.8	6363.6	6980.2	5563.6	6271.6	5860.1	5276.9	6084.5	3317.8
2810428J06Rik	6.34	0	1.73	1.09	0	0	0	0	1.89	0	0	FALSE		Hnrnpa1	6154.5	5754.2	6533.4	7286.3	7339	9589.7	8582.4	8061.5	6814.7	6188.8	6104.1
2810429I04Rik	14.5	7.13	6.91	11.97	14.98	6.46	0	0	9.46	10.15	0	FALSE		Nedd4l	3333.2	2814.5	2464.7	3052.1	5870	2290.5	4836.5	2542.5	4070.8	2435.4	2487.4
2810430I11Rik	15.41	2.04	8.64	9.79	0.88	8.89	6.46	8.96	5.67	11.84	27.96	FALSE		Nup93	6082.6	4502.9	5051.9	5559.8	5022.5	5048.1	4874.3	5881.6	5279.3	5396.8	5407.2
2810433D01Rik	0	5.09	0.86	0	0.88	1.62	3.69	0	0	0	18.64	FALSE		Baz1b	6478.4	5544.2	6581.1	6449.9	4908.3	7568.2	4740.4	6821.3	5555.6	6064	6320.1
2810442N19Rik	0	0	0	2.18	0	0	0	0	0	0	0	FALSE		Aldh2	4419.6	2263.4	7329.9	3120.3	1985.8	5241.6	4259	2375.5	4618.4	8302.2	3195.7
2810454H06Rik	14.5	12.22	9.5	0	2.64	5.66	14.77	13.44	1.89	19.46	18.64	FALSE		Arfgef1	3831.8	3519.3	5227.5	3021.3	3587	4482.4	3289.6	3559.2	4012.8	4170	3249.4
2810455O05Rik	13.6	19.35	31.95	11.97	51.98	6.46	27.7	50.76	52	13.54	24.46	FALSE		Ptprs	2553.3	1834	2394.8	2704.9	2098.2	3546	2302	2649	2206.8	2982.2	1869.2
2810468N07Rik	0	0	0	0	0.88	131.7	0	0	0	0.85	8.15	FALSE		Pcm1	3891.8	3174.6	2778.5	4048.2	4544.9	2572.2	4030.3	3911.8	3500.1	2773.6	5074.4
2810474O19Rik	1398.53	1051.85	1233.13	818.19	546.19	1014.02	999.04	1361.56	718.6	686.14	1996.52	FALSE		Capza1	1941.7	3193.7	3007	2978.2	3980.3	3856.5	3243.3	3159.6	3182.9	3346.2	2868.3
2900005J15Rik	1.81	0	0.86	0	0	18.58	0	0	0	54.99	25.63	FALSE		Acadvl	5929.6	6132.5	6936.4	4939.8	4850.5	4011.6	3833.9	4145.4	3815.3	5841.6	3622.8
2900009J06Rik	3.63	2.04	1.73	3.26	6.17	8.08	6.46	14.93	1.89	2.54	10.48	FALSE		Zmym2	1891	1003.4	1642.1	2654.5	1661.4	1260.3	1948.9	2760.8	2782.3	1211.8	2464.3
2900011O08Rik	0	0	0	2.18	6.17	1.62	0	8.96	0.95	1.69	1.16	FALSE		Apeh	2592.1	2336.8	2617.4	2475.5	2413	2613.6	2371.7	2387.9	2236.1	2125.6	3246.2
2900018N21Rik	0	0	0	2.18	0	1.62	0	4.48	1.89	0	0	FALSE		Smarca4	4017.1	2837.3	3761.6	4128.9	3313.6	3437.5	3475.7	4145.4	4179.6	3521.4	4488.3
2900022M07Rik	0	0	0	0	8.81	0	0	0	0	0	0	FALSE		Nat10	4309.7	2843.6	4474.2	4714.6	3577.7	4716	5610.5	5253.1	4662.6	4487.2	4850.2
2900026A02Rik	1029.64	635.39	810.86	664.78	1443.89	574.48	581.7	1257.06	455.74	1077.01	40.77	FALSE		Trap1	4721.1	2986.3	3246.6	4890.2	3349.6	3743.2	4714.8	4789.1	5117.1	3590.8	4987.9
2900041M22Rik	0	0	2.59	1.09	0	12.93	0.92	1.49	0	5.08	37.27	FALSE		Samhd1	3968.5	8291.8	7184.9	4479.6	3359.9	6409	5171	3857.4	4781.3	13634.6	2563.6
2900042K21Rik	7.25	10.18	6.04	3.26	7.93	6.46	4.62	38.82	0.95	8.46	5.82	FALSE		Eif3b	7311.6	4929.7	5588.4	6059.2	6015.5	5114.9	6039.7	7054.1	6064.4	5239.1	5656.7
2900052L18Rik	19.94	36.66	11.23	7.62	72.24	22.62	29.55	11.94	14.18	38.07	30.29	FALSE		Phgdh	10319.9	11140.5	8973.5	8247.8	6406.2	10714.3	7512.5	9223.5	7193.1	6849.4	10139
2900064F13Rik	3.63	0	0.86	2.18	9.69	0	2.77	1.49	0	0	1.16	FALSE		Smarca5	7034.8	5356.9	5748.1	6369.5	5356.7	5662.2	5001.3	6713	5929.7	5391	5853.3
2900072N19Rik	0	0	0	0	1.76	0	0	0	0	0	2.33	FALSE		Col5a1	988	4194.3	6882.5	1549	1979.9	7724.9	1711.6	1465.9	1076.2	4047.4	697.9
2900076A07Rik	18.13	22.4	14.68	30.46	140.07	49.29	32.32	20.9	31.2	59.22	58.24	FALSE		Ubr1	1863.8	2632.7	2492.1	1876.1	2840.6	1864.2	2044	1789	1820	3112.1	1371
2900076G11Rik	0.91	0	1.73	0	0	2.42	2.77	0	0.95	0	0	FALSE		Plxna1	3323.5	2459.4	3551.1	2701.2	1694.5	5294.5	3507.4	3249.7	2023.6	3422.5	1545.2
2900089D17Rik	20.85	22.4	29.36	25.02	15.86	25.86	36.01	8.96	29.31	19.46	76.88	FALSE		Rpl9	5135.6	4189.5	5044.6	5893.2	5638.2	4737.8	5794.8	7071.9	5986.2	4902.2	5102.4
2900092C05Rik	0	0	0.86	0	0	0	0	0	0	0	2.33	FALSE		Ehbp1l1	3452.7	4751.2	2657.2	3046.7	3326.5	2402.9	3318.8	2552.6	3004.1	3257.5	2387.4
2900092N22Rik	0	2.04	0	0	0.88	1.62	3.69	7.46	1.89	0.85	1.16	FALSE		Cse1l	8051.6	6080.5	5147	6540.4	6860.7	5932.8	6102.9	7194.3	6591.8	6555.4	6235.6
2900092O11Rik	0	0	0	0	0	1.62	0	0	0	0	0	FALSE		Rpl3	10544.6	9230.1	9893.1	11750.5	11725.5	10213	12830.6	13552	11669.9	9223	10719.9
2900093K20Rik	5.44	18.33	25.91	2.18	44.05	25.86	27.7	44.79	15.13	27.92	76.88	FALSE		Fam129b	4446.4	4878.4	4579	6386.7	4161.5	4361.4	7187.1	5122.6	5865	4952.4	9337.1
2900097C17Rik	341.7	150.7	115.71	238.28	116.29	78.37	100.64	13.44	343.22	198.82	121.14	FALSE		Dnm2	3993.4	4200.1	4573.5	3085.2	3814.9	3483.2	3116.3	2876.7	3027.3	3121.3	2227
3000002C10Rik	25.38	48.88	30.22	14.14	2.64	53.33	49.86	65.69	21.75	47.38	59.41	FALSE		Lig1	8322.3	5207.6	3104	5103	5219.6	3246.4	3873.2	4859.6	5626.9	2717.9	6562.1
3010001F23Rik	9.06	0	0	2.18	0.88	8.89	3.69	2.99	8.51	2.54	3.49	FALSE		Rif1	8246	3830.6	2400.4	5385.1	4627	3320.1	4351.3	5905.2	5289.9	2896.4	4320.9
3010003L21Rik	35.35	60.08	59.58	17.41	5.29	15.35	40.63	132.87	16.07	52.45	39.6	FALSE		Hspa2	1218.7	1945.7	2430.7	1422.8	1171.5	1932.9	992.2	1265.3	1366.7	1420.9	945.1
3010026O09Rik	54.38	113.03	134.71	32.64	70.48	65.45	157.89	167.21	41.6	49.92	97.85	FALSE		Gaa	2881.2	2003.8	5015.6	1887.4	1848.5	4387.2	1830.4	1745	1470.5	3689.4	2346.4
3100002H09Rik	0	0	0	0	0	8.08	0	4.48	0	9.31	0	FALSE		Eef1d	6502.8	4604.4	5581.3	5008.9	4465.8	5162.8	5809.2	5380.2	5822.9	5827.1	5671.6
3110001I22Rik	34.44	28.51	26.77	15.23	4.4	27.47	37.86	13.44	19.86	28.77	31.45	FALSE		Rasa3	3451	3163.6	2776.1	3272	3814.3	2815.4	3359.6	3285.3	3168.7	3359.7	3842.7
3110002H16Rik	380.68	385.92	407.59	540.74	393.79	528.42	421.96	155.27	862.32	615.07	562.61	FALSE		Msh6	9967.4	4925	5184.6	4790.6	3876.3	7027.1	3701.4	5440.5	4479.8	5408.4	6136.2
3110009E18Rik	34.44	33.6	43.18	11.97	13.21	60.6	48.94	55.24	5.67	19.46	22.13	FALSE		Ppa1	7290.9	4977.4	6836.3	5710.6	5392.3	6392.6	7829.5	6635.2	7002.4	5551.4	6264.8
3110021N24Rik	0.91	3.05	3.45	0	0	4.85	1.85	7.46	0	4.23	1.16	FALSE		Ide	10067.2	7965.7	9290.3	6278.3	6275.3	5263	5900	6328.5	7255.8	7714.2	7899
3110031N09Rik	0	0	0	0	0	0	0.92	1.49	0	0	0	FALSE		Usp34	4385.7	3133.1	3388	3197	2957.7	3713.3	2843.5	3407.2	3312.4	2749.6	3545.1
3110039M20Rik	22.66	4.07	5.18	5.44	11.45	5.66	6.46	1.49	11.35	0	4.66	FALSE		Paics	5824.9	4853.4	5246.8	5812.8	5187.2	6301.7	6086.1	6027.9	5752.1	7647.8	7362.2
3110040N11Rik	116.92	153.76	192.57	134.91	273.1	206.04	243.76	315.01	201.4	280.89	366.92	FALSE		Pnpt1	4739.7	3031	3308.8	3342.9	3768.6	3206.8	4190.1	3187.5	4659.5	2590.3	3570.8
3110043O21Rik	164.96	143.57	124.35	485.26	488.05	353.9	102.49	55.24	475.6	273.27	137.45	FALSE		Ddx46	6125.7	4552	5798.2	6993	5124.7	4798.6	5774.7	7254.3	6663.4	4647.3	6359.1
3110045C21Rik	26.28	15.27	6.91	0	7.93	7.27	8.31	32.84	4.73	15.23	30.29	FALSE		Eif3i	6653.6	4666.8	4843.3	5498.7	4990.6	4630.4	5417	5672.3	5295.4	4220.6	4854.5
3110052M02Rik	7.25	8.15	3.45	14.14	27.31	17.78	16.62	4.48	29.31	12.69	36.11	FALSE		Atm	3881.3	2931.4	2659.9	2402.5	3632.8	2740.7	2335.8	2312.4	2791.7	1817.8	4327.1
3110053B16Rik	63.45	36.66	39.72	57.66	149.76	36.36	39.7	23.89	56.73	37.23	3.49	FALSE		Tbl3	4244.9	2284.2	3032.3	3573.5	3190.5	3960.4	3960.2	4780.6	3565.5	3138.6	3192.1
3110056K07Rik	18.13	27.49	19	27.2	22.02	33.94	28.62	50.76	21.75	47.38	22.13	FALSE		Ogt	4122.6	2961.9	2897.2	4252.1	3937.3	2806.5	3629	4157.1	3990.5	2556.6	3997.5
3110057O12Rik	19.03	58.04	25.91	25.02	36.12	40.4	42.47	74.65	39.71	38.92	59.41	FALSE		Ptpn13	574.7	1431.9	2284.5	5493.3	4270.1	2881.2	5338.1	3763.1	4162.7	2411.9	1607.6
3110062G12Rik	2.72	0	0	0	0	0	0	0	2.84	0	0	FALSE		Ankfy1	2950.5	2831.9	3275	3734.9	4071.8	2349.2	3382.4	3707.7	3757.5	2483.3	2720.8
3110062M04Rik	59.82	92.66	154.57	75.07	82.81	127.66	168.97	434.45	96.44	94.76	266.75	FALSE		Ppp2r2a	2097.5	935.3	1298.8	1903.5	2297.7	1202.5	1889.8	2059.8	2143.7	1180.9	1649.7
3110067C02Rik	1.81	0	1.73	0	0	8.89	1.85	0	0	1.69	5.82	FALSE		Oxct1	3867.4	6119.2	8159.3	5919	5159.2	9359	4158.6	6224.7	4764.4	14130	5694.8
3110070M22Rik	7.25	14.26	15.54	1.09	0.88	2.42	16.62	53.75	0	19.46	17.47	FALSE		Myh11	27.1	65.8	77.9	45.2	36.6	55.4	55.3	29.9	55.4	64.3	48.2
3110079O15Rik	0	0	0	0	0	1.62	0.92	5.97	0	1.69	0	FALSE		Gls	5030.6	3540.2	4631.2	3289.3	2088.8	2690.8	3336.8	3192.8	3161.4	3465.9	5669.2
3110080O07Rik	3.63	2.04	13.82	1.09	7.93	7.27	3.69	176.17	0	8.46	10.48	FALSE		Esyt1	2572.7	7804.6	6343.3	5301.1	6459.1	3660.1	3523.3	3917.6	2904.4	3526	2114.5
3110082I17Rik	428.71	457.19	471.49	315.53	250.19	251.28	481.98	291.12	344.17	170.9	563.78	FALSE		Kpna6	2344.4	1565.1	1080.7	1395.5	1501.9	1216.6	1387.2	1577.9	1424.1	1082.2	1202.5
3110082J24Rik	0	0	0	0	0	0	0	1.49	0	2.54	1.16	FALSE		Ap2a2	2990.5	7718.8	4975.9	5541.4	4250.3	5343.5	4464.3	5908.9	4451.4	5903.6	4468.4
3110083C13Rik	3.63	13.24	13.82	1.09	0	11.31	8.31	5.97	4.73	11	15.14	FALSE		Cnn3	3892.9	8805.4	4942.3	4996.2	4903.4	5840.8	4883.9	3862.2	6354.6	6614.9	4338.4
3110099E03Rik	0	0	0	0	2.64	0.81	0	0	0	0	1.16	FALSE		Tomm70	5319.3	3830.4	3932	4512.8	4524.2	4849.7	5047.7	5223.9	5026.9	4551	5652.4
3222401L13Rik	9.06	0	12.95	2.18	10.57	4.85	8.31	32.84	5.67	7.61	67.56	FALSE		Ywhaz	10626.7	9708	9686.2	16229.3	10926.4	10641.5	14665.1	13161.9	13727.8	11459.3	5832.2
3300002I08Rik	5.44	1.02	5.18	5.44	11.45	5.66	1.85	5.97	20.8	14.38	10.48	FALSE		Dido1	2966.3	2345	3031.4	2901.2	2906.8	2357.9	2503.3	2983.6	2862.6	2460.5	3397.7
3300005D01Rik	239.28	31.57	414.5	302.47	539.14	194.72	196.67	659.88	654.3	849.42	351.78	FALSE		Bin1	6349.6	4422.1	3609.1	3423.2	4507.8	4557.4	3797.3	3465.3	3790.9	5084.2	3098
3425401B19Rik	0	0	0.86	1.09	0	6.46	0.92	0	0	1.69	0	FALSE		Dab2	1312.4	2556.8	4050	9253.3	2708.4	4477.5	7686.3	9958.3	4546.5	3715.1	3822.8
3632451O06Rik	0	0	0	0	0	0	0	0	0	0	0	FALSE		Nefm	13615.5	1123.1	1180.5	2223.4	12852.7	694.5	1018.4	1361.9	324.4	356.1	995.7
3830403N18Rik	552.89	74.33	532.8	93.57	37	202	190.21	23.89	220.31	923.03	10.48	FALSE		Pdia6	4893.3	5205	4499.9	4133.3	3376	4121.7	4464.4	4081.8	4082.5	3432.8	5269.7
3830406C13Rik	156.8	220.96	179.61	130.56	111	99.38	164.35	195.58	152.23	256.35	185.21	FALSE		Itsn1	2352.6	3840.7	3768.6	4715.7	2890.1	5656.7	4366.2	4620.2	3987.4	4959.8	3324.9
3830408C21Rik	3.63	4.07	2.59	3.26	6.17	0.81	4.62	2.99	2.84	3.38	4.66	FALSE		Fkbp4	7396.5	3543.7	6245.1	6679.7	4466.8	6975.5	7329.8	7768.7	6982.9	8134.7	5748.2
3830417A13Rik	0	0	0	0	1.76	0	0	0	0	15.23	0	FALSE		Ndufs1	4149.5	4753.8	5255.5	4768.7	4483.6	3633.2	4606.9	4366	4831.2	5391.9	4108.6
3830432H09Rik	0	0	0	0	0	1.62	0	0	0	0	0	FALSE		Sqstm1	4594	2817.9	1681.4	2892.7	4665.9	845.3	3212.2	2212.1	2138.4	996.4	3498.1
3930402G23Rik	1.81	4.07	4.32	0	0	2.42	13.85	11.94	1.89	5.08	5.82	FALSE		Polr2b	3636.6	3060.5	3343.3	3673.4	3104.6	3284.3	3608.8	4037.1	3813.3	3291	3598.9
4430402I18Rik	0	0	1.73	0	6.17	0	1.85	1.49	0.95	0.85	16.31	FALSE		Zc3hav1	4552.4	3093.9	3260.8	4072.8	5307.8	2624.7	6302.6	3864.9	4850.9	2794.8	2733.8
4631405J19Rik	11.78	0	6.04	0	0	0.81	0	0	0	20.3	0	FALSE		Dock5	1961	2495.8	2138.6	4685.1	4443.2	2772.3	4063.4	3504.5	4264.3	3213.2	3665.5
4632404H12Rik	41.69	88.59	46.63	34.82	44.93	25.86	58.17	28.37	61.46	86.3	27.96	FALSE		Clasp1	4182.7	4267.3	4103.2	4184	4023.6	4210.6	4205.6	4821	4252.1	3614.2	3459.1
4632411P08Rik	0	0	0	0	0	0	0	0	0	0	1.16	FALSE		Dnaja1	4039.8	3836.4	3165.5	4451.2	5279.5	3824.5	4869.3	5388.1	5349.2	5187	4923.1
4632415L05Rik	188.53	154.77	106.21	183.87	172.67	239.16	256.69	108.98	213.69	183.59	88.53	FALSE		Clip2	1995.8	2534.7	3717.9	4122.3	3685.1	5321.8	5846.4	3974.2	4051.1	5876.3	2362.1
4632427E13Rik	39.88	74.33	75.13	29.38	66.07	91.3	50.78	261.26	18.91	75.3	50.09	FALSE		Eif4g2	6186.3	5184.1	4514.5	7484	6096.9	4256	7161.1	7612.5	7000.3	4831.9	6119.8
4632428C04Rik	0	0	0	3.26	1.76	5.66	0.92	1.49	0.95	3.38	0	FALSE		Eif4g3	2591.2	3770.1	4136.9	5221.2	4490.5	1429.4	5471.9	4914.2	5279	1602.6	5854.4
4632428N05Rik	38.07	385.92	6.04	125.12	518.88	260.17	63.71	7.46	44.44	109.14	75.71	FALSE		Hnrnpul2	3787.4	2595.2	6441.2	4754.3	3683.9	3800.3	4074.8	4273.6	4949.2	4491	4830.8
4632432E15Rik	0	0	0	0	0	0	0	0	0	0	0	FALSE		Mcm7	6307.5	4240.3	3866.6	4948.7	5052.7	5146.5	4268.6	4794.2	5623.8	3829.1	5624.9
4632433K11Rik	22.66	11.2	6.04	35.9	38.76	21.01	19.39	10.45	31.2	8.46	5.82	FALSE		Adam10	2800.4	3635.5	2410.8	2663.9	4912.6	2132.9	2367.9	2314.4	2494.8	1673.6	3210.9
4633401B06Rik	0	3.05	0	2.18	0	0	1.85	2.99	3.78	0	0	FALSE		Plod3	3589.6	3532	8606.8	3670.6	3589.4	9370.9	4734.6	4245.3	3488.7	8833.1	2587.3
4731419I09Rik	4.53	4.07	5.18	0	0	2.42	1.85	0	0	0.85	0	FALSE		Dip2b	4476.5	3251.8	3096.5	2485.4	3296.5	2059.2	2578	2210.2	3316.4	3155	2893.5
4732414G09Rik	0	0	1.73	0	0	6.46	3.69	4.48	0	2.54	9.32	FALSE		Ckb	2852.1	8399.3	5322.6	4371.2	16067.4	1151.9	8873.1	2258.4	2300.4	875.3	3320.6
4732419C18Rik	0	0	6.04	7.62	1.76	8.08	4.62	1.49	0	0	4.66	FALSE		Uchl1	8809.8	5414.1	5531	6110.5	2720.7	1369	1645.1	2646.1	1599.9	925	693.9
4732440D04Rik	34.44	10.18	19	7.62	14.1	21.82	28.62	5.97	32.15	25.38	5.82	FALSE		Xrn1	5121.4	3956.2	3929	4787.4	4477.4	4386.7	4542.4	5040.8	4916.6	3313.6	4438.6
4732465J04Rik	0.91	1.02	0	2.18	0	0	1.85	0	0.95	0	0	FALSE		Hadhb	4675.2	5372.7	6048.9	3680.8	5160.9	6263.6	4916.1	3696	3924	7911.1	4152.7
4732471J01Rik	3.63	30.55	8.64	0	0.88	4.85	15.7	1.49	0	33.84	51.25	FALSE		Dhx36	4049.9	3098.9	3926.5	3920.8	3613.3	4373.6	3778.4	4561.3	3853.1	4125.4	3862.4
4732487G21Rik	0	0	0.86	0	0	1.62	0	1.49	0	0.85	0	FALSE		Cenpe	5092.4	4047.1	1832.2	3938.4	3684.8	2375.3	3272.4	4675.9	3370.7	2489.6	4492.5
4732490B19Rik	0	6.11	0.86	0	0	0	0.92	0	0.95	0.85	0	FALSE		Kntc1	7538.5	6093.6	4193.7	5752.4	5998.4	4076.3	4213.9	5724.8	5618.2	3280.2	6803.2
4732491K20Rik	29.91	33.6	45.77	11.97	7.93	32.32	23.08	40.31	28.37	131.98	64.07	FALSE		Mcm5	6598.6	4713.4	4274.5	5077	5053.1	5108.2	4489.3	4786.7	5713.2	4108.4	5491.9
4831440E17Rik	1.81	2.04	0	2.18	1.76	0	0.92	1.49	0	1.69	3.49	FALSE		Fndc3b	1563.5	2778.7	3842.5	2539.8	2635.1	2716.5	2608.1	2686.8	2657.1	2478.9	1653.9
4833407H14Rik	0	0	0	0	2.64	1.62	0	7.46	0	0	0	FALSE		Eif3e	4698.4	2977.2	3617.7	3898.3	3619	2921.2	3876.8	4384.2	3834.7	3209.8	2888.9
4833412C05Rik	0	0	0	0	0	0	0	0	0	0	6.99	FALSE		Aimp1	5837.9	4664.7	5497.1	5003	4804.3	5491.9	5314.5	5168.1	4851.7	4287.6	5666.7
4833412K13Rik	2.72	3.05	2.59	4.35	4.4	0.81	4.62	0	7.56	0	2.33	FALSE		Vdac2	4513.6	5176	4621.5	5712	4666.9	3953.5	5696.9	4098.5	4669.2	4225.9	4898
4833413G10Rik	29.91	22.4	37.13	56.58	75.76	77.57	15.7	2.99	66.19	18.61	10.48	FALSE		Hmgcs1	1582.8	1283	3099.5	5524.3	3393.7	4131	4707.1	4814.2	5113.2	2727.2	5524
4833417C18Rik	1.81	10.18	4.32	0	0.88	8.89	10.16	5.97	1.89	3.38	5.82	FALSE		Rock1	3307.6	4353.5	3349.6	3980.7	4235.1	3132	3683.8	3501.5	4009.6	4484.2	4558.2
4833418N02Rik	16.31	33.6	25.04	6.53	10.57	10.5	24.93	8.96	2.84	9.31	34.94	FALSE		Strn	2705.4	3851.3	2904.6	2613.1	3531.6	3986.7	2510.5	2596.3	3187.4	3720.9	3678.9
4833418N17Rik	0	0	0	0	0	0	0	0	0	0	1.16	FALSE		Pcnt	3113.4	2866.8	2156.1	4843	4079.3	1997.8	3688	4337.8	4129.8	1969.9	4475
4833420G17Rik	319.95	380.82	278.06	394.95	492.45	491.26	367.48	213.49	412.25	450.94	283.05	FALSE		Cdc5l	4396.8	2860.4	3485.7	3596.9	3267.5	3277.7	3330.2	3788.3	3569.5	2675.8	3774
4833421G17Rik	0	1.02	0	0	0	0	0	1.49	2.84	0.85	0	FALSE		Psmd11	7470.7	6653.9	6132.1	6373.6	6964.1	4789.4	6391.8	6616.5	6406	5203.3	6364.7
4833422C13Rik	0.91	0	0	2.18	1.76	14.54	2.77	0	3.78	0	0	FALSE		Atp2b1	3345.9	1946.7	1849.9	4149.1	2086.9	2851	3001.9	3612	2643.3	1832	2953.7
4833422M21Rik	0	0	0	0	0	0	0	0	0	0	0	FALSE		Mrc2	179.1	255.8	5500.3	4276.6	1314.8	5276.7	2844.3	5105	1217	5081.7	756.3
4833427G06Rik	8.16	4.07	19	10.88	22.02	8.08	2.77	5.97	15.13	10.15	5.82	FALSE		Srm	1931.7	2099.4	2573.9	3407.5	2570.3	4226.9	3835.6	4580	3250.9	4328.2	2964.9
4833439L19Rik	888.24	898.09	791.86	1230.55	1452.7	825.76	811.61	374.73	1270.78	1068.55	1033.2	FALSE		Kars	7332.6	3683.3	5070	5081.4	4159.9	5601.6	5312.6	4836.5	5134	4892.3	5150.4
4833445I07Rik	2.72	10.18	3.45	3.26	0	0.81	5.54	4.48	0	10.15	4.66	FALSE		Actr2	3371.4	4513.3	4264.5	3557.5	4383.7	4632.3	4196.2	3536.1	4000.5	3462.4	3614.8
4921504A21Rik	0	6.11	0	0	6.17	5.66	0	0	0	0	0	FALSE		Coro1c	5958.9	7056.6	5083.8	5876.3	6305.3	4292.3	4816.5	4226.9	7157.8	4944.2	5063
4921504E06Rik	0	0	0	0	1.76	0	0	0	0	0	0	FALSE		Atxn2l	5307.2	3915.8	3913	5148.4	4541.8	3336.1	4323.8	5972.7	5262.5	3635.6	4650.9
4921506M07Rik	0	1.02	0.86	0	0	9.7	0	0	0	0	0	FALSE		Pc	3768.8	6770.7	4804.4	2007.9	3507.7	6525.5	2127.7	2160.3	1986.8	10045.4	3107
4921507L20Rik	0	0	0	0	0	0	0	0	0	0.85	0	FALSE		Lmnb1	5449.4	4990.8	5881.8	5186.4	5338	4956.7	4389.4	4888.5	5083.9	4520.6	4497.5
4921507P07Rik	0.91	0	1.73	0	0.88	7.27	0	0	0	0.85	0	FALSE		Farsb	5716.9	3370.7	5817.2	5288.6	4436.6	5076.7	5371.2	5553.4	5487.1	4864.4	5362.1
4921509A06Rik	0	0	2.59	0	0	0	0	0	0	0	0	FALSE		Rcc2	3108.1	2206.1	4820.7	6517.7	3330.1	4747.6	3980.5	6499.6	5823.9	2848.3	6535.5
4921513D11Rik	0.91	0	0.86	0	0	0	0	0	0.95	5.92	1.16	FALSE		Fbln2	110.2	979.7	4307.1	1241.3	565.5	4683.2	1328.2	2674.5	358.5	6590.7	442.2
4921513I03Rik	0	0	0	0	0	0	0	0	0	0	0	FALSE		Cobll1	5426.5	6028.7	2181.3	4620.9	7931.2	3424.5	5252	4477.8	6735.9	3205.8	9474.5
4921514A10Rik	1.81	6.11	2.59	0	0.88	0	0	0	1.89	1.69	0	FALSE		Pdxdc1	2465.3	4718.2	2845.6	3494.4	4347.5	4921.2	4183.1	3788.3	3345.1	4879.9	2632.4
4921523L03Rik	0	0	0	0	0	0	0	0	0	0	1.16	FALSE		Fubp1	3438.4	3842.7	3677.6	4711.4	4479.2	2757.6	5290.8	4667.5	5226.9	3547.8	5171.6
4921524J17Rik	137.77	97.75	88.94	504.84	359.43	231.08	89.56	95.55	458.58	306.27	144.44	FALSE		Tuba8	555.5	598.6	1002.3	675.6	916.8	1599.7	977.9	818.6	900.5	1233.5	510.7
4921524L21Rik	0	0	0	0	0	0	0	0	2.84	0	0	FALSE		Parp14	932.2	2022.9	2059.6	2464.9	11500.5	1024.4	7206.3	1205.3	6220.4	1484.2	1026.5
4921531C22Rik	19.03	41.75	22.45	16.32	4.4	11.31	26.78	43.3	8.51	33	39.6	FALSE		Efl1	6596	3563.2	3288	3628.5	5201.1	2633.9	4973.4	3458.4	4453.3	3077.2	4725.9
4921536K21Rik	27.19	33.6	19	50.05	55.5	11.31	15.7	23.89	55.79	3.38	6.99	FALSE		Raver1	2648.4	2273.1	2569.5	2899.7	2832.6	3067.3	2658.4	2852.2	2921.5	2076.8	2719.1
4930402H24Rik	493.07	749.43	623.47	1630.94	1771.6	875.05	536.45	1812.43	2085.82	1104.93	1065.82	FALSE		Ppp1ca	736.2	625.7	566.7	665.4	659.9	443.7	596.7	638.1	706.8	498.3	707.9
4930404A12Rik	0.91	0	0	0	0.88	0	0	0	0	0	0	FALSE		Eif5a	5025.4	2993.7	3618.9	4425	3425.4	3123.9	3848.3	4829.7	4341.9	3428.5	4423.4
4930404I05Rik	0.91	1.02	2.59	0	1.76	0	2.77	1.49	0	2.54	0	FALSE		Arhgap35	3343.5	4139.6	3099.7	3535.5	3966.3	3199.2	3427.4	3535.1	3660.2	3713.5	3743.6
4930404N11Rik	3.63	6.11	19.86	4.35	4.4	10.5	7.39	44.79	0	2.54	3.49	FALSE		Arpc1b	2302.1	3270.8	3416.9	2531.9	3071.5	3230.4	3030.8	2262.2	2956.4	2725	2620.6
4930405A21Rik	1.81	3.05	2.59	0	1.76	4.04	3.69	5.97	1.89	3.38	9.32	FALSE		Hnrnpf	3751	2941.6	3847.2	4200.3	3995.9	3871	4534.4	4532.3	4140.3	3860	4596
4930405O22Rik	0.91	1.02	0.86	1.09	0	0.81	0	2.99	1.89	1.69	0	FALSE		Hmgb1	10738.3	7849.2	11893	12276	7933.4	11319.9	7592.8	11398.2	10784.4	11745.9	9659.6
4930407I10Rik	0	0	0	0	0.88	0.81	0	0	0	0	0	FALSE		Nampt	5893.1	3722.4	5428.1	6053.3	8207.2	4921	7178.8	6261.8	7295.4	4612.3	6341.5
4930412B13Rik	0	0	0	0	0	0	0	0	0	2.54	0	FALSE		Snx9	3811.3	2400.5	4270.9	5122.2	2682.8	4039.7	3742.8	5760.9	3647.6	5930.2	4894.2
4930412C18Rik	0	9.16	0.86	5.44	0.88	3.23	7.39	10.45	14.18	0	0	FALSE		Arap1	1354	1170.5	2253.2	1526.3	1582	3204.8	1454.4	1443.5	1452.2	5310.6	1527.8
4930412F09Rik	0	0	0	0	0	0	8.31	0	0	0	0	FALSE		Nploc4	4861.6	4256.4	3620.5	3713.3	3843.5	2710.1	3575.3	3668.1	3625.3	3368	3964.7
4930412L05Rik	0.91	0	0.86	0	0	1.62	2.77	0	2.84	0	4.66	FALSE		Ddx19a	6054.4	3694.4	3012.8	3955.6	4077.5	4530.4	4009.6	3769	3964.3	4005.7	3993.3
4930412M03Rik	0	1.02	0.86	2.18	0	2.42	0.92	0	0	5.92	4.66	FALSE		Rpl5	6303.7	5463.1	5584.5	6784.3	6095.5	5665.8	6595	7217.4	6567.9	5578.4	6199.3
4930412O13Rik	0	0	0	0	0.88	0	0	1.49	0	0	0	FALSE		Rtcb	4025.8	3952.9	4090.5	4599.6	3811.7	4077.4	4015.4	4787.1	3906.8	3611.8	3643.8
4930415O20Rik	0	0	0.86	0	0	0	0.92	5.97	1.89	1.69	0	FALSE		Epha2	4099.7	5400.5	1394.3	5718.8	7421	2879.4	5179.5	6891.5	6600.5	872.1	7635
4930417H01Rik	8.16	17.31	7.77	10.88	10.57	6.46	17.54	17.92	13.24	23.69	1.16	FALSE		Ddx42	4946.7	3852.1	4461.7	4592.8	4447.4	3900.5	4370.5	4856.1	4741.8	3337.6	3946.3
4930422M22Rik	0	0	0.86	0	0	0	0	0	0	0	0	FALSE		Inppl1	2358.9	5492.4	3506.7	3740.3	6597	3766.6	4183.6	3997.4	4688.8	4272.2	3972
4930426I24Rik	0	1.02	0	0	0.88	2.42	0	0	0	3.38	0	FALSE		Fus	3917.3	3790.9	4816	5362.2	4571.6	4846	4728	5523.5	5205.7	4523.3	4522.4
4930426L09Rik	2.72	2.04	1.73	0	0	0.81	0	0	0	8.46	8.15	FALSE		Rab3gap1	4272.4	4917.9	3806.9	3659.1	4246.8	3497.2	3879.2	3331.1	3589.1	3658.9	3969.8
4930427A07Rik	345.33	339.08	487.03	88.13	28.19	115.54	314.86	695.71	51.06	217.43	335.47	FALSE		Eno2	213.9	1071.9	1497.7	369.7	1177.9	914.4	683.2	212.9	495.5	1176.1	372.7
4930429D17Rik	0.91	2.04	2.59	1.09	0.88	0	6.46	0	1.89	0	0	FALSE		Acsl4	3353.6	2156.8	3353.2	3382.9	5902.4	2805.9	5376.7	3340.6	6381.2	2676.9	2544.2
4930430E12Rik	0	1.02	0	0	0	0	0	0	0	0	0	FALSE		Hip1	3457.2	4512.6	2872.8	2885.5	3480.6	3596.4	1744.6	2357.9	2607.6	4327.6	1921.1
4930430F08Rik	126.89	173.1	159.75	156.67	192.05	122.81	169.89	34.34	197.61	93.91	71.05	FALSE		Nsf	8546.4	6801.7	6558.4	5958	5435.7	5016	5634	6560	5204.8	4672.5	8261.4
4930431P03Rik	0	0	0	22.85	1.76	4.04	1.85	0	0	0	0	FALSE		Ptk2	3205	4844.5	4104	4159.5	4002.4	4298.4	5064	3843.7	4481.6	4607	1958.5
4930432B10Rik	0	0	0	0	0.88	0	0.92	0	0	4.23	0	FALSE		Sart3	4452.6	3721.3	4779.5	4747.7	4172.7	5917.4	4035.3	4831.7	4743.5	6465.5	4392.4
4930432E11Rik	2.72	0	0	0	0	1.62	0	0	0	0	0	FALSE		Scrib	2229.1	1999.6	1810.3	1604.2	1586.2	2144.5	1912.4	1542.4	2022	2368.8	2396.8
4930432K21Rik	19.03	17.31	106.21	15.23	25.55	61.41	23.08	34.34	14.18	43.15	25.63	FALSE		Pfkm	3763.8	3310	2884.7	2976	2174.8	2954.3	3666	2995.8	3109.1	4748.6	1954.4
4930438A08Rik	0	0	0.86	2.18	6.17	0.81	0	0	2.84	2.54	0	FALSE		Unc45a	2600.4	4250.6	3179.4	3619.1	3889.9	2949.5	3838.9	3596.1	4003.5	3475.2	3475.5
4930439A04Rik	0	0	0	0	0	0	0	0	0	0	0	FALSE		Myo7a	1336.6	11500.6	5433.5	1516.6	1187.4	5408.6	491.2	1239.5	550.2	2891.1	447.6
4930439D14Rik	0	0	0	0	0	0	0	0	0	0	0	FALSE		Synj1	1978	5292.1	2510.9	3370.2	4533.4	2931.5	3586.8	3293.5	3235.5	3305.1	3156.7
4930442H23Rik	0	0	1.73	0	0	0	0	0	0	0	0	FALSE		Tbc1d1	3042.2	5568.8	2587.7	4110	6674.1	1650.6	2483.9	3262.8	3432.3	2458.2	1712.1
4930444A19Rik	0	0	0	0	0	0	0	0	0	0	1.16	FALSE		Pfkl	2139.5	1546.9	2834.8	3339.6	3206.4	2352.5	4252.9	4621.5	4626.9	3389.8	2593.3
4930444M15Rik	2.72	0	0.86	3.26	0	0.81	0	0	0	0	0	FALSE		Pdha1	3995.1	3543.1	3071.6	2767.5	2820.7	2605.5	2391.4	2276.2	2694.4	3197.6	3112.5
4930444P10Rik	0	0	0.86	0	0	1.62	0	0	0.95	0	0	FALSE		Gfpt1	3381.8	3041.5	4274.7	3903.8	3690.4	5930.1	4702.5	4363.2	3757.2	8549.8	2477.7
4930445N18Rik	0.91	3.05	0	0	0	0	5.54	0	0	0.85	3.49	FALSE		Psma5	4659.4	4325.2	4170.6	4530.6	4914.2	4241.5	4886.6	4627.6	4984.9	4331.6	4822.6
4930447C04Rik	0	0	0	0	0.88	0	0	1.49	1.89	0	0	FALSE		Serbp1	10212.3	7439.3	7601.1	9322.6	8382.1	7635.8	9811.4	9665	9527.8	7867.6	8976.1
4930447F24Rik	157.71	1179.13	876.49	127.3	34.36	48.48	1821.73	2088.62	182.49	139.6	187.54	FALSE		Ctps1	6136.5	8021.3	2938.2	4495.4	4312.9	3967.4	3687.4	4777.2	4079.4	2990.5	3728
4930447N08Rik	0.91	0	6.04	0	0	0.81	0	2.99	7.56	3.38	0	FALSE		Papss1	2525.3	3219.1	3413.8	4592.9	4256.4	3420.1	4212.4	4796	4784.1	5697.1	3748.1
4930448N21Rik	0	0	0	0	0	0	0	0	0	0	0	FALSE		Crmp1	7485.8	779.8	1467.3	931.3	2291.4	8869.8	3985.1	600.7	1355.5	230	174.4
4930449I04Rik	0.91	1.02	0	0	0	0	0	0	0	0	0	FALSE		Atxn10	4142.7	3515.9	3461.6	4070.2	4488.8	4599.1	5971.8	3680.5	5151.2	5083.9	5519.7
4930451E10Rik	1.81	0	2.59	0	0.88	2.42	0	4.48	0.95	0.85	3.49	FALSE		Ncor2	2504.1	2160.2	3451.2	3026.8	2223.6	3476.3	2881.8	3201	3196.6	2989.1	2334.5
4930451G09Rik	0	3.05	12.95	0	0	0.81	6.46	4.48	0	3.38	4.66	FALSE		Impdh2	8381.9	3476.9	3708.4	4905.4	4592.3	4048.4	4207.9	6205.8	4791	3318.4	7425.1
4930452B06Rik	19.03	0	36.27	1.09	3.52	1.62	1.85	7.46	4.73	37.23	0	FALSE		Ubqln1	1938.6	2251.5	2312.3	2535.2	2449.5	1900.6	2406.8	2704.8	2345.1	2343.6	1951.7
4930453N24Rik	609.08	570.22	557.84	511.37	256.36	369.25	495.83	407.57	557.86	494.93	547.47	FALSE		Lrrfip1	3236.6	3642.9	2306.8	3129.2	3043.7	1613.8	2197.3	2971.6	2663.2	1399.3	4423
4930455D15Rik	0	0	0	0	0	0	0	1.49	0	0	0	FALSE		Kif15	4909.1	2539.6	2249	3961.4	3922.5	2338.3	2688	4474.6	3349.4	1653.5	3851
4930455G09Rik	0	0	0	0	0	0	0	0	0	0	0	FALSE		Cfl1	7097.2	6969.9	6589.7	7550.7	6572.6	5054.1	4939.2	6238.5	6047.2	6133.2	6188.9
4930458D05Rik	7.25	11.2	22.45	13.06	17.62	20.2	18.47	43.3	10.4	32.15	5.82	FALSE		Uqcrc1	5719.4	3030.8	3899	2958.1	2528.5	2795.3	2785.7	2581.1	3165.3	3762.6	3688.1
4930461C15Rik	0	0	0.86	0	0.88	0	0	0	0	0	5.82	FALSE		Ptk7	2391.4	202.3	11514.4	875.3	838.6	7709.3	6357.3	1848.8	7994.9	3724.9	524.3
4930461G14Rik	0	0	0.86	0	0	124.43	0	0	0	78.68	1.16	FALSE		Caprin1	4089.7	4276.1	3050.9	5126.4	5368.1	3812.5	5370.2	5927.6	4858.6	4276	4624.7
4930465K10Rik	0	0	0	0	0	0	0	1.49	0	0	0	FALSE		Nrdc	4334.2	3657.7	3275.4	4310.3	4869.8	3878.5	4596.5	4462.7	4585.9	4251.2	5351.2
4930467D21Rik	2.72	9.16	0	1.09	0.88	0	0.92	0	4.73	0	0	FALSE		Agps	2078.8	3367.3	3264.5	2967.5	2200.9	3290.5	3017.3	3380.9	2337.8	3687.3	2221.4
4930467E23Rik	0	0	0	0	0	0	0	0	0	0	0	FALSE		Atp13a1	3394.2	3894.5	4401.9	2889.5	3938.5	5238.6	3528.1	3349	3392.7	5754.8	3635.9
4930467K11Rik	0	0	0.86	1.09	0	1.62	1.85	0	0	0	0	FALSE		Tep1	1777.7	5393.4	3387.3	2563.4	3137.5	2438.3	2283	2222.1	2398.9	3206.1	2511.2
4930469K13Rik	0	5.09	0	0	0	0	0	0	0	0	0	FALSE		Irs1	1364.1	473.4	1312.7	1847.6	740.1	2263.5	1674.1	1662.6	2171	819.1	1366.5
4930470G03Rik	0.91	2.04	0	0	0	0	0	0	0	0	0	FALSE		Capza2	2012.1	2977.9	2644.4	2762.2	2894.6	3798.4	3740.1	2614.2	3291.5	3474.8	2627.8
4930471M09Rik	0.91	0	1.73	0	0	0	1.85	0	0	0	1.16	FALSE		Gars	6755.1	5461.3	7484	6442.2	4222.3	7518.4	6676.1	6182.8	4708.6	6502.9	4014.7
4930473A02Rik	11.78	10.18	9.5	4.35	6.17	3.23	2.77	2.99	11.35	6.77	11.65	FALSE		Got2	8792.4	6403.3	7670.4	5351.8	5103.7	8203.2	5965.4	6603.7	5307.6	7731.4	5332
4930477O15Rik	0	0	1.73	1.09	0	0	0	0	0	0	0	FALSE		Aebp1	686.1	2399	4213.6	2017.3	1126.7	5628	2095.1	2677.7	1526.6	3164.4	590.4
4930478K11Rik	0	0	0	0	0	0	0	0	0	0	0	FALSE		Thbs2	1839.9	464.8	3612.5	1387.7	2113.4	6388.3	674	2862.8	425.6	23893.4	561.8
4930479D17Rik	0	0	0.86	3.26	0	0	0	0	0	0	0	FALSE		Eml1	1877.7	3570.8	3235.6	5203.6	3017.7	3205.2	5359.1	4233.4	3268.6	2644	5547.7
4930480K23Rik	2.72	2.04	6.04	1.09	10.57	4.85	2.77	1.49	8.51	7.61	0	FALSE		Fam129a	1297.9	1475.9	7722.5	2628.4	4977.1	4929.1	7586	1933.8	3152.4	6938.9	935.7
4930481A15Rik	7.25	12.22	19.86	4.35	14.1	17.78	12.93	16.42	4.73	12.69	0	FALSE		Ep400	2938	2151.4	2284.2	2640.6	2260.5	2742.2	2312.9	2725.7	2629.8	2647.4	3352.7
4930481B07Rik	1.81	3.05	5.18	0	12.33	5.66	5.54	0	0	7.61	13.98	FALSE		Pi4ka	1872.8	2426.7	3665.6	3268.7	3308.5	3672.3	3101	3354.7	2612.9	3523.2	3390
4930483J18Rik	0	0	1.73	2.18	0.88	0.81	0	14.93	0	0	2.33	FALSE		Tbc1d5	2964	2634.6	3069.9	2042.9	2471.7	3243	2302.2	2411.3	2303.5	3046	2493.5
4930483K19Rik	0	1.02	0.86	0	0	0	0	0	0	0	1.16	FALSE		Tjp2	3692.2	5312	2431.5	2117.5	3471.2	1627.8	2210	1325.5	4676	2058.7	6844.7
4930486L24Rik	31.72	0	3.45	51.14	100.43	54.14	0	4.48	21.75	13.54	72.22	FALSE		Jak1	2076.8	3465	2440	3529.9	2682.4	4598.9	3891.2	5100.2	3279.5	4004.2	2165.8
4930500F10Rik	0	0	0	0	0	0	4.62	1.49	0	5.92	8.15	FALSE		Ctsl	2923.9	2764.6	2447.9	2945	3367.4	2921	2693.4	3976.9	2439.6	3111.6	3471.5
4930500L23Rik	0	0	0	0	0.88	0	0	0	0	0.85	2.33	FALSE		Cand2	4974.9	1296.9	2390.2	1799.4	3927.8	3642.7	2605	2720.4	2365.2	2760.3	911.5
4930500M09Rik	0	2.04	0	1.09	0.88	0	0	0	0	0	0	FALSE		Ppp1cc	294.9	247.8	361.5	301.9	334.2	378.2	264.3	383.7	290.5	360.9	277.8
4930502E09Rik	0	0	0	0	2.64	0	0	0	0	0.85	0	FALSE		Ddx17	5828.5	4724	6608.8	3797.9	4264.1	6656	4148	3786.3	4039.2	5641.2	5416.9
4930502E18Rik	0.91	0	0	0	0.88	0	1.85	0	0	5.08	5.82	FALSE		Cops4	4994.2	4851.5	5678.1	5002.8	5241.6	4459.2	5127.8	4980.1	4966.2	4946.5	4581.1
4930503B20Rik	0	0	0.86	0	0	0	0	0	1.89	0.85	0	FALSE		Txnl1	2831.4	2154.1	1723.3	2055.5	2217.5	1870.3	2374.3	2026	2331.2	2355.6	2273.9
4930503E14Rik	0	0	1.73	1.09	1.76	13.74	0	0	0	0	0	FALSE		Tubgcp2	3719.9	3653	2859.9	3294.3	2857.3	2542.2	2783	3185.6	3158.7	2485.6	3174.2
4930503L19Rik	211.18	289.18	144.21	641.93	301.29	176.14	246.53	59.72	1702.88	269.89	102.51	FALSE		Ube3c	2266.5	2032.1	1890.2	2067.9	2235.8	2138.9	2013.3	2191	1939	2509.8	1583.6
4930505A04Rik	0	0	0	0	0	0	0	0	0	0	1.16	FALSE		Wdr43	4158.3	1824.6	2904.7	2929.9	2575.3	3066.9	2996.4	3799	3109.1	2918.5	2499.6
4930505N22Rik	0	0	0.86	0	1.76	0	0	2.99	1.89	0	0	FALSE		Plod1	2513.4	5566.5	9300.7	3185.5	5085.4	5674.8	4567.8	3251.8	3802.1	8356.2	2416.9
4930505O20Rik	0	0	0	0	0	0	0	0	0	0	0	FALSE		Fxr1	3825.2	3348.4	2391.1	2910.2	2990.9	2740.2	2824.5	3102.9	2623.2	2916.5	3118.7
4930506C21Rik	0	0	0.86	4.35	0	1.62	0.92	1.49	0	0.85	5.82	FALSE		Usp15	3642	3537.8	3582.5	4908.6	4473	2742.4	3908	5611.9	3503.7	2571.6	3476.3
4930507D05Rik	6.34	0	2.59	3.26	0	2.42	7.39	0	0	1.69	6.99	FALSE		Htt	3021.2	3930.7	3216.5	2443.1	3802.4	2976.3	2365.8	2455.7	2763.2	4331.6	2548.6
4930509E16Rik	9.06	4.07	4.32	1.09	4.4	8.08	3.69	0	1.89	0.85	0	FALSE		Tgm2	404.7	15304.5	4451.3	3180.9	1061.4	2477.4	982.1	1087.4	2166.4	3822.2	273.8
4930509G22Rik	9.06	0	0	2.18	0.88	0	0	7.46	0.95	5.08	4.66	FALSE		Pik3r4	4335	4158	3867.7	2947.3	3337.6	2928.2	2805.5	2789.7	3212.7	2986.6	2935.6
4930509H03Rik	0	2.04	0.86	1.09	0	1.62	1.85	0	3.78	0	0	FALSE		Atp1a2
4930509K18Rik	0	0	0	0	0	0	0	0	1.89	0	0	FALSE		Gtf3c1	3169.5	2635.2	2692.9	3408.2	3442.5	2640.5	2901.1	3815.4	3160.8	2481	3362.8
4930511M06Rik	29	56	25.91	20.67	54.62	43.63	36.93	26.87	49.17	172.59	104.83	FALSE		Scyl1	3086	3147.6	3074.1	2949.2	3175.3	2936.1	2940.3	2659.1	2850.1	2912	2632.4
4930512B01Rik	0	0	3.45	1.09	1.76	0	0	2.99	3.78	0	0	FALSE		Plin3	1842.6	2268.3	2508	2158.7	2238.9	3529.4	2196.3	1866.5	447.5	2536.5	2068.1
4930513D17Rik	0	0	0	0	0	0	0	0	0	0	0	FALSE		Letm1	3644.5	3014.3	3322.1	2877.2	3319.8	3925.5	2935.1	2948.2	3075.8	5716.3	3069.5
4930513N10Rik	13.6	15.27	12.95	6.53	0.88	2.42	12.93	16.42	0	30.46	18.64	FALSE		Ctsd	6154.1	6855.7	5356.3	4369.2	5737.2	3918.4	4395.6	2957.4	3957.8	4879.3	3941.5
4930515G01Rik	9.97	9.16	5.18	1.09	6.17	2.42	1.85	10.45	0.95	9.31	20.97	FALSE		Dhx15	5982.3	5079.7	5019.8	5988.7	6160.4	5683.2	5506.3	6477.6	5965.4	5317.4	5919.1
4930515G13Rik	0	0	0	2.18	0	0	0	0	0	0	1.16	FALSE		Tmpo	1384.1	1555.9	1350.8	2225.5	1603.7	1798.3	1576.7	2090.5	1539.8	1022.6	1610.7
4930518I15Rik	2.72	5.09	6.04	13.06	8.81	20.2	5.54	47.77	5.67	11	25.63	FALSE		Esyt2	2586.9	5420.7	3257.2	4554.1	4341.6	3672.8	4580.5	3819.9	4575.8	4270.5	4407.3
4930519F09Rik	0.91	0	0	1.09	0	4.04	0.92	0	0	1.69	1.16	FALSE		Tbcd	3290.9	3490.4	3522.9	2652.3	3159.7	1960.9	2729.7	2634.6	2450.1	2287.6	2362.1
4930519F16Rik	0	4.07	0	0	0.88	1.62	0	7.46	4.73	3.38	41.93	FALSE		Psmc4	4687.1	4149.7	3890.7	4060.7	4431.3	3351.3	4334.4	4215.6	4157.1	3273.1	3972.2
4930519P11Rik	1.81	2.04	0	1.09	0	0	0.92	0	0	0	1.16	FALSE		Eef1g	11116.2	8546.3	11119.3	10111.9	9411	9275.2	11382.5	10783.7	10161.1	9895.9	8954.3
4930520O04Rik	0	1.02	0	0	0	0.81	0	0	0	0.85	0	FALSE		Rapgef2	2660	2110.6	2436.7	1767.8	2610.8	2161.7	1887.8	1483.2	2223.3	1970.8	2695.4
4930522L14Rik	60.73	30.55	45.77	27.2	28.19	25.05	24.93	4.48	39.71	31.3	46.59	FALSE		Ugp2	5865.6	7123.2	8999	6384.4	6700.4	11133.9	5723.1	6829.9	4533.5	6575.2	4339.9
4930522O17Rik	0	0	0	0	0	3.23	0	0	0	0	0	FALSE		Kank2	1667.3	3929.9	3601.7	2910.5	2402.8	3106	2561.4	2512.6	2276.5	2922.6	2827.5
4930523C07Rik	542.01	486.72	291.87	512.46	266.05	279.56	282.54	580.75	381.04	406.1	41.93	FALSE		Spag9	4979.3	3965.7	3834.8	3652.2	4277.6	2385	2849	3290.9	2941.3	2566	4006.6
4930524J08Rik	31.72	34.62	50.08	3.26	7.05	5.66	36.01	46.28	1.89	28.77	76.88	FALSE		Gtf2i	3588.8	3450.1	5002.6	4604.7	4172	4850.8	3645.8	4702.4	4834.1	4302	4564.6
4930524O07Rik	22.66	14.26	11.23	1.09	2.64	6.46	2.77	0	0	8.46	8.15	FALSE		Rap1b	1189.8	1424.2	1331.9	2407.8	1357.8	1313.5	1705.5	2065.6	1327.9	1256.8	2182.2
4930525G20Rik	3.63	0	0	1.09	0	0	0	0	1.89	0	1.16	FALSE		Dbn1	1820.4	3910.7	5025	2004.6	3073.4	3286.4	3334.3	2643.7	3218.5	3377.1	1268.1
4930526A20Rik	9.06	58.04	22.45	11.97	5.29	15.35	50.78	26.87	4.73	15.23	40.77	FALSE		Ptk2b	6017.4	2483.7	1227.8	2568.1	2474.9	1868.5	6513	2689.8	6361.3	583	1601.7
4930527E20Rik	0	0	0.86	0	0	0	0	1.49	0	0	0	FALSE		Canx	12133.8	10756.4	11197.2	10493.2	9855.8	7451	9095.6	9429.7	10665.5	7623.1	10627.3
4930527J03Rik	0	0	0	1.09	0	0	0	0	0	0.85	0	FALSE		Swap70	2081.2	4040.7	3853.8	2938.7	3355.5	2874.1	3507.3	2618.6	6331.6	3072.5	7274.5
4930532G15Rik	0.91	0	7.77	0	0.88	7.27	2.77	1.49	0.95	5.92	0	FALSE		Trim25	139.9	2623.3	2939.5	3685.6	5657	2545.9	4292.4	2876	4882	3203.7	2461.2
4930533I22Rik	0	0	0	0	0	0	0	0	0	0	1.16	FALSE		Eif4a2	818.7	1828.9	592.8	1285.7	1081	694	1247.6	800.6	1113.2	1114	1067.3
4930533O14Rik	1527.24	1451	1436.06	823.63	887.12	1453.57	1314.82	1918.43	728.05	1897.67	2380.91	FALSE		Vcam1	256.8	381.5	5851.3	1673.6	1290.8	9045.6	7385.2	2625.9	2942.3	8332.5	2013.3
4930534D22Rik	0	0	0	0	4.4	3.23	0	0	0	2.54	4.66	FALSE		Zfyve16	1424.7	1919	1754.1	1999.2	2253.2	1985.3	2042.2	2057.4	1759.6	2734	1781.9
4930535I16Rik	0	7.13	0	1.09	0	0	0	0	0.95	0	1.16	FALSE		Cdkn2aip	2860.7	1949.7	1789.8	1646.3	1454	2110.8	1295.3	1477	1392.7	2505.4	1822.3
4930535L15Rik	0	0	0	0	0	0	0	0	0	0	0	FALSE		Stat1	730.7	2141.5	2085.2	2660.4	15434.7	1881.8	7806	1220.7	6422.3	1627.4	874.5
4930538K18Rik	1.81	2.04	0	1.09	3.52	2.42	0	0	2.84	0.85	0	FALSE		Actn2
4930539E08Rik	0	0	0.86	0	0.88	0	0	0	0	0	5.82	FALSE		Slc25a12	1796.2	3141.1	2977.3	2758.7	2810	3141	2876	2645.3	2726	2873.6	2843.9
4930539J05Rik	1.81	6.11	5.18	2.18	2.64	4.04	8.31	1.49	2.84	6.77	5.82	FALSE		Cux1	1554.2	1766.4	1427	1461.7	1595.2	1368.8	1805.7	1770.8	1666.3	1338.1	1925.7
4930540M05Rik	6.34	0	1.73	1.09	0	0.81	1.85	1.49	0	2.54	5.82	FALSE		Arhgap5	3690.8	4040.2	3597.2	3571.8	3218.3	3569.5	2951.5	3214.8	3202.5	2915.5	2882.6
4930542C12Rik	0	0	0	0	1.76	0	0	0	0	0	0	FALSE		Lonp1	5601.2	3840.2	7995.8	3186.9	3462.2	7428.6	2330.2	3082.3	2479.4	3459.7	2973.5
4930544I03Rik	0	0	1.73	0	0	0	0	0	0	0	0	FALSE		Adss	4436.9	3322.1	3007.3	4543.4	4977.4	2783.7	5304.1	3923.5	5335.5	2270.9	5561.4
4930544M13Rik	0	8.15	0	0	0	0	1.85	0	0	0	0	FALSE		Hsd17b4	5821.7	5685.4	6485	4373.4	4600.6	4719.5	4386.2	4050.8	3955.7	7520.8	5265.5
4930547M16Rik	2.72	5.09	8.64	1.09	1.76	4.85	0.92	0	0	9.31	11.65	FALSE		Tpi1	8221.9	5394.4	8248.1	8385.6	8102.2	7691	9850.2	9540	8508.1	10243.2	8866.3
4930548H24Rik	0.91	5.09	0	4.35	0	10.5	0	1.49	3.78	0.85	1.16	FALSE		Mov10	4283.4	2413.7	3531.9	2857.8	5730	4710.8	5009.7	2408.1	5814.5	5091.8	1880.4
4930549C01Rik	0	0	0	0	1.76	0	0	0	0	0	0	FALSE		Dnaja2	7761.8	7195.6	8096.5	7769.9	7801.9	7597.6	8791.1	8166.9	8421.7	7637.2	7413.1
4930550C14Rik	1.81	0	3.45	2.18	15.86	7.27	0.92	5.97	19.86	1.69	1.16	FALSE		Sh3pxd2b	4403.1	4782.9	4698.9	4225.4	4014	7246.1	3555.9	3403.3	6151.2	4362.1	5740.1
4930550L24Rik	0	1.02	0	1.09	0	0	0	0	0	9.31	2.33	FALSE		Pik3c2a	5400.3	6979.1	3450.2	2929.5	4963.6	2599.4	2471.2	3173.6	3712.4	2491	3201.3
4930551O13Rik	0	0	0	0	0	0	0	0	0	0	0	FALSE		Actbl2	557	2155.3	885.8	1405.2	1711.8	2754.7	2509.5	1072.7	1014.2	1180.3	1368.7
4930553P18Rik	0	0	0.86	0	0	1.62	0	0	0	0	0	FALSE		Ank2	3278.9	1233.1	3625.8	2313	1503.5	5931.3	1768.2	2628.7	1055.1	2753.5	756.3
4930555A03Rik	3.63	2.04	14.68	2.18	4.4	11.31	19.39	7.46	4.73	0.85	0	FALSE		Nup160	2952.3	2260.2	2522.8	2683.9	2483.4	2389.7	2253.5	2768.2	2804.9	2477.7	2764
4930555B11Rik	0	0	0	0	0	0	0	0	0	0	0	FALSE		Kif20a	3933.8	3490.7	1417.9	3364.2	2980	2327.1	3298.6	4219.6	2668	2458.4	4435.8
4930556G22Rik	0	0	0	0	0	0	0	0	0	0	0	FALSE		Usp19	3412.9	2062.1	2127.2	2294.7	2391.6	1858.5	2076.8	2240.2	2511.4	1825.3	2342.4
4930556J24Rik	4.53	8.15	14.68	0	1.76	1.62	6.46	0	1.89	0.85	4.66	FALSE		Grn	3027.3	3374.1	2273.3	1799.3	3627.3	2302.9	1826.5	1227.8	1872.4	1725.8	1380.4
4930556M19Rik	6.34	40.73	32.81	26.11	7.93	46.86	55.4	67.18	17.96	49.07	64.07	FALSE		Ly75	8952.9	5722.1	2758.8	2854.7	1801.6	5830.4	984.9	3794.5	1128	4511.6	872.6
4930558J18Rik	20.85	30.55	12.09	1.09	2.64	4.04	16.62	10.45	1.89	6.77	29.12	FALSE		Camsap1	2343.9	2415.6	1798.6	1977.2	1974.1	2171	2067.5	2542	2074.1	2340.3	1797.8
4930562A09Rik	0	0	0	0	0	0	0	1.49	0	0	1.16	FALSE		Cebpz	7003.3	2163.5	3196.5	3508.9	2362	4423.7	3574.9	4571.7	3600	4434.6	3030.1
4930562C15Rik	0	0	3.45	1.09	0	0	1.85	0	2.84	16.92	5.82	FALSE		Uqcrc2	5238.2	2887.8	3969	2897.7	2830.9	3251.3	3195.2	2600.7	3154.7	3670.2	3245.9
4930562F07Rik	0.91	1.02	0	0	0.88	0	0	2.99	0	0	0	FALSE		Gstp1	1315.8	2461.6	2442.5	2331.3	4332.8	1918	1998	2126.1	2295.2	2166	5694.5
4930563E22Rik	3.63	5.09	9.5	1.09	8.81	13.74	2.77	0	1.89	9.31	10.48	FALSE		Mical1	2611.9	8254.8	4666.7	3046.5	3498.7	3326.9	2971.7	1228.5	2721.1	3747.1	367.7
4930564D02Rik	0	2.04	0	0	0	0	0	0	1.89	0	0	FALSE		Rbm14	2982	2289.8	3222.4	3018.8	2470.3	3062	2669.9	3007.5	2951.3	2838.9	3025.9
4930568A12Rik	0	0	0	0	0	0	0	1.49	0	0	0	FALSE		Tns2	813.6	3380	6381.8	4182.2	3643.2	2257.1	4918.4	4124.1	4258.5	4679.5	3237.4
4930570D08Rik	0	0	0	0	0	0.81	0	4.48	0	0	0	FALSE		Ddx6	3625.4	3033.5	4102.4	3582.8	3249.3	3142.6	3007.6	3600.4	3491.4	3512.8	3553.9
4930570G19Rik	8.16	2.04	0	4.35	1.76	2.42	2.77	0	6.62	0	0	FALSE		Hnrnpk	3479	3316.4	4365.7	4528.4	4185.6	4438	4424.9	4625.9	4183.8	3795.6	4427.3
4930573C15Rik	0	0	0	0	0	0	0	0	0	0.85	5.82	FALSE		Pck2	2264.4	3180.2	4796.2	2987.1	1462	5286.6	2159.4	2633.2	2303	2548.7	1824.2
4930577N17Rik	19.94	47.86	49.22	4.35	5.29	1.62	26.78	4.48	1.89	8.46	15.14	FALSE		Eif4a3	4450.3	3202.2	3874.5	3857	3728.6	3750	3690.9	4107.1	3865.3	3037.4	3637.6
4930578M01Rik	0.91	0	2.59	0	0	0.81	0	0	0	3.38	0	FALSE		Apaf1	2276.8	2310.2	2869.8	4422	3508.4	2470.4	2702	3584.4	3204.2	1681.5	2120.3
4930579C12Rik	8.16	0	6.04	0	1.76	39.59	0	0	0	3.38	0	FALSE		Farp1	1707	2135.6	3467	3253.4	2151.4	1909.7	3233.4	3489.6	2671.2	3344.9	2547.9
4930579G18Rik	5.44	4.07	1.73	0	0	4.04	0	0	0.95	3.38	1.16	FALSE		Plcg1	2633.3	2407.2	2696.7	2160.7	1573	4326.7	1968.4	2821.8	2124.1	4798.1	1719.5
4930579G24Rik	291.85	376.75	310.01	79.43	52.86	78.37	335.17	61.21	97.39	118.45	369.25	FALSE		Osbpl3	776.4	1224.1	566.5	2505.2	1392.1	888	2838.7	1330.4	3920.6	330.2	5167.1
4930579K19Rik	3.63	3.05	7.77	1.09	6.17	6.46	4.62	2.99	7.56	9.31	4.66	FALSE		Qars	7306.4	4493.8	4185.8	5108.4	5932.1	4274.1	5513.3	5108.7	5071.3	3706.7	5400.7
4930581F22Rik	38.07	60.08	56.13	38.08	76.64	82.41	71.1	29.86	36.88	58.38	47.76	FALSE		Eif3h	4206.3	3056.8	3159.9	3697.6	3647.5	2923.7	4028.6	4037.5	3428.8	2777.4	2904.9
4930589L23Rik	0	0	0.86	0	0	0	0.92	2.99	0	0	0	FALSE		Pcyox1	1663.6	3612.8	4634	3217.8	3399.9	4038.9	3469.7	3617.8	3048.5	7755.1	2131
4930589O11Rik	1.81	0	1.73	0	0.88	3.23	3.69	1.49	0	5.08	3.49	FALSE		Srp68	4151.3	3089.6	3666.1	3771.5	3194.2	2799.8	3671.5	3495.9	3831.7	2458.8	3581.3
4930590J08Rik	1.81	1.02	0.86	5.44	4.4	15.35	3.69	0	22.69	1.69	1.16	FALSE		Pkn2	2975.5	3714.1	2982.3	2998.1	3382.2	2979.1	2563.9	2826.9	2663.2	3642.7	3125.5
4930593A02Rik	0	0	0.86	0	2.64	1.62	2.77	0	1.89	0	0	FALSE		Nxf1	4152	1963	3354.8	2842.4	2788.3	2386.1	2799.3	3198.6	3153.1	2521.6	3228.7
4930594C11Rik	3.63	1.02	3.45	7.62	4.4	2.42	5.54	4.48	7.56	6.77	1.16	FALSE		Dmxl1	4079.7	3814.7	3599	3004.8	3181.7	3200.2	2958.6	3125.3	3077.3	4363.3	3155.3
4930594M22Rik	22.66	31.57	16.41	3.26	4.4	8.08	15.7	4.48	5.67	22.84	60.57	FALSE		Hnrnph1	2700.9	2300.5	2654	2819.1	2478.4	2122.3	2021.6	2917.9	2779.8	1594.2	2371.3
4930596I21Rik	2.72	0	3.45	1.09	0	0.81	0.92	2.99	1.89	1.69	0	FALSE		Dnm1l	3585.8	4127.7	2984.6	3851.9	3751.2	3218.4	3415.3	3546.9	3518.4	3338.6	4252.1
4930597O21Rik	0	0	0	0	0	1.62	2.77	0	1.89	3.38	22.13	FALSE		Eif2a	3709.9	3173.8	3251.7	3058.1	3044.6	3983.1	3468.1	3332.3	3010.4	4224.7	2994.4
4930599N23Rik	8.16	1.02	2.59	4.35	9.69	2.42	4.62	7.46	7.56	24.54	0	FALSE		Arhgef12	2872.4	3413.5	2483.5	2708.2	3330.2	2209.2	2641.3	2242.9	2802.8	2167.1	2823.7
4931403E22Rik	3.63	1.02	3.45	0	0.88	3.23	0	8.96	0.95	5.08	1.16	FALSE		Usp4	2659	2627.9	2656.2	3195.5	4466.4	2767.4	3777.9	3202.3	3244.3	2036	2743.4
4931403G20Rik	0	0	0	2.18	0	0	0	0	0	0	0	FALSE		Sympk	4510	2782.2	3347.6	4007.8	3577.1	3345.3	3785.4	4362.8	3979.7	2978.3	4797.9
4931406B18Rik	0	0	0	0	0	2.42	0	0	0.95	0.85	0	FALSE		Wdr33	2782.7	1573.5	2031.9	1741.4	1733.1	2160.3	1848.7	1903.9	1909.6	1845.2	2163.8
4931406C07Rik	280.98	435.81	354.91	360.13	532.1	418.54	352.71	212	404.68	450.09	400.7	FALSE		Cul7	2424	1718.1	2609.6	1914.7	2032.5	3204.6	1699.9	2039.8	2139.3	2474.5	786.7
4931406G06Rik	0	0	0	1.09	0	0	0	0	0	1.69	0	FALSE		Snrnp40	4497.3	2981.5	3432.1	3506.2	2909	3177.5	2866.8	3615.1	3532.7	3166.1	3540.1
4931406P16Rik	1334.18	597.71	442.99	995.54	637.81	513.07	475.51	194.08	891.63	384.95	440.31	FALSE		Fkbp10	3956.7	5874.4	5368.9	6042.5	2741.7	8324.7	7894.4	5897.7	6014.1	6042.5	3295.3
4931414P19Rik	101.51	90.62	89.81	102.27	82.81	162.41	88.64	25.38	97.39	71.91	86.2	FALSE		Luzp1	2724.6	8600.2	3861.8	4823.3	4367.6	5088.9	4038.6	4502.8	5239.1	5025.6	3833.9
4931415C17Rik	0	1.02	0	0	0	1.62	0.92	0	0	0.85	0	FALSE		D1Pas1	5118.2	4634.4	4631.2	4550.7	5423.3	4505.5	4799.8	5179.9	4931.6	4397.9	4608.4
4931422A03Rik	0	1.02	0	0	0	0	0	0	0	0	0	FALSE		Eif3c	6548.3	4840.4	5017.3	5484.7	5336	4338.1	5548.7	6032.9	5244.6	4299.3	4677.6
4931423N10Rik	0	0	0	0	0.88	1.62	0.92	0	0	0.85	3.49	FALSE		Psap	7309.4	9704.5	11837.1	8554.7	7906.1	13689.4	8028.2	7361.6	5832.8	11221.3	7847.2
4931428F04Rik	319.95	251.51	184.8	69.63	85.45	109.89	224.37	232.9	64.3	73.61	403.03	FALSE		Wapl	4451.3	3522.6	3106.7	3854.3	3853.3	3086.1	3559.2	3970.9	3837	3068.3	3456.9
4931431C16Rik	0	2.04	0	0	0.88	0	0	0	0	0	0	FALSE		Sfpq	3378.5	3136.6	3632.8	4071.6	3405.4	3507.3	3641.5	4121.6	4232.3	2889.2	3899.1
4931440F15Rik	3.63	1.02	2.59	0	1.76	1.62	0	1.49	1.89	5.92	0	FALSE		Nek9	1998.2	3156.3	2837.1	2767.9	2530.2	2044.6	2023.5	2487.2	2544.8	2898.9	2677.7
4931440J10Rik	0.91	0	1.73	0	0	0	0.92	2.99	0	0	0	FALSE		Jup	1482.4	1992.3	1264.1	2419.9	375.2	793.2	2007.9	486.7	2214	1523.8	1246.3
4931440P22Rik	14.5	23.42	31.09	2.18	14.98	16.97	42.47	14.93	17.96	16.92	24.46	FALSE		Xpnpep1	2756.6	3188.4	3272.8	2624.7	3265.8	3193.8	3281	3087.3	2727.3	3217.1	2257.9
4932411K12Rik	0	0	0	0	0	0	0	0	0	0	1.16	FALSE		Ercc6l	4197.9	2974	1725.1	2639.5	4063.1	2504.4	2914.7	2782.6	2728.2	1970.2	2759.1
4932411N23Rik	0	0	0	0	0	0	0	0	0	2.54	0	FALSE		Thada	2373.8	1499.4	1882.1	2478.6	1771.5	2034.7	2287	2737.5	2215.6	1994.2	2474.1
4932415D10Rik	0	0	0	0	0	0	1.85	0	0	0.85	2.33	FALSE		Pcbp1	1800.5	2078.3	2221.8	2714.1	2665.8	2563.6	3062.7	2892	2653.7	2699.9	2444.4
4932422M17Rik	11.78	19.35	30.22	4.35	14.98	4.85	12.93	29.86	14.18	24.54	34.94	FALSE		Slc25a24	2538.3	2802.2	2674.1	3014.7	3669.5	2429.3	2954.9	3590.1	2967	4508.7	4766.5
4932431P20Rik	0	0	0	0	0.88	1.62	0	1.49	0	0	0	FALSE		Nckap1	3677.1	4307.5	4169.3	4442.8	4969.9	4155.5	4247.3	3824.1	4750.1	3821.1	5700.1
4932438A13Rik	649.87	751.47	405	825.81	538.26	554.28	594.62	119.44	1169.61	292.73	319.16	FALSE		Plcg2	5340.1	3292.9	2193.6	3326.9	2818.3	697.6	2239.1	2898.7	2243.1	562.8	600.9
4932438H23Rik	0	0	0	0	0	0	0	2.99	0	0	0	FALSE		Elp2	3766.2	2193	2849.1	3723.3	3271.7	2616.6	3697.9	4207.9	3972.9	2843.9	3470.1
4932441J04Rik	9.06	4.07	9.5	14.14	29.07	8.89	1.85	46.28	18.91	15.23	22.13	FALSE		Cyfip1	5657.8	6944.4	6339.7	7029.5	7685.8	5812.3	6747.1	6448	7679	5565.5	8568
4932442E05Rik	2.72	0	2.59	0	0	0	0	0	0	0	0	FALSE		Cnn2	1589.8	11293.3	5423.8	5620.8	4165.6	4799.4	5194.9	3440.5	4861.2	6496	4453.7
4932443I19Rik	0	0	0	4.35	1.76	2.42	0.92	0	0	0	0	FALSE		Pds5b	5468.6	3620.3	5908.5	5318.7	3717.2	5345.4	3232	5287	4725.7	4365.5	4097
4932443L11Rik	0.91	0	0	1.09	0	0	0	0	0	0	5.82	FALSE		Acox1	4297.5	3444.9	4147.1	3318.7	4387.4	4030.7	2097.2	2749.8	2707.1	4290.9	3060.7
4932702P03Rik	0	0	0.86	0	0	0	0	0	0	0	0	FALSE		Wdr11	1975.3	3837.1	2384.1	3349.3	3258	2280.7	3081.5	3379.1	2991.3	2407.3	2017
4933400A11Rik	0	0	0	0	0	0	0	0	0	0.85	1.16	FALSE		Mars	5578.8	5434.7	5677.7	6781.3	5013.5	4146.4	5446.9	6600.7	5726.1	4033.5	6488.7
4933402D24Rik	0.91	0	0	0	0	0	0	0	0	0	0	FALSE		Bag3	3734.6	3293.2	3608.1	2737.1	4199.6	3867.3	5161.4	2692.1	4499.4	4102.7	2437.2
4933402P03Rik	0	0	0	0	1.76	0	0	0	0	0	0	FALSE		Ctsb	4472	1695.2	6896.1	5794	5064.8	7195.3	4667.4	4984.9	3873.5	7690.6	3501.7
4933404O12Rik	67.98	15.27	77.72	28.29	14.98	48.48	49.86	29.86	11.35	16.92	108.33	FALSE		Rb1cc1	2972.9	3214.2	3444.3	2544.8	2417.1	3783.4	2529.2	2585.9	2158	2647.6	2309.4
4933405D12Rik	0	0	0	1.09	2.64	0.81	2.77	0	0	0	0	FALSE		Sbno1	2977.1	1993.7	2559.7	2372	2251.9	2111.6	1855.3	2896.6	2333.2	2316.2	2756.6
4933405L10Rik	0	0	0.86	0	0	2.42	0.92	1.49	0	3.38	1.16	FALSE		Atxn2	4021.8	3021.4	3902.4	2857.9	3035	3052.5	2535.8	3140.6	3052	3516.1	2728.9
4933406C10Rik	0	0	3.45	0	3.52	2.42	0.92	0	0.95	0.85	1.16	FALSE		Pik3ca	1539.9	2057.4	2242.3	2515	2326.9	2338.5	2496.6	2173.1	3120.7	3225.1	2172.5
4933406I18Rik	2.72	5.09	2.59	14.14	0	0.81	11.08	0	6.62	1.69	3.49	FALSE		Cpne3	2302.8	3886.5	1668.7	2630.2	2144.9	2022.6	1865.6	2614.2	2548.2	2746.3	3207.2
4933406P04Rik	9.06	4.07	13.82	0	0	1.62	2.77	0	0.95	11	2.33	FALSE		Ldha	6828.9	5988.8	5432.6	11431.4	8973.6	6572.6	11478.6	13915.7	10342.7	7023.9	9036.7
4933407E24Rik	0.91	0	1.73	0	0	0.81	0	0	0	0.85	0	FALSE		Gatm	541.5	5002.3	1412.5	3633.3	1451	506.2	3784.7	3039.2	4502.8	314.6	5781.7
4933407K13Rik	64.35	39.71	44.9	81.6	83.69	111.5	46.17	14.93	119.14	25.38	45.43	FALSE		Cpsf2	4365.4	2750.6	3337.9	4107.8	3528.4	3084.8	3861.7	4614.5	3861.7	3099.6	4279.4
4933407L21Rik	0.91	0	0	0	0	2.42	0	0	0	0	1.16	FALSE		Rpa1	4012.5	3481.9	2238.6	3545.9	3009.2	2613.5	2710	3264.9	3130.9	2387.4	3822.7
4933408B17Rik	11.78	7.13	8.64	26.11	43.17	57.37	12.93	25.38	56.73	19.46	13.98	FALSE		Pole	3572.9	2706.2	1701.4	2936.3	3264.4	2169.5	2331.7	3170.9	2537.2	2092.4	4474.7
4933408J17Rik	7.25	7.13	11.23	1.09	0.88	1.62	2.77	4.48	0	1.69	5.82	FALSE		Lims1	1480.4	3297.4	3042.5	2579.3	2801.1	2110.8	2127.5	1982.1	2585.3	2493.8	2297.9
4933408N05Rik	0	0	0	1.09	0	0	0	2.99	0	0	0	FALSE		Ago2	2797.1	2657	4066.9	3752.5	2568.3	3634.5	3276.4	3612	3678	3686.2	3401.1
4933411K16Rik	3.63	1.02	0	0	0	0.81	0.92	7.46	0.95	6.77	1.16	FALSE		Abcb1b	1560.2	854.4	768.6	1097	1292.3	2153.3	1423.9	2024.5	780.7	1472.8	1092.8
4933412A08Rik	2.72	1.02	0	0	0	0	0	0	1.89	0	0	FALSE		Ehd2	788.2	8950.1	4145.7	6175.3	4306.3	5165	7301.6	5082.7	6022.5	8118.7	6510.5
4933413C19Rik	0.91	0	0	1.09	0.88	1.62	0	0	0	5.08	2.33	FALSE		Psmc2	6126.7	5413.9	5355.5	6174.1	6854.2	4891	6240.6	6438.2	6210.4	4932.7	5518.5
4933413G19Rik	0.91	1.02	0.86	10.88	0	12.93	0.92	5.97	1.89	0.85	1.16	FALSE		Wdr44	3845.9	3589.4	2911.1	2658.4	3178	2464.9	3211.2	2513	2910.2	2824.6	2698
4933413J09Rik	0	0	0	0	0	0	0	0	0	4.23	0	FALSE		Plcd1	552.7	2438.5	2928.3	2430.4	1453.8	3230.4	2222.4	2468.4	1503.9	3688.1	1888
4933415A04Rik	0	0	0	0	0.88	0	0	0	0	0	0	FALSE		Parp1	6310.3	4271.2	5855.8	4684.4	4127.5	5940.7	4000.5	5382.6	5037.2	4148.3	5020.6
4933415F23Rik	0	0	0	0	0	0.81	0	0	0	0	0	FALSE		Ppp4r1	4295.4	2842	2982.9	3476.9	3219.5	3177.5	3234.4	3595.9	2634.4	2551	3085
4933416M07Rik	0.91	0	0	0	1.76	0	0	0	2.84	0	0	FALSE		Dnajc10	2993.5	2954.7	2875.8	4631.3	2491.7	2955.9	3068.1	3762.6	3855.9	3301.5	3003
4933417C20Rik	2.72	0	0.86	0	0	3.23	0.92	2.99	0.95	2.54	3.49	FALSE		Oplah	555.8	974.3	1108.2	1020.4	874.5	1916.1	1378.6	839.3	1597.2	4500.1	527.3
4933417D19Rik	0.91	3.05	0	14.14	30.83	29.9	0.92	5.97	17.96	1.69	0	FALSE		Mdc1	4108.3	2153.8	1825.3	2699.3	2677.5	3661.9	2126	2490.8	2102.2	2364.4	2471.7
4933417E11Rik	0	0	0	3.26	22.9	4.85	1.85	5.97	9.46	0	1.16	FALSE		Cask	3295.5	1870.5	5016.1	3874.7	2781.1	8768.5	4516.6	3671.7	3544.7	8273.1	4644.7
4933417G07Rik	6.34	4.07	6.04	3.26	1.76	1.62	1.85	2.99	1.89	5.92	8.15	FALSE		Ddx18	4518.8	2149	2767.5	3042.8	2494.1	2934.7	3020.2	4020.3	3316.7	2380.6	2915.1
4933421A08Rik	1.81	1.02	0	1.09	1.76	45.25	0	7.46	0	0	11.65	FALSE		Postn	220.8	184.8	16415.6	605.3	3052.2	15105.7	549.8	942.3	246.2	4183.4	430.6
4933421O10Rik	29.91	37.68	30.22	3.26	53.74	12.12	34.16	25.38	20.8	48.22	73.38	FALSE		Rabgap1	3869.9	4258.7	4038.8	3400.7	3782.8	3648.6	3072.5	3173.9	3436.3	4410.8	3887.5
4933423P22Rik	0	0	0	0	0	0	0	0	0	5.08	0	FALSE		Gnb1	884.6	1393.9	1076.8	1324	1504.5	1477.1	1461.3	1274.4	1222.4	1185.4	899.2
4933424G06Rik	0	1.02	0.86	0	1.76	0	0	0	0	0.85	1.16	FALSE		Arih1	3965.3	4501	3738.4	4153.6	4668	3301.3	4191.4	4064.6	3707.1	2750.8	4129.8
4933425D22Rik	6.34	1.02	3.45	1.09	1.76	3.23	0.92	1.49	0	0	13.98	FALSE		Ppp2ca	841	639.7	635.3	725	828.2	609.8	692.2	732.7	761	578.8	726.7
4933425M03Rik	5.44	5.09	7.77	4.35	0	0.81	9.23	0	0	0.85	1.16	FALSE		Vac14	4421.1	3985.1	2799.2	2837.6	3168.4	4419.5	2941.4	2272.4	2592	3201.6	3618.2
4933427D06Rik	0.91	0	0.86	5.44	3.52	2.42	0	0	4.73	0.85	3.49	FALSE		Gak	3264.5	3180.3	3532.3	3195.1	3453.1	3546	3813.8	3433.5	3256.6	4478.5	3276
4933427D14Rik	369.8	244.38	236.61	439.56	462.5	354.71	254.84	253.8	296.89	261.43	172.39	FALSE		Ipo7	4221.8	2761.4	2210.6	3992.1	3175.3	2059.2	3464.9	3678.5	3012.2	2090.9	3807.1
4933427E11Rik	1.81	0	3.45	0	0	0.81	9.23	0	0.95	3.38	3.49	FALSE		Strn3	2557.7	4078.3	2411.9	2755.7	3383	2550.3	3111.7	2490.8	2665.7	2163.7	3159.3
4933427G17Rik	0.91	1.02	3.45	2.18	5.29	1.62	1.85	4.48	0	0.85	0	FALSE		Kif11	4584.9	3290.9	1536.5	3914.9	3727.3	2588	3727.9	4276.5	3415.6	1910.3	4563
4933427G23Rik	4.53	5.09	3.45	4.35	7.05	0.81	4.62	1.49	0.95	1.69	3.49	FALSE		Atg2b	4104.6	3363	3397.6	3464.1	3518.8	3570.9	3558.2	3726.9	3428.4	2942.8	3440
4933427J07Rik	0	0	0	0	0	0	0	0	0	0	0	FALSE		Nid1	703.6	2937.3	4191.8	1760.3	4346.4	2063.1	2810.2	2109.4	2154.2	2464.3	2877.7
4933428G20Rik	0.91	0	0	0	0	0	0	1.49	1.89	0	0	FALSE		Ruvbl2	4349.1	2388.9	3580.8	4547.1	3028.4	3211.4	4641.5	5234.3	4720.9	3271.2	4577.3
4933428P19Rik	6.34	0	2.59	0	0	0	0	0	0	0	0	FALSE		Lnpep	2689.3	3544.2	2859.1	1812.6	3132	2258.9	2242.7	1821.8	2412.3	3114.3	2130.9
4933429H19Rik	4.53	1.02	6.04	1.09	2.64	0	0	1.49	0.95	5.92	3.49	FALSE		Ubqln2	3270	2536	1767.5	1946.8	1636	2212.3	2145.5	1895.5	2327.7	2376.5	1905.5
4933430I17Rik	3.63	1.02	6.91	1.09	7.93	12.12	5.54	0	4.73	8.46	6.99	FALSE		Thop1	4680.2	2433.4	3562	5489	2639.9	2940.8	3184.5	6311.2	3513.9	3041.3	5206.2
4933431E20Rik	6.34	41.75	21.59	26.11	51.1	34.74	22.16	25.38	9.46	49.92	95.52	FALSE		Ldlr	3221.4	2851	2087.8	2975.1	6851.1	1182.9	3643	3610.3	3205.4	1320.7	3804.1
4933431K14Rik	17.22	19.35	19.86	6.53	71.36	4.85	25.85	5.97	13.24	15.23	18.64	FALSE		Gripap1	2499	3662.2	2846.5	3152.8	4337.9	2741.6	3109.2	2738.3	3105.7	2756.4	3508.7
4933431K23Rik	0	0	0	1.09	0	0	0	0	0.95	0	2.33	FALSE		Eif2s1	5200.5	4304.6	4013.4	3930.5	4163.5	3815.2	4741.6	4135.8	4325.1	3159.3	3766
4933433C11Rik	0	0	0	0	0	0	0	0	0	0	0	FALSE		Ankle2	3615.1	3339.6	3430.6	3639.3	3337.4	4156.5	3715.8	3783	3719.1	5052.9	3304.7
4933433G15Rik	4.53	10.18	5.18	5.44	10.57	4.04	3.69	0	2.84	2.54	1.16	FALSE		Vps35	4916.1	5618.7	5442.4	4613.3	5246.6	5544.5	4864.8	4547.7	4228.9	5076.2	4994.2
4933434E20Rik	1043.23	1220.88	1025.01	1170.71	1156.69	1011.6	1233.57	783.79	758.31	1213.22	1770.54	FALSE		Smarcc1	2910.4	1689.6	1575.2	2159.2	2344	2238.1	1714.2	2708.4	2688.1	1689.4	2863.8
4933437G19Rik	8.16	6.11	0.86	2.18	0	4.04	3.69	25.38	2.84	8.46	9.32	FALSE		Ckap4	5012.4	9708.4	10205.5	9219.9	10100.7	9898.4	7201.7	10533	6684.4	8435.8	4378.4
4933438A12Rik	0	0	0	0	0	0.81	0	0	0	2.54	1.16	FALSE		Cmtr1	2879.2	1909.7	2485.6	2357.1	3233.3	2633.1	2782.7	2093.7	2861.6	3168.7	1640.2
4933439C10Rik	67.07	49.89	88.94	44.61	160.33	153.52	46.17	71.66	39.71	56.68	88.53	FALSE		Txndc5	1466.4	3920.6	6029.6	3436.1	2856.1	4925.5	3311.1	3567.6	3287.1	5261.2	2692.5
4933440J02Rik	0	1.02	0	0	0	0	0	0	0	0	0	FALSE		Uap1l1	2430	5465.4	4106.8	2712.7	4226.1	5548.1	2001.3	1974.5	2106.8	2955.4	5879.8
4933440N22Rik	12.69	50.91	35.4	5.44	0.88	5.66	47.09	44.79	13.24	22.84	65.23	FALSE		Thoc2	5519.4	3487.9	4497.4	3890.7	3825.2	3601.9	3541.4	4459.7	3957.2	3592.6	3604.5
5031414D18Rik	9.97	54.99	15.54	28.29	35.24	5.66	95.1	8.96	20.8	0	22.13	FALSE		Specc1	3218.5	5431.5	2502.1	3582.1	6716	1725.5	3569.8	2509.3	4443.2	1934.6	4332.3
5031415H12Rik	2.72	11.2	0	0	0.88	9.7	2.77	0	3.78	0.85	1.16	FALSE		Pmpcb	3390.1	2755.9	2718.5	2812.1	2511.3	3002.2	2615.3	2905.2	2884.7	3979.9	3027.7
5031425E22Rik	129.61	263.73	180.48	131.65	154.17	130.89	244.68	358.31	165.47	222.51	338.97	FALSE		Nsd2	3616.7	2959.2	2085.3	3488.5	4367.9	2311.4	3157.5	4509.9	3642	2161.1	3822.9
5031425F14Rik	0	0	0	0	0	0	1.85	0	0	0	0	FALSE		Afg3l2	7162.3	3280.9	4544	3493.5	2858.8	4633.4	3352.7	3320.5	3626.7	6549.5	4166.5
5031434O11Rik	2.72	3.05	6.04	7.62	51.1	16.16	8.31	17.92	11.35	12.69	32.62	FALSE		Tes	3939.8	4206.1	2630.7	5847.2	4548.6	2027.2	6049.7	4832.2	5201.8	3006.7	4596.9
5031439G07Rik	1597.93	1237.17	1608.76	2411.05	2367.13	1453.57	1210.48	2930.64	3894.6	2726.79	6045.47	FALSE		Cpsf1	4276.8	2272.6	3269.2	2762.8	2501.9	3075.5	2630.7	3134	2826	3011	3417.6
5033403F01Rik	2.72	3.05	0.86	2.18	1.76	0	1.85	2.99	0	5.08	3.49	FALSE		Kiaa1468	2513.9	3282.6	2692.5	2693.4	3190.4	2298.3	2951.5	2362.9	2368	1711.9	2101.6
5033417F24Rik	1.81	1.02	0	2.18	0.88	4.04	0	1.49	0	0.85	1.16	FALSE		Acaa1a	2579.7	2612.1	2610.5	2821.4	1856.3	2176.1	2161	2708.1	2786.5	3455.6	2992.3
5033426O07Rik	0	0	2.59	0	0.88	0	0.92	0	0	0	0	FALSE		Prpf19	2686.3	1871.1	2380.5	2549.1	2348.7	2200	2614	2684.9	2545	1790.9	2370.1
5033428I22Rik	0	89.61	0	0	0	0	26.78	0	0	0	0	FALSE		Mast4	1538.2	1548	1374.6	2847	1907.2	1407.1	2864.8	3061.2	3750	1301.6	3097.2
5033430I15Rik	30.82	28.51	39.72	16.32	11.45	18.58	47.09	13.44	0.95	22.84	69.89	FALSE		Ube4b	2777.7	3121.7	2895.4	3728.5	3616.6	3907.8	3522.3	4177.2	3613.8	3967.8	3349.6
5330406M23Rik	18.13	9.16	16.41	8.7	29.95	25.86	11.08	344.87	9.46	23.69	11.65	FALSE		Itga6	4299.3	2567	1836.5	4894.6	3951.5	845.3	1275.7	3103	1015.5	471.2	4877.2
5330416C01Rik	0	0	0	0	0	0.81	0	7.46	0	0	3.49	FALSE		Ahcyl1	1128.9	1558.3	1366.8	1603.6	1230.4	2750.3	1786.1	1919.2	1525.7	3082.1	1566.4
5330417C22Rik	0	0	0	1.09	0	0	0.92	0	0.95	0	0	FALSE		Ddx39a	3619	2235.3	2556.1	3076.7	2709	2073.7	3250.2	3576.4	3065.5	1932.8	2496.6
5330425B07Rik	0.91	2.04	0	1.09	0	0	0.92	14.93	0.95	0	6.99	FALSE		Etf1	5432.6	5032.4	4253.4	5762.4	6082.7	5056.8	6047.5	6729.7	5522.2	5168.5	4813.2
5330426L24Rik	0	0	0	0	0	0	0	0	0	0	0	FALSE		Sars	5832.8	5440.7	6661.4	5678.6	5026.7	5216.9	5511.2	6305.3	4200.6	4591.3	5407.8
5330438D12Rik	15.41	17.31	18.13	10.88	14.1	15.35	31.39	7.46	17.02	13.54	23.3	FALSE		Lig3	3313	2946.8	3562.5	3863.5	2684.3	2833.9	3110.3	4360.3	3639	2306.2	3375.2
5330439K02Rik	0.91	0	2.59	0	0.88	2.42	2.77	4.48	0	5.92	2.33	FALSE		Arhgap17	2622.3	3133.3	2029	2825.9	4862.6	2185.4	3126.8	3104.2	3156.2	2588.5	3186.8
5430400D12Rik	0.91	4.07	3.45	1.09	2.64	2.42	5.54	2.99	5.67	3.38	10.48	FALSE		Wdhd1	5175.9	2674.9	1858.8	2985.5	2918.3	3004.9	3097.7	3409.4	3097.7	1763.7	4288.3
5430402O13Rik	0	1.02	2.59	1.09	0.88	3.23	1.85	0	7.56	0.85	0	FALSE		Acsl3	3172.4	1341.7	5227.8	3073.7	2670.6	3933.4	2589.8	2038.7	4118.9	2370.6	2293
5430403G16Rik	21.75	9.16	27.63	25.02	22.9	28.28	17.54	10.45	27.42	7.61	22.13	FALSE		Uhrf1bp1l	2205.4	1637.2	1753.9	2683.5	3483.8	1717.6	2856.5	3240.6	2193	2796.8	2521.6
5430405H02Rik	29	36.66	50.08	41.34	97.79	92.11	38.78	125.41	53.89	56.68	118.81	FALSE		Med1	2565.5	1397.6	1825	2133.6	1953.9	1488.9	1868.3	2228.1	2181.3	1580.3	2142.9
5430416N02Rik	213.9	195.5	142.48	711.56	858.05	367.63	199.44	116.45	416.03	109.99	164.24	FALSE		Tdrd7	3035.6	2700.1	2083.2	4476.7	5132.8	3475.2	5611.3	4509.6	4674.1	4390.7	2085.9
5430416O09Rik	0	0	0	0	0	0.81	0	0	0	3.38	11.65	FALSE		Cul5	5974.1	4043	3734.9	3806.8	3378.5	3666.6	3238.7	3722.9	3471.2	3014.4	4238.6
5430419D17Rik	0.91	2.04	0.86	0	0	0	0	0	0	4.23	0	FALSE		Aldh1l1	294.3	180.4	15996.9	440.9	1174.9	11366.5	4834.8	1112.5	409.4	1485.8	336.1
5430420F09Rik	1.81	1.02	0.86	0	2.64	0	1.85	2.99	0	0.85	0	FALSE		Mta1	3034.4	2983	2629.6	3902.9	2949.7	2944	3027.6	4268.8	4295.7	2305.3	3672.5
5430421N21Rik	0	0	0	0	0	0	0	0	0	0	2.33	FALSE		Rpn2	2617.5	3006.5	4288.7	3297	3250.1	4255.9	3309.5	3425.2	3815.4	4363.1	3282.2
5430427N15Rik	1.81	1.02	2.59	1.09	5.29	0	5.54	10.45	5.67	3.38	1.16	FALSE		Kif20b	3818.9	2737.9	1536.6	2951.3	2492	2188	2289.8	3510.2	2830.4	1883	3805.5
5430427O19Rik	0	0	0	0	0	3.23	0	0	0.95	0	1.16	FALSE		Ctnnb1	2262.5	2541.6	2693	1445	2115.9	2058.4	1794.7	1634.7	1778.9	2182.1	2840.1
5530400C23Rik	0	0	0.86	1.09	0	0	0	0	0	0	2.33	FALSE		Psmc3	7401.4	6144	6009.9	6557.4	6843.8	5186.1	6711	6478.4	6551.3	4955.4	6604.1
5530400K19Rik	0	0	0	0	0	2.42	0	0	0	0	0	FALSE		Ube3a	5469.5	4655.9	3951.2	4602.8	4378.9	3111.9	4164.4	4570.2	4695.7	3111.9	4929.1
5530601H04Rik	190.34	143.57	107.94	155.59	122.45	136.55	107.11	80.62	170.19	96.45	195.69	FALSE		Oxr1	4222.6	2646.3	1285.6	2430.2	2719.8	1985.8	2260.6	1957.3	3001.5	3166.8	984.2
5730403I07Rik	0	4.07	0	0	0	0	0	0	0	0	0	FALSE		Acadl	3217.1	6510.7	6276.7	3810.4	7776.9	4947.3	4455.3	3541	4729.7	4711.5	4979.1
5730405O15Rik	1.81	4.07	9.5	1.09	51.1	12.93	1.85	8.96	8.51	2.54	5.82	FALSE		U2af2	3455.3	3591.8	3478.8	4441.3	4471.1	4856.5	4734.3	4596.5	4239.3	3323	3390.2
5730409E04Rik	246.53	109.97	236.61	187.14	366.48	230.28	295.47	1109.25	244.89	444.17	284.22	FALSE		Ufl1	3542.6	4190.7	4162.8	3667.6	3746.7	3206	3732.8	3640.7	3814.3	3653.3	3741.3
5730416F02Rik	2.72	0	0.86	0	5.29	2.42	0.92	2.99	0.95	1.69	1.16	FALSE		Psme4	5605.6	2936.7	3876.6	3586.5	3058.6	3092.1	2812.7	3359.8	3216.6	3036.7	3759.1
5730419F03Rik	0	0	2.59	0	0	0.81	0	0	0	0	0	FALSE		Nr3c1	1759.6	2153	2111.5	2774.9	2482.3	2547.9	3295.8	2238.7	3471.4	2930.7	2805.4
5730420D15Rik	0	0	0.86	0	0	0	0	0	0.95	0	1.16	FALSE		Ptpn11	3763.1	6246.8	5662.6	4518.1	4304.6	4384.2	3741.8	4856	3573.2	6532.2	3683.8
5730422E09Rik	1.81	1.02	0.86	0	0	1.62	0	0	0	0.85	2.33	FALSE		Zfr	2744.8	2439.9	3075.2	3067.2	2577.4	3349.1	2673.7	3391.3	2710.9	3099.3	2633
5730455P16Rik	344.42	419.52	303.1	604.94	431.67	420.96	381.33	225.43	699.69	375.64	200.35	FALSE		Gspt1	2554.4	2897.9	2443.1	3564.1	3066.3	2861.6	3338.2	3779.6	3153	2548.1	3152.4
5730488B01Rik	0	0	0	0	0	0	0	0	0	0	0	FALSE		Wdr26	2065.1	2131.4	2541.7	2632.8	2514.2	1919.6	2126	2353.5	2401.7	2033.8	2009.8
5730507C01Rik	0	0	0	0	0	0	0	0	0.95	0.85	0	FALSE		Hmmr	4031.8	2814.8	1296.8	3402.5	3044	1997.5	2826.9	3980	2641.6	1285.2	3703
5730508B09Rik	33.54	57.02	42.31	21.76	39.64	32.32	28.62	7.46	50.11	36.38	30.29	FALSE		Nln	4255.9	3583.5	6901	5393.7	4763.1	5318.2	5100	5804.7	4582.5	5572.2	4672.9
5730559C18Rik	60.73	0	26.77	31.55	5.29	110.69	9.23	5.97	0	0	106	FALSE		Vwa5a	1975.2	5440	6821.2	4027	2970.2	5051.1	3313.8	2829	4187.6	3489.3	2254.9
5730585A16Rik	0	0	0	0	0	0	0	0	0	0	1.16	FALSE		Ylpm1	4560.2	3294.8	3501.1	3737.3	3070.6	2778.8	2909	3971.3	3790.9	2792.6	4716.9
5730596B20Rik	1.81	0	1.73	2.18	8.81	7.27	0	4.48	0	0	1.16	FALSE		Btf3	2413.7	2123.2	2226	3258.9	3266.9	2115	3324.5	4205.9	3416.4	2345.4	2905.7
5830411K02Rik	0	0	0	0	0	1.62	0	0	0	0	0	FALSE		Rrp1b	3645	1250.6	2980.6	3194.1	1348.5	2602.7	2586	4085.8	3007.4	3265	2968.7
5830415F09Rik	90.64	94.7	86.35	73.99	34.36	101	99.72	38.82	69.97	73.61	92.02	FALSE		Pa2g4	8179.6	4989.2	6107.1	10204.4	7205.5	5140	7339.3	11787.1	7592.8	4502.6	7982
5830416I19Rik	0	0	0	1.09	0	0.81	1.85	0	0	0	0	FALSE		Cttn	5493.1	7320.5	5377.2	7263	7228.1	5450.5	6522	6492.3	6319.3	6134.7	7360.5
5830417I10Rik	392.46	340.09	263.38	319.88	302.17	356.32	288.08	79.13	260.96	325.73	235.3	FALSE		Las1l	2236.2	1214.8	1579.8	1884.9	1636.5	1409.5	1817	2164.3	2017.6	1262	2311.1
5830418P13Rik	0	0	0	0	0	2.42	0	0	0	1.69	0	FALSE		Dync1li1	5176.4	5808.2	5035.2	4840.2	4231.6	4185.3	4334.3	4735.3	4605.7	3961.6	4798
5830432E09Rik	13.6	5.09	18.13	10.88	5.29	0.81	4.62	22.39	11.35	16.07	16.31	FALSE		Prmt1	5603.3	5204.7	5810.9	7875	6813.6	5401.1	7669.4	8643.4	8027.4	5226.6	6321
5830444B04Rik	0	0	0	3.26	0	0	0	0	0	0	1.16	FALSE		Ranbp9	1105.5	1524.5	1970.1	2012.1	2027.6	1526.7	1912	2071.5	1804.7	1871.4	1764.4
5830444F18Rik	0	0	0	0	1.76	3.23	0	0	0	0	0	FALSE		Arid1b	2076.2	1888.3	2883.7	1964.6	1530	2371.4	1618.2	1951.7	2065.2	2681.5	2090
5830454E08Rik	1.81	0	2.59	0	13.21	0	5.54	4.48	3.78	2.54	6.99	FALSE		Eml4	2159.3	2044.9	3738.9	2236.3	2190.5	5134.3	2138.9	2328.6	2181.1	3765.1	1560.8
5830462I19Rik	9.06	0	1.73	0	0	0	0	0	1.89	0	0	FALSE		Ifi204	460.9	1465.9	1177.2	393.8	5009.1	2077.1	3536.5	329.9	4046.1	2594.6	598
5830473C10Rik	0	0	0	0	0.88	0	0	1.49	0	0.85	0	FALSE		Asap1	1641.3	2436.5	3053.8	3243.8	1930.6	4285.1	2841.6	2870.3	3290.1	4080.2	3067.2
5830487J09Rik	8.16	4.07	1.73	2.18	0	4.04	4.62	25.38	2.84	0.85	1.16	FALSE		Psat1	5515.8	4808.1	6181.6	7033.1	5006.6	6046.7	5343.6	7647.9	4250.1	4229.2	6317.5
5930403N24Rik	2.72	3.05	2.59	2.18	0.88	7.27	4.62	4.48	0.95	5.08	15.14	FALSE		Ube2o	4790.8	3268.6	3968.1	3413.8	3430.3	3157.1	3836.2	4814.2	3521.8	3988.7	3126
5930409G06Rik	0	0	0	0	0.88	0	1.85	0	0	0	0	FALSE		Kdm1a	2336.1	1748.7	2330.5	2656.4	2110.5	1844.3	1999.3	2820.3	2772.2	1828	2695.4
5930420M18Rik	5.44	6.11	11.23	3.26	14.98	22.62	7.39	2.99	2.84	13.54	15.14	FALSE		Ubr3	1820.2	2272.4	2334.3	1957.1	2392.7	2035	2048.8	1964.5	1875.3	2685	1949.7
5930422O12Rik	1.81	2.04	0	1.09	3.52	4.04	0	0	3.78	1.69	2.33	FALSE		1	3088.1	4416.4	4762.7	3739.1	3807.5	3990.7	3949.6	3763.5	3554.1	4423.2	3615.3
5930430L01Rik	80.67	53.97	67.36	19.58	49.33	46.06	51.71	58.22	27.42	39.76	147.93	FALSE		Cog1	2390	2924.9	2798.7	2821.8	2694.5	1619.8	3005.4	2605.8	2656.2	2777.1	2278.3
6030400A10Rik	0	0	0.86	0	1.76	0	0	1.49	2.84	0	0	FALSE		Lap3	4378.2	4528.3	4152	4162.9	4467.8	6606.3	3398.7	4510.5	3415.9	6113.5	3354.8
6030407O03Rik	0	0	0	0	0	3.23	0	0	0	0	0	FALSE		Otud4	6016.5	2478.4	1889.6	3212.2	3445.6	1826	3375.9	2987.4	3243.5	1849.6	4789.1
6030408B16Rik	0	0	0.86	2.18	0	2.42	0.92	2.99	0	0.85	5.82	FALSE		Ddx3y	5281	4629.7	4817.1	4671.9	5500.9	4495.4	4839.7	5371.4	5083.4	4521.4	4745.5
6030419C18Rik	295.48	86.55	84.63	219.78	102.19	908.99	199.44	71.66	112.52	206.43	11.65	FALSE		Rad21	3919	2514.9	3038.8	3046	2675.6	3346.2	2294.1	3018.5	2924.4	2335.2	2240.6
6030442K20Rik	6.34	9.16	12.95	2.18	0	3.23	8.31	5.97	4.73	2.54	11.65	FALSE		Aldh4a1	1258.2	2947.6	2498.6	2024	2512	2691.5	2574	2033	2590.2	2984.4	2003.6
6030443J06Rik	2.72	3.05	7.77	6.53	3.52	5.66	9.23	17.92	14.18	5.08	9.32	FALSE		Akr1b1	7360	4416.3	4975.4	2679.1	3154.8	3883.4	2981.8	4213.1	3003.7	6162.6	3516.6
6030445D17Rik	4.53	2.04	0.86	0	0	1.62	0.92	2.99	0	12.69	6.99	FALSE		Prpf6	6178.2	3378.4	4389.2	4072.7	3895.7	4083.2	3466.3	4199.1	4198.7	3767.3	4942.3
6030458C11Rik	174.02	161.9	240.06	345.99	236.1	254.52	274.23	295.6	440.61	357.03	306.35	FALSE		Setd3	2783.2	3958.8	2433.5	4239.2	3288.7	2158.7	3608.7	4620.7	4099.3	2891.8	3353.6
6030460B20Rik	3.63	7.13	5.18	2.18	4.4	3.23	8.31	35.83	0	4.23	1.16	FALSE		Ifih1	1432.4	2400	1172.4	1895.2	13831.1	1011.9	6732.5	698.1	4825.4	1135.6	460.4
6230400D17Rik	17.22	18.33	18.13	33.73	14.98	23.43	15.7	59.72	27.42	12.69	17.47	FALSE		Ahsa1	2838.9	2474.1	2279.2	3427.1	2767.5	2458.2	3500.8	3653.4	3474.2	2301.9	3169.1
6330403A02Rik	0	0	0	0	0	0	0.92	0	0	0	0	FALSE		Tbc1d15	5597.9	5362.2	4600	6258.4	4888.7	4538.1	4925.8	6347.1	4182.1	3331.5	4264.3
6330403L08Rik	131.42	112.01	240.93	50.05	130.38	43.63	111.72	29.86	52	97.29	106	FALSE		Arhgef17	476.3	3384.9	2430.5	2410.7	1504.9	2393.8	2570.9	2154.8	1397	2904.6	3440.7
6330403N20Rik	0	1.02	0	5.44	0	4.04	0.92	0	3.78	0	0	FALSE		Dhx30	4682.7	2528.2	2600.6	2816.4	2838.4	2911.6	2849.6	2777.2	3213.7	1977.3	3458.2
6330408A02Rik	114.2	109.97	177.02	186.05	98.67	290.07	185.59	216.48	181.54	98.14	132.79	FALSE		Sel1l	2041.8	3090.9	3659.6	2563.7	3119.1	2719.6	2603.7	2364.7	2772.2	2368.1	2645.9
6330416G13Rik	166.77	175.14	174.43	337.29	99.55	698.91	228.99	158.25	245.84	148.06	196.86	FALSE		Ppp1cb	956.6	1553.3	1150	1298.2	1018.5	1323.1	1005	1116.5	1101.8	1286.3	1431.9
6330418K02Rik	9.97	14.26	12.95	7.62	7.93	12.93	18.47	20.9	10.4	18.61	55.91	FALSE		Gnl3	6045.1	3085.3	4322.8	4924	4374	4031.2	5110.4	6142	5128.5	3337.1	5392.7
6330549D23Rik	9.97	13.24	19.86	6.53	0	19.39	15.7	8.96	4.73	9.31	8.15	FALSE		Plcb3	4740.6	3641.9	2870.5	2695.1	2904	2393.5	2759.1	1992.8	2292.7	2502.4	2014.5
6330562C20Rik	17.22	38.69	24.18	6.53	3.52	18.58	23.08	65.69	9.46	28.77	31.45	FALSE		Ltn1	2621.8	3986.2	2659.9	3776	4805.9	3652.2	4213.1	4098.7	3801.3	3025.8	3687
6430503K07Rik	0	0	0	0	0	2.42	0	0	0	5.92	0	FALSE		Fxr2	2337.4	1986.5	1551.2	1852.7	1766.2	1392.2	1818.8	1732.9	1659.5	1453.9	1661.5
6430511E19Rik	1.81	1.02	0.86	1.09	0	3.23	1.85	0	4.73	7.61	0	FALSE		Ehd4	6749.8	4739	1718.1	1489.1	6763	1213.3	3971.6	1233.1	4028.5	1485.7	4317.2
6430531B16Rik	0.91	1.02	2.59	4.35	2.64	1.62	0.92	26.87	1.89	13.54	0	FALSE		Mapk1	1686.5	2994.9	1764.6	2299.8	2777.1	2172.6	2511	2292.8	2353.6	2146.4	2180.5
6430548M08Rik	250.16	67.2	186.52	107.71	111.88	2166.21	36.93	252.31	300.68	209.82	471.76	FALSE		Dock9	5402.9	3820.4	1788.7	2892.1	4988.5	1311.6	3360.5	2099.1	12336.2	1796.9	5210.8
6430550D23Rik	10.88	5.09	16.41	1.09	8.81	9.7	5.54	8.96	1.89	15.23	24.46	FALSE		P3h1	1849.6	4107.5	4098	2040.7	2167.7	4280.4	1953.1	1762.7	1797.5	2632.3	980.3
6430562O15Rik	3.63	0	16.41	8.7	11.45	0	4.62	26.87	4.73	3.38	13.98	FALSE		Ppp1r9b	1914.6	2947.3	3347.6	2410	2377.1	2636.2	1604.9	2430	2434.5	2894.9	2304.6
6430571L13Rik	0	1.02	4.32	1.09	0.88	8.08	2.77	0	0.95	7.61	0	FALSE		Erp44	3658.9	4295.2	3569.1	3100.7	3854.9	4086.9	3468.9	3012.8	3786.1	5279.1	2894.7
6430573F11Rik	0	0	0	0	0	0	0	0	0	0	0	FALSE		Ppp1r21	2811.5	3209	3845.8	3413.6	3159.1	4210.9	3167	3356.2	3263	4240	3224.2
6430573P05Rik	1.81	7.13	0	0	0	1.62	2.77	2.99	1.89	4.23	2.33	FALSE		Clasp2	3568.2	2463.9	2082.9	2545.6	2293.1	1894.6	1732.8	2534.6	2202.3	1613.3	2251.3
6430590A07Rik	2.72	3.05	8.64	4.35	2.64	4.04	14.77	55.24	4.73	9.31	0	FALSE		Rae1	2414.3	2011.3	2193.6	2272.5	2007	2115.5	2173.7	2415.4	2285.9	2141.2	2211.7
6530401F13Rik	1.81	0	1.73	0	0	0	0	1.49	0	0	0	FALSE		Nhlrc2	1571.9	2102	1743.9	1485.1	1447.6	2179.1	1528.7	1625.5	1362.9	1831.4	1459.7
6530402F18Rik	77.95	1.02	18.13	23.94	27.31	22.62	15.7	19.41	0	166.67	3.49	FALSE		Sun1	1546.9	1671.5	1739.1	1745.1	1596.4	1936.7	1430.5	1604.8	1411.9	1512.5	2508.5
6530409C15Rik	0	0	0	0	0	0	0.92	0	0	0	0	FALSE		Sun2	1839.1	3291.9	2975	3217.6	2275	3635.9	2758.4	2792.1	1995.8	2865.9	4219.6
6720427I07Rik	48.04	70.26	53.54	59.84	96.91	50.1	57.25	32.84	52	67.68	53.58	FALSE		Ywhae	13518.7	10771.9	11065.7	11179.8	12358.4	8016.1	10037.3	11172.9	10937.4	7802.3	10884.8
6720464F23Rik	0	1.02	0.86	2.18	0	2.42	2.77	31.35	1.89	0	2.33	FALSE		Vps11	3254.7	4069.5	4201.9	3556.8	3965.8	4080.1	3385.9	3365.3	3185	4318	3286.9
6720475M21Rik	0	1.02	0.86	0	0	1.62	0.92	13.44	0.95	1.69	0	FALSE		Cog7	3713.7	4230.7	3960.7	3603.4	3437.8	2381.2	3494.2	3547.7	3906.2	3388.1	4125.7
6720482G16Rik	0.91	0	0	0	0	0	0	0	0.95	0	0	FALSE		Adnp	3799.7	2905.7	3655.4	3862.5	3092	3971.5	3050.3	3842.6	4102.6	3385	3637.9
6720483E21Rik	0.91	1.02	2.59	1.09	0	7.27	0	0	0.95	2.54	2.33	FALSE		Cd109	916.7	4560.9	1758.7	3880	4662.5	1479.9	3356.8	1853.9	5963	786.5	6617.8
6720489N17Rik	64.35	63.13	74.26	9.79	8.81	9.7	40.63	37.32	13.24	18.61	26.79	FALSE		Nvl	4389	2727.7	3077	3770.8	3191	2493.4	2458.9	4512.1	3061.3	2317.5	3689.1
6820402A03Rik	0	0	0	0	0	1.62	0.92	0	7.56	0	0	FALSE		Pdgfrb	238.7	3566.6	7165.7	3823.5	1038.7	6562.2	1558	2754.6	891	6516.8	1419.1
6820408C15Rik	0	0	0.86	0	4.4	0	0	0	1.89	0	0	FALSE		Opa1	4674	3804.3	3218.2	3918	3552.9	4226.4	3782.3	3802.7	3788.7	4720.3	4571.9
6820431F20Rik	90.64	57.02	25.91	102.27	86.33	38.78	48.01	7.46	54.84	43.15	32.62	FALSE		Rictor	2360.2	2097.4	2724.6	2411.7	1573.1	2006.8	1955	2190.7	2043.2	2420.8	2088.5
7330423F06Rik	1.81	2.04	6.04	4.35	3.52	3.23	5.54	55.24	0	0	4.66	FALSE		Ankrd52	973.9	1539.7	998.2	2007.3	1989.4	837	1436.1	2542.6	1382.2	985.4	1379.9
8030423F21Rik	0	0	0	0	3.52	0	0	0	0	0	0	FALSE		Pepd	3129.5	3890.5	3505.4	1927.5	2265.1	2313.8	2071.5	1766	2276.8	2126.8	2340.8
8030442B05Rik	0	0	0	0	0	0	0	0	0	0	0	FALSE		Smarcc2	2996.4	3846.9	4422.1	4816.1	3629.2	3634.2	2855.3	4396.3	3470.9	3412.5	4077.7
8030451A03Rik	9.97	0	0.86	4.35	4.4	29.9	2.77	1.49	15.13	30.46	0	FALSE		Adssl1	7367.9	1517.9	3575.6	1105.6	3082.3	247.2	2298.1	860.5	2812.9	436.1	6934.6
8030453O22Rik	1.81	0	64.77	52.22	13.21	8.08	15.7	61.21	85.1	0	0	FALSE		Cul1	4559.8	4415.1	5226.8	4166.9	4559.3	4979.6	5185.4	4446	4577.6	6319.6	2936.5
8030462N17Rik	290.95	145.61	100.17	374.28	157.69	151.09	112.65	85.1	640.12	200.51	58.24	FALSE		Nup188	2627.2	2332.6	2211.7	2308.6	2385.7	2281	2288.4	2539.6	2437.7	2125.7	2524.9
8430408G22Rik	5.44	0	0	0	53.74	5.66	0	0	5.67	0	0	FALSE		Fh	4178.4	3124.3	3635.7	2581.6	2552.4	2963.3	2324.6	2745.6	2833.7	2494.1	2895.9
8430419K02Rik	0	1.02	0	1.09	0	0.81	0	1.49	0	0	0	FALSE		Twf1	2204.1	2537.2	3334.9	2436.1	2285.1	3458.1	2910.2	2980.4	2654.5	4767.7	1941
8430422M14Rik	6.34	6.11	12.09	10.88	45.81	30.7	7.39	44.79	17.02	1.69	18.64	FALSE		Sec63	2138.2	3104.2	2847.8	2180	3124.6	2191.3	2659.9	2336	3014.5	2675.9	2187.9
8430423G03Rik	10.88	2.04	25.91	4.35	29.95	4.85	17.54	14.93	0.95	16.07	16.31	FALSE		Wdr6	3180.7	2544.6	2082.1	2160.1	2292.5	3365.4	2163.7	2368.1	2364.8	2360.2	2125.8
8430429K09Rik	49.85	51.93	44.04	33.73	48.45	71.91	43.4	67.18	22.69	62.61	85.03	FALSE		Trip4	2756.5	2694.6	2539.2	2061.2	3309	2482.9	2447.2	2014.5	2135.9	2226.9	2018.1
8430432A02Rik	4.53	7.13	0	3.26	2.64	0.81	0	0	1.89	1.69	0	FALSE		Acad9	4117.8	3540.3	4646.4	4338.4	3236.6	4906.7	4098.7	4328.7	4273.5	5271.2	4129
8430436N08Rik	1.81	0	0	0	0	2.42	1.85	1.49	0	1.69	8.15	FALSE		Pbxip1	586.1	5743.4	2783.8	743.4	1200	2860	683.6	767.5	545	4330.1	250.3
9030407P20Rik	26.28	42.77	33.68	9.79	5.29	30.7	32.32	23.89	9.46	43.99	37.27	FALSE		Ppp2cb	433.8	485	364	373.6	446.7	733.2	627.9	381.2	401.3	418.2	263
9030612E09Rik	0.91	0	0	0	0	0.81	0	0	0	0	0	FALSE		Rab14	2401.7	2760.5	2654.3	2691.7	3094.1	2742.9	2843.6	2693.6	2565.8	2875	2539.8
9030617O03Rik	773.14	882.82	417.09	360.13	832.5	144.63	601.09	206.03	329.99	557.54	78.04	FALSE		Eef1a2	20.6	22.6	22.2	19.6	21.8	23.9	24.3	34.7	19.8	19.7	20.4
9030622O22Rik	0	0	0	0	0	0	0	1.49	0	0	2.33	FALSE		Utp18	3495.7	1526.4	2367.6	2364.3	1987.2	2333.4	2446.4	3057.6	2484.8	2018.5	2195.6
9030624G23Rik	0	0	0	0	0	0	0	0	0	0	1.16	FALSE		Iars2	3831.1	3520.3	5214	3969.8	3042	3078.2	3542.8	3629.5	3672.1	4311.2	4505.3
9030624J02Rik	1162.88	1498.86	1277.17	987.92	766.43	1245.11	1321.28	1327.22	1005.09	1485.65	1740.26	FALSE		Ipo9	2677.9	3076.7	3395.4	2875.3	3310.8	2691.5	2402.8	2804.9	2755.1	2484.5	2122.3
9130008F23Rik	57.1	66.19	59.58	80.51	148	51.71	45.24	59.72	77.53	49.07	157.25	FALSE		Rps6ka3	3245.5	3298.4	4133.1	3835.9	3175.7	4747.9	2914.4	3466	3912.1	4119.5	2909.6
9130011E15Rik	245.63	248.45	263.38	517.9	171.79	303	392.41	155.27	551.24	290.19	357.6	FALSE		Atp2c1	2036	3475.7	1597.3	1951.9	2071.8	1603.5	2492.3	2277.6	2243.7	1839.6	2281.9
9130017K11Rik	0	0	0	3.26	0	0	0	5.97	0	7.61	0	FALSE		Arhgef1	1358.7	2619.9	2388.8	2461.7	2456.8	1488.6	2404	2554	2880.3	2049.2	3081.4
9130019O22Rik	28.1	5.09	5.18	47.87	34.36	54.14	0.92	40.31	27.42	27.92	65.23	FALSE		Acaa2	1912.1	2196.3	3391.2	1922.3	1648.8	2153.2	1997.7	1724.7	2746.7	3388.8	2989.4
9130023H24Rik	98.79	87.57	114.85	44.61	14.98	50.9	106.18	86.59	42.55	137.9	66.4	FALSE		Chordc1	4149.9	3429	3493.3	3736	4188.4	2679	3808.1	4480.3	4025.6	2331.6	3757.7
9130024F11Rik	17.22	30.55	19.86	15.23	5.29	5.66	29.55	8.96	17.02	4.23	9.32	FALSE		Abcd3	2691.8	3234.2	4573.8	2491.3	2336.3	3656.8	1910.8	2438.4	1910	5513.7	2468
9130204K15Rik	0.91	0	0.86	0	0	0	0	2.99	0	5.08	0	FALSE		Lima1	1462.3	4944.1	4532.8	1951.9	2007.3	3306.3	2269.1	1578.9	2645.1	5539.6	1783.7
9130208D14Rik	0.91	0	0	6.53	2.64	2.42	0	0	8.51	2.54	0	FALSE		Ap3b1	2872.8	3923.3	4518.9	4352.9	4036.7	2788.9	3834.5	4457.3	3700	4149.7	4038.9
9130213A22Rik	1.81	2.04	9.5	3.26	8.81	8.08	6.46	5.97	1.89	8.46	10.48	FALSE		Ehmt2	983.5	958	1106.6	1250.3	1180.4	1546.4	1229.2	1392.5	1225.8	1266	1285.1
9130221H12Rik	108.76	157.83	225.38	107.71	203.5	185.84	123.73	141.83	77.53	175.13	107.16	FALSE		Ctr9	4516.9	2930	2841.6	3309.2	3328.4	3140.5	3225.4	3750.4	3409	2539.9	3628.9
9130227L01Rik	0	0	0.86	0	0	0	0	0	0.95	0	0	FALSE		Capg	3143.1	4975.3	4398	5407.3	5757.2	3251.7	8165.8	4006.4	5611.5	4345.3	6599.6
9130230L23Rik	1.81	0	0.86	0	2.64	0	2.77	14.93	1.89	0	2.33	FALSE		Hells	7299.5	3216.6	1567.7	3682.5	3300.2	2010.1	2519.9	4689.5	3248	1558.8	4499.1
9130230N09Rik	4.53	12.22	6.91	8.7	5.29	2.42	9.23	4.48	5.67	9.31	4.66	FALSE		Pak1	4119.7	1797.1	1768.1	1492.6	2088.1	1201.9	1962.8	1551.3	2102.1	1327.9	911.4
9130401M01Rik	222.97	134.41	386	281.8	230.81	269.06	350.86	1059.99	175.87	203.05	479.91	FALSE		Fkbp9	3737.8	5510.3	7751.5	2702.8	2588.5	8811.7	2863.2	3092.1	2690.2	7495.4	1732.2
9130409I23Rik	0	0	1.73	0	0.88	0	0	0	0	0	1.16	FALSE		Irf2bp2	3805.5	1594.2	2940.4	3621.4	1893.4	4018.2	3101.7	3329.6	3804	3207.3	3084.3
9130604C24Rik	3.63	10.18	12.95	1.09	5.29	0.81	9.23	1.49	0.95	7.61	12.81	FALSE		Msh2	6268.9	2819.3	3335.8	3129.3	2417	4060.6	2096.7	3390.7	2905.7	3482.9	4082.4
9230102O04Rik	0	0	0	0	0	0	0	0	0	5.08	0	FALSE		Arf4	1182.1	2677.9	1903.3	1994.3	2067.1	1969.1	2050.6	2073.1	1591.8	2105	1435.8
9230104L09Rik	0	1.02	0	0	0	0	0	0	0	0	0	FALSE		Cdk5rap2	2260.7	2221.2	1545.4	2955.2	2938.5	1444.3	2346.4	3007.5	2361.2	1491.6	2658.9
9230104M06Rik	0	0	0.86	0	0	0	0	0	0	0	0	FALSE		Mcam	1824	19766.1	3589.1	1580.2	5067.3	1126.9	748.7	573.6	1802.1	855.4	506
9230109A22Rik	0	0	0	0	0	0	0	0	0	0	2.33	FALSE		Ptpn14	905.9	1375.4	1298.2	1899.1	1591.9	1357.9	1917.8	1631	2024.2	1178.3	1711.3
9230110C19Rik	23.57	74.33	37.13	29.38	55.5	61.41	25.85	22.39	85.1	29.61	52.42	FALSE		Agrn	925.9	2049.8	2686	1582.7	4654.4	1018.4	1937	927.3	1522.7	1182.6	724.3
9230111E07Rik	9.97	5.09	6.04	5.44	7.93	21.82	8.31	10.45	2.84	2.54	27.96	FALSE		Nop2	6458.1	2333.5	3086	4159.1	2920.9	3852.1	4635	5496.6	4189.9	4167.6	3519.6
9230112D13Rik	0	0	0	0	0	0	0	0	0	0	0	FALSE		Pdia5	1314.5	5084.6	2790	2614.3	1571.5	5634.8	3143.1	2361.1	2220.8	3883	778.5
9230112E08Rik	36.25	64.15	63.04	207.81	207.91	121.2	74.79	47.77	189.1	99.83	112.99	FALSE		Jmjd1c	3708.8	1941.6	1870.7	2557.5	2706.2	1853.5	2360.6	2536	2438.8	1858	2491.4
9230113P08Rik	0	0	0	0	0	0	0	1.49	0	0	0	FALSE		Zyx	1778.5	3514.5	3141.7	2096.7	2511.8	3091.3	3855.3	2482.6	2691.7	3743.5	1676.6
9230114K14Rik	21.75	17.31	19	6.53	33.48	10.5	12.93	126.9	18.91	22	36.11	FALSE		Rpsa	4002.1	3287.9	3655.5	4283	4452.2	4080.7	4883.3	4998.9	4590.9	3427.4	4220.1
9230116N13Rik	7.25	16.29	24.18	2.18	0.88	5.66	5.54	1.49	1.89	9.31	5.82	FALSE		Mfge8	2095.8	4692.1	2260	3466.9	3187.7	3346.5	2766.2	3247.3	2811.7	2821.7	3444.1
9230117E06Rik	0	0	0	0	0	0	0	0	0	0	0	FALSE		Rps3a	8258	6780.6	7162.8	8422.5	8100.3	7213	8594.5	9583.4	8358.7	6768.6	8391.1
9330020H09Rik	31.72	39.71	38	14.14	26.43	32.32	45.24	62.7	23.64	58.38	81.54	FALSE		Mical2	2865.1	2525.9	3686.4	2490.7	2170.7	2397.9	2932.5	3170	2402.3	4461.8	2089.1
9330104G04Rik	12.69	16.29	19	3.26	51.1	33.94	33.24	7.46	5.67	29.61	31.45	FALSE		Sucla2	3456.1	2122.1	3156.1	2302	2400.1	1486.6	2330.2	2218.5	2374.4	3416.3	2669.2
9330111N05Rik	0.91	4.07	0.86	0	0	0	0	0	0	0	1.16	FALSE		Itga7	11933.3	6141.5	3588.6	739.2	1942.3	525.3	619.8	433.6	1952	774.9	5553.4
9330132A10Rik	4.53	3.05	5.18	1.09	0.88	19.39	4.62	7.46	19.86	0	9.32	FALSE		Pgm2	2919.2	3232.9	4107.3	3429.5	4243.8	3627.5	3116.5	2686.6	3695.2	4426.2	4879.3
9330133O14Rik	57.1	26.47	45.77	22.85	37	27.47	24.01	65.69	33.09	34.69	175.89	FALSE		Mut	4751.7	3340.9	4579.4	2502.6	2986.4	4106.5	2408.3	2316.3	2768.8	3876.2	3528.7
9330136K24Rik	1.81	5.09	2.59	3.26	0	4.04	0	1.49	3.78	8.46	9.32	FALSE		Prpf40a	3925.2	2695.4	2983.8	3314	2964.7	2754	2665.1	3533.8	3178	2483	3208.6
9330151L19Rik	35.35	53.97	51.81	25.02	125.98	55.75	45.24	35.83	33.09	72.76	69.89	FALSE		Stag2	3962.4	2660.5	3013.3	2835.5	2796.3	3394.1	2226	2783.2	3078.9	2484.4	2507.1
9330154J02Rik	37.16	23.42	12.95	45.7	23.79	9.7	24.93	35.83	44.44	7.61	13.98	FALSE		Glod4	4576.9	2845.2	4681.1	3305.5	2785.4	2148.1	3588.2	2970.5	3766.3	2441.4	3090.9
9330159F19Rik	0	17.31	5.18	0	0	23.43	1.85	0	1.89	0	0	FALSE		Clic1	3769.1	2338.4	2773.7	3703.3	3510.6	2802.5	4649.8	3734.3	4311.4	2945.5	3709.2
9330159M07Rik	39.88	39.71	49.22	17.41	16.74	67.87	23.08	28.37	14.18	33.84	22.13	FALSE		Sh3pxd2a	2359.5	1253	2620.2	1514.4	2122.6	2014.2	1754.3	1386.2	1559.4	1832.6	2485.6
9330160F10Rik	1.81	4.07	12.95	1.09	4.4	12.12	9.23	16.42	1.89	8.46	6.99	FALSE		Acin1	3611.6	2685.5	3944.7	4705.2	3331.7	3028.8	3763.7	4638.6	4445.9	2921.3	4274.2
9330161L09Rik	0	4.07	6.91	6.53	1.76	1.62	0.92	1.49	3.78	7.61	3.49	FALSE		Ddx58	1583.1	3715.9	3048.2	3364.1	19409.7	2086.1	8474.1	1351.7	7876.5	3253.6	916.9
9330162012Rik	0	0	1.73	2.18	3.52	0	0.92	0	0	5.08	1.16	FALSE		Cdc16	3391.3	1877.1	2495.8	2375.7	2130.4	2504.3	1903.9	2395.2	2182.5	2186.7	1935.5
9330175E14Rik	0.91	0	8.64	31.55	103.07	9.7	0	16.42	99.28	68.53	0	FALSE		Lrrc8c	972.2	2007.4	1848.7	2399.3	2263.6	1973.4	1687.8	3293.3	2584.5	2050.3	2362.6
9330175M20Rik	0	0	0.86	0	0.88	0	1.85	0	3.78	0	0	FALSE		Asph	2438.9	3058.2	3712.7	4837.6	2175.1	4618.8	3684.5	5392.1	3839.9	6150.9	3685
9330179D12Rik	0	4.07	0	9.79	2.64	1.62	5.54	4.48	15.13	0.85	6.99	FALSE		Exoc2	2666.8	3477.2	3642.4	3181.5	3778.9	2940.7	3695.1	3138.8	3206	4115.3	3038.8
9330182L06Rik	25.38	72.3	69.08	131.65	253.72	77.57	28.62	50.76	127.65	49.92	2.33	FALSE		Ilf2	2697.9	1914.6	3030.6	2575.2	2257.8	2969.9	2225.8	2851.6	2566.3	2362.7	2405.1
9330198N18Rik	0.91	1.02	0	0	0	0	0	0	0	0	1.16	FALSE		Cul4b	3825	2707	2172.6	2249.9	2411.6	3141.6	1995.5	2517.4	2216.3	2876	1886.5
9430002A10Rik	6.34	2.04	14.68	2.18	0.88	5.66	13.85	55.24	5.67	4.23	6.99	FALSE		Micall2	1231.1	1849.4	1915.8	1355	2986.9	2044.6	2360.2	1266.1	1883.3	1942	1828.6
9430015G10Rik	353.49	403.23	429.18	257.86	284.55	244.82	473.67	250.81	221.25	148.9	331.98	FALSE		Epb41l1	1901.2	2239.5	2909.7	4728	2782.6	3157.3	4079.1	3606.3	1744.6	3985.5	3675
9430016H08Rik	318.14	274.93	303.96	257.86	229.93	336.93	297.31	108.98	233.54	373.1	215.49	FALSE		Gfm1	7562.3	3813.3	3499.4	3622.7	4209.3	5736.2	3800.7	4168.7	3834.6	7900.9	3586.2
9430020K01Rik	1417.57	821.73	576.84	882.38	1109.12	580.94	557.69	423.99	2142.55	1010.17	329.65	FALSE		Eif2s2	5090.6	3859.6	3985.1	3639.5	3905.8	3331.6	4005.4	3772	4264.8	3195.6	3163.2
9430024E24Rik	0	0	0	0	0	0	0	4.48	2.84	0	0	FALSE		Rnf20	3634.4	2466.3	2412.2	2931.5	3169.9	2492.6	2611.6	3223.8	2936.8	2489.5	3219.6
9430025C20Rik	3.63	0	0	2.18	0	1.62	0	4.48	1.89	0.85	0	FALSE		Aco1	4728.4	2771.3	3724.4	3959	3810.7	2576	3412.3	3291.2	5066.6	3983.1	4101.4
9430034N14Rik	2.72	8.15	4.32	8.7	0.88	3.23	8.31	8.96	17.96	11	1.16	FALSE		Filip1l	2676.5	4561	1832.8	3019.4	3631.3	3504.4	3071.3	3386.1	4513	2147.1	2443
9430037G07Rik	5.44	13.24	0	0	0	1.62	8.31	1.49	1.89	6.77	24.46	FALSE		Rps4x	8821.4	8278.3	8347.5	10448.8	9014	7442.1	9547.4	10682	9776.3	7690.1	8873.9
9430037O13Rik	8.16	8.15	8.64	1.09	0.88	9.7	10.16	19.41	0.95	0	3.49	FALSE		Kpna2	4719.4	3121.4	1305.1	3532.1	2819.1	1629.3	3132.9	3817.5	2604.9	1600	3489.7
9430038I01Rik	132.33	68.22	129.53	43.52	66.95	96.96	93.26	126.9	30.26	103.22	96.68	FALSE		Spata5	3335.3	2718.9	2399.9	3273.4	3037.3	3032.9	3268.3	3379.4	3215	3574.9	3313.5
9430041J12Rik	0	0	0	2.18	0.88	0	0	0	0	0	0	FALSE		Sgpl1	4567.6	5391.5	5822.4	4881.5	7303.8	3964.6	6398.9	4473.2	6826.4	5268.3	6169.7
9430060I03Rik	0.91	6.11	1.73	3.26	0.88	6.46	5.54	2.99	0	6.77	8.15	FALSE		Dars	8100.5	5012.2	5870.7	4709.4	4328.4	4784.7	4734.7	4788	5224.4	4336.4	6184.1
9430062P05Rik	21.75	9.16	4.32	2.18	7.93	47.67	0.92	1.49	2.84	49.07	5.82	FALSE		Pafah1b1	3976.5	4556.3	3751.5	4213.9	4435.7	2987.7	3946.7	3926.4	3895.2	2659.7	4163.9
9430065F17Rik	1.81	1.02	1.73	0	0	3.23	3.69	4.48	0.95	3.38	3.49	FALSE		Sik3	3137.8	2599.7	1524.9	3590.3	3872.2	2315	4487.3	3519.9	3990.7	1766.6	3120.1
9430069I07Rik	0	1.02	0.86	0	0	0	0	0	0	0	0	FALSE		Hnrnpa3	6275.1	4905.6	5915.8	6519	6327.1	8441.1	7282.6	6173.1	6833.7	4491.8	6099.4
9430073C21Rik	0	0	0	0	0	1.62	0	0	0	0	0	FALSE		Soga1	1928.1	2924.6	2413.8	2992.5	5073.7	1742.9	3135.4	2454.7	3816.1	2181	2613.5
9430087J23Rik	0	0	0	0	0	1.62	0	0	0	1.69	0	FALSE		Xrcc5	5308.9	2055.1	3085	2820.1	2241.4	2198.3	1905.8	2450.7	2472.4	1866.8	3448.4
9430091E24Rik	6.34	7.13	1.73	5.44	10.57	21.01	5.54	2.99	8.51	11	12.81	FALSE		Dnajc3	2801.3	4742.6	4021.1	3382.1	3784.1	1904.7	3587	3384.7	3888.5	4195.8	3920
9430097D07Rik	0	0	0	0	0	1.62	0	0	0	0	0	FALSE		Tbc1d8b	5186.2	4240.8	2865.3	2560.8	2937	4238.8	2786.3	2663.7	2632.9	3647.1	2173.5
9430098F02Rik	3.63	1.02	1.73	0	0	1.62	0	1.49	0	0	0	FALSE		Exoc4	2146.7	2604.1	2667.5	2310	2896.5	2609.5	3044.1	2226.7	2242.8	2961.9	2466.7
9530003O04Rik	0	2.04	0	0	0	0	0	0	0	0	0	FALSE		Gnai2	1631	2771.6	2456.9	2194.1	2806.6	2220.6	2479.9	1839.6	2206.7	2019.6	1818.5
9530018H14Rik	0	0	1.73	0	0	0	0	0	0	0	0	FALSE		Arcn1	5806.2	6388.1	6853.4	6555.2	5968.3	5984.5	5540.4	6391.8	5814	6559.4	5101.5
9530026P05Rik	37.16	16.29	8.64	9.79	30.83	27.47	37.86	11.94	3.78	3.38	17.47	FALSE		Fabp5	1032.9	4536.2	6749.6	2293.2	5251.4	6252.2	1010.3	2743.9	987.6	2997.5	1190.6
9530027J09Rik	2.72	3.05	2.59	3.26	1.76	2.42	7.39	0	1.89	0.85	1.16	FALSE		Akap2	2825	5156.6	3517	4175.1	4170.6	4860.9	4249.9	4433.4	3493.9	5047.7	7080.1
9530034A14Rik	0	0	0	0	0	0	0	0	0	0	1.16	FALSE		Ndufs2	3231.1	3389.5	3763.4	3092.7	3178.2	2690.8	3262.9	2817.7	3294.2	4127.1	3173.2
9530034E10Rik	0	0	0.86	0	0	0	2.77	0	0	7.61	3.49	FALSE		Rab7a	4619.8	5214.2	5550.6	4686.9	5816.2	5393.5	5814.8	4268	4512.8	7460.4	5367.7
9530046B11Rik	0	2.04	0	0	0	0	0	0	0	0	0	FALSE		Morc3	1647.3	1758.2	1316.5	3050.4	2495.1	1413.9	2767.6	3220.1	3041.6	1606.2	2490.1
9530051G07Rik	1.81	0	0	0	0	0	0	2.99	0	0	0	FALSE		Rpl4	6369.1	5183.6	5736.4	7056.8	6156.8	5287.3	6600.3	7650.3	6833.4	5170.7	6590.4
9530052C20Rik	9.06	9.16	2.59	4.35	0	4.04	0	0	0.95	2.54	2.33	FALSE		Prkdc	2503.9	2487.1	2689.3	2658.8	2216.7	2555.4	2584.1	2773.6	3073.1	2402.1	3623.6
9530052E02Rik	3.63	1.02	0.86	0	0	0	1.85	0	0	0	1.16	FALSE		Parp9	547.3	1317.9	959	1407.1	6143.6	733.9	4232.1	440.9	3972.5	718.3	563.5
9530053A07Rik	11.78	29.53	68.22	10.88	25.55	0	22.16	10.45	5.67	25.38	15.14	FALSE		Pdzd8	4247.2	4454.6	4146.1	2683.4	3300.9	3018.4	2612.7	2505.8	2947.8	3232.6	3208.7
9530056K15Rik	2.72	5.09	0	3.26	8.81	6.46	5.54	1.49	1.89	9.31	12.81	FALSE		Mta2	2516.1	1723.6	2138.1	2426.9	2320.8	2038.1	2180.1	2422.5	2140.9	1755.8	2311.9
9530059O14Rik	0.91	0	0	8.7	7.93	0	0	1.49	0.95	4.23	0	FALSE		Ppp6r3	2697.7	3484.2	3297.4	3527.5	4212.4	2312.2	3135.1	3583.7	3293.2	2461.2	2932
9530068E07Rik	2970.18	2768.61	3178.67	2464.36	3624.25	3451.72	2770.91	1794.51	2180.37	3540.68	2561.46	FALSE		Me1	4193.4	6215.1	2145.8	2320.1	3154.1	4758.9	2946.2	2599.2	2693.2	4205.7	1788.4
9530077C05Rik	50.76	48.88	35.4	16.32	19.38	68.68	56.32	22.39	12.29	15.23	47.76	FALSE		Pon3	1757.6	1888.8	2967.2	1095.9	2405.5	2406.2	2527.5	1522.5	1817.9	4313.2	358.1
9530082P21Rik	40.79	5.09	36.27	8.7	16.74	13.74	28.62	76.14	11.35	76.14	51.25	FALSE		Tufm	7502.7	3843.2	5134	4625.2	3922.8	3804.3	4245.5	4655	4895.2	4058.5	4814.6
9530085P06Rik	0	0	0	0	0	0	0	0	0	0	0	FALSE		Atp7a	3621.5	2604.5	2399.5	2510.3	3244.2	3315.5	2371.7	2519.8	2398.9	2543.3	1740.8
9530097N15Rik	0	0	0	0	0.88	0	0	0	0.95	1.69	0	FALSE		Rpl7a	4738	3356.3	4057.4	4701.6	3963	3277.2	4077	5490.3	4758	3892.6	4616.4
9630010A21Rik	2.72	2.04	8.64	2.18	6.17	6.46	2.77	64.2	0.95	5.92	5.82	FALSE		Golga1	1451.7	1859.5	2464.8	1910.5	2106.6	2800	2696.7	2074.7	1360.3	2809.6	1808.1
9630013D21Rik	68.88	32.58	13.82	17.41	4.4	16.16	12.93	41.8	2.84	56.68	8.15	FALSE		Tubg1	1890.3	1872.7	1433.3	1704.1	1517.7	1271.8	1453.8	1651.8	1676.9	1281.8	1527.6
9630013K17Rik	0.91	0	0	0	0	1.62	0	0	0	0	0	FALSE		Acap2	1326.9	2476.2	2330.6	3278.4	4155.7	2334.7	2915.5	3049.5	3249.3	2166.6	4621.9
9630028H03Rik	0	0	0	0	0	0	0	0	3.78	0	0	FALSE		Slmap	1772.3	7914.2	2084.8	2675.2	2473.1	1932	2296.8	2066.2	2735.4	2306.6	2408.8
9830144P21Rik	20.85	2.04	4.32	0	6.17	0	0.92	0	2.84	2.54	1.16	FALSE		Vat1	3375.5	5143.2	6177.7	4317.6	7056.3	4359.3	5150.6	3624.8	3531.7	3941.6	6206.2
9830147E19Rik	18.13	0	31.95	43.52	22.02	84.84	8.31	88.08	86.99	36.38	78.04	FALSE		Cops6	2098.8	1929.1	2397	2094.8	2140.7	1791.5	2023.1	2085.7	2160.2	2068	1819.8
9930004E17Rik	0	1.02	0	0	0	0	0	0	0	0	0	FALSE		Pcca	3559.4	3629.3	5353.5	3580	3401.5	1803.6	3075.3	3394.3	3795.5	5984	4406.1
9930012K11Rik	229.31	200.59	116.58	132.74	406.12	105.04	157.89	214.98	137.1	95.6	119.98	FALSE		Frmd4a	2157	2078.6	1356	2573.4	2192.8	1660.4	2619.3	2205.9	2522.6	1714.8	2136.4
9930014A18Rik	28.1	95.72	25.04	38.08	7.93	13.74	19.39	32.84	3.78	10.15	11.65	FALSE		Ankrd28	1331	1589.8	1208.5	2033.7	2364.5	1399.5	1951.9	1557	2139	1173.5	2894.7
9930021J03Rik	401.52	306.49	402.41	527.69	368.24	577.71	409.03	907.71	626.88	366.34	324.99	FALSE		Copg2	2577.6	2788.8	2808.3	2342.9	2573	2170.3	2582.9	2096.7	2113.4	1683	2079.3
9930022D16Rik	0.91	2.04	0	0	0	0.81	0	0	0	0	0	FALSE		Kif1a	153.8	5428.6	707.7	535.7	675.3	4055.1	200.4	349.7	137.2	524	195.1
9930104L06Rik	199.4	80.44	116.58	269.83	170.91	290.07	118.19	114.96	242.05	200.51	293.54	FALSE		Golga5	2728.3	4028.4	3066.6	2732.8	2727.4	2527.9	2473.4	2440.8	2463.4	2952.7	2536
9930111J21Rik1	47.13	9.16	13.82	65.28	46.69	15.35	12.93	0	145.61	4.23	2.33	FALSE		Pds5a	6663	5279.2	4759.8	5343.5	4916.9	4848.9	4254.5	5514	5338.6	5114.9	5255.2
9930111J21Rik2	131.42	63.13	107.08	413.45	273.98	92.92	48.01	141.83	808.42	61.76	51.25	FALSE		Ift122	1647.5	2179.3	2618.5	2069.3	2011.8	2211.7	2178.8	1920.8	1979.5	1929.9	2303.4
A030012G06Rik	19.94	2.04	0	2.18	1.76	1.62	0.92	0	0	0.85	0	FALSE		Ints3	2241.9	1661.3	2007.1	2475.2	2363.3	2436.4	2505.6	2686.4	2506.1	2369.3	2533.1
A130006I12Rik	7.25	2.04	1.73	3.26	1.76	0	0	0	1.89	1.69	9.32	FALSE		Psmd3	5201.5	4268.1	4395.2	4395.4	4427.3	3542.3	4414.8	4582.7	4447	3796.6	3822.1
A130010J15Rik	108.76	65.17	72.54	48.96	65.19	143.82	76.64	141.83	57.68	69.38	52.42	FALSE		Lta4h	4771.5	5305.6	6413.2	8673.9	5793.1	3607.3	5135.3	7565.3	6315.1	4162.2	7254.5
A130014A01Rik	10.88	6.11	13.82	5.44	31.71	20.2	12	4.48	5.67	12.69	18.64	FALSE		Rab1A	2690.5	3866.7	3312.8	2991.8	3356.9	3840.4	2832.4	2809.9	2591.7	2718.5	2609.3
A130023I24Rik	0	0	0	0	0	0	0	0	0	0	0	FALSE		Hnrnph2	2359.8	1545.9	2010.3	1412.4	1335.2	2207.6	1170.9	1380.3	1332.3	2194.5	1710.6
A130048G24Rik	0	1.02	0	0	0	0.81	0	7.46	0	0.85	0	FALSE		Diaph3	3575.6	3248	1258.8	2699.5	4098.6	967.7	2874.2	3490	2519.8	1263.1	3735.4
A130050O07Rik	8.16	1.02	6.91	1.09	44.93	14.54	8.31	171.69	7.56	3.38	5.82	FALSE		Yars	11759	6291.2	5642.7	5701.3	4440.3	6867.9	4916.9	5456	5204	4022.2	6019.3
A130051J06Rik	21.75	21.38	12.95	22.85	24.67	12.93	27.7	1.49	15.13	27.07	16.31	FALSE		Aifm1	5036.8	3741.4	4303.7	2634.7	2570.5	4546.2	2593.1	2643	3186.4	5831.2	2537.8
A130057D12Rik	3.63	1.02	3.45	1.09	4.4	2.42	0.92	0	0.95	0.85	1.16	FALSE		Pold1	2129.1	1598.9	1532.4	2937.7	2671.8	1532.8	2406.1	3028.7	2473.5	1409.8	2974.9
A230001M10Rik	0	0	0.86	2.18	0	0	0	0	2.84	3.38	2.33	FALSE		Klhdc4	3252.7	1830.9	1889	2171.4	2005.4	2102.9	2381.9	2696.9	1954.1	1847.9	1282.1
A230005M16Rik	0	0	3.45	0	0.88	0	0	0	0	0	0	FALSE		Gys1	2828.8	2125.3	2423.6	2555.8	1824	2829.4	2612.3	3937.8	2390.4	3000.2	1900
A230006K03Rik	0	1.02	0	0	3.52	0	2.77	0	0	0	9.32	FALSE		Zc3h11a	4033.7	3807.7	3946.7	3746.8	4187.9	3055.1	3710.8	4205.9	3993.2	2970.1	5169.9
A230009B12Rik	0	0	0	0	0	0	0	1.49	0	0	0	FALSE		Seh1l	3100.4	2231.4	2696	2733.1	2521.5	2953.6	2780.5	3082.6	2569	2714.3	2462.3
A230020J21Rik	1.81	4.07	0.86	0	0	0	0.92	0	0	5.92	1.16	FALSE		Samd9l	1580.3	2396.1	3975.2	1941.5	15037.7	2432.9	8056.3	1282.8	2842	3825.6	847.8
A230028O05Rik	1.81	9.16	12.95	11.97	6.17	3.23	31.39	58.22	9.46	3.38	34.94	FALSE		Triobp	1204.1	807.2	2325.5	2879.5	1984	3464.7	3703.4	2369.3	2591.4	3764.8	2568.1
A230046K03Rik	681.59	628.26	638.15	772.49	576.14	395.11	525.37	646.44	1482.58	686.14	322.66	FALSE		Srpra	3692.8	3405.2	3689.5	4316.7	3854.2	3413.3	3199.5	3886.5	3757	3059	4042.6
A230050P20Rik	38.97	0	1.73	48.96	272.22	47.67	0.92	49.27	12.29	693.75	0	FALSE		Stxbp1	2689.2	3782.5	3255.4	4059.7	4254.4	3393	3861.7	3659.7	3486.6	4125.3	3262.3
A230056P14Rik	10.88	7.13	8.64	19.58	26.43	16.16	13.85	1.49	34.04	10.15	9.32	FALSE		Snx5	4147.7	2143.8	3651.3	2490.4	3042.1	3355.4	2986.4	2692.6	2517.1	4084.3	2873.6
A230060F14Rik	0	3.05	0.86	0	0.88	0	2.77	0	0.95	3.38	2.33	FALSE		Epg5	2881.1	2008.9	2830.5	2384.2	2552	2688.8	2780.6	2473.9	1903.1	2763.2	1942.1
A230065H16Rik	0	0	0	0	0	0.81	0	0	0	0.85	0	FALSE		Ppm1g	2610.7	3007.5	3026.1	4110.7	3845.4	1547.9	3683.3	4639	3989.2	3129.4	4081.4
A230065N10Rik	0.91	2.04	0	0	8.81	4.85	5.54	0	0	5.92	0	FALSE		Larp4b	1726.1	2331.9	1954.3	2589.3	2393.9	1523.3	2208.5	2205.1	2162.3	1598.7	2519.9
A230072C01Rik	3.63	11.2	9.5	8.7	8.81	6.46	18.47	1.49	7.56	10.15	17.47	FALSE		Zw10	3440.6	3645.7	2368.1	2886.8	3777.2	2812.2	2981.7	3061.2	3118.8	2333.7	2667.7
A230072E10Rik	1.81	3.05	1.73	9.79	2.64	18.58	0.92	10.45	0.95	4.23	8.15	FALSE		Pacsin2	3818	4083.2	3112.1	3651	3097.8	3357.9	5032.6	3050.7	4253.9	3205.7	3488.2
A230083G16Rik	1.81	0	0	0	0	0	1.85	0	0	0	3.49	FALSE		Mgea5	3999.4	2146.1	3135.3	2257.3	2515.3	2644.3	2676.9	2551.6	2331.2	2597	3264.7
A230083N12Rik	0	0	3.45	0	0	0	0	1.49	0	0.85	3.49	FALSE		Arhgap31	957.1	1454.9	1224.6	2059.2	2557.5	2185.1	3145.7	2369.3	2049.8	1625	681.8
A230087F16Rik	2.72	2.04	12.09	5.44	0	1.62	0	8.96	3.78	0.85	3.49	FALSE		Gnb2	1364.6	1436.9	2284.3	1606.4	1770.3	2290.5	1674	1535.4	1508.7	1600.7	1174.7
A230103J11Rik	0.91	1.02	0	0	0	0	0	0	1.89	0	1.16	FALSE		Cat	1745.1	2573.7	3415.5	3464.7	2836.6	3557.6	3197.5	3695	2727.4	3624.5	3517
A230107N01Rik	0	1.02	1.73	0	2.64	1.62	0.92	0	0	2.54	4.66	FALSE		Itpr2	1893.4	2378	1645.4	1670.7	2425.6	2002.7	1806.1	1585.7	2063	1529.9	2796.1
A230108P19Rik	0.91	0	0	0	0	0	0	0	0	0	0	FALSE		Ptpra	939.1	1140	1557.9	1076.9	1319.3	1873.6	1355.3	1040.7	1447.5	2263.4	1336
A330009N23Rik	2.72	14.26	3.45	3.26	9.69	8.08	8.31	22.39	2.84	7.61	66.4	FALSE		Osbp	2886	3137.7	4098.9	3051.7	2658.4	3487.8	2760.1	2909.4	2615.1	3682.9	2537.1
A330015K06Rik	0	3.05	0.86	1.09	0	1.62	1.85	1.49	1.89	5.08	0	FALSE		Psmc5	7220	6221.2	6154	6327.3	6814.5	5118	6495.8	6766.5	6545.3	5262.7	6009
A330017A19Rik	0	1.02	6.04	0	4.4	0	2.77	16.42	0.95	0.85	0	FALSE		Sec14l1	1919.6	1019.9	1470.6	2591.5	1863.8	1649.8	2122.6	3344.3	1760.4	1224.6	1514.7
A330023F24Rik	6.34	10.18	8.64	10.88	31.71	12.93	9.23	11.94	22.69	29.61	10.48	FALSE		Psma1	2417.5	2325.8	2185.9	2527.1	2488.2	1810.6	2252.9	2390	2579.6	1998	2565.6
A330033J07Rik	0.91	0	0	1.09	0.88	1.62	0	0	0	0	0	FALSE		Acat1	2461.7	2575.5	4025.3	2725	2961.3	4204.9	2321.3	2596.3	2661.6	3178.1	3426.1
A330035P11Rik	9.97	17.31	9.5	6.53	7.05	12.93	12	2.99	9.46	36.38	19.8	FALSE		Usp8	3076.9	2950.5	3201.5	2760	2824.5	3054	2666.1	2961.8	3134.7	4702.1	2873.4
A330041J22Rik	1.81	0	1.73	0	0	1.62	0.92	0	0	1.69	2.33	FALSE		Aqr	3033.9	2119.8	2492.8	2458.3	2278.6	2138.6	2341.2	2633.1	2507.6	2038.8	2985.8
A330048O09Rik	0.91	0	0	0	2.64	1.62	0	0	0	0	0	FALSE		Rps3	8701.3	7325.9	7843.7	9765.2	9383.2	8460.3	10463.5	11028.1	9510.9	7564.7	9224.7
A330050F15Rik	0	0	0	0	0.88	0.81	0	0	0	0	0	FALSE		Jcad	2437.4	1631	1538.8	1799.4	1794.8	1796	2459.8	1408.6	1909.5	1183.5	2626.7
A330069E16Rik	19.03	10.18	10.36	5.44	44.05	10.5	6.46	40.31	8.51	10.15	20.97	FALSE		Matr3	4346.8	3413.6	3772.2	3467.2	3589.5	4629.4	3732.8	3480.3	3611.2	3760.7	3894.4
A330069K06Rik	0	0	0	0	0	0	0	0	0	0	2.33	FALSE		Lyst	1040.7	1502.5	2932.4	1616.9	2281.6	1537.8	1185.9	1169.4	1265.4	1662.1	1365.3
A330074K22Rik	35.35	16.29	33.68	27.2	25.55	96.15	46.17	52.25	55.79	32.15	174.72	FALSE		Ubtf	5661	3054.1	4888.5	6550.6	3377.4	4113.9	4417.6	6326.3	5290.1	3204.6	5506.5
A330102I10Rik	1.81	4.07	3.45	3.26	0.88	2.42	2.77	5.97	2.84	1.69	17.47	FALSE		Eef1b	8121.7	6427.9	6886.9	7430.9	6507.8	5704.1	7073.4	7128.9	6686.6	6751.5	6340.3
A3galt2	9.06	2.04	6.91	80.51	7.93	29.09	8.31	1.49	93.61	12.69	2.33	FALSE		Ddx39b	3357.1	1962.3	2879.1	2664.5	2046.3	2255.7	1652.5	2682.4	2662.5	2079.4	3031.4
A430005L14Rik	459.53	673.06	696.01	243.72	292.48	294.11	631.56	882.33	206.12	318.11	301.69	FALSE		Xpo5	5849.3	3441.1	4833.8	4159.2	4120.6	5251.9	3906.9	4850.4	4109.2	3907.5	4266.1
A430010J10Rik	0.91	2.04	1.73	14.14	10.57	6.46	0	7.46	8.51	0.85	3.49	FALSE		Chd1	3244.5	2387.6	2437.5	2812.8	2522	2273.9	2523.3	3262.5	2636.1	3666.4	2590.5
A430018G15Rik	5.44	9.16	18.13	3.26	11.45	16.16	16.62	8.96	4.73	5.92	101.34	FALSE		Ehmt1	2440.9	2309.5	2429.3	3141.8	2720.6	2708.4	2504.8	3481.2	3076.1	2691.9	2686.3
A430027C01Rik	1.81	3.05	5.18	8.7	4.4	6.46	7.39	31.35	8.51	3.38	0	FALSE		Casp8	2617.1	3051.9	2704.6	1865.6	3622.9	1858.5	2249.2	1620.2	3773.5	1530.7	2387.7
A430027H14Rik	0	0	3.45	0	0	0	0	0	0	0	0	FALSE		Prkcd	3413.9	3465.4	3337.1	2978.9	3677.1	4174.8	5082	2746.7	3760.9	4085.2	1480.6
A430033K04Rik	87.92	60.08	49.22	51.14	60.79	61.41	55.4	119.44	70.91	65.99	90.86	FALSE		Uhrf1	3112.1	2049	1238.7	3425.9	3369.5	2069.8	2924.3	4133.3	2711.6	1321.1	3762.8
A430035B10Rik	5.44	12.22	7.77	1.09	0.88	2.42	2.77	0	0.95	2.54	9.32	FALSE		Smtn	2640.7	2305.8	865.2	1719.7	2680.2	1554.4	2373.9	1900.6	1924.8	1157.7	753
A430046D13Rik	11.78	34.62	28.5	22.85	24.67	43.63	59.09	29.86	27.42	29.61	29.12	FALSE		Dhx57	2167.9	1714.4	3146.1	2183.1	1707.7	2938	1939.8	2528.3	2121.3	2794.7	1947
A430048G15Rik	0	0	0	0	0	0	0	0	0.95	1.69	0	FALSE		Thoc1	4407.2	2825.5	3867	3011.5	3040.2	2732.9	2532.5	3706	3246.8	2891.3	3059.8
A430057M04Rik	9.97	18.33	15.54	8.7	15.86	19.39	10.16	43.3	11.35	49.07	39.6	FALSE		Top3b	2977.6	3925.3	3930.6	4020.5	3693.4	2882.3	3863.5	4317.2	3919.9	3787.4	4260.8
A430072C10Rik	0	0	0	0	0	0	0	0	0	0	1.16	FALSE		Itpr1	1963	3515.7	1949.4	1758	2057.3	3303.3	2522.5	1830.8	2753.3	2501.7	1570.6
A430072P03Rik	0	0	1.73	0	0	0.81	0	0	0	0	0	FALSE		Nedd1	2503.6	1987.3	1743.8	3007.7	1822	1368.4	1781.8	3085.1	2184.1	1374.9	2309.3
A430073D23Rik	0.91	1.02	2.59	2.18	6.17	4.85	0	2.99	0.95	1.69	1.16	FALSE		Pdhb	4271	3479.4	3174	2800.8	2986.2	2770.4	2586.5	2270.8	2881.1	3071.2	3280.6
A430078G23Rik	1.81	0	0	6.53	0.88	4.85	0	0	0	0.85	0	FALSE		Mia2	93.2	331.1	354.8	291.9	281.7	297.5	278.3	286.5	333.3	318.7	318.9
A430078I02Rik	2.72	0	0	0	1.76	4.04	0.92	11.94	0.95	2.54	4.66	FALSE		Bop1	4437.3	2135.7	2455.9	3256.3	2500.4	2660.3	3292.1	3762	3492.6	2218.1	3275.1
A430093F15Rik	6.34	0	3.45	0	0	4.04	0	1.49	0	3.38	1.16	FALSE		Ppia	13681.5	12115.8	8590.5	11352.7	7779.6	10063	7743.8	8744.9	9171.3	7879.3	11803.2
A430105I19Rik	398.8	423.59	677.87	860.62	681.86	902.52	598.32	892.78	533.27	1037.24	747.82	FALSE		Psmc1	6724.3	6727.7	5592.5	6830.9	7662.8	5188.1	7082.6	6939.4	6781.6	4904.8	6506.2
A430105J06Rik	5.44	6.11	9.5	1.09	3.52	3.23	2.77	8.96	1.89	3.38	9.32	FALSE		Appl2	1489.7	1297	2015.6	3153.1	2243.2	1805.5	2980.1	3325.2	2955.8	1443.8	2540
A430106G13Rik	26.28	13.24	10.36	11.97	72.24	18.58	15.7	82.11	16.07	24.54	2.33	FALSE		Wdr3	4546.1	2232.9	3363.2	3829.8	3208.9	3551.6	3733.9	5132.8	3918.8	3317.7	3575.1
A430108G06Rik	3.63	5.09	1.73	0	0	0	0	1.49	0.95	2.54	3.49	FALSE		Hdac6	3566.6	1673.8	1540	1987.1	1515.9	2243.4	1234	1563.5	2136	2038.4	2392.4
A430110C17Rik	0	1.02	2.59	1.09	0.88	0.81	2.77	0	5.67	5.08	2.33	FALSE		Rbbp6	3955.6	2878	3545.8	3397.4	3344.5	3194.9	3240.8	3478.4	3293.5	3104.8	3925
A430110L20Rik	0.91	5.09	12.09	5.44	7.05	8.89	2.77	11.94	2.84	5.08	22.13	FALSE		Mdh2	10824.4	6672.3	10245.7	6774.8	5826	10160.6	6696	6830.5	6296.1	9205	6632.1
A4galt	1.81	0	170.12	43.52	337.41	42.82	38.78	180.65	366.86	0.85	248.11	TRUE		Pum1	3322.6	2164.4	2077.4	2555.7	2419.6	2154.9	2314.8	2956.7	2860.8	2131.6	2397.7
A4gnt	6.34	0	0	0	0.88	0	2.77	4.48	0	0	0	FALSE		Cul2	4213.9	2985.5	3282.4	2892.6	3182.6	3079.8	3163.8	3231.3	2782.2	3727	2520.5
A530013C23Rik	0.91	5.09	6.04	2.18	8.81	2.42	6.46	13.44	3.78	2.54	36.11	FALSE		Psmd14	2288.1	1994.5	1948	2047.6	2452.5	1805.7	2358.1	2238.5	2138	1689.8	1917.2
A530016L24Rik	0	3.05	0	1.09	0	0	0	0	0	0.85	0	FALSE		Dazap1	3619.8	2422.9	3724	3691	3060	2980.4	2956.8	4032.4	3430.3	2877.1	3216.8
A530017D24Rik	58.91	59.06	118.3	88.13	97.79	160.79	85.87	16.42	103.06	101.52	47.76	FALSE		Erap1	1491.9	5173.1	5841.3	2761.2	4859.9	2151.4	2831	1650.2	4583.7	2393	1689.3
A530020G20Rik	0	0	0	0	0	0	0	0	0	0	3.49	FALSE		Stag1	4442.5	3096.7	3906.6	4033.2	3297.2	3972.8	2955.5	3997.8	3721.9	2855.3	2887.5
A530032D15Rik	0	0	1.73	0	5.29	0.81	0	1.49	0.95	5.92	0	FALSE		Strap	5426.1	5187.4	5220.6	7197.3	5966	6001.4	8714.4	7456.4	5912	7260.3	5616.1
A530040E14Rik	0.91	0	5.18	0	1.76	3.23	0	0	0	11	0	FALSE		Far1	1604.4	1260.4	1864.2	2697	1816.9	1442.9	2706.5	2630.8	2651.1	1322.2	2503.6
A530041M06Rik	10.88	20.36	10.36	6.53	28.19	19.39	20.31	64.2	32.15	17.77	15.14	FALSE		Idh2	4023.2	3803.8	3736.4	2861.9	1660.7	5329.6	1814	2786.2	3098.3	3883.2	4273.2
A530053M12Rik	6.34	0	0.86	0	3.52	0	1.85	1.49	0	1.69	4.66	FALSE		Vps8	1663.1	2737.5	3017.2	2463.7	2309.3	3128.3	2359.2	2333.9	2057.2	2820.9	2340.5
A530064N14Rik	8.16	7.13	6.91	2.18	5.29	0.81	5.54	14.93	4.73	8.46	3.49	FALSE		Abr	2428.4	2884.5	3181	3958.4	2101.3	1645.4	2963.3	4056.6	2449.5	1656.5	1884.7
A530072M11Rik	0	5.09	5.18	7.62	15.86	4.04	9.23	1.49	2.84	10.15	15.14	FALSE		Rptor	3899.4	2400.6	2370.2	2500.1	2444.6	1903.3	2673.7	2421.6	2650.5	2180.6	3361.3
A530083M17Rik	0	0	0	0	0	0	0	0	0	0	0	FALSE		Vps26a	3451	3938.4	3839.8	3369.2	4016.6	3804.6	3310.9	3367.4	3148.3	3460.7	4224.8
A530084C06Rik	0	1.02	25.04	0	0.88	0.81	1.85	0	0	0	0	FALSE		Tfrc	5476	2382.3	1111	3427.4	2692.7	1759.5	2765.6	4474.8	3722	2005.5	4462.4
A530095I07Rik	7.25	0	6.04	1.09	6.17	4.85	0.92	0	0	27.07	36.11	FALSE		Mtmr3	2250.7	2222.2	2266.8	2076.9	2350.7	2732	1968.5	1911.2	1988.5	1829.9	2034.2
A530099J19Rik	0	0	0	0	0	0.81	0	0	0.95	0	0	FALSE		Elmo2	1765.9	2311.1	2434.5	3842.6	3446.2	2249.5	2829.9	3607.7	4112.7	1995.8	3960.6
A630001G21Rik	20.85	7.13	11.23	55.49	60.79	127.66	34.16	76.14	112.52	21.15	1.16	FALSE		Pak2	2135.8	3109.2	1842.7	2914.9	2684.6	2366.5	2788.1	3007.9	3215	2396.1	2629.3
A630014C17Rik	0	14.26	1.73	0	0.88	0.81	4.62	0	0	1.69	0	FALSE		Crebbp	1322.6	1936.5	1424.7	2292	1938	1840	1823.1	2330.7	2205.9	1515.6	2275.3
A630023A22Rik	0	0	0	0	0.88	0	0.92	0	0	1.69	0	FALSE		Zeb2	2222.8	2119.2	2348.2	1774.6	2948.4	2234.2	1601.2	1945.1	1598.4	2080.4	1395.1
A630033H20Rik	46.22	67.2	17.27	97.92	51.98	16.97	16.62	1.49	104.95	0	24.46	FALSE		Capzb	4620.7	6358.1	5960.5	6110.2	6687	7274.1	6698.7	5844.5	6789.7	7043.4	6118.9
A630035G10Rik	0	0	0	0	0	0	0	1.49	0	0	0	FALSE		Pgm1	3518	1991.3	3123.3	3286.1	5271.6	3483.4	4816.8	5350.8	3766.6	4607.9	2853.1
A630052C17Rik	13.6	26.47	14.68	11.97	23.79	21.01	15.7	0	28.37	23.69	15.14	FALSE		Zpr1	2329.1	1484.1	1294.5	2074.9	1903.9	1520.7	2296.4	2173.6	2128.8	1147.4	1910.3
A630072M18Rik	71.6	54.99	44.04	16.32	25.55	46.06	69.25	108.98	9.46	128.6	90.86	FALSE		Ifit1	962.9	678.6	749	1731.7	7671.8	1345.1	5691.4	346.2	5184.5	936.6	475.9
A630075F10Rik	0	0	0	0	0	0	0	0	0	0	0	FALSE		Npm1	8663.7	5108.8	5632.2	7185	5966.4	5340.2	6853.3	8384.2	6955.9	4193.1	6738.9
A630077J23Rik	0	0	0	0	0	0	0	0	0	1.69	0	FALSE		Ola1	6608.9	5093.1	5664.4	5530.8	4935.8	5744.2	5384.9	5775.6	5154.2	6832.4	4957.8
A630081D01Rik	0	0	0	0	0	0	0.92	0	0	0	0	FALSE		Kpna1	782.2	1110.8	736	1043.1	1228.6	682.6	886.4	1144.4	856.4	767.4	865.9
A630095E13Rik	0	0	0	0	0	4.85	0	0	0	0	3.49	FALSE		Exoc5	2460.8	2778.8	2558.5	2385.8	2687.7	2093.5	2416	2318	2418.8	2638	2391.4
A630095N17Rik	0	0	0	1.09	0	0	1.85	7.46	0.95	0	0	FALSE		Ywhaq	4750.4	4739.4	3245.6	4205.5	3804.9	3310.1	3889	4283.8	4974.2	4076	3488.5
A730011C13Rik	28.1	32.58	31.95	28.29	30.83	50.9	49.86	11.94	33.09	33	18.64	FALSE		Csrp1	2071	9398.7	4969.1	4704.1	3076.1	3673.4	2919.9	2219.9	3538.3	4690.3	1119.9
A730013G03Rik	9.97	1.02	0	2.18	0	0.81	0.92	0	0	0	0	FALSE		Tmtc3	1732.5	3035.3	2166.5	2704.2	2225.1	1799.8	1914.8	2762.6	2318.9	1575.7	2202.8
A730015C16Rik	1.81	3.05	1.73	0	0	0.81	0	0	0	1.69	0	FALSE		Gigyf2	2397.1	1772.2	2093.9	2092	2363	2075	2305.7	2149.5	2041.2	1618.4	2386.1
A730017L22Rik	70.7	83.5	49.22	96.83	28.19	46.86	28.62	11.94	74.7	75.3	45.43	FALSE		Espl1	3097.5	1933.8	1210.7	1944.3	1843	1587.8	2358.2	2124.8	1884.7	1460	2639.6
A730020E08Rik	0	0	0	0	4.4	0	0	0	0	0	0	FALSE		Sf3a3	4657.8	3238.5	3470.8	4123.3	3360.5	3616.1	3485.2	4078.4	3951	2556.5	4195
A730020M07Rik	0	0	0	0	0	0	0	0	0	0	9.32	FALSE		Cgnl1	1193.5	3663.6	2605.4	2208.8	1953.4	3201.3	3291.1	3485	1327.5	5575.3	1242.1
A730032A03Rik	0	0	0	0	0	0	0	0	0	0	0	FALSE		Nav1	1802.8	1302.8	1903.6	3096	3053.6	1739.9	4463.8	2794.6	3933.6	1352.8	2277.5
A730035I17Rik	2.72	2.04	4.32	0	1.76	0.81	2.77	0	5.67	0	0	FALSE		Lars2	3099.4	2007.5	2348.7	2312.5	1815.3	2731.5	2161.3	1847.3	2480.2	1976.1	2352.5
A730049H05Rik	0.91	0	2.59	1.09	0	1.62	2.77	1.49	8.51	1.69	37.27	FALSE		Metap1	1405	1554.6	1610.1	1780.8	1663.7	1859.2	1906.1	2012.4	1661.4	2308.8	2005.3
A730056A06Rik	2.72	0	1.73	8.7	2.64	0.81	5.54	4.48	8.51	0	52.42	FALSE		Tbl1x	1099.6	807.3	995.8	953.7	829.9	1240.3	1034.1	1091.3	996.6	1149.2	833.3
A730061H03Rik	0	1.02	0	2.18	0	0.81	0	0	0	0	1.16	FALSE		Hnrnpc	4971.2	3899.8	4342.4	4531.3	4216.1	3650.5	4159.1	4996.6	4716	3267.2	4703.3
A730062M13Rik	0	0	0	0	1.76	3.23	0	16.42	0	0	3.49	FALSE		Ctdp1	1926.9	1835.9	2418.1	2243.8	2011	2284	2460.9	2393	2328.2	2362.3	2538.4
A730071L15Rik	0	4.07	0.86	0	0	0.81	1.85	0	0	0.85	0	FALSE		Pex5	1374.4	1582.5	1964.8	1451.8	1432.9	2546.2	2122.2	2112.1	1354.7	3403.1	1308.6
A730081D07Rik	0.91	8.15	0.86	1.09	2.64	2.42	0.92	0	6.62	3.38	5.82	FALSE		Dnpep	1580.9	2155.2	2427.4	1686.5	1409.2	2808.9	1659	1592.4	1484.2	2851.8	1731.1
A730085K08Rik	1.81	1.02	0.86	0	0.88	0	0	1.49	0	0.85	1.16	FALSE		Ston1	1450	3826.8	3437.3	2764.2	3476	2429.6	3059.4	3524.7	2107.9	5209.5	2660
A730090H04Rik	0	0	2.59	0	0	5.66	7.39	0	1.89	0	0	FALSE		Ddx27	3022	1612.2	1812.4	2412.3	1978.7	2550.8	2539.9	3235	2606.3	2107.9	2405.1
A730090N16Rik	3.63	4.07	0.86	1.09	0.88	0.81	6.46	10.45	1.89	1.69	10.48	FALSE		Ttf2	3178.4	3254.3	2286.4	3184	3445.7	2864.9	3040.9	4235.1	3261.7	3466.6	2965.1
A830005F24Rik	6.34	7.13	11.23	3.26	4.4	1.62	5.54	7.46	7.56	8.46	13.98	FALSE		Psip1	9219.4	4637.1	3584.5	4778.6	3069.2	4025.2	3191.6	4134.8	3992.4	2492	4735.8
A830010M20Rik	15.41	27.49	39.72	28.29	18.5	58.18	30.47	11.94	28.37	31.3	44.26	FALSE		Dpp9	2296.7	2309.2	2913.5	2739.8	2033.1	2261.1	2361.9	2625.5	2553.5	2092	2282.5
A830018L16Rik	0	0	0	1.09	0	0	0	0	0	0	4.66	FALSE		Rnf40	3034.1	2222.9	2173.8	2598	2785.3	2380.9	2437.9	2775.2	2616.7	2203.6	2861.9
A830019P07Rik	0	0	0.86	1.09	0	0	1.85	0	0	8.46	29.12	FALSE		Hbs1l	2378.1	2267.2	1830.5	2510	2571.6	1781.6	2164.4	2744.5	2242.4	1418.3	2290.3
A830029E22Rik	0	0	0	0	0	0	0	1.49	0	0	0	FALSE		Nub1	1602.1	2045.7	2201	2822.8	2929	2135.6	2937.1	2242.3	3204	2429.6	2021.9
A830036E02Rik	0	0	1.73	1.09	0	0	20.31	0	0	0	0	FALSE		Ywhah	3538.7	4497.6	4477.9	5197.2	5511.5	4112	5213.1	5497.9	5499.2	5735.7	4729
A830052D11Rik	0.91	1.02	2.59	0	4.4	20.2	6.46	5.97	1.89	7.61	15.14	FALSE		Mapre1	2606.9	2873.7	2401.3	2477.7	2992.5	2535	2404.4	2891.1	2547.3	3373.4	2279.8
A830080D01Rik	146.83	142.55	132.12	244.8	112.76	194.72	96.95	58.22	271.36	105.75	85.03	FALSE		Sae1	3555.6	3017.3	3077.6	3710.5	2287.8	2814.4	3052.7	3666.3	3650.7	2741	3646.5
A830082K12Rik	149.55	190.41	126.08	172.99	155.05	118.77	192.05	116.45	171.14	144.67	54.75	FALSE		Map6	1107	4893.5	1865.4	2055.2	3569.5	2591.8	3721.7	1634.3	1329.7	2939.1	1697.2
A930001A20Rik	0	0	0	0	0	0	0	0	0	0	0	FALSE		Atr	2589.8	1757.7	1361.7	1827	2108.6	1436.6	2093.8	1837.4	1919.9	969	2880.2
A930001C03Rik	16.31	25.46	6.91	3.26	44.93	12.93	28.62	22.39	7.56	30.46	24.46	FALSE		Hars	4757.7	3043.3	3174.9	3026.6	3065.2	3013.5	3177.3	3443.3	2912.4	3783.4	3204.9
A930002H24Rik	4.53	7.13	6.91	1.09	2.64	0.81	7.39	1.49	4.73	5.08	10.48	FALSE		Umps	3651.8	3124.5	2462.2	4601.9	3844.1	3416.1	4434.7	5403	4206.2	2408.8	5088.1
A930003A15Rik	0	0	0	0	0	12.93	0	0	0	0	0	FALSE		Mtpap	2975.5	1885.4	2173.5	2140.4	1965.2	2297.9	2284.7	2053.2	2237.5	3008.7	2262.9
A930004D18Rik	209.37	211.8	183.93	36.99	42.29	73.53	176.36	82.11	39.71	126.91	191.03	FALSE		Cpsf3	2552.9	1617.7	1985	2431.6	2174.4	2014.4	2466.7	2666.9	2474	1830.3	2357.9
A930004J17Rik	80.67	72.3	51.81	28.29	41.4	42.02	50.78	485.21	52	38.07	22.13	FALSE		Spg11	1514.5	1304.1	1368.5	1339.9	1348.6	1613.8	1264.1	1348.9	1433.7	1369.3	1732
A930005H10Rik	21.75	32.58	63.04	35.9	104.83	71.1	48.94	131.38	46.33	46.53	44.26	FALSE		Mvd	1246.6	975.9	2680.4	2558.1	1249.3	4798.7	2404.4	2356.3	2334.4	3277	2002.1
A930005N03Rik	0.91	2.04	1.73	0	2.64	0	0	0	0.95	0	0	FALSE		2008-09-01	1161.4	2384	1875.3	1534.1	1781.4	869.1	1375.5	1526.7	1220.4	574.9	985
A930006K02Rik	4.53	0	0	1.09	1.76	0	0	1.49	0.95	3.38	17.47	FALSE		Rcn2	1995.4	4091.6	3068.1	2522.1	1891.9	2637.2	1709.8	2273.3	1962.5	2045.1	2025.6
A930007I19Rik	4.53	3.05	2.59	3.26	3.52	11.31	2.77	0	3.78	9.31	13.98	FALSE		Lamb2	1497.2	9602.6	2611.5	1393.2	2351.1	2881.5	1018.3	1023.5	817.7	2113.2	1318.7
A930012L18Rik	3.63	6.11	4.32	6.53	1.76	3.23	2.77	1.49	6.62	11.84	15.14	FALSE		Pml	1467.7	1644.4	1434.9	1903.6	3199.9	1098.3	2351.2	1498.3	2230.8	670.5	2216.7
A930012O16Rik	1.81	11.2	19.86	1.09	0	5.66	16.62	1.49	4.73	22.84	18.64	FALSE		Wwc2	1337	3263.6	2260.2	2472.2	1193	2748.7	1697.7	2377.4	1459.2	2357.5	1968
A930015D03Rik	10.88	4.07	13.82	51.14	43.17	36.36	16.62	14.93	34.98	20.3	44.26	FALSE		Lrrc40	4441	2869.8	2905.7	3086	2882.1	3495.7	2571.4	3550.5	2824.2	3882.7	3323.3
A930016O22Rik	4.53	0	0	0	0	1.62	0	0	0	0	0	FALSE		Cog4	2779.8	2477.8	2540.3	2690.3	2438.3	1630.2	2676.7	2500.7	2498.9	2502.7	2365.2
A930017K11Rik	0	0	0	16.32	0	4.04	0	5.97	14.18	1.69	1.16	FALSE		Psma4	2279.1	1976.7	2172.6	2344.8	2444	1992.1	2312.5	2428.3	2517	1948.2	2319
A930017M01Rik	0	0	0	0	0	0	0	0	0	0	1.16	FALSE		Mthfd2	2878	3704.2	3161.7	4246.7	2421.9	4965.5	4508.1	4447.3	2909.9	4404.9	2333
A930018M24Rik	2.72	5.09	0	1.09	0	0.81	4.62	1.49	0	30.46	0	FALSE		Atp6v1c1	5187.8	5104.5	4231.5	4493.7	4635.3	4865.5	4646	3839	4030.9	5371.3	3901.6
A930024E05Rik	18.13	25.46	13.82	9.79	31.71	12.93	12	22.39	9.46	16.92	4.66	FALSE		Slc27a4	1634.8	3581.7	3008.5	2192.3	2344	3207.3	2129.2	2097.3	2066.9	4003	2303.1
A930024N18Rik	0	0	0	0	0	0.81	0	0	0	3.38	0	FALSE		Galnt7	2547.7	1533	1039.7	1994	2042.1	795.4	2425.5	2007.5	2468.1	874.5	2526.2
A930029G22Rik	7.25	2.04	3.45	0	0.88	0	2.77	0	1.89	3.38	2.33	FALSE		Tcf20	2124.4	2390	2338.8	1789.6	1654.3	3168	2327.2	1917.8	2369.7	2494.5	2035.1
A930033H14Rik	22.66	23.42	12.09	3.26	7.05	23.43	11.08	7.46	3.78	18.61	22.13	FALSE		Atp6v1h	2225.6	2631.9	2531.8	1805.4	3193.1	2659	2305.4	1563.9	1808	2488.7	2333.8
A930035D04Rik	14.5	10.18	0.86	1.09	4.4	3.23	4.62	0	16.07	16.92	5.82	FALSE		Dnajc2	3827.8	2168.2	3012.8	2760.7	2559.4	3047.5	2980.6	3202	2964.5	4273.3	2537.5
A930038B10Rik	0	2.04	0.86	0	0.88	0	0	4.48	0	31.3	1.16	FALSE		Fmr1	3355.7	2272.5	3023.9	2644.3	1987	3909.8	1876.1	3748.8	1124.3	2296.1	1827.3
A930041C12Rik	0	0	0	0	0	1.62	3.69	0	0	0.85	0	FALSE		Pcna	6204.3	6689.4	4285.3	7529.9	6875.4	4889.4	5007.2	5775.2	5890.9	4548.6	7225.9
A930104D05Rik	3.63	0	0	0	0	0	0	0	0	0	0	FALSE		Psmd13	3796.5	3425.8	3232.6	3280.6	4010.5	2711.1	3624	3515.8	3461.6	2726.3	3075.7
AA386476	0	3.05	2.59	1.09	5.29	0	5.54	11.94	5.67	0	3.49	FALSE		Gtf3c4	2849.5	2036	2245.7	2484.7	2417.1	2420.9	2003.7	2781.6	2358.4	2127	2326.5
AA413626	1.81	0	0	3.26	6.17	4.04	4.62	0	9.46	1.69	0	FALSE		Sh3bp1	1149.1	331.1	2808.6	1191.3	467	3723.3	2592.9	1767.9	1930.7	4335.3	420.7
AA414768	20.85	3.05	8.64	58.75	16.74	16.97	0	135.86	4.73	69.38	31.45	FALSE		Fam160b1	4012.5	4046.2	5050.5	4803.3	3506.8	4270.4	3873.3	4655.3	4116.8	4395.4	3776.5
AA415398	10.88	22.4	28.5	19.58	19.38	32.32	27.7	14.93	49.17	33.84	13.98	FALSE		Cpt2	6244.4	3573.5	3852.9	2831.3	2531.7	3609	2735	2416.1	2824.8	3992.8	3116.5
AA465934	13.6	97.75	19	18.5	29.07	22.62	98.8	46.28	10.4	16.92	25.63	FALSE		Lss	1299	1469.3	3613	3245.6	2711.6	4964.9	2948.3	2816.1	3128.9	4285.8	3128.5
AA467197	307.26	257.62	248.7	1592.86	2326.6	828.99	202.21	379.21	1560.11	1224.22	15.14	FALSE		Kif16b	1085.4	1904.2	2380.4	1500.8	2874	1755.5	1538.5	1392.5	1610.7	1781.1	2107.2
AA474331	106.05	182.27	130.39	58.75	56.38	101.81	122.8	38.82	63.35	156.52	90.86	FALSE		Gns	2360.8	5401.2	3912	4221.8	3674.2	4183.2	3002.3	3861.3	2270.5	5115	2502.9
AA474408	2.72	7.13	4.32	4.35	7.93	3.23	6.46	8.96	0	6.77	2.33	FALSE		Srp54	6744.1	5540.4	6036	5855.4	4999.7	4555.4	5884.3	5492.3	5897.2	3953.5	5927.8
AA543186	4.53	5.09	5.18	2.18	0	1.62	6.46	10.45	0.95	5.92	4.66	FALSE		Morc2a	3036	1988.2	1645.8	2281.2	2042.1	2204.9	1822.8	2330.8	1965.3	1057.2	2113
AA792892	0	0	0	0	0	0.81	0.92	0	0	1.69	0	FALSE		Api5	3625.8	2292.9	2734.8	3031	2780.3	2714.7	2414.9	2947	2811.1	2503.6	3095.9
AA914427	0	2.04	3.45	4.35	1.76	4.85	1.85	1.49	0	5.92	2.33	FALSE		P4ha2	3115.3	5293	6204.9	1635.6	1763.9	5231.7	2027.9	2488	1914.9	5314.4	854.2
AA986860	31.72	12.22	17.27	83.78	154.17	51.71	29.55	37.32	74.7	23.69	31.45	FALSE		Tor1aip1	1514.8	2800.5	2686.1	1206.7	4221.9	1950	3079.6	1042.8	2771.1	2046.1	1659.4
AB124611	0.91	4.07	0.86	2.18	5.29	3.23	2.77	0	1.89	15.23	0	FALSE		Rnpep	2881.2	3904.7	4325.3	3051.8	2958.7	2435.1	2997.8	3189.4	2951.3	2113	2890
AC026385.1	0	0	0	0	0.88	0	0	0	0	0	0	FALSE		Rrp12	5539.1	3456.2	4373.5	4819.8	3893.9	3980.4	4666.5	6001.3	4865.9	3584.1	4818.9
AC034285.3	0.91	0	0.86	0	0	0	0	0	0	0	0	FALSE		Nono	5616.8	4535.3	5824.6	5793.5	5025.8	5792.4	5264.9	5927.2	6018.2	4438.4	5773.7
AC034285.4	0	1.02	0	0	0	0	0	0	0	0	0	FALSE		Syap1	4038.8	3335.8	3103.6	2611.9	2688.5	3157	2568.5	2354.9	2168.5	3631.4	2568.5
AC044807.1	0	0	0.86	0	0.88	0	0	0	0	0	0	FALSE		Ccar1	2755.7	2349.8	2827.6	2590.2	2290.6	2343.4	2268.7	2537.2	2712.8	2087.8	2659.8
AC122428.1	5.44	4.07	2.59	1.09	0	0	0	1.49	0.95	0	0	FALSE		Rcn1	2620.7	3752.9	5161.6	2907.2	2958	6584.2	3062.1	2872	2348.1	4855.1	1696.4
AC122804.1	10.88	5.09	3.45	4.35	7.05	0	5.54	11.94	1.89	1.69	6.99	FALSE		Arid2	2739.3	2062.7	2372.8	2346.7	1816.3	2666.6	2323.4	2463.2	3286.3	2700.8	2578.3
AC123920.1	0	2.04	0	0	0	0	0	0	0	0	0	FALSE		Plod2	3497	3562	1834.5	4500.2	3143.1	1632	5080.3	6980.5	5829.2	1539	999.9
AC124095.1	0	0	0	1.09	0	0	0	0	0	0	0	FALSE		Prpf4	2694.9	1728.5	2045.3	2280.7	1914.5	2129.1	1861.5	2416.4	2316.3	2167.5	2444.1
AC124457.1	0	0	0	0	1.76	0	0	0	0	0	0	FALSE		Cdc40	2711.5	2176.2	2602.1	2919.9	2457.5	2022.6	2729.3	2938.9	3280.9	2006.3	3630.7
AC126052.1	0	1.02	0	1.09	0	0	0	0	0.95	0	0	FALSE		Mios	1929.5	1367.8	2320.7	1505.2	1091.9	1872	1412.7	1427.1	1314.4	2205.5	1625.5
AC137678.1	0	0	0	0	0	0	0	0	0	2.54	0	FALSE		Dnajc7	7470.2	3440.2	2993.1	4474.6	4853.5	2093.8	5178.3	4673.5	4465.7	2122.3	3835.1
AC139186.1	0	0	0	0	0	0	0	0	0	0	0	FALSE		Urb1	2556.6	1808	1982.5	2902.2	2612.2	2661.6	2848.7	3432.3	2703.9	2117.4	3025.6
AC139294.1	0	0	0	0	0.88	0.81	0	0	3.78	0	0	FALSE		Rnmt	5413.1	2743	4582.2	3871.9	2686.9	4111.6	4010.2	3753.9	3892.1	4547.5	4514
AC147266.1	0.91	3.05	0.86	5.44	22.02	0.81	0.92	10.45	0	11	4.66	FALSE		Rbbp7	1506.8	1306.5	1049.4	1479.7	1528	1509.7	1647.9	1542.9	1303	1116.5	1229.4
AC153872.1	0	0	0	0	0	4.04	0	0	0	0	0	FALSE		Pcbp2	671.9	634.9	514.6	682.7	610.6	654.6	805.7	709.3	696.2	624.6	688
AC160635.1	0	0	0	0	1.76	0	0	4.48	0	0	0	FALSE		Piezo1	1505.9	2035.4	1669.6	2001.3	1982.5	2157.8	2525.3	2163.5	2274	2365.9	2024.5
AC161199.1	7.25	5.09	2.59	7.62	0	0.81	5.54	1.49	0.95	2.54	12.81	FALSE		Cavin2	387	2807.9	1266.9	1544.7	1137.8	2500.2	5361.6	2503	3071.6	2207.5	9535.2
AC161585.1	0.91	2.04	0	0	0	0	0	0	0	0	2.33	FALSE		Uchl5	2785.9	2325.8	2027.5	2436.7	2579.8	1727.1	2568	2773.9	2594.1	1499	2152.2
AF067061	0	0	0	0	0	0	0.92	0	0	3.38	0	FALSE		Scfd1	3328.8	3735.6	3354	2776.3	3353.4	3346.5	2966.7	2428.7	3091.5	3794.1	2586.2
AF067063	0	0	0	0	0	0	0	0	0	3.38	0	FALSE		Ftsj3	3928.8	1870.2	2209.7	2567.8	2254.9	2444.8	2955.7	3681.9	2826.1	1956.8	2439.8
AF251705	0	0	0	0	4.4	0	0	0	2.84	6.77	0	FALSE		Napa	2795.3	3505.7	2895.2	3607.1	3755.2	2930.9	3266.7	3610.5	3139	3342.9	3184.7
AF357399	26.28	12.22	7.77	5.44	19.38	14.54	4.62	4.48	3.78	4.23	9.32	FALSE		Me2	5995.5	2949.3	3622.1	2281.6	5153.6	2753.5	3284.9	2683	4186.9	3807.6	3269.5
AF529169	0	0	1.73	0	0	8.08	0	0	0	0	0	FALSE		Tnpo3	2935.7	2165.2	2218.5	2210.4	2274.8	2814.6	2637.5	2356.1	2156.2	2555.6	2030.7
AI115009	9.06	29.53	19.86	3.26	6.17	0	38.78	1.49	2.84	0	1.16	FALSE		Myo9a	1867	2080.5	1666.5	2041.8	1487.6	2335.8	1484.1	1709.1	1654	1829.1	1882.9
AI118078	0	0	14.68	0	1.76	1.62	0.92	0	0	0	299.36	FALSE		Hist1h2bb
AI182371	2.72	2.04	0	0	1.76	0	0	0	0	2.54	0	FALSE		Hist1h2bk
AI314180	2254.15	2621.99	1818.6	2698.28	1899.34	2956.43	1907.6	1751.22	2655.02	2056.72	1826.45	FALSE		Hist1h2bf
AI317395	0	0	0	1.09	1.76	0	0	0	0	0	2.33	FALSE		Myl6	3410	5903.9	6036.3	4904.4	3722	4942.9	4839.9	3510.5	5363.7	6091.3	4358.2
AI413582	193.06	810.52	496.53	196.93	668.65	536.5	593.7	1113.73	366.86	667.53	1091.45	FALSE		Man2b1	1815.8	2191.5	2364.5	645.6	1765.6	2614.1	968.7	877.2	643.4	2814.6	967.9
AI427809	0	0	0	0	3.52	1.62	0	0	0	0	4.66	FALSE		Ywhag	1560.2	2164.3	2848.7	2712.7	2644.7	2583.4	2627.1	2706.8	2660.7	2630.8	2520.5
AI429214	16.31	8.15	19	3.26	11.45	7.27	24.93	37.32	20.8	49.07	30.29	FALSE		Top1	8368.8	4787.2	6109	6696.3	5914.1	5179	5689.3	7597.2	6455	5317.9	5510.8
AI464131	60.73	73.31	53.54	3.26	50.21	180.18	34.16	37.32	8.51	67.68	126.97	FALSE		Ddx20	2441.9	1469.3	1665	2014.4	1643.2	1626.1	2067.9	2375.4	2030.8	1735.6	1964.7
AI467606	400.62	13.24	17.27	784.46	571.74	618.92	27.7	25.38	188.16	18.61	0	FALSE		Map4k5	1327	2524.4	2126.3	2411.7	2827	1808.4	2548.7	2607.4	2583.7	1867.1	1944.6
AI480526	61.63	75.35	30.22	29.38	115.41	65.45	74.79	40.31	42.55	60.07	93.19	FALSE		Mdh1	9108.4	5498.4	5499.7	3421.3	4966	5668.4	3723.6	3372.5	3733.2	3654.6	4073.2
AI481877	0	0	0	0	0	0.81	0	0	0	0.85	0	FALSE		Tpm1	3401.5	8368	3336.5	4113.3	1618.7	3371	1945.1	1805.3	2632.6	2801.5	1875.2
AI504432	2.72	6.11	0	19.58	28.19	4.85	0.92	10.45	25.53	0.85	1.16	FALSE		Hist1h2bh	100.9	61.8	89.1	78.9	54.7	72.9	66.3	88.6	76.3	70.4	82.6
AI506816	4223.69	5005.7	4247.72	5433.56	2957.37	4840.65	4471.68	2055.78	4270.92	2916.3	9191.67	FALSE		Hist1h2bm	100.9	61.8	89.1	78.9	54.7	72.9	66.3	88.6	76.3	70.4	82.6
AI507597	0	0	0	0	0	0	0	0	0	0	3.49	FALSE		Hist1h2bc	100.9	61.8	89.1	78.9	54.7	72.9	66.3	88.6	76.3	70.4	82.6
AI593442	0	0	0	0	0.88	0	0.92	0	0	0.85	0	FALSE		Hist2h2bb	100.9	61.8	89.1	78.9	54.7	72.9	66.3	88.6	76.3	70.4	82.6
AI597479	299.1	276.96	205.52	377.54	391.14	290.07	215.14	68.68	424.54	191.2	164.24	FALSE		Smarcad1	3904.5	2505.2	2292.7	2498.3	2707.9	1711.1	2236.5	3219.5	2830.9	2261.6	2820.7
AI606181	176.74	231.14	227.11	213.25	128.62	319.96	153.27	95.55	127.65	167.52	116.48	FALSE		Xpo7	4434	1979.9	3612.3	4109.3	3125.9	3451.1	3426.9	4183.9	4006.5	3235.7	3942.1
AI607873	26.28	0	67.36	848.65	798.15	189.07	4.62	74.65	1631.02	1836.75	32.62	FALSE		Ppp2r1a	5820.9	4504.2	4427.8	4741.2	5530.8	4495.4	4924.3	4789.9	4908.6	4359.4	4479.9
AI661453	2.72	0	9.5	23.94	5.29	1.62	0.92	38.82	55.79	0.85	0	FALSE		Maoa	2546.8	4013.1	3514.2	2491.8	1499.3	6671.5	1924.8	2055.5	2024.5	6498.4	4876.5
AI662270	0.91	52.95	1.73	0	1.76	5.66	24.01	1.49	0	0	29.12	FALSE		Wars	3601.5	4714.7	3843.5	3776.9	4274.9	2938.8	4162.1	3481.9	3399.9	2340.8	3441
AI837181	926.31	880.78	1008.61	1053.2	1960.13	1120.68	1170.78	2175.21	810.31	1082.93	1246.37	FALSE		Strn4	1911.7	1910.2	1935.5	2864	2942.7	1820.9	2611.1	3006	2623.4	1638.1	2737.8
AI838599	0	0	0	0	0	0	0	0	0	0	0	FALSE		Pdlim7	900.7	5416.1	3122.4	2290	2035.1	2152.2	2114.5	1916.2	2495.9	3081.2	1312.2
AI839979	77.04	34.62	73.4	9.79	12.33	12.93	50.78	10.45	6.62	22.84	12.81	FALSE		Faf2	1173.4	2010.4	2461.5	1848.7	2040.3	1767.4	1817.8	1717.5	2004.8	2260.2	2019.3
AI846148	506.66	287.15	322.96	400.39	466.03	643.16	375.79	280.67	329.04	417.94	547.47	FALSE		Abce1	5455	4259.9	5200.9	5135	4696.8	4308.1	5151.1	5768.6	4651.3	4398.4	4680.7
AI847159	3.63	0	0	1.09	3.52	1.62	1.85	79.13	7.56	0.85	0	FALSE		Hist1h2bp	410.8	186.2	273.1	179.1	148.1	233.4	134.7	166.4	180.8	113.6	173.7
AI849053	0	1.02	0	0	0	0	0	0	0	0	0	FALSE		Anxa3	1835.7	7810.1	2890.6	6363.3	3898.9	6785.1	5347.5	6410.3	5407.5	6521.8	6485.5
AI854703	0.91	0	8.64	3.26	17.62	4.85	0	23.89	4.73	0	2.33	FALSE		Dnm1	209.7	116.3	1924.7	2220.5	641	2234	1832.5	1583.9	1099	1549.2	2048.8
AI987944	140.49	126.26	122.62	121.86	199.98	145.44	77.56	310.53	131.43	170.9	76.88	FALSE		Ero1a	3374.8	2729.7	3267.5	3415.1	4175.9	2669.3	4624.9	3643	3437.1	1837.4	2927.7
AK010878	67.98	78.41	72.54	97.92	81.05	54.94	68.33	95.55	112.52	69.38	58.24	FALSE		Med12	2180.7	900.2	2069.6	1933.8	794.3	1815	1785.3	1985.2	2343.9	1944.2	2452.7
AK157302	3.63	6.11	3.45	3.26	4.4	8.08	4.62	5.97	1.89	3.38	5.82	FALSE		Elac2	5088	1865.3	2119.3	2062.8	2038.1	2184.2	2464.7	2757.6	2261.2	1990.9	2108.7
AL589879.1	0	1.02	0	0	0	0	0	1.49	0	0	0	FALSE		Oas3	196.6	367.6	452.5	529.2	9365.4	125.3	9183.6	138.8	2917.4	333.6	279.4
AL589879.3	0	0	0.86	0	0	0	0	1.49	0	0	0	FALSE		Pon2	1536.8	3808.1	1766	1768.2	2698.8	1658.9	2427.5	1653.4	2787.9	2139.6	1529.7
AL596185.1	22.66	22.4	21.59	15.23	33.48	20.2	29.55	7.46	38.77	26.23	34.94	FALSE		Rabep1	4423.1	3267.9	3158.1	2840	2823.8	2739.1	2603.5	2412.2	2543.6	2230	3246.7
AL645586.1	0	0	0.86	0	0	0	0.92	1.49	0	0.85	0	FALSE		Dnajb11	2998.3	5892.3	3385.4	3732.3	4566.8	3649.2	4017	3861.2	4401.9	3761.1	4207.7
AL844548.1	0	0	0	0	0	0	0	0	0	0	1.16	FALSE		Reps1	3107.8	2701.6	2009.1	2345	3093.3	1535.3	2673	2354.7	4842.7	1747	3552.6
AU015228	0	3.05	0	0	0	0	0	0	0	0	0	FALSE		Hspa1l	272.9	192.6	194.2	197.5	135.4	101.4	126.7	215.4	183.7	232	265
AU015336	0	0	0	0	0	0	0	0	0.95	0	0	FALSE		Kif23	3316.5	2605.1	1215.7	2936.3	2119.3	2230.7	2197	2514.3	2196.6	1543.6	4727
AU018091	0	0	0	4.35	0	1.62	0	0	7.56	0	0	FALSE		Ncbp1	2426.2	1386.2	1473.2	1726.5	1730.7	1629	1465.8	2035.8	1722.2	1674	1437
AU019823	299.1	208.74	220.2	312.26	195.57	258.56	192.98	307.55	341.33	243.66	142.11	FALSE		Ints1	2607.9	1802.3	2372.5	2468.3	2687.6	2653	2579	2745.1	2650.1	2426.6	2674.1
AU020206	1055.92	472.47	737.46	288.32	301.29	475.1	399.8	731.54	232.6	383.26	270.24	FALSE		Sugt1	4341.5	3850.1	3030.6	4043.2	4535.9	1373.7	4348.4	4107.3	4156.9	2534	3545.9
AU021092	0	1.02	0	0	0	0	6.46	0	0	0	1.16	FALSE		Aldh3a1	134.4	178.2	154.1	184.8	255.9	161.9	219	141.6	1214.5	142.7	23889.8
AU022133	0	0	0	0	0	0	0	0	0	0	0	FALSE		Colec12	437.6	3132.1	5694.7	3519	2327.3	8998.4	2501.2	3789.2	2925.5	7131.4	2179.5
AU022252	285.51	398.13	268.56	310.08	385.86	517.11	290.85	555.37	411.3	370.57	300.53	FALSE		Cep250	1360.4	1211.3	1215.7	1656.1	2104.7	975.8	2019.3	2021.7	1465	963.2	1560.8
AU022754	2.72	0	1.73	3.26	0	11.31	0	0	0	1.69	0	FALSE		Snx6	4455.9	4414.8	4943.8	4234.8	4328	3395.4	3863.7	4001.2	4409.8	3046.6	3402.7
AU040320	793.98	856.35	1033.65	1695.13	1679.98	876.67	1143.08	656.89	1542.14	2080.41	498.55	FALSE		Actl6a	2754.4	2120.4	2212.1	2430	2077.9	2037.7	2497.7	2304.7	2648.6	2177.5	2261.4
AU041133	21.75	29.53	45.77	36.99	6.17	26.66	36.93	1.49	36.88	30.46	24.46	FALSE		Cyld	5238.8	3822	1870.1	1757.8	3173.1	2679.3	2058.8	2131.8	1735.4	2610.7	2586.3
AV026068	0	224.01	0	0	0	0	18.47	0	0	0	0	FALSE		Safb2	3266.2	2325.3	2727.7	2474.9	3223.1	2215.7	2382.7	2950.9	2776.4	2092.2	2898.4
AV039307	0	1.02	6.04	1.09	0.88	6.46	5.54	4.48	2.84	11.84	3.49	FALSE		Calm3	3276.2	4471.8	3890.8	5756	4937.2	6397.8	4798.4	6652.7	4409.5	4958.8	6441
AV099323	6.34	11.2	9.5	1.09	3.52	9.7	5.54	11.94	0.95	5.92	16.31	FALSE		Rprd2	2206.4	1758.9	2126.5	1898.6	1872.6	2438.8	1776.9	2010.1	1970	2016	2365.3
AV320801	0	0	0	0	0	6.46	0	0	0	0	0	FALSE		Prkaca	1621.4	1648.7	1334.6	1523.6	1679.5	1601.3	1333.5	1428.5	1546.2	1754.3	1367.5
AW011738	7.25	1.02	4.32	22.85	66.95	39.59	6.46	1.49	50.11	194.59	1.16	FALSE		Cops2	2451	2206.3	2462.5	2313.5	2281.8	1868.5	2176.1	2152.5	2272.2	2060.4	2141.2
AW047730	0.91	5.09	0.86	15.23	7.05	3.23	7.39	7.46	6.62	5.92	31.45	FALSE		Tcerg1	5675.9	3649.6	4661.8	4519	3854.1	3959.3	3851.6	4796.2	3927.3	3351.7	4412.4
AW112010	1.81	0	4.32	1.09	4.4	1.62	0	0	0.95	3.38	0	FALSE		Myo6	3787.3	3793.2	2738.6	3173.3	2346	2470.6	2652.7	2863.1	2174.8	2636.1	3270.8
AW146154	32.63	43.78	25.04	14.14	24.67	80.8	20.31	16.42	34.98	54.99	40.77	FALSE		Ano6	1441.8	2213.6	4030	2615	2566.1	3070.9	2785.7	2538.5	4229.1	4228	2585.4
AW209491	130.52	185.32	165.8	272	204.38	232.7	190.21	101.52	274.2	202.2	151.43	FALSE		Wdr62	1447.7	2677.7	1195.6	1968.2	1763.4	1419.9	1486.2	1986.8	1225.1	1135.7	1893.1
AW495222	1.81	0	0	0	0	0	0	0	0	0	0	FALSE		Pard3	1979.6	1655.7	2262.9	2122.4	1739.4	2206.3	2203	2098.5	1885.1	1829.3	1675.8
AW549877	507.57	732.12	550.93	1000.98	978.74	660.93	734.05	92.56	1480.69	644.68	561.45	FALSE		Clic4	2621.6	7249.8	4815.4	6256.4	8162.9	5000.2	6935.6	5322.5	8502	4165.4	5723.8
AW551984	0	0	0	0	0	23.43	0	0	0	0	0	FALSE		Virma	2174	1479.8	1745.6	1902.3	1839.8	1261.4	1630.1	2133.8	1919	1663.6	2164.7
AW554918	180.37	209.76	96.72	180.61	209.67	159.98	146.81	123.91	219.36	105.75	138.61	FALSE		Ptgr1	4397.6	1479.1	2206	2441.1	917.9	2770.6	2056.2	2401.3	1444.3	2052.9	1147.2
AY074887	6.34	2.04	0	0	0	0	1.85	4.48	0.95	0	3.49	FALSE		Mcmbp	2424.2	1742.2	1402.6	1926	2038.9	1340.7	2054.2	1998.7	1900.1	1331.2	1978.4
Aaas	1002.45	1058.98	1035.38	466.76	639.57	613.26	1132.92	2808.22	331.88	631.99	1405.95	TRUE		Cs	5079.8	5286	5773.4	7594.4	5589.9	4739.7	5526.2	6416.1	5303	4808.9	4908.4
Aacs	2059.28	1414.35	1934.32	946.58	928.53	612.45	1320.36	903.23	1027.78	1069.39	3657.57	TRUE		Smc6	1422.7	1824.1	1437.2	2340	1575.1	1130.1	1591.1	2365.1	2413.5	1050.1	3354.6
Aadat	0.91	4.07	0	1.09	0.88	3.23	7.39	0	0	0	1.16	FALSE		Set	4562.5	2502.7	3092	3706.4	3073.1	3054.4	3228.7	3879.3	4161.1	3077.8	4382.7
Aaed1	235.66	244.38	237.47	529.86	260.76	210.08	247.45	50.76	622.15	227.58	136.29	TRUE		Dync1li2	1884	3499.2	3592.8	2798.2	2846.9	3049.1	2700.9	2552.2	2431	3137.3	2014.2
Aagab	513.01	458.21	655.42	806.22	753.22	721.53	529.99	409.07	702.52	875.65	723.36	TRUE		Abcf3	1511.1	1961.3	1424.9	2234.1	2217.5	2368	2429.7	2356.6	2282	2069.8	2192.6
Aak1	874.65	819.69	846.26	1109.78	1095.91	815.26	739.59	1030.13	1749.21	1815.6	1108.92	TRUE		Armcx2	6302	2176.9	2332.2	1746.7	1931.4	2779.6	1634.5	1959.3	1626.3	2384.2	1188.1
Aamdc	77.95	81.46	143.35	29.38	99.55	189.88	102.49	173.18	47.28	110.83	194.53	TRUE		Col6a1	545.4	379.2	5971.8	1365.6	1006.5	5414.6	1411.9	1083.1	1248.4	3176.7	443.7
Aamp	2509.74	2450.92	3198.53	2952.88	3177.61	3455.76	3072.84	5740.35	2570.87	3772.49	3067	FALSE		Ncapg2	2860.7	2021.9	1353.6	2086.4	2202.2	2129.4	1875.1	2083.3	2070.8	1208.4	2832.4
Aanat	0	0	0	1.09	0	0	0.92	0	0	0	0	FALSE		Metap2	2288.7	1541.2	2283.5	2033.3	3196.5	1263.5	2620.6	2755.9	2221.9	1582.8	3515
Aar2	483.1	488.76	568.21	585.35	318.91	742.54	451.51	1009.23	596.62	833.35	958.66	TRUE		Actr3	3581.3	5001.3	4714.1	4059.7	4513.6	4452.4	4331.3	3875.3	4294.3	3857.6	3885
Aard	0.91	0	0	0	1.76	0	0	0	0	0	0	FALSE		Cdk1	3698	4171.6	1576.6	5177	5270.8	2677.5	4535.8	5837.8	5743.1	3194.8	5297.4
Aars	6573.01	8311.95	7692.36	14630.6	9864.94	12620	11227.7	12051	13509.6	8911.34	14060.7	TRUE		Acat2	1204.3	1047	2608.1	2085.3	1480.1	3536.2	1582.2	1741.2	1929.7	2680.2	2141.5
Aars2	391.55	233.18	335.91	243.72	325.07	331.27	274.23	373.23	247.73	174.28	490.39	TRUE		Tax1bp1	5175.6	3150.1	2169.9	2825	2976.6	2130.4	3522.9	2706.2	2141.3	3371.8	2934.6
Aarsd1	7.25	12.22	2.59	5.44	7.05	4.85	6.46	11.94	4.73	0.85	4.66	TRUE		Tbk1	1678.9	2588.9	1642.8	2374.4	2209.1	1706.2	2010.7	2506.5	2006.3	2050.4	1814.4
Aasdh	115.11	79.42	101.9	72.9	157.69	98.57	98.8	106	93.61	98.14	103.67	TRUE		Nup50	3313	2428.5	2443.3	2451.4	2725.3	3008.1	3383.7	2995.6	2921.1	3016.2	2315
Aasdhppt	368.89	425.63	371.32	541.83	536.5	573.67	353.63	203.04	486	303.73	357.6	TRUE		Parp12	1062.9	1629.8	1718.5	2057.2	4110.1	1615.8	4111.7	1290	3177.3	1606.4	995.4
Aatf	1270.73	1066.11	1121.73	1413.33	761.15	1627.29	1424.7	1543.7	980.51	627.76	729.18	TRUE		Abcf2	3689.9	3128	2784	3690.9	3762.1	3976.4	4144.3	5181.2	3694.1	4656.8	3253.3
Aatk	2.72	0	8.64	5.44	18.5	102.61	1.85	2.99	0	265.66	1.16	TRUE		Trim47	929.1	2151.6	1762.4	3139	1833.8	1114.4	2342.1	2069.7	2072.9	1373	2698.8
Abat	0	0	0	0	0	32.32	0	0	0	2.54	0	TRUE		Taok1	2437.1	2499.3	2251.7	2525.5	2581.7	1749.2	2645.5	2536.2	2374.7	1936.9	2427.2
Abca1	268.29	496.9	371.32	698.51	514.48	361.98	670.34	255.29	1279.29	726.75	384.39	TRUE		Tubgcp3	3269.9	2997.8	2588.7	2814.6	2352.7	1833.9	2231.3	2600.4	2662.5	2121.7	2731.9
Abca12	0	0	0	1.09	0	3.23	0	0	0	20.3	0	FALSE		Tmf1	3526.9	3580.4	2840.8	3352	3287.5	3137.8	3671.2	2996.2	3010.7	3709	2978.8
Abca13	80.67	0	0	23.94	30.83	4.85	0	0	5.67	0	0	TRUE		Adam9	1581.3	2438.7	1750.4	1197.2	2102.5	1726	1775.1	1493.1	1356.9	2287.6	1639.3
Abca14	0	0	0	0	0.88	0	0	0	0	0.85	0	FALSE		Spart	2115.6	3087.5	2689.2	2142.9	2307.3	3197.2	2647	1857.2	2458	3731.8	3064.3
Abca17	0	4.07	0	0	0	0.81	0	0	0.95	0.85	0	TRUE		Itga5	1520.9	5672	3972.1	3118.1	4121.1	2701.4	6247	3385.1	2858.4	3970.3	2809.5
Abca2	906.37	832.93	625.2	454.79	490.69	909.79	581.7	207.52	353.62	582.92	527.67	TRUE		Rcc1	2121.9	1828.1	2040.5	2856.8	2094.6	2315.5	2879.2	3425.4	3091.4	1515.4	2602.7
Abca3	255.6	664.92	518.12	390.6	670.41	678.71	254.84	310.53	435.89	1067.7	670.94	TRUE		Cul4a	2941.1	2249	2909.8	2829.5	2637.1	2939.4	2904.7	3105.9	2814.8	3783.8	2553.3
Abca4	3.63	38.69	2.59	6.53	20.26	5.66	7.39	2.99	36.88	65.15	5.82	TRUE		Farsa	2018.6	1481.8	2351.9	2045.7	1814.8	2409.8	2278.4	2142.5	2067	2099.4	1954
Abca5	134.14	136.45	225.38	388.42	158.57	493.68	211.44	65.69	583.39	269.89	187.54	TRUE		Hook3	3146.9	3389.6	3727.4	3364.6	2611.6	3409.2	2789.6	3150.5	2805.5	4049.6	2820
Abca6	0	0	4.32	1.09	2.64	3.23	1.85	2.99	0	11.84	9.32	FALSE		Obsl1	2659.7	2417.3	3072.2	1911.1	2255.4	3166	970.7	2198.2	2197.5	2270.9	380.6
Abca7	351.67	459.23	685.65	576.65	908.27	408.03	533.68	1869.16	847.19	766.51	880.61	TRUE		Arhgap1	1428.3	4105.8	2216.9	2378.7	2036.7	2337.3	2335.1	2315.9	2296.6	3947.1	2336
Abca8a	0	0	0	7.62	4.4	3.23	2.77	0	0.95	4.23	18.64	FALSE		Loxl3	135.2	562	960.4	1196.8	906	1191.3	5202.8	590.8	3864.7	868.7	605.3
Abca8b	3.63	20.36	28.5	89.22	35.24	58.98	12	1.49	67.13	265.66	89.69	TRUE		Rexo2	1915.8	4116.7	2205.7	2089.1	2016.9	2792.1	3168.8	2146.1	1862.1	2769.9	2554.8
Abca9	19.94	1.02	40.59	9.79	6.17	8.08	23.08	10.45	1.89	5.08	58.24	TRUE		Synrg	2694.3	2307.6	1971.6	1712.4	3069.4	1694.5	1626.4	1661.9	1332	1530.3	1947.8
Abcb10	411.49	560.04	517.26	243.72	219.36	429.85	334.24	286.64	290.27	271.58	552.13	TRUE		Pccb	1458.6	2531	3687.6	2389.6	2279.8	1358.9	1994.2	2092.2	2446.3	2806.3	3166.6
Abcb11	0	0	5.18	3.26	0.88	0	0	0	1.89	4.23	2.33	TRUE		Oxsr1	1932.1	1834.3	1622.1	1599.2	1610.6	1496.7	1598	1715.3	1357	1195.2	2148.4
Abcb1a	5.44	5.09	139.03	562.5	95.14	21.01	47.09	88.08	70.91	33.84	6.99	TRUE		Capns1	1197.9	2065.4	1419.1	1616.3	1676	1305.4	1880.3	1580.9	1519	1291.8	1702.5
Abcb1b	537.48	618.08	628.65	835.6	191.17	297.34	427.5	261.26	752.63	201.36	407.69	TRUE		Bcar1	2854.6	2396.7	1549.3	1336.9	1592.7	1918.4	1337	1291.9	1579.6	2044.9	1333
Abcb4	0	2.04	6.04	1.09	53.74	2.42	18.47	0	0	2.54	0	TRUE		Prpf31	1994.6	1208.1	1910.8	1660.5	1615	1668	1792.1	2426.7	2203.5	1721.9	2483.2
Abcb6	8.16	12.22	18.13	4.35	7.93	0.81	18.47	1.49	1.89	10.15	9.32	TRUE		Hexb	1507.9	3794.5	5321.6	1970.8	3870.7	5561.9	2203.8	1740.1	1394.7	5400.3	2087.2
Abcb7	562.86	522.36	310.87	535.3	354.14	516.3	339.78	149.29	834.89	495.78	290.04	TRUE		Arf1	38.1	35	29.8	30	27.1	19.3	22.3	27.8	34.6	31.3	38.8
Abcb8	435.97	502	736.59	416.71	341.81	746.58	719.27	537.46	624.99	818.97	795.58	TRUE		Ppwd1	2826	2430.7	3097.7	3038	3208.5	2377.4	2591.7	3154.4	2897.3	2659.2	2691.6
Abcb9	119.64	2.04	6.04	108.8	135.67	138.17	1.85	19.41	8.51	16.07	12.81	TRUE		Ripor1	1281	1604.7	1316.4	1774.6	1634.4	1643.5	2415.6	1794.1	1497.5	2574.2	1847.7
Abcc1	2962.93	1870.52	1973.17	3986.5	5112.18	1592.54	1550.27	541.94	4468.53	1608.32	1114.74	TRUE		Mre11	3078	1886.9	1856.6	2322.7	1921.7	1720.4	1753	2545.6	2086.4	1610.2	2396.6
Abcc10	66.17	62.11	112.26	50.05	55.5	105.85	72.02	61.21	52	165.82	100.18	TRUE		Apbb2	1493.7	1010.7	1499	1568.4	1322.5	2577.1	1768.6	1500.9	2825.6	3294.7	1367.5
Abcc12	3.63	0	0.86	1.09	7.05	2.42	0.92	0	1.89	1.69	0	FALSE		Nap1l4	2799.8	2533.3	2038.7	2806	3021.5	1339.9	2479.2	2591.3	2839.9	1653.6	2698.8
Abcc2	0	1.02	0	0	0	0.81	0	0	0	0	0	FALSE		Cdk13	1070.3	1307.2	1549.5	1461.5	1442.3	1364.2	1522.9	1569.7	1570.7	1484.7	1476.4
Abcc3	0	0	1.73	0	0	0.81	0	0	0	0.85	1.16	TRUE		Adsl	1890.6	1094.9	1683.7	1560.4	1328.6	1396	2055.9	1508.9	2119.7	1570.3	2021.7
Abcc4	214.81	432.76	215.02	263.3	100.43	300.57	250.22	19.41	374.43	468.71	253.93	FALSE		Dclk1	762.4	596.5	4340.9	1483.4	832.3	5933.6	1047.6	2527.7	492.6	7191.9	449.9
Abcc5	726	838.02	525.03	1052.11	828.1	544.58	612.17	364.28	1664.12	1111.7	864.3	TRUE		Kif21a	1073.8	1365	564.4	1101.4	1894.6	725.6	1898.4	1141.3	1910.9	456.2	1174.3
Abcc6	0	0	0	0	0	0.81	0.92	0	0	0	0	FALSE		Ptpn12	2857.5	2355.9	2195.7	1930.4	3309.4	2027.1	1914.7	1923	2389.2	2222.8	2508.7
Abcc9	0	0	0	0	0	0	0	0	0	0.85	1.16	FALSE		Tardbp	4251.3	3440.5	4945.6	4724.5	4230.4	4498.6	4437	5041.1	4841.5	4291.7	4573
Abcd1	184.9	187.36	306.55	93.57	124.21	265.02	228.99	364.28	92.66	795.28	429.82	TRUE		Wdr81	1969.7	1311.5	1938.4	1599.1	1355.8	1656	1481.8	1491.8	1453.2	1549.1	1526.8
Abcd2	17.22	32.58	52.68	15.23	5.29	37.17	75.71	43.3	2.84	11	64.07	TRUE		LRWD1	2171	893.2	741.7	1316.7	1128.5	1232.8	1227.7	1576	1378.7	843.8	2077.6
Abcd3	621.77	786.09	727.96	559.24	464.26	660.93	794.06	537.46	631.61	705.6	1169.49	TRUE		Ttc27	1978.8	1154.8	1719.7	1779.5	1578.1	2192.2	1811	2095.9	1923.4	2626.4	1960.1
Abcd4	542.01	478.58	512.94	812.75	1235.98	1021.3	629.71	1742.26	622.15	955.18	492.72	TRUE		Acsf2	2497.4	3841.4	3494.5	1603.1	1476.3	4480.4	2269.3	2264.8	5063.7	5145.4	411
Abce1	3296.48	2885.71	1955.9	3923.39	1967.17	1564.26	2196.6	594.19	4305.9	1869.75	1982.54	TRUE		Rnf31	872.1	1399	1181.5	1452.8	1959.3	1213.1	1566.8	1206.3	1919.8	1080.6	1397.2
Abcf1	3030	3022.16	4043.93	3360.89	3285.08	3542.22	3355.38	14559.1	2845.07	4523.77	7558.58	TRUE		Rfc1	2413.4	1832.4	1652.9	2245.6	1883.8	2340.2	1546.1	2455.3	1924.1	2166.7	2055.4
Abcf2	2420.01	1972.35	1987.85	2771.18	1410.41	1780	2290.78	712.13	2160.52	1764.84	3192.8	TRUE		Ermp1	2066.5	783.4	1266.5	1537.7	1621.9	1661.1	1756.4	1587.3	2567.2	3089.6	793.4
Abcf3	511.19	699.54	672.69	751.82	799.91	744.96	850.39	709.15	719.54	895.96	923.71	TRUE		Ppp6r1	1245	2590.4	1915.4	2294.2	2398.6	1739.2	2037	2271.2	2152.2	2039.5	2429.2
Abcg1	8.16	0	7.77	216.52	685.38	65.45	0	155.27	1182.85	956.02	1.16	TRUE		Kpna4	488	798.4	699	750.6	723.6	720.4	712.8	800.5	769.9	761.7	762.5
Abcg2	426.9	146.63	286.69	233.92	257.24	286.84	181.9	219.46	311.08	855.35	561.45	TRUE		Ccdc22	2955.7	3343.1	3295.3	2790.1	2813.2	2590.4	2641.5	2865.3	2663.6	2856.5	3358.5
Abcg3	0.91	0	0	0	0.88	0	1.85	0	0	0	0	FALSE		Mtr	1570.5	2020.3	1445.7	2725.8	2844.2	1596	2883.7	3488.3	2643	1905.1	2073.9
Abcg4	1.81	0	6.04	23.94	14.98	27.47	1.85	1.49	54.84	5.08	0	FALSE		Ltbp1	7907.3	935.7	804.9	2225.3	947.4	1114.6	1638.5	2502.5	1504.6	1270.7	3001
Abcg5	0.91	0	0	0	0	0	0	0	0	1.69	0	FALSE		Emc1	1864.9	2203.5	2391.4	2204.1	2212.4	2575.8	2201	2433.5	2162	2415.5	1393.3
Abcg8	0	0	0	1.09	0.88	0	0	0	0	0	0	FALSE		Mettl13	1874.4	1462.2	2578.9	931.9	1336.7	2275.5	1789.4	1009.6	1610.2	1817.1	1959.3
Abhd1	32.63	46.84	37.13	51.14	49.33	58.18	38.78	97.04	18.91	44.84	69.89	FALSE		Nmt2	2150.4	1216.6	995.1	2971.4	1900.7	1277.2	1972.3	2237.3	996.5	974.6	4108.5
Abhd10	199.4	179.21	235.74	253.51	117.17	182.61	209.6	206.03	242.05	202.2	249.27	TRUE		Trim33	1713	919	1433.4	1309.7	1161.8	1172	4947.9	1397.4	4337.7	1330.9	1337.6
Abhd11	218.44	238.27	366.14	169.73	163.86	439.55	275.15	662.87	111.57	541.47	557.95	TRUE		Rai1	1554	1631	1662.3	1378.7	1252.5	918.7	1141.4	1192	1727.4	1480.2	1451.4
Abhd12	619.05	687.32	858.35	1300.18	1889.65	1024.53	957.49	1331.7	1367.22	1495.8	2033.79	TRUE		Wdr19	1457	2145.7	2345	1891.7	1525.7	2081.2	1481.8	1670.2	1976.2	2406.7	2146.4
Abhd12b	0	0	0	0	0.88	0	0	0	0	0	0	FALSE		Sec23ip	2789	3364.9	2842.7	3005.7	3531.2	3122.8	3091.4	3359	2952.7	3261.2	2580.1
Abhd13	475.85	407.3	342.82	515.72	317.14	466.21	303.78	120.93	485.05	423.02	384.39	TRUE		Hdac1	2867.3	1935.7	1904.9	2737.5	2200.1	1821.7	2291.3	2810.5	2751.3	1838.4	2359.4
Abhd14a	321.76	375.73	488.76	196.93	287.19	434.7	455.2	791.26	132.37	255.5	335.47	TRUE		Gsto1	1780.4	2590.8	2568.5	3072.9	2466.3	2251.9	3613	5347	4781.9	3844	6762.7
Abhd14b	158.62	197.54	151.98	104.45	248.43	244.82	146.81	622.56	195.72	339.26	714.04	TRUE		Man2b2	1676.5	2400.8	3014.2	757.8	1835.6	2741.8	1239.8	1310.5	1163.8	3502.4	1338.8
Abhd15	4.53	5.09	12.95	5.44	5.29	4.04	7.39	7.46	4.73	2.54	5.82	FALSE		Atg2a	3522	2789	1898.4	2204.9	2285.6	1510.1	1812.6	1965.2	2221.8	1642.3	2821.2
Abhd16a	592.77	498.94	636.42	507.02	312.74	420.15	653.72	267.24	457.63	753.82	1288.3	TRUE		Psmc6	3950.6	3583.7	3249.3	3625.3	3679.8	2890.8	3707.4	3598.1	3636.7	2682.7	3547.2
Abhd17a	741.41	959.19	1588.9	557.06	1001.65	904.14	1276.04	1509.36	446.29	949.26	1473.51	TRUE		Trmt2a	1398.1	1624.9	1154.3	2266.7	2072.9	1672	2153.4	2375.8	2138.8	1293.1	2047.6
Abhd17b	625.4	476.54	464.58	745.29	511.84	679.52	481.05	403.09	811.26	568.54	337.8	TRUE		Ruvbl1	3345.1	1933.9	2737.3	3382.8	2433.3	2627.9	3665.3	3778	3610.8	2467.5	3407.8
Abhd17c	1480.11	820.71	1474.05	950.93	1149.65	754.66	891.94	579.26	730.89	394.25	457.78	TRUE		Acbd3	2551.9	3720.8	4349.3	3106.2	3149.6	4047.5	3114.4	2943.4	2718.4	3682.4	2335.8
Abhd2	6752.47	4477.23	2845.34	4631.69	5731.5	2406.19	2415.43	1048.04	4622.65	3542.37	639.49	TRUE		Palld	2122.7	6876.9	3435.3	1935.3	2025.7	3946.2	2630.7	1672.8	2967.2	4416.1	594.5
Abhd3	1.81	3.05	1.73	0	0	15.35	0	1.49	0.95	10.15	3.49	FALSE		Acads	1227.7	1537.1	3025.4	1407.5	1236.3	2132.6	1580.1	1438.7	1469.9	3752.3	1009
Abhd4	582.8	1026.39	612.25	930.25	1856.17	955.04	798.68	383.69	948.36	1082.93	340.13	TRUE		Fkbp15	2185.9	2802	2318.3	2106.9	2970.9	2106.3	2402.3	2219.3	2248.1	2995.8	2335.8
Abhd5	1073.14	819.69	790.13	2214.12	1594.53	799.1	975.03	743.48	1371.95	928.11	648.81	TRUE		Cherp	2665.4	1976.7	2216.5	2252.5	2144.9	2126.9	1905.7	2232.3	2089.7	1554.8	2313.4
Abhd6	201.21	273.91	115.71	95.75	187.64	143.01	145.89	95.55	104.95	575.31	76.88	TRUE		Ppp3r1	1897.6	1827.7	2323.4	2455.7	2009.6	2477.9	2038.2	1925.9	3099	2651.5	2714.1
Abhd8	877.37	652.7	1044.88	334.02	1076.53	1124.72	684.19	762.89	383.88	710.67	2334.32	FALSE		Kif1bp	1893.8	2682.7	3003.9	3651	2936.3	2161.6	2940.6	3882.4	3186.1	2585.1	3146.2
Abi1	1983.14	1591.52	1305.66	1987.81	2027.96	882.32	1078.45	149.29	2101.89	1192.92	941.18	TRUE		Dcaf8	3183.4	2112.6	3351.6	1254.6	2260.4	2501	2031.7	1153.1	2307	2436	2199
Abi2	424.18	362.5	329.87	430.85	324.19	496.91	462.59	456.84	700.63	405.25	246.94	TRUE		Topbp1	2965.8	2266.8	1416.5	2912.5	2414.7	2090.4	1988	3284.8	2144.1	1483.7	2453
Abi3	2.72	1.02	6.91	1.09	0.88	3.23	3.69	22.39	0	11	45.43	TRUE		Aldoc	21.8	19.9	104.3	81.3	49.4	97	89.6	136.3	500.1	217.8	34.5
Abi3bp	0	1.02	8.64	0	4.4	0.81	1.85	0	1.89	2.54	135.12	FALSE		Prc1	1805.8	2028.7	911.2	1777.6	2054.1	932.6	1588.7	1852.7	1544.4	888.1	2613.5
Abl1	548.36	1926.52	693.42	640.84	582.31	828.19	954.72	529.99	1282.13	1808.83	1620.28	TRUE		Stam2	1988.6	2152.2	2098.6	1959.2	2459.4	2161.1	2341.7	2095.4	1695.7	2306.6	1648.8
Abl2	1713.95	1973.36	801.36	2985.52	1420.1	1221.68	815.3	1109.25	4390.05	1165	731.51	TRUE		Arpc2	3440.2	4612.7	4693.1	3769.3	4665	4624.7	4442.3	3826.6	4241.9	3929.7	3719.9
Ablim1	1328.74	34.62	29.36	192.58	77.52	278.76	2.77	94.06	156.96	0.85	454.28	TRUE		Nbea	2310.5	3283.1	1634.8	1400.2	1530.1	1710.6	1281.9	1268.4	1677.8	2211.3	1814.1
Ablim2	0	0	0	0	1.76	80.8	0	0	0.95	0	0	TRUE		Dok1	426.9	1320.9	1938.7	2028.4	955.8	1958.9	4311.9	1114.2	4265.3	1787.5	1351.2
Ablim3	0	1.02	2.59	2.18	1.76	7.27	0	0	0.95	17.77	13.98	TRUE		Mrpl37	3009.5	1965.1	2433.1	2464.5	1982.7	2271	2115.8	2316.9	2415	2152.2	2440.5
Abo	0	0	0	1.09	0	0	0	0	0	0	0	FALSE		Kdelc1	1569.7	1748.7	3927.8	1705.6	1833.9	3110	1978.4	1835.7	2325.7	2180.1	1056.4
Abr	642.62	521.34	1172.68	1206.61	808.72	794.25	800.53	640.47	979.56	1391.74	580.09	TRUE		Dbnl	2633.4	3313.2	3312.5	3672.9	3699.8	4394.6	3771.4	3535.9	3112.2	3037.1	3270
Abracl	1155.62	572.26	837.63	806.22	920.6	876.67	514.29	1748.23	466.14	978.02	1015.73	TRUE		Casp3	5584.8	3033	1800.6	3184.9	5955.7	2027.7	2674.4	2035.8	3923.8	2161.5	2695
Abt1	325.39	298.35	341.96	291.59	222	377.33	342.55	410.56	192.89	311.34	376.24	TRUE		Eif4b	4011.1	2702	3701.6	3618	3010.3	3360.1	4130.7	3577.9	4541.9	4225	3958.8
Abtb1	119.64	207.72	196.89	178.43	519.76	277.95	191.13	389.66	260.02	353.64	249.27	TRUE		Gpt2	4253.8	1757.1	4168.9	2361.7	1187.7	4891.8	1724.5	1634	1585.6	1577.5	1119.8
Abtb2	549.26	273.91	344.55	733.32	510.07	319.96	308.39	103.01	677.94	473.78	222.48	TRUE		Llgl1	1433.3	1529.8	1615.5	1874.2	1194.1	1942.7	1395	1963.2	1769.5	1673.8	1524.6
Acaa1a	800.33	721.94	1197.72	925.9	1335.53	1434.18	1189.25	2458.87	718.6	1137.08	1517.77	TRUE		Pitpna	3325.9	3889.2	3022.5	3248.1	3760.7	2154.1	3601.5	2996.1	3671.4	2303.2	3329.5
Acaa1b	0.91	6.11	12.95	2.18	6.17	0.81	12	11.94	0.95	8.46	3.49	TRUE		Psmd6	4282.1	3563.9	3612.6	3724.4	3764.5	2771.2	3574.3	3730	3740.3	3136.5	3782.8
Acaa2	577.36	1053.89	725.37	574.47	703.88	798.29	1160.62	1301.84	408.47	1095.62	1692.5	TRUE		Psph	2885.3	2899.2	3222.4	2031.1	1346.6	3159.8	2202.2	2225.9	1575.2	1554.8	1522.7
Acaca	2020.3	1275.86	1587.17	1129.36	760.26	1255.61	1180.94	2793.29	1358.71	909.49	1560.87	TRUE		Nsfl1c	3614.7	3014.1	3355.4	3391.8	3080.8	2804	3291.1	3211.9	3766.1	3782.2	3712.2
Acacb	1.81	5.09	5.18	20.67	11.45	110.69	2.77	26.87	30.26	94.76	59.41	TRUE		Colgalt1	2681.7	2874.6	5854.7	2482.4	2124.8	4381.3	2566.6	2646.1	2531.9	3122	1927.1
Acad10	15.41	31.57	67.36	32.64	52.86	121.2	42.47	53.75	76.59	61.76	67.56	TRUE		Peg3	15595.6	3338.6	3222.1	316.8	1809.4	453.8	220.1	169.6	411.1	217.5	174.1
Acad11	31.72	107.93	83.76	88.13	171.79	160.79	67.4	19.41	111.57	222.51	107.16	TRUE		Rab11fip5	761.9	1492.7	1457.7	1083.4	1319	1809.7	1706.4	1519.7	1220.5	1868.6	1455.3
Acad12	19.03	9.16	76.85	33.73	29.95	83.22	16.62	89.58	35.93	31.3	43.1	FALSE		Ctsz	1715.6	2779.7	2696	1553.3	1563.4	2277.5	1486.4	1796.7	1732.4	4455.2	1433.4
Acad8	408.77	493.85	331.6	381.89	474.83	427.43	462.59	477.74	345.12	328.26	278.39	TRUE		Apobr	444.3	267.3	501.1	3072.3	606.7	727.2	6745.9	2027.9	6090.9	461.9	420.7
Acad9	464.06	574.29	407.59	401.48	236.1	290.88	580.77	83.6	436.83	137.9	429.82	TRUE		Ass1	743.2	2478.2	3894.5	2012.6	4026.1	5208.7	8654.8	1384.6	953.1	2018.2	279.9
Acadl	1655.04	2116.94	1511.18	1585.24	1727.55	1349.34	1581.66	1022.66	1604.55	2750.48	1058.83	TRUE		Trim56	2214.7	2807.9	2588.7	2547.6	2581.5	2325.3	2251.5	2298.9	2567.4	2066.7	2388.8
Acadm	798.51	1153.67	875.62	576.65	787.57	709.41	1242.8	217.97	533.27	783.43	841.01	TRUE		Bgn	135.9	133	2846.2	2684.5	394.1	2715.4	1880.7	2045.4	928.8	2794.5	189
Acads	656.21	598.73	732.28	471.11	777	810.41	645.41	2169.24	375.37	1961.12	1691.33	TRUE		Nucb1	2608.3	2830.2	3337.1	3649	3145.5	3635.1	3062.8	3550	3138.3	2909.2	2740.7
Acadsb	479.47	648.62	516.39	504.84	564.69	552.66	578.93	344.87	635.39	586.31	568.44	TRUE		Eif3g	4040.1	2584	2707.5	2899.2	2929.6	2467.4	3052	3083.1	3024.8	2298.9	2878
Acadvl	614.52	995.85	1281.48	606.03	818.41	2188.84	1213.25	1360.07	725.21	1737.77	1563.2	TRUE		Exoc1	2800.7	3005.3	3131.7	2708.1	3269.2	2988.6	3210.1	2571.5	2613	3872.5	2508.7
Acap1	18.13	20.36	14.68	221.96	139.19	276.33	10.16	74.65	375.37	2464.51	0	TRUE		Ivns1abp	4285.2	2290.4	2097	1052.8	2538	1292.2	1967.4	1072.6	2971.7	740.5	1711.3
Acap2	1173.75	1321.69	932.62	1426.39	1148.77	521.96	928.87	158.25	2076.36	1203.07	516.02	TRUE		Rps2	5531.2	5359.3	4946	7145.6	5807.5	5372.3	6366.2	6660.2	5991.9	4981.4	5804.3
Acap3	654.4	373.7	700.33	438.47	686.26	414.5	402.57	825.6	607.02	829.96	1040.19	FALSE		Txnrd1	1551.2	1624.6	1295.4	2674.2	2069.1	1861.7	2221.4	3187	1730.9	1195	2653.3
Acat1	1833.59	2142.39	1993.04	691.98	763.79	785.36	1747.86	782.3	656.19	2214.93	1521.27	TRUE		Sh3gl1	2335.3	3799.9	3515.4	2688.9	3015.5	4702.4	2554.5	2666.6	2260.1	3487.7	2682
Acat2	1840.84	1594.58	2267.64	106.63	135.67	300.57	1358.22	2064.74	93.61	749.59	6276.1	TRUE		Ctage5	79.2	140.9	89	160.4	148.6	102.7	99.7	157.6	132.6	110.4	61.5
Acat3	17.22	24.44	33.68	2.18	4.4	4.04	8.31	25.38	0	9.31	38.44	FALSE		Dlg3	1650.6	2193.6	1395.1	1141.5	2632.6	800.5	1512.9	982.1	242.8	1747.5	1879.1
Acbd3	892.78	597.71	590.66	1104.34	1257.12	780.52	515.22	1900.51	1469.34	925.57	599.89	TRUE		Fam98b	1545	1241.3	1671.7	1779.8	1346.8	1123.9	1439.9	1683.2	1653.8	1114	1685.5
Acbd4	138.67	302.42	266.83	283.97	628.12	580.94	253.92	524.02	259.07	791.89	227.14	FALSE		Kif1c	1177.6	2001.2	1694.1	2175.9	1519.2	1696.4	1791.8	2035.6	1886.9	1710.7	2070.7
Acbd5	668	395.08	417.09	508.1	490.69	429.04	403.49	189.6	701.58	533.01	513.69	TRUE		Rpap3	5713	3089.5	3878.9	3468.3	3060.4	4167.9	4537.4	3616.2	4234.1	3672.2	4148.6
Acbd6	630.84	723.97	682.19	908.49	1143.48	1657.99	669.41	2191.64	759.25	853.65	905.07	TRUE		Pgm3	3570.1	2827.8	3929	2924.2	2688.2	2925.2	3346.5	2843	3093.7	3325.1	2599.6
Acbd7	0	1.02	0	0	0	5.66	0.92	0	0	0	0	FALSE		Sipa1l2	1146.5	907	1277.3	1346.5	1141.6	1425.6	1471.4	1426.7	1057	1292	808.9
Accs	174.02	72.3	202.07	69.63	76.64	205.23	178.2	119.44	70.91	198.82	187.54	TRUE		Kmt2a	3230.6	1592	1640	2389.1	1580.4	1402.1	1439.8	2287.9	1908.2	1088.6	2265.3
Accsl	0	6.11	1.73	0	0.88	10.5	3.69	0	0	6.77	5.82	FALSE		Nol10	2948.8	1350.2	1768.9	2376.4	1779.5	1969.6	2178.5	3004.4	2185.9	1592.4	2029.9
Acd	404.24	607.89	794.45	439.56	495.98	894.44	720.2	733.03	344.17	653.14	1466.52	TRUE		G6pdx	5499.1	1845.6	3010.8	2900.9	2950.2	3460.9	3274.7	3276.8	4217.3	4981.6	3688.5
Ace	0	0	1.73	100.1	186.76	8.08	24.93	255.29	65.24	52.45	5.82	FALSE		Hist3h2bb	562	152.4	429.8	82.3	231.8	75.5	90.8	72.3	142.1	63.7	127.6
Ace2	0	0	0.86	0	0	0.81	0	0	0	0	0	FALSE		Sccpdh	1004.5	980.4	1288.9	831.1	908.3	993.5	948.8	838.1	780.5	913	875
Acer2	0	1.02	1.73	0	4.4	0.81	1.85	0	0	0	0	FALSE		Nefl	3894.7	326.4	417.1	3966.2	4997	400.9	271.3	962.9	153.3	141	512.8
Acer3	349.86	429.7	312.6	474.38	343.57	371.67	280.69	168.7	518.15	251.27	208.5	FALSE		Hist1h3b	2188.3	1656.1	1940.6	2396.7	1617.4	2008.4	1374.7	2220.1	2155.1	1806.3	2206.6
Ache	0	2.04	0	2.18	33.48	92.92	1.85	0	0	6.77	0	FALSE		Kif14	1747.2	2291.7	1430.8	2319.1	2263.9	2048.4	2102.2	2217.7	1939.8	1497.1	2205.9
Acin1	4205.57	3603.58	3476.59	3948.41	2286.08	3278.81	3592.67	10965.6	3056.87	3398.54	3609.81	TRUE		Nup54	3142.8	2396.3	2671.3	2993.8	2574	2874.2	2706.5	3154	2764.7	2499.9	2869.5
Ackr2	0.91	0	0	0	0	0	0	0	0	1.69	0	FALSE		Uba3	2860.3	2454.6	2607.8	2177.5	1982.9	2296.2	2423	2038.6	1956	2211.7	2456
Ackr3	180.37	28.51	100.17	208.9	213.19	565.59	108.95	0	8.51	2.54	17.47	FALSE		Sin3a	3686.3	2267.8	2712.3	3183.9	2514.6	3039.9	2574.4	3310.7	3233.1	2167.3	3078
Ackr4	0	2.04	0	1.09	0	0	0	0	0	2.54	0	FALSE		Stat5b	672	829.3	717.6	625	546.3	490.7	386.8	603.8	512.9	564.1	484.5
Acly	8067.62	3544.52	6038.69	3824.38	4236.51	3341.84	4033.1	4807.27	2570.87	2397.68	4082.73	TRUE		Osbpl9	1620.9	2492.9	1744.4	2280.8	2313.1	2179.4	2627.1	2592.7	2449.9	2388.2	2320.2
Acmsd	0	0	0	0	0	1.62	0	0	0.95	0	0	FALSE		Arhgap18	1844.1	1474.2	666.9	1357.3	3413.2	943.5	1506	737.6	3834.3	2748.5	1795.3
Aco1	1257.14	1076.29	983.56	1091.28	559.41	1067.35	973.19	343.38	1081.68	789.36	2003.51	TRUE		Ift172	1503.7	1591	1975.8	1929.5	1640.3	2113.1	1622.9	2012.8	2011.1	1803.8	1978.9
Aco2	3541.2	4562.77	3591.44	4662.15	3539.68	6059.9	4605.56	2918.7	4446.78	5394.35	5571.38	TRUE		Tcof1	7285.5	3526.4	6848.4	6376.6	3651.2	7310.3	5545.1	6426.4	4742	6598.8	5049.7
Acot1	111.48	1.02	48.36	66.37	70.48	169.68	10.16	11.94	0	10.15	0	TRUE		Ppp4c	1528	964.1	1099.9	1214.1	1202.5	1057.9	1031.8	1361	1180.5	891.1	1394.9
Acot10	17.22	16.29	12.95	11.97	17.62	4.04	10.16	11.94	17.96	14.38	12.81	TRUE		Bpnt1	3480.4	3587.5	3369.1	2786	2877.5	1902.7	2972	2794.6	3062.1	2516.3	3125.8
Acot11	6.34	3.05	0	127.3	71.36	21.82	4.62	598.67	391.45	61.76	9.32	TRUE		Arf3	19.1	20.4	65.1	40.3	63.5	126.7	42.5	32.3	31.8	85.5	38.3
Acot12	0	1.02	0	0	0	0	0	0	0.95	0	1.16	FALSE		Galnt2	2877	4397.7	4045.1	2496.8	4016.1	3451.9	2589.3	2840.8	2709.8	3653.7	2945.8
Acot13	241.1	733.14	424.86	347.08	953.19	504.99	477.36	697.2	331.88	727.59	723.36	TRUE		Wdr7	2933.2	2735.5	2692	2020.3	2215.5	2340.4	1776.7	2100.1	1777.5	3139.3	1796.7
Acot2	100.61	221.98	139.89	734.41	434.31	420.96	484.75	77.63	403.74	276.65	20.97	TRUE		Puf60	3213.2	2642.3	2785	2974.7	2887.7	3501.9	3436.3	3108.3	3515.7	3026.6	2698.8
Acot4	0	0	0	7.62	4.4	0.81	0	0	0	0.85	0	TRUE		Pdlim2	256.9	1210.1	1472.7	2046.5	2971	1972	4571.3	2251.6	3346.2	2815.2	3904.3
Acot6	0	29.53	12.09	10.88	7.93	15.35	12	8.96	13.24	33.84	0	TRUE		Chaf1b	3461.3	2460.6	1471	2636.9	2988.2	2470.7	2178.8	3248.5	2703.5	1608	2756.1
Acot7	3252.06	2725.85	3624.25	2931.12	2523.94	1557.8	3427.4	9209.94	2779.83	2698.02	4742.02	TRUE		Nfkb1	2714.4	2624	2354.1	2799.7	2997.1	2186.7	3115.6	2505.1	4110.2	2389.4	3530.4
Acot8	107.86	88.59	107.08	127.3	170.02	161.6	139.42	358.31	143.72	209.82	168.9	TRUE		Dhx8	2525.9	1600.3	1595	1935.8	1693	1452.1	1560	2079.9	1777.4	1460.6	2240.3
Acot9	1417.57	1803.32	1326.39	2033.5	1359.31	1249.96	1475.48	683.77	1727.47	1138.77	1419.93	TRUE		Dctn2	2572.4	3794.5	3309.7	3687.4	3381.6	2959.2	3045.5	3409.4	2981.2	3128.2	3195.4
Acox1	929.94	884.86	857.49	1307.8	1293.24	1527.9	1000.89	538.95	956.87	1752.15	1429.25	TRUE		Hist2h2be	562	152.4	429.8	82.3	231.8	75.5	90.8	72.3	142.1	63.7	127.6
Acox2	2.72	0	3.45	7.62	0	3.23	0.92	0	0	5.92	0	FALSE		Cpq	1712	872.6	3112	1030.7	817	2546.4	918.3	1089.8	637.5	3295.8	1189.9
Acox3	116.92	119.13	151.12	94.66	182.36	335.31	119.11	119.44	266.64	197.97	347.12	TRUE		Coro1b	2116	2457.5	3076.4	2247.6	2296.1	2072.8	2138.5	1869.1	2214.4	2244.3	2793.6
Acoxl	0	0	0	0	0	0	0	0	0	2.54	0	FALSE		Anapc7	1977.2	1526.5	1901.3	2027.2	2001.1	1219.6	1689	2301.5	1921	1244	1967.4
Acp1	1259.86	1076.29	1607.9	1527.58	1061.55	805.56	1453.32	1576.54	1424.9	1041.47	547.47	TRUE		Bicd2	1482.7	3400.1	1925.4	3254.9	3475.5	1926.7	2878.4	3033.7	2531	2345.1	2307.8
Acp2	376.14	441.92	433.49	515.72	371.76	557.51	558.61	1216.75	576.77	719.13	710.55	TRUE		Inpp5b	2863.6	3101.7	2128.3	3187.1	3217.7	2759.2	2906.3	3076.5	3983.8	1659	2774.7
Acp5	0	0	0	2.18	0.88	2.42	0	17.92	0	1.69	0	FALSE		Ints6	2190	1434.2	2042.6	2332.8	2204.9	2040.8	2066.2	2409	2512.9	2066.8	2798.2
Acp6	282.79	536.62	575.11	793.16	994.6	854.85	747.9	355.32	685.5	494.09	342.46	TRUE		Camsap2	1387.7	2154.8	2208.9	2434.1	2017.6	1835.9	1858.9	2140.1	2433.3	1827.2	2589.8
Acpp	427.81	1.02	11.23	411.27	522.41	97.77	1.85	174.67	2210.63	57.53	4.66	TRUE		Rps7	5674	5052.1	5157.1	6540	5899.7	4274.1	5465.9	6977.7	6391.5	5005.7	5927.1
Acpt	0.91	2.04	0	0	0	0	0.92	1.49	0	0	0	FALSE		Mpi	2613.9	2840.2	2185.6	1970.4	2063.7	2288.1	2096.1	2068.2	1919.2	2342.8	1910.7
Acr	0	0	0.86	0	0	0	0	0	0	0	0	FALSE		Rpl17	10920.3	9749.7	10523.4	12549.6	12570.7	12291.6	14435.7	14015.4	12472.8	10125.7	11925.1
Acrbp	3.63	10.18	19.86	25.02	61.67	58.18	9.23	59.72	43.49	22.84	29.12	TRUE		Sh3bp4	2237.4	3496.1	3587.7	3458.3	985.5	4508.2	1906.1	3680.1	2453.2	3689.2	2461.7
Acsbg1	77.04	4.07	145.94	1370.9	335.64	646.39	83.1	64.2	1319.95	193.74	82.7	FALSE		Fam208a	2549.1	2379.8	3048.7	2841.6	3119.3	2304.3	3285.7	3063.1	3320.9	2161.8	3405
Acsbg2	0	0	0	0	0	1.62	0	0	0	0	0	FALSE		Vps50	2786.9	2106.1	2698.8	2050.6	2407.6	2179.1	2333.9	2148	1922.7	2317.7	1926
Acsf2	311.79	3.05	183.07	318.79	782.29	406.42	95.1	223.94	452.9	454.32	525.34	TRUE		Klc1	1765.5	3142.1	2006.7	2379.9	2969.8	1428.8	2280.9	2072.2	2308.1	1465.7	2438.6
Acsf3	152.27	214.85	203.79	189.32	134.79	479.94	258.53	509.09	163.58	278.35	453.12	TRUE		Ssb	8956.7	6546.9	7955.6	7576.4	6814.9	7092.1	7009.3	7891.9	8037	7495.2	8073.8
Acsl1	215.72	382.86	290.15	357.96	186.76	611.65	346.25	65.69	434.94	472.94	410.02	TRUE		Rps27a	11818.8	12644.4	9899.2	13908.7	11400.2	9828	10777	11180.4	11259.3	10946.9	11854.1
Acsl3	1616.06	1272.81	957.66	783.37	851.88	2781.09	1181.86	285.15	781	1033.86	1311.6	TRUE		Gspt2	1512.4	403.4	596.2	655.9	725.9	182.8	574.6	744.6	527.2	509.2	769.8
Acsl4	1598.84	1018.25	835.04	3537.14	2221.77	1326.72	726.66	633.01	4110.18	1445.04	1021.56	TRUE		Ak2	10265.4	5264.3	5489	4719.4	4482.2	6919.3	5090.1	4799.8	5516.9	5132.7	3727.6
Acsl5	2296.75	2561.91	2770.22	1445.97	1631.53	1183.7	2211.37	2321.52	1542.14	3222.57	1034.37	TRUE		Hist3h2ba	562	152.4	429.8	82.3	231.8	75.5	90.8	72.3	142.1	63.7	127.6
Acsl6	116.92	56	69.08	143.62	396.43	1124.72	21.24	13.44	5.67	13.54	6.99	TRUE		Myg1	2009.6	1684.1	1579.2	1595.9	1499.6	1282.6	1982.8	1396	1875	1422.4	1861.9
Acsm3	0	0	0	0	0	1.62	1.85	0	1.89	0.85	0	FALSE		Cdc23	2680.3	1621.4	2555.1	2392.4	2211.1	2169.1	1893.4	2470.2	2231.8	2160.1	2063.5
Acsm4	0	0	0	0	0	1.62	0	0	0	0	0	FALSE		Etfdh	3907.7	4733.4	6232.4	3384	3510.5	6328.8	3292.8	3327.9	3444.2	11215.8	3910.3
Acss1	0	0	0	0	0	0	0	1.49	0	0	0	FALSE		Psmd4	2140.8	1783.4	1717.7	1857.4	1796.7	1285.3	1607	1921.1	1842	1510.8	1825.5
Acss2	197.59	258.63	415.36	134.91	321.55	163.21	363.79	107.49	89.82	769.9	827.03	TRUE		Arfgap3	1618.4	2590.8	3553.8	2328.7	1707.9	3710.6	2533.4	1891.8	2163.1	4142.6	2817.7
Acss3	0.91	0	1.73	2.18	9.69	12.12	8.31	0	0.95	0	0	FALSE		Igf1r	1169.3	1843.9	1134.4	1418.7	1157.5	1096.7	1394.9	1307.9	1943.5	1185.1	3664.1
Acta1	1.81	1.02	0	5.44	4.4	859.7	2.77	17.92	7.56	4.23	257.43	TRUE		Ipo8	1604.9	1542.3	1510.5	1887.7	1734.2	1710.1	2075.5	2121.2	1796.5	2221.7	1904
Acta2	5609.54	0	66.49	1304.53	1898.46	607.61	180.05	5853.82	55.79	85.45	18271.5	TRUE		Fmnl3	4812.9	1922.9	2940.2	2458.1	2423.2	1846.4	3394.6	1730.8	3113.7	2820.3	2926.4
Actb	58769.2	43750	58714.2	47226.5	37020.4	42246.4	41745.5	144388	31457.5	58407.2	93417	TRUE		Rab1b	1534.8	2102.3	1678.5	1870	2008.7	1272.2	1494.7	1803.9	1567.1	1670.4	1726.9
Actbl2	0	0	0	0	0	0	0	0	0	0	0	TRUE		Ppp5c	2165.5	1627	1524	2737.4	2150.3	1494.5	2632.5	2514.3	2572.3	1638.2	2269.2
Actc1	0	0	0.86	0	0	8.08	0.92	1.49	0	0	0	TRUE		Map3k20	1881.6	2941	4749.6	2205.6	2536.2	1537.5	2481.8	3065.8	4097.7	1703.8	1471.9
Actg-ps1	39.88	16.29	25.04	22.85	18.5	17.78	27.7	1.49	0.95	30.46	22.13	FALSE		Atg16l1	1888.8	2009	1953	1818.6	1936.6	1820.7	1960.3	1703.8	1529.7	1944.3	1621
Actg1	15479	9449.34	9856.37	12525.2	9051.82	12662.8	10141.8	11004.5	8365.02	13385.2	17137	TRUE		Vps18	2404.4	2997.7	3179.9	2568.5	2985.7	3097.2	2495	2490	2319.2	3460.2	2553.7
Actg2	5.44	0	0.86	11.97	1.76	84.03	0.92	85.1	0	3.38	2292.39	TRUE		Unc5b	737	1204.5	591.5	2120.6	1113.4	717.4	2308.9	2091.5	2546.3	450.4	1417.5
Actl10	0.91	1.02	0.86	0	1.76	0.81	0	0	0	0	6.99	FALSE		Als2	2610.5	2929.2	1465.6	1437.6	2546.3	1642.4	1570.4	1246.4	1871.1	1380.4	1733.3
Actl6a	1558.96	1218.84	1075.1	837.77	490.69	758.7	1160.62	464.3	641.06	357.87	1048.35	TRUE		Spats2	2698.4	1941.6	3076.4	2322.7	1690.4	1580.4	2536.7	2932.2	3331.7	2405.2	2200.5
Actl7b	0	1.02	0	2.18	0	3.23	0	0	1.89	0.85	0	FALSE		Tbce	1043.8	1671.5	1536.3	1914.7	2171.3	1345.9	2249	1647.8	1807.2	1637.8	2041.4
Actn1	13895.6	5311.18	6808.96	14535.9	10768.8	4467.36	5269.44	6388.29	11609.1	5505.18	5166.02	TRUE		Trappc12	2023.9	2144.4	1814.6	1501.8	1562	1417.9	1308.7	1509.7	1377.3	1817.3	1689.4
Actn2	0	0	0	0	0	6.46	0.92	0	0	0.85	0	TRUE		Ibtk	1993.2	1412.4	1778.3	2891.7	1281.8	2356.2	2890	3617.5	3078.8	2086.4	2412.2
Actn3	19.03	9.16	5.18	6.53	1.76	4670.17	4.62	11.94	6.62	2.54	20.97	TRUE		Nop58	4551.4	2538.8	3754.9	3729	2851.1	2948.6	3525.1	4318.1	3545	2700.6	4022.6
Actn4	11953.2	12587.6	9150.87	16707.6	25095.8	4759.85	9364.4	15568.4	13833	9176.99	9574.9	TRUE		Polr3b	2017.2	1336.8	1740	2078.3	1696.4	1342.7	2052.5	2390.9	2115.4	1280.7	2708.3
Actr10	1184.63	1379.73	1150.23	1632.03	1576.03	1162.69	1367.45	1312.29	1632.91	1408.66	941.18	TRUE		Fhl2	824.3	3224.4	8926.8	5336.8	2068.1	6620.4	3601.4	4133.4	2976	10982.1	2679.1
Actr1a	2843.29	1984.56	2929.11	2024.8	2365.37	2443.35	2567.78	5577.62	2039.49	2483.97	3714.64	TRUE		Aldh7a1	1107.3	1166.4	2672.1	1263.3	1328.6	3709.5	1850.3	1278.5	1429.9	4405.6	890.1
Actr1b	2056.56	2589.4	2502.52	3075.82	2352.15	2352.86	2427.43	2390.2	2714.59	2080.41	2352.96	TRUE		Anxa4	2498.6	1957.7	3601.8	2607.8	2748.4	2929.8	3006.7	2195.8	2170.7	3912.7	3276.7
Actr2	4044.23	2719.74	2615.64	3857.02	2882.49	2313.27	2309.24	880.83	3756.55	3813.1	2050.1	TRUE		Crk	2986.5	2796.3	3242	2895.6	3219.5	1994	2585.3	2803.7	2468.4	2139	2737.6
Actr3	6331.01	3981.35	3503.36	8477.83	4832.92	3379	3359.07	1088.35	9751.16	4764.05	3198.62	TRUE		Irf2bpl	2033.5	1299.7	2330.5	1771.9	1303.1	1209.2	1781.4	1941.9	2359.1	1228.3	2055
Actr3b	9.06	0	5.18	0	0	6.46	3.69	1.49	0	9.31	22.13	TRUE		Pik3c3	3036.4	3106.3	2692.4	2424.8	2810.2	2434.5	2526.5	2324.6	2640.1	2355.1	2405.7
Actr5	222.06	193.47	214.16	134.91	223.76	202.8	159.74	458.33	149.39	171.75	218.99	TRUE		Itga11	310.2	1598	6200.5	522.6	598.4	4381.3	508.5	558.7	811.7	2746.6	360.2
Actr6	130.52	139.5	183.93	215.43	180.6	159.98	173.59	19.41	206.12	109.14	62.9	TRUE		Fnbp1l	2613.3	2967.7	2173.8	3032.5	3124.9	2204.1	1777.8	2464.4	2945.2	2524.8	2450.2
Actr8	436.87	506.07	545.75	332.93	430.79	656.09	527.22	434.45	351.73	599.84	574.26	TRUE		Atp2b4	2562.1	903.9	1227.6	116.6	159.8	1223.3	83.8	124.4	222.8	825.6	198.3
Acvr1	1078.58	384.9	404.13	1632.03	1426.27	513.88	317.63	128.39	1775.69	546.54	514.85	TRUE		Gtpbp4	3871.5	2395.7	2649.8	3372.2	2945	2805.9	3329.6	4538.2	3376.8	2456.9	3321.5
Acvr1b	260.13	204.67	131.26	764.88	505.67	359.55	179.13	107.49	658.08	188.67	158.42	TRUE		Atg7	2185.6	2180.9	2987.5	2538.8	3424.1	3474.4	4792.8	2682.6	2893.7	5236.2	2690.4
Acvr1c	0	1.02	0	1.09	0	0	0	0	1.89	0	0	TRUE		Afap1l2	884.6	5535.4	3213	430.5	6357.6	986.4	330.2	253.3	117.5	1684.6	353.6
Acvr2a	203.03	208.74	165.8	315.53	268.69	193.92	226.22	83.6	656.19	225.05	167.74	TRUE		Psmd5	1969.3	2221.5	2137.6	1993	1909.8	2291.8	2406.6	2303.7	1834.3	2578.2	2122.3
Acvr2b	35.35	62.11	33.68	11.97	71.36	54.14	49.86	120.93	17.02	41.46	17.47	TRUE		Pebp1	2321.9	2365.6	3281.3	2977.3	2540.8	3518.7	2311.5	2490	2917.2	3210.3	3938.7
Acvrl1	3.63	1.02	38.86	16.32	12.33	25.05	120.96	231.41	3.78	15.23	43.1	TRUE		Fam49b	1759.1	899.1	831.9	1324.2	1076	901.7	1236.8	1268.6	1277.2	1075.6	902.2
Acy1	203.93	387.95	256.47	125.12	119.81	609.22	325.01	234.39	81.31	138.75	351.78	TRUE		Lrrc59	6343.7	5765.2	6595.5	5932.1	4873.8	4855.9	5390.7	6413	5342.2	5398.5	3840.5
Acy3	4.53	12.22	23.32	48.96	34.36	72.72	48.94	65.69	58.62	68.53	140.94	TRUE		Sms	2360.5	1220.7	1251.8	2049.9	2462.8	1548.3	2834	1860.9	3362	964.7	4203.8
Acyp1	68.88	152.74	140.76	128.39	274.86	119.58	194.82	59.72	133.32	265.66	144.44	TRUE		Plrg1	3957.6	2539.2	3217.6	2937.5	2644.7	2585.8	2560.8	3138.4	3170.7	2503.5	2993.4
Acyp2	18.13	91.64	50.95	30.46	14.1	28.28	65.56	7.46	17.02	60.07	74.55	TRUE		Snx4	1376.5	3909.6	2561.2	2744.9	3017.1	2833.4	3435.8	2614.7	2536.6	3011.7	3254.9
Ada	85.2	4.07	62.17	52.22	98.67	119.58	55.4	103.01	9.46	428.1	467.1	TRUE		Gbe1	2515.5	1396.8	647.7	1693.9	2828.6	892.1	2000.1	1593.5	2058.8	1136.5	1690.1
Adad1	0	0	0.86	0	0.88	0	0	0	0	0	0	FALSE		Rpl11	6859.2	5413.1	6396.8	7060.9	6558.3	5326.9	6268.1	8628.4	7500.8	6084.8	6944.9
Adal	58.01	75.35	69.95	58.75	28.19	50.1	96.95	29.86	69.02	46.53	140.94	TRUE		Dnttip2	3835.9	1839.8	2535.1	2999.1	2187.8	2541.8	2563.6	3573.8	2981.8	2596.3	2761.5
Adam10	2047.49	1805.35	1638.99	2258.72	2030.6	1362.27	1216.95	1145.08	3621.35	2635.41	899.25	TRUE		Bzw1	2309.2	2319.3	2246.9	2649.4	2817.7	2324.4	2695.8	2839.2	2658.4	1914.2	3027.6
Adam11	13.6	7.13	14.68	1.09	14.1	14.54	9.23	8.96	4.73	5.08	5.82	FALSE		Gnb4	1086	520.5	512.3	1113.4	913.9	602.7	1646.5	1019.5	987.7	580.2	775.4
Adam12	105.14	0	3.45	21.76	3.52	3.23	0	10.45	7.56	0.85	285.38	FALSE		Peg10	392.9	293.6	138.1	1062.7	531.6	433.2	1238.4	572.4	2026.5	1232.3	752.3
Adam15	1496.42	1142.47	1575.95	2485.03	3496.51	1625.67	1308.36	1930.37	1581.86	1984.81	2695.42	TRUE		Slc9a3r1	7606.1	6081.3	3547.3	3414.4	5104.8	3029.9	1649.3	2005.1	4846	4520.1	3811.3
Adam17	1252.61	1223.93	955.07	1098.9	1243.91	933.23	881.78	374.73	1394.64	1845.21	649.98	TRUE		Cnn1	457.5	13749.3	2638	1242.9	587.9	3185	609.8	756.7	535	4876.8	489.4
Adam19	324.48	101.82	407.59	143.62	1747.82	58.18	60.02	126.9	81.31	653.99	444.97	TRUE		Nbn	1604.5	1265.3	897.2	1534.9	1237.5	1118.4	1183.5	1577.2	1396.9	1082.9	1479.1
Adam1a	12.69	3.05	2.59	9.79	3.52	3.23	11.08	1.49	12.29	6.77	8.15	FALSE		Arfgap1	1286.5	2279.6	2100.1	1509.6	1654.6	2570.4	1483.4	1390.4	1282.1	2580.6	1332.9
Adam21	0	0	1.73	1.09	2.64	0	2.77	0	2.84	0	1.16	FALSE		Psmb4	1476.2	1325.3	1447.3	1521.1	1607.8	1366	1513	1502.5	1567.1	1313.1	1518.8
Adam22	0	0	0	15.23	29.95	6.46	0	0	0	8.46	146.77	FALSE		Exoc7	3555.2	4089.6	4012.4	3484.1	3935.5	2873.9	3462.9	3264.6	3743.3	3985.8	3512.2
Adam23	0	0	1.73	0	0	0	0	0	0	0	143.27	FALSE		Acot7	1224.6	2020.5	1264.2	2779.2	2475.8	1384.3	2903.6	2524.7	2408.5	2276.4	2120.7
Adam3	0	0	0	1.09	0	0.81	0	0	0	38.92	1.16	FALSE		Cep170b	846	2032.4	1523.2	1689.1	1504.4	1893.4	1598.6	1846.4	1388.2	1778.2	1839.4
Adam30	0.91	0	0	0	0	0.81	0	0	0	0	1.16	FALSE		Papola	2430.4	1783.7	1962.5	2050.8	2363.8	1493.7	1899.7	2485.8	2265.5	1446.9	1939.1
Adam32	0	1.02	0	6.53	9.69	9.7	3.69	4.48	11.35	2.54	2.33	FALSE		Vps39	1937.5	2282.9	2255.3	2194.2	2420.9	1832.6	1908.9	2091	1900	2522.7	2024.4
Adam33	0	6.11	4.32	0	0	9.7	88.64	1336.18	29.31	1.69	206.17	FALSE		Arhgef7	5155.4	1923.2	2228.5	1841.9	2627.3	1845.1	2005.8	1740.1	2526.4	1838.4	1679.5
Adam4	1.81	3.05	2.59	5.44	0	6.46	7.39	1.49	0.95	6.77	6.99	FALSE		Abcb1a	20	16.7	21.1	181.6	50.3	69.9	170.4	277.9	65.4	39.8	75.8
Adam5	8.16	1.02	9.5	3.26	3.52	3.23	1.85	10.45	0.95	3.38	25.63	FALSE		Col18a1	1553.5	5725.1	2406.9	1123.6	2192.6	253.5	1110	134.1	1679.1	187.1	891.2
Adam8	45.32	12.22	319.51	417.8	479.24	519.54	29.55	34.34	504.91	260.58	187.54	FALSE		Mark2	1466.6	1416.5	1402.2	1292.4	1390.3	977.5	1449.1	1216.2	1286.4	1081.5	1335.8
Adam9	1722.11	2965.14	1246.94	3744.96	2537.15	1289.55	1820.8	219.46	6148.72	3127.81	2043.11	TRUE		Plcb1	799	2187.7	619.8	1167.7	755.9	1525	766.3	1052	1587.5	1855.2	2490.5
Adamts1	1121.18	748.41	419.68	254.6	518.88	155.13	948.26	34.34	262.85	439.94	553.29	TRUE		Kif2c	3895.3	2659	1166.4	4181.9	3459.9	2331.5	3009	4159.7	3510.6	1590.6	4313.4
Adamts10	164.05	88.59	43.18	208.9	1272.98	151.09	98.8	319.49	257.18	138.75	865.47	FALSE		Lrrk1	2054.2	1973.3	1462.7	1914.4	1741.1	955.7	1775.5	2046	1896.2	966.4	1839.9
Adamts12	21.75	1.02	11.23	87.04	37	9.7	1.85	11.94	81.31	12.69	37.27	FALSE		Dpf2	1127.8	1227.6	1465.5	1576.4	1302.8	1486.1	1182.5	1507.8	1424.7	1222.6	1669.6
Adamts13	0	0	0	0	0	0	0	0	0	0	0	FALSE		Tars2	1588.3	1368.3	1451.3	1995.8	1443.7	1432.8	1621	2004.4	1970.3	1778.6	2448.4
Adamts14	1314.24	737.21	778.04	3057.33	3297.42	984.13	501.37	2773.88	3085.23	2326.61	293.54	FALSE		Safb	1956.2	1448.8	1909.2	1723	1383.2	1730.2	1422.8	1726.5	1664.3	1583.8	1766.8
Adamts15	0	0	0	1.09	0	0	0	0	0.95	0	8.15	FALSE		Ctc1	3528.3	1754.2	1686.6	1973.2	2072.9	1757.6	1714.1	1773.8	1982.5	1190.8	2082.7
Adamts16	1.81	0	0.86	0	0	1.62	0	0	0	0	5.82	FALSE		Mccc1	1396.7	1696.6	2889.8	1577.7	1561.3	2619.9	1601.7	1685.2	1885.3	3661	1437
Adamts17	0.91	0	0	2.18	11.45	6.46	0	0	0	3.38	2.33	FALSE		Smarcb1	1527.7	1514.5	1598	1896.9	1599.4	1511.9	1216.1	1950.9	1696.9	1374.1	1866.5
Adamts18	0	0	0	0	0	0	0	0	0	0	0	FALSE		Myo1d	1776.7	3782.2	5071.6	3939.3	1149.5	4693.2	2714.7	2677.8	1194.9	6347.9	4034.7
Adamts19	0	0	0	0	0	0	0	0	0	0.85	1.16	FALSE		Mark3	697.2	996.3	669.3	813.1	905.6	793	741.1	841.4	635	830.1	832.2
Adamts2	540.2	3.05	31.95	1056.46	1982.15	771.63	59.09	1864.68	902.97	55.84	503.21	TRUE		Prps1	2400.9	1284	1411.6	1726.4	1334.8	1329.3	1446.1	1895.6	1826.6	1057.7	1997.3
Adamts20	4.53	0	0	0	0	13.74	0	0	0	0	0	FALSE		Rcn3	1022.1	974.2	2811	567.9	413.4	3798.1	765.5	692.4	518.2	3099.8	509.3
Adamts3	0	0	0	0	0	0	0	0	0	0	0	FALSE		Slit3	169.9	1148.3	1931	265.3	293.5	4720.7	361.1	1240.6	2400.8	2587.8	2818.6
Adamts4	272.82	9.16	31.09	95.75	447.53	332.89	19.39	79.13	444.39	882.42	150.26	TRUE		Rpl23	6246.1	4812.6	5787.4	6663.3	6653.6	5738.6	7045.4	8112.3	6966.4	5506.1	6294.6
Adamts5	86.11	19.35	36.27	29.38	219.36	74.33	75.71	26.87	20.8	10.15	1525.93	TRUE		Snx7	1053.6	3771.4	1931.2	2243	3150.2	2340	3004.1	2105.6	2029.4	2618.5	2587.9
Adamts6	77.95	32.58	19	75.07	40.52	49.29	34.16	11.94	70.91	81.22	25.63	FALSE		Rbm28	4279.9	2404.3	3135.7	3311.3	2399	3884.7	3997.4	4434.5	3295.6	4151.1	2421.8
Adamts7	1105.77	486.72	506.03	221.96	968.17	654.47	156.04	165.72	214.63	1227.6	320.33	FALSE		Baiap2	3289.6	1433.5	1589.2	2461.3	3825.1	1214.7	4478.9	2417.8	4753.8	1209.3	4649.4
Adamts8	14.5	0	8.64	21.76	8.81	121.2	0	0	3.78	33	0	TRUE		Ttc21b	1154.5	1483.4	1488.5	1370.4	1324.8	1150	1374.2	1471.2	1323.2	1173.8	1418.8
Adamts9	654.4	108.95	392.91	124.03	226.41	58.98	272.38	122.42	60.51	38.07	100.18	FALSE		Snap23	1074.4	2052.4	1610.9	1297.5	1450.4	1632.4	1653.7	1208.3	1331.3	2764.9	1529.3
Adamtsl1	9.97	7.13	210.7	995.54	126.86	172.91	246.53	241.86	38.77	0	44.26	TRUE		Senp3	1456.2	886.2	1177.1	1132.8	1032.8	612	940.5	1220.5	1259.3	781.7	1114
Adamtsl2	0	0	1.73	1.09	0	0	0.92	7.46	0	0.85	6.99	FALSE		Ahcyl2	989.7	806.7	587.8	529.1	527	677.2	583	497.1	498.5	914.7	675.7
Adamtsl3	1256.23	14.26	949.89	2013.92	1229.81	458.94	658.33	14.93	885.01	98.14	13.98	FALSE		Mnda	47.3	90.4	78.7	64.3	357.7	208.2	236	45.4	186.9	138.2	12.5
Adamtsl4	235.66	374.72	686.51	436.29	517.12	374.1	584.47	249.32	233.54	352.8	363.43	FALSE		2011-09-01	461.4	1052.1	1129.1	1039.8	1128.6	1807.8	1162.2	1013.3	918.4	1207.2	561.4
Adamtsl5	19.94	812.56	686.51	516.81	309.22	172.1	759.9	1048.04	737.51	239.43	1108.92	FALSE		Ddi2	1386	1497.5	1440	2192.5	1636.6	1432.9	1626.7	2195	2039	1223.3	2185.2
Adap1	1.81	1.02	6.04	0	0.88	0	0	8.96	0	25.38	0	FALSE		Col4a2	3020.3	2898.4	2683.1	724.6	1634.6	2399.1	1070.1	488.7	1525.6	2284.9	1176.6
Adap2	1.81	0	0	6.53	11.45	20.2	0	7.46	6.62	0	0	FALSE		Cacna2d1	3770.9	2734.3	3410.8	340.2	1100.2	3464.2	1271.1	376.9	1582.5	2271.3	2220.2
Adap2os	0	0	0.86	0	1.76	0	0	1.49	0	1.69	1.16	FALSE		G3bp2	3095.6	3463.4	2640.2	3432.4	3598	3516	3072.7	3807.3	3243.5	4521.7	2902.7
Adar	578.27	790.16	1037.1	1664.67	1227.17	963.12	741.43	773.34	1760.56	3443.38	369.25	TRUE		Fuk	2232	1565.8	1164.1	1062.8	1239.8	1618	1135	1061.1	870.1	1802.6	967.5
Adarb1	114.2	12.22	25.91	236.1	96.02	262.6	10.16	16.42	58.62	133.67	160.75	TRUE		Ttc3	1736.7	2030.1	1754.2	2606.5	2353.4	1918.4	2533	2492.2	3050.5	1690.5	1751.9
Adat1	71.6	73.31	84.63	81.6	137.43	138.97	84.95	108.98	94.55	53.3	61.74	TRUE		Aftph	1564.9	1304.5	1015.6	1065	1774.1	1191.9	1396.8	980.9	1204.3	848.9	1332.7
Adat2	165.87	272.89	257.33	283.97	199.98	263.4	359.17	141.83	211.8	197.97	147.93	TRUE		Ocrl	2117.4	2792.3	2390.7	2198.7	2181.1	2407.1	2160.1	2138.1	1924.6	2149.9	2407.9
Adat3	109.67	114.04	159.75	103.36	29.95	50.9	102.49	177.66	58.62	102.37	158.42	TRUE		Tenm3	729.8	1071	1943.4	1295.2	2011.6	641.9	279.5	372.7	597.6	172.1	868.5
Adck1	153.18	143.57	158.89	169.73	143.6	283.6	143.12	59.72	167.36	196.28	106	TRUE		Rps8	3766	3042.4	3226.7	4086.2	3629.9	3073.6	3853.7	4491.2	4038.3	3196.6	3752.9
Adck2	69.79	87.57	106.21	76.16	140.07	117.16	93.26	64.2	71.86	100.68	133.96	FALSE		Myl12b	1084.3	1570.5	1766.2	1366.6	994.4	1887	1631.8	1013.2	1708.8	2046.1	1461.2
Adck3	15.41	24.44	29.36	4.35	7.93	423.39	24.93	1.49	5.67	23.69	8.15	FALSE		Rps6ka1	1326.1	456.2	1050.7	566.2	1706.2	1098.6	422.2	819.8	900.5	655.3	1018.9
Adck4	121.45	168.01	158.89	157.76	228.17	202	156.97	397.12	124.81	393.41	145.6	FALSE		Mri1	1598.6	1031	1498.6	1147.7	1212.3	1685.8	1475.7	1127.8	1408.8	1494.1	1757.6
Adck5	168.59	314.64	233.15	202.37	236.98	433.89	362.87	874.86	200.45	268.19	440.31	TRUE		Larp4	2234.6	1703.2	1343.5	1827.4	2067.5	1482.9	2608.9	2208	2331	2116.7	1969.9
Adcy1	0	0	0.86	15.23	0.88	0	2.77	2.99	0.95	0	0	FALSE		Osbpl6	971.5	840.9	1501.8	2098.1	2587.8	579.1	1466.5	731.9	1791	512.8	9113.4
Adcy10	0	1.02	1.73	0	0	0.81	0.92	0	0	0	1.16	FALSE		Atad3	3567.7	2239.6	2985.1	3733.2	2887	3849.8	3342.8	4105.3	3552.3	4502.6	4496.5
Adcy2	0	0	0	0	0	0	0	0	0	0	0	TRUE		Fam91a1	2266.5	2369.9	2391.9	2736.9	2080.7	2432.4	2550.4	2870.7	2423.5	2819.5	1298.5
Adcy3	772.23	6.11	194.3	489.61	201.74	165.64	22.16	332.93	183.43	46.53	1.16	TRUE		Dcaf1	3689.1	2253.6	2733.6	3339	2980.4	1412.7	3047.1	3262.8	3683.3	1416.4	3174.3
Adcy4	0	0	0	4.35	0	0	0	16.42	5.67	0	2.33	FALSE		Ppp1r18	2779	1983.2	2257.9	1892.7	2024.1	2333.5	1734.4	2179	2402.6	3007.3	2521.8
Adcy5	0	0	0	0	0	1.62	0	0	0	2.54	0	TRUE		Aacs	1510.9	2367	5817.9	4382.4	3324.8	5561.1	3983.3	4373.3	4514.8	5037.5	3822.9
Adcy6	1204.57	860.42	908.44	1340.44	1998.01	1140.07	1008.27	746.47	1065.6	540.62	1622.61	TRUE		Trip6	788.7	1876.7	1238.3	1082.8	1106.6	2372.5	986.3	1062.5	990.2	1748.4	1228.9
Adcy7	1792.8	760.63	832.45	1916	251.07	540.54	940.87	459.83	2683.39	1958.58	293.54	TRUE		Rab2a	738.7	1652.5	1126.7	1350.2	1470.7	1704.3	1392.1	1258.8	1114.2	2054.2	1412.7
Adcy8	1.81	0	0	1.09	1.76	0	0	16.42	0	2.54	1.16	FALSE		Ampd3	1261.5	2953.4	1645.1	603.1	5223.1	3628.2	2357.4	866.5	1334.8	678.1	694.4
Adcy9	23.57	32.58	34.54	53.31	26.43	70.29	25.85	50.76	88.88	21.15	27.96	TRUE		Acsl1	3921.3	3581.9	2898.7	1765.5	4077.2	3399.1	1671	2300.3	1283.2	2929.9	2075.9
Adcyap1	0	0	0	0	7.05	13.74	0	0	0	0	9.32	FALSE		Dglucy	639.9	1521	1803.8	2028.4	1829.3	552.2	5052.5	1837	3801.3	966.1	2927
Adcyap1r1	0	0	0	0	0	0	0	5.97	0	0	83.87	FALSE		Taf2	1934.3	1782.2	1941.3	2355.6	1554.5	2078.5	1853	2503.4	1965.4	1873.6	1585.3
Add1	3407.05	3227.84	3459.32	2198.88	2278.15	2376.29	3254.73	3066.5	2362.86	2540.66	5322.11	TRUE		Ccar2	2301.4	1008	2272.3	2870.5	1992.7	1833.4	1533	2977.4	2411.6	1902	2180.4
Add2	8.16	58.04	68.22	477.64	903.86	50.9	67.4	2929.15	226.93	347.72	9.32	TRUE		Mcfd2	1420.1	2244.9	2310	1931.2	1959.8	2990	2108.7	1860.9	1871.7	3120.6	1446.1
Add3	196.68	276.96	417.95	322.05	179.71	287.64	457.05	146.31	394.28	7.61	545.14	TRUE		Tab1	1821.3	1657.8	1620.8	1590.2	1508.9	1733.1	1697.1	1533.3	1790.6	1869.3	1593.8
Adgb	0	2.04	0	0	0	0	1.85	0	0	0	12.81	FALSE		Grwd1	1821.3	868.5	921.9	1511.1	1341.8	1095.7	1569	1805.5	1654.7	1032.4	1671.7
Adgra1	36.25	3.05	42.31	9.79	2.64	158.37	12	46.28	8.51	280.89	1.16	FALSE		Osbpl11	1626.4	2555.3	1609.6	2246.6	2069.4	2074.4	2179.6	2101.3	2132.3	1749.4	2077.2
Adgra2	3096.17	2843.97	3165.71	7473.59	3566.99	1524.67	3321.21	2161.78	8990.01	3194.65	2441.48	TRUE		Arf2	45.2	43.9	18.1	41	30.4	23.4	37	38.3	29	10.6	16.4
Adgra3	1153.81	788.12	683.92	890	1182.24	934.03	674.95	356.81	731.83	473.78	967.97	TRUE		Bag6	2099.4	2069.3	1791.3	1914.3	1918.8	2581.3	1931.8	1960	1705.7	2383.3	1828.7
Adgrb1	0	0	1.73	0	5.29	2.42	0	1.49	0	2.54	0	FALSE		Nup88	2067.4	1796.2	1796.4	1960.8	1847.2	1837.8	1802.8	2201.1	1863.3	1604.4	1902.4
Adgrb2	0.91	0	1.73	5.44	21.14	45.25	0.92	4.48	1.89	1.69	0	FALSE		Stat5a	245.5	242.3	514.5	273	274.8	374.5	223	282.9	180.2	458.6	277.6
Adgrb3	0	0	0	0	14.98	0	0	0	0	0	0	FALSE		Ddx24	3336.9	2255.3	1888.7	2389.6	3715.6	2575.8	3452.2	2689.4	3417.8	2155.9	1985.9
Adgrd1	0	0	0	2.18	0	0.81	0	0	2.84	0	2.33	FALSE		Rsl1d1	2011.1	1205.9	1209.8	2061.9	1541.1	1633.9	2113.3	2527.1	1944.4	1287.4	1713.2
Adgre5	61.63	1.02	50.08	645.19	176.19	3379.81	66.48	680.78	451.96	2404.44	702.39	FALSE		Tmem2	1529.6	2611.5	1897.1	1794.3	2725.7	1363.8	1557.9	1382.1	3160.7	1527.4	1551.2
Adgrf2	0	0	0.86	6.53	0	2.42	3.69	0	3.78	1.69	0	FALSE		Dlg5	1422.3	1525.3	2111.3	1775.9	1903.5	1857.1	1796.3	2059.6	1501.6	1860.2	3213.5
Adgrf4	0.91	1.02	0	0	0.88	15.35	0	1.49	2.84	3.38	1.16	FALSE		Samd4a	629.2	1075.6	698.4	703.4	795.2	482.9	787	706.7	892.2	643.5	1136.7
Adgrf5	5.44	4.07	10.36	5.44	0.88	2.42	5.54	4.48	0	0.85	0	TRUE		Slc25a13	3167.9	3363.1	2099.7	3215	2179.4	2460.3	2867.9	2578.5	3702.4	2658.9	405.4
Adgrg1	17.22	19.35	349.73	388.42	197.33	539.74	95.1	601.65	853.81	2200.55	136.29	FALSE		Bub1b	2129.2	1686.8	928.8	2391	1810.5	1506.3	2186.3	2754.8	2247.3	1346.3	2569.4
Adgrg2	0	0	0	10.88	4.4	3.23	0	8.96	0	0	19.8	FALSE		Cdh2	2210.4	3705.1	1270	2355.9	2682.1	1608.9	3426.5	1789.5	3098.3	1003.3	3764.7
Adgrg3	0	0	12.95	285.06	307.45	51.71	0	267.24	346.06	2.54	0	FALSE		Nelfa	1053.1	1037.5	1184.3	1293.2	997.4	1281.3	1035.5	1317.9	1355.7	1173.6	1508.5
Adgrg5	0	0	0.86	1.09	7.93	2.42	0	0	0	1.69	10.48	FALSE		Prdx2	5111.3	3691	5592.1	4177	3568.4	5073.7	4158.7	3918.4	4154.1	5480.5	4343.8
Adgrg6	918.16	236.23	246.97	1452.5	537.38	226.24	111.72	146.31	1157.32	137.9	13.98	TRUE		Trove2	5785.3	3281.1	4261.9	4544.8	3727.3	4320.7	3545.8	5060.4	3995.1	2829.5	4402.9
Adgrg7	0	0	0	0	5.29	0	0	0	0	0	0	FALSE		Nfs1	1690.3	1561.8	2265.1	1341.4	1237.1	1444	1210.6	1324.2	1493	2404.4	1782.1
Adgrl1	747.76	694.44	982.7	538.57	773.48	804.76	685.11	653.91	206.12	491.55	316.83	TRUE		Cc2d1b	1213.4	2277.5	1416.7	2168.6	2182	2205.1	2081.9	1907	2105.4	1780.4	2565.5
Adgrl2	1194.6	786.09	696.87	1209.88	643.1	547.01	1030.43	214.98	963.49	18.61	321.49	TRUE		Prkcsh	2560.4	2128	2266.7	1718.6	2198.5	2936.6	1975.7	1669.4	1814.1	1818.2	1574
Adgrl3	159.52	12.22	26.77	326.41	394.67	139.78	96.95	365.77	16.07	11	6.99	TRUE		Bag1	1749.6	2018.3	1891.8	1544.1	1637.1	2849.1	1337.3	1723.3	1700.5	3254.7	2204.9
Adgrl4	0.91	1.02	0	0	0	0	0	0	0	0	0	FALSE		Rufy1	1534.8	1426.8	2098.5	2284.9	1846.7	1361.9	2695.3	1327.8	2570.4	1480.5	3589
Adgrv1	0	0	1.73	10.88	15.86	0	3.69	1.49	0.95	3.38	0	FALSE		Plbd2	908.4	2297.8	2788.7	1465.4	2362.2	3081.2	1656.7	1653.1	1391.7	4370.4	1448.2
Adh1	0	15.27	1.73	1.09	0	13.74	2.77	0	0	0	102.51	TRUE		Srrt	3595.7	2691.5	3205.5	3124.8	3068.1	2632	2701	3311.5	3297.6	2652.6	4003
Adh5	1904.29	2374.55	2000.81	1993.25	1813.01	1843.83	2616.71	907.71	1345.48	1392.58	2061.75	TRUE		Gale	409.4	728.6	672.3	2218.4	2023.2	916.1	1888.7	1536.9	2383.4	1040.1	2592
Adh7	338.98	2084.35	258.2	923.73	85.45	429.85	2442.2	61.21	312.02	679.37	528.83	TRUE		Tom1l2	2318	2963.2	2083.6	1782.6	2542.1	1306	1646.4	1410.5	1727.5	1401	1993.4
Adhfe1	11.78	22.4	20.72	14.14	8.81	25.05	31.39	2.99	14.18	156.52	27.96	TRUE		Hspa12a	2195.7	3263.9	4736.9	569.9	2981.3	3172.9	2018.4	1463	521.2	4505.5	176.9
Adi1	311.79	1016.21	660.6	629.96	383.22	572.05	1082.14	458.33	456.69	767.36	733.84	TRUE		Araf	1113.5	1058.9	1195.3	1179.1	1144.4	994.8	1162.1	1142.5	1386.1	1085.1	1429.7
Adig	0	0	0	4.35	0.88	2.42	3.69	1.49	4.73	0	0	FALSE		Ywhab	1385	1685	1740.7	1548.1	1555	1485.3	1299.3	1648.5	1585.2	1909.8	1500.6
Adipoq	0	0	0	1.09	0.88	0	0	0	3.78	1.69	0	FALSE		Nagk	328.2	1525.8	1632.4	1029.2	1551.2	1694.6	1628.2	783	756.7	1598.4	1151.9
Adipor1	1892.51	2595.51	2286.64	2853.87	3633.94	2581.52	2315.71	1697.47	2956.64	2643.03	1707.64	TRUE		Raly	2080.5	2021.5	2593.3	2400.6	2434.7	2019.1	2132.1	2730.7	2571.4	2688.2	2438.7
Adipor2	1227.23	2255.42	1659.71	1864.86	1454.46	1093.21	1694.31	1666.12	2206.85	1461.96	738.5	TRUE		Tmed10	3431.6	5467.1	4759.3	4827.6	4992.5	4426.1	4935.3	4621.6	4944.1	3137.4	4435
Adk	964.38	1309.47	753	498.31	386.74	413.69	858.7	276.19	519.09	347.72	986.61	TRUE		Rab6a	1473.3	1480	1332.8	1447.8	1360.4	1067.7	1375	1381.9	1544.9	1152	1283.7
Adm	61.63	35.64	0	171.91	1864.1	46.86	18.47	52.25	61.46	0	185.21	FALSE		Nol8	3314.3	2372.5	2718.1	3268.2	2831	2686.4	3081	3762.7	3347.6	3097.6	3587.1
Adm2	0.91	54.99	193.43	186.05	325.95	393.49	863.31	22.39	118.19	174.28	2.33	FALSE		2010-09-01	3175.6	1885.1	1780.6	1996.3	2233	1532.9	2296.8	1861.2	1433.3	691	1556.1
Adnp	55.29	32.58	11.23	45.7	29.95	11.31	13.85	4.48	57.68	31.3	25.63	TRUE		Rabggta	2326.4	2437.2	1720.5	2744.1	2871.9	1403.6	3090.1	3241.9	2901.5	1423.2	3966.2
Adnp2	834.77	772.85	715.87	708.3	673.05	862.93	672.18	164.22	839.62	675.99	420.5	TRUE		Tm9sf2	1943.2	2736.2	3189	2268.4	2820.8	1418.2	2621.1	2696.5	2893.4	2433.2	2298.2
Ado	632.65	841.07	756.46	948.75	667.76	658.51	891.01	862.92	1024	769.9	622.02	TRUE		Stxbp5	946.1	856.2	1033.9	1086.4	931.1	1397.6	1306.2	1157.9	1041.3	1342.1	1072.4
Adora1	1.81	0	0	0	0	100.19	0	0	0	1.69	0	FALSE		Myl9	173.3	781.7	730.6	238.1	179.3	500.5	304.6	170.2	257.9	1015.9	152.4
Adora2a	4.53	0	11.23	8.7	58.14	8.89	0.92	0	7.56	100.68	1.16	FALSE		Ints4	2551.8	1803.5	2317	2704.1	2960.8	2580.7	2735.8	2940.7	2882.9	2361.7	2782.2
Adora2b	0.91	13.24	8.64	72.9	56.38	17.78	16.62	173.18	140.88	7.61	140.94	TRUE		Gclc	2901.6	1975.9	1788.5	2282.4	1925.4	2087.7	2872.1	1799.3	2435.8	1683.9	4832
Adpgk	974.35	1031.48	761.64	1022.74	1037.77	672.25	894.71	443.4	1042.91	1244.52	609.21	TRUE		Cwf19l1	1995.4	1548.3	1701.4	1936.3	1754.4	1634.8	1644	1999.9	1842.5	1455.1	1676.9
Adprh	1153.81	1389.91	1361.79	2647.15	3212.84	1742.83	1457.94	1595.95	4051.56	1538.95	963.31	TRUE		Ptpn1	1645.8	2191.2	2598.4	1806.9	3145.6	1480.7	2880	1762.3	3440.5	2945.3	1728.1
Adprhl1	0	0	0	0	0	3.23	0	0	0	0	0	FALSE		Nsdhl	1258.1	1124.9	2775.5	1845.5	1473.8	4749.8	2355.7	1509.4	2262.4	3375.9	1844.4
Adprhl2	480.38	502	651.1	480.9	558.53	994.63	591.85	850.98	425.48	318.96	516.02	TRUE		Tdrd3	1724.2	2138.9	1809.1	2137.3	2024.6	1026.4	1953.7	2207.5	1858.7	1389.5	1984.4
Adprm	152.27	223	184.8	109.89	204.38	246.44	172.66	82.11	152.23	261.43	137.45	TRUE		Ep300	1496.2	1135.2	1384.2	1280.5	1106.2	1422.8	1370.1	1349.5	1638.1	1529	1426
Adra1b	20.85	266.78	17.27	84.87	29.95	377.33	32.32	5.97	63.35	230.97	17.47	FALSE		Cc2d1a	2694.3	2733.1	2310.9	1972.8	2760.3	2723.6	2234.9	2240.9	2001	3180	2120
Adra1d	135.05	76.37	14.68	39.17	30.83	19.39	93.26	1.49	0	69.38	474.09	FALSE		Ddost	1283.1	1399.8	2055.2	1620.1	1506.6	2070.1	1610.5	1661.4	1784.9	1994.8	1462.7
Adra2a	2.72	3.05	2.59	150.15	6.17	9.7	0	5.97	10.4	4.23	10.48	FALSE		Fhl1	4563.3	14204.5	1855.3	2399.6	1026.5	7207.3	2153.3	2430.7	2947.6	3916.2	3359.4
Adra2b	0	0	0	0	0	0	0	0	0	1.69	0	FALSE		Pawr	787.3	2036	1294	924.8	466.4	1171.4	521.7	816.6	756.9	1609.8	878.4
Adrb2	52.57	31.57	69.08	11.97	43.17	79.18	39.7	11.94	0	89.68	76.88	FALSE		Ptgs2	139.5	533.1	246.5	960.7	1762.5	349.7	3637.2	1705.4	2063.3	902.2	11830.7
Adrb3	0	0	1.73	2.18	14.98	2.42	0	0	0.95	1.69	1.16	FALSE		Usp16	958.4	1582	996.7	1272.9	1368.7	1332.8	1270.1	1284.7	1222.8	1275.1	1233.1
Adrbk1	1516.36	1468.31	1454.19	2688.49	2511.6	1488.31	1669.38	2918.7	2558.58	1389.2	1438.56	FALSE		Rfx1	737	700.5	908.7	1019.7	844	850.8	1030.2	981.6	1056.3	763.6	955.1
Adrbk2	0	4.07	16.41	0	0	0	0	0	0	64.3	0	TRUE		Edem3	1307.5	2116.1	1860.2	1073.5	1854.3	1795.9	1818.9	1075.4	1677.7	1910	1299.8
Adrm1	1715.76	1514.13	2052.62	1680.99	1569.86	1650.72	1840.19	3059.03	1303.87	1686.16	3659.9	TRUE		Mms19	3791.5	2940	2835.1	3409.4	3808.2	2352.7	3432.6	3258.5	2995	2182.2	2760.6
Adsl	1105.77	1274.85	1203.77	1374.17	599.93	1061.7	1501.33	1636.26	1501.49	782.59	1382.65	TRUE		Tkfc	889.6	572.2	985.6	1338	1092.4	769	1318.3	1171.9	1256.5	1166.1	1202.9
Adss	2669.27	3330.69	1892	4102.91	2271.98	2040.98	2347.1	1137.62	4139.49	1934.05	1006.41	TRUE		Picalm	1968.4	2456.2	2150	2570.6	2361.7	2298.9	2485.7	2794.7	2247.2	2272.5	1724.8
Adssl1	124.17	594.66	351.46	677.83	1575.15	2046.63	656.49	183.63	738.45	586.31	36.11	TRUE		Pdgfra	229.4	368.3	4107	2147.7	580.2	6904.1	818.1	2909	483.6	8501	878.3
Adtrp	0	0	0	0	0	0	0	0	0	0	5.82	FALSE		Adh5	2972.3	2608.3	3400.9	3026.5	2779.8	3274.5	2878.5	3079.9	2867.5	3591.2	3431.3
Aebp1	5183.54	565.13	7850.38	8695.43	9757.46	7090.9	2690.58	29488.5	5985.15	6168.48	22498.7	TRUE		Nudc	6358.7	6101.3	4753.6	7547.5	6604.2	6366.8	6609.7	8290.8	7432	4658.7	7543.7
Aebp2	1910.63	1299.28	1310.84	2093.35	1152.29	1326.72	1418.23	727.06	2465.92	1092.24	1044.85	TRUE		Atp5h	7412.2	4769.5	5192.7	4977.4	4104.6	3961.9	3818.3	4110.7	4830.9	5566.2	5522
Aen	880.99	538.65	457.67	1159.83	1672.93	401.57	426.58	256.79	1055.2	535.54	411.18	TRUE		Arf5	455	783.2	804.3	631.7	684.4	727.4	663.9	577.2	617.5	902.3	524.6
Aes	5041.24	8505.42	15637.7	6123.36	9664.96	5355.34	11207.4	17994.4	5192.8	13016.3	10178.3	TRUE		Hectd3	1745.8	2262.9	1781.4	2217.2	2204.2	1628	1917.4	2189.1	1969.2	1697.3	2295
Afap1	929.94	217.9	727.96	1904.03	2328.37	1346.11	318.55	1101.79	3952.28	1528.79	708.22	TRUE		Cux1	265.7	479.4	307.6	330.6	315.6	266.9	344.9	314.8	327.6	303.8	294.7
Afap1l1	3.63	0	13.82	1.09	95.14	134.93	1.85	1.49	0.95	1217.45	3.49	TRUE		Ran	7458.6	6519.8	6977	8456.4	6575.1	7840.7	5788.6	7931	6632.5	7246.3	6312.5
Afap1l2	36.25	0	98.44	3.26	0	89.69	2.77	0	1.89	275.81	36.11	TRUE		Nufip2	3367.4	2634.7	2257.3	2765.2	3063.7	1891.9	2435.9	3256.6	2399.7	1943.5	2305.1
Aff1	1200.04	787.11	1017.24	1750.62	681.86	1161.89	897.48	733.03	1909.01	1835.91	773.45	TRUE		Nnt	5388.6	6320	7518.7	3528.5	4682.9	690.7	2708.7	3270.9	633.4	516.8	4838.1
Aff2	0	0	0	3.26	6.17	0	1.85	2.99	48.22	17.77	0	FALSE		Mkln1	1992.8	1960.6	1409.5	2261.2	2743.8	1769.1	2676.5	2986.8	2245.5	2001.5	2264
Aff3	0	0	0	6.53	31.71	1.62	0	0	0	0	366.92	FALSE		Prmt3	3617.5	3280.7	3193.1	4151.9	4008.5	2770.9	4133.8	4322.7	3915.6	3459.1	5283
Aff4	2889.51	2323.64	1720.16	2500.26	1303.81	2124.2	1680.46	294.11	3250.7	2286.85	1090.28	TRUE		Dkc1	3745.3	1509.7	2736.8	2741.3	1771.8	2674.2	2460.9	3081.3	2536.9	2208.4	2928.3
Afg3l1	1606.09	1684.18	1993.9	1066.26	1076.53	1925.43	1709.08	3042.61	1113.82	1703.08	2573.11	TRUE		Nfkb2	2664.8	1619.2	2300.6	2262	1737.8	2327.2	2573.7	2053.8	2726.3	2403.6	3341.3
Afg3l2	1413.03	1273.83	1351.43	1913.82	1916.08	2172.68	1440.39	706.16	2291	2134.56	1654.06	TRUE		Aimp2	1434.8	1122.9	1249.8	1269.3	1091.3	1067.7	1097.7	1286.1	1198	1047.2	1329.7
Afmid	48.04	75.35	55.27	50.05	45.81	62.22	60.02	43.3	64.3	38.92	45.43	TRUE		Anapc4	2157	1850.8	2107.2	2283.6	2676	2278.6	2060.9	2703.2	2223.7	2502.7	2123
Afp	6.34	5.09	5.18	0	18.5	4.85	2.77	8.96	2.84	16.92	8.15	FALSE		Map7d1	2104.7	2890.6	1881.1	2838.4	3330	2232.6	3112.8	2796.6	3671.3	2238.5	1738.5
Aftph	847.46	979.55	847.13	1254.48	976.98	1030.99	729.43	440.42	1344.53	1581.25	398.37	TRUE		Rap1a	894.3	979.1	1178.6	898.9	982.1	1088	929.5	780.9	962.8	1232.5	958.9
Aga	29	688.34	485.31	352.52	600.81	484.79	607.55	270.22	483.16	1194.61	991.27	TRUE		Mtmr2	2597.9	2346.8	2091.9	2353.9	2467.1	2182.4	2189.4	2225.9	2622.3	2089.9	2406.8
Agap1	1002.45	675.1	1309.98	3089.97	2080.82	3034.8	1030.43	410.56	2435.66	1141.31	1018.06	TRUE		Vars2	2055.4	1205.6	1934.1	1429.7	1194.1	2827.7	1419.5	1579.3	1608.5	2731.9	2665.7
Agap2	4.53	0	56.99	0	22.02	92.11	6.46	0	5.67	3.38	3.49	FALSE		Arhgdia	4882.5	6712.4	5396.4	5991.9	6887.8	4822.3	6608.6	5456.1	5716.1	3820.2	5657.2
Agap3	1726.64	1533.48	1897.18	1356.76	2520.41	1906.04	1502.26	2576.81	1194.19	1566.02	3449.06	TRUE		Tpm4	2915.7	8497.1	7563.3	5882.1	5175.4	7868.7	5635.2	5613.5	4683	10884.4	4211.4
Agbl2	0	5.09	0.86	18.5	14.98	37.17	0	16.42	6.62	1.69	0	FALSE		Stat6	1135.7	2222.9	1425.2	2766.5	2335.9	1463.9	1841	2844	738.8	1085.6	1802
Agbl3	41.69	34.62	37.13	22.85	15.86	32.32	55.4	41.8	62.4	41.46	68.72	FALSE		Ddah1	2123.3	3895.5	3381.7	1730.2	1729.6	5863	1260.7	3440.4	657.1	3843.5	1220
Agbl4	0.91	0	0	0	0	26.66	0.92	0	0	0	0	FALSE		Dlgap5	1804.4	2006.2	576.4	1778	2485.8	992.7	2211	1921	1540.1	848.3	1592.8
Agbl5	83.39	115.06	139.89	85.95	143.6	194.72	113.57	17.92	33.09	142.13	195.69	TRUE		Pik3r1	447.3	1623.8	936.7	1375.7	1666	1099.5	1138.6	1154.4	1309.4	1651	871.2
Ager	29.91	16.29	13.82	46.78	154.17	66.25	22.16	150.79	41.6	16.07	26.79	FALSE		Map1s	3869.7	2635.4	3646.2	3261.9	3216.9	3650.3	4309	3208.8	3227.2	3528.9	3233.2
Agfg1	1408.5	879.77	935.21	1270.8	994.6	744.16	727.58	544.92	1335.08	1125.23	672.11	TRUE		Cog5	1558	1712.4	1647.8	1540.4	1529	1046.8	1548.6	1516.7	1565.9	1509	1673
Agfg2	522.98	553.93	580.29	273.09	413.17	415.31	555.84	850.98	174.92	888.34	765.29	TRUE		Trmt5	4047.7	2440.3	2378	3268.6	2188.5	2017.9	2840.8	3275.4	3903.1	1810.6	3419.6
Aggf1	736.88	618.08	663.19	591.88	463.38	459.74	489.36	250.81	571.09	636.22	525.34	TRUE		Otud7b	1055.6	1303.9	1366.7	1413.1	1258.4	1076.4	1502.5	1165.6	1457	1403.2	1554.8
Agk	203.93	205.69	173.57	305.73	165.62	214.92	217.91	108.98	419.81	198.82	147.93	TRUE		Anapc5	2285	1779.9	2444.5	2273.7	2129.3	2100	1672.6	2362.3	2179.7	2229.8	2094.2
Agl	775.85	1262.63	762.5	956.37	475.72	820.92	1108.92	847.99	967.27	901.03	806.06	FALSE		Mapk3	596.2	1345	1504.3	1713.5	1411.6	1255.5	1371	1507.8	1884.1	1008.9	1771.4
Agmat	0	1.02	0	0	0	0	2.77	0	0	0	0	FALSE		Rbms1	878.6	939.8	1100.7	1331.9	1210.2	1035	1051.2	1506.6	1702.8	1508.2	1618.2
Agmo	0	2.04	21.59	1.09	1.76	2.42	34.16	0	0	0.85	1.16	FALSE		Wdr75	2623	1334.7	2169.8	2158.6	2460	2637	2734.6	2799.8	2371	2124.3	1895.6
Ago1	787.64	844.13	555.25	591.88	636.05	1213.6	571.54	501.63	617.43	362.11	468.26	TRUE		Wdr48	2731.3	2140.9	2095.5	2694.4	2019.3	2187.7	2103	2558.1	2439.8	1875.6	2684.8
Ago2	1658.66	1239.21	1638.99	2922.41	2145.13	1348.53	1342.52	3145.62	4071.41	1709.85	1339.55	TRUE		Ilk	1512.5	4683.9	3365.1	2898.7	3317.5	2335.4	2730.4	2304.8	2955.9	2851.1	2583.4
Ago3	399.71	169.03	210.7	658.25	561.17	607.61	197.59	174.67	908.65	383.26	198.02	TRUE		Stoml2	3928.8	1336.4	1128.1	1147.4	1032.9	1275.5	975.6	1241.7	1159.8	1467.2	1282.2
Ago4	8.16	15.27	25.04	2.18	26.43	11.31	2.77	2.99	4.73	6.77	2.33	TRUE		Fkbp5	2654.8	2381.6	3215.5	3066.9	3285.1	3185.3	4515.5	2826.5	3399.8	5612.3	2657.2
Agpat1	1394.91	1660.76	1746.93	1245.78	2205.91	1792.12	1750.63	2433.49	1043.86	1371.43	2877.13	TRUE		Rad23b	2667.2	3228.7	2175.8	3108.2	3067	3311.7	3337.6	3174.3	3137	3057.4	2962.9
Agpat2	377.96	1222.92	409.31	262.21	251.95	289.26	548.46	498.64	247.73	696.29	636	TRUE		Ipo4	3845.3	3136.3	2401.8	3728.1	4093.6	2704.6	3548.4	4059.4	3080.9	2588.2	3536.7
Agpat3	1851.72	1873.58	1775.43	1834.4	2248.2	1576.38	1731.24	1902	1786.09	2857.08	1834.61	TRUE		Ufsp2	2522.5	2712.9	3051.4	1597.3	2508.3	2499.4	2617.9	1728.1	2128.8	2872.2	1810.5
Agpat4	614.52	396.1	594.11	659.34	881.84	748.2	390.57	1876.62	719.54	1363.82	1847.42	TRUE		Ago1	1905.8	1041.6	1570	1064.8	1030.4	1072.9	823.5	892.3	1209.2	1073.1	2502.2
Agpat5	788.54	701.57	691.69	749.64	768.19	735.27	734.97	752.44	721.43	754.67	859.64	TRUE		Mad1l1	3164.9	2888	3232.6	3260	3408.9	3892.4	3371.1	3702.8	3555	3184.1	3853.8
Agpat9	67.98	163.94	176.16	557.06	324.19	261.79	178.2	86.59	603.24	308.8	27.96	FALSE		Pspc1	1937	955.7	1508.5	1925.9	1195.9	1698.6	1155.3	1985.4	1720.1	1642.7	1490
Agps	1006.07	1025.38	898.94	1194.64	838.67	845.15	867.93	374.73	1579.97	630.3	767.62	TRUE		Arfgap2	1323.1	1792.4	1410.6	1526.4	1825.7	1505.5	1532.4	1487.4	1462.9	1706.8	1399.2
Agr3	0	0	0	0	0	0	0	0	0	0	0	FALSE		Wdr74	1840.5	971.5	1144.6	1601.2	1303.1	1314.6	1646.6	1915.8	1581.9	1021.5	2160.9
Agrn	1621.5	373.7	1061.28	2835.37	5885.66	1724.24	495.83	574.78	6419.14	4072.84	218.99	TRUE		Usp40	1430	1380.1	1901.7	1484.8	1392.1	1427.7	1196.3	1464	1250.3	1439.9	1647.5
Agrp	0	0	2.59	5.44	0	3.23	4.62	10.45	0	0.85	1.16	FALSE		Etfb	3134.7	3149.4	3534.5	2005.9	2546.6	2738	2195.1	2337.5	2046	3486.6	2527.5
Agt	0	2.04	2.59	4.35	7.93	7.27	3.69	7.46	13.24	19.46	151.43	FALSE		Palm	530.2	1052.8	2120	1555.4	650.4	1695.4	1294.5	1317.1	1058.3	1786.5	1813
Agtpbp1	421.46	441.92	485.31	496.14	366.48	240.78	514.29	270.22	540.84	317.26	343.62	TRUE		Sh3d19	1109.8	1319.1	2436.9	1926	1298	2458.7	2057.5	2104.8	2094.7	3495.6	1373.9
Agtr1a	0	0	0	0	0	0	0	0	0	0	4.66	FALSE		Osbpl8	1859.8	1990.3	2299.9	3638	2160.4	1961.1	2558.2	3272.5	2120.7	1946.7	2451.1
Agtr2	0	0	0	0	0	0	0	0	0	0	2.33	FALSE		Zcchc6	1563.2	2117.2	2560.4	2176.8	2422.8	2136.6	2117.5	1885.9	2235.1	2631.1	1979
Agtrap	240.19	539.67	646.79	389.51	257.24	442.78	650.02	862.92	541.78	1082.08	659.29	TRUE		Dnaja3	952.1	961.5	924.2	1283.6	1043.2	1134	1115.2	1125.7	1152.1	1152.7	1302
Ahctf1	2385.57	2170.9	1641.58	1637.47	1234.22	1286.32	1509.64	507.6	1841.87	1060.93	1021.56	TRUE		Atp9b	998.5	870.3	1089	811	1233.8	955.1	1063.7	926.2	906.7	1257	864.2
Ahcy	2698.27	3078.16	2395.44	1800.67	1428.03	1908.47	2979.58	1022.66	980.51	1019.48	2456.63	TRUE		Abi1	1441.6	2050.8	1627.6	1843.1	2214.5	1879.6	1965.4	1582.8	1893.3	1519.8	2211.3
Ahcyl1	5594.13	4818.35	2805.62	3780.86	4133.44	2142.78	4742.22	1333.19	3193.97	2072.8	3645.92	TRUE		Hars2	4292	3325.2	4007.8	3438.8	2673.8	3915.2	3028.2	3007.1	3317.1	4972.7	3634.3
Ahcyl2	208.47	399.15	195.16	583.18	512.72	638.31	259.46	134.36	932.28	330.8	315.67	TRUE		Gmpr2	906.5	1739.4	1028.8	2106.7	2211.7	1100.8	2478	2007.1	2253.1	781.8	1679.1
Ahdc1	590.05	339.08	273.74	515.72	695.07	556.7	413.65	849.48	690.23	890.03	430.99	TRUE		Suclg2	3811.8	2100.9	4306	2385.6	1863.7	4333.1	3231.7	2442.1	2564.2	4123.3	2596.5
Ahi1	261.94	250.49	189.11	286.15	318.91	424.19	157.89	821.12	362.13	94.76	142.11	TRUE		Wdr70	3786.2	2258.8	2160.1	3163.8	2550	2229.7	2401.5	3493.5	2330.2	2635.2	2294.8
Ahnak	22034.8	33966.7	21678.2	38490.8	31573.4	18854.4	28163.4	27635.8	55838.7	7106.73	11176.5	FALSE		Tagln	876.1	23020.3	4359.5	1936	625.8	8226.6	2640	1374.7	943.1	8774.4	487.3
Ahnak2	1124.81	2655.59	3486.09	2467.62	3505.32	2485.37	3551.12	6975.01	4114.91	3125.27	2500.89	FALSE		Prrc2b	2354	2064.4	1605.5	2422.3	2487.8	1316	2421.5	2615.6	1980.3	1741.9	2066.3
Ahr	424.18	342.13	439.54	529.86	582.31	214.12	540.15	35.83	253.4	132.83	48.92	TRUE		Afap1	2863.2	3055.9	2590.4	2735.7	3641	3313.8	4486.3	2868.7	3094.7	2969.3	1092.4
Ahrr	3.63	0	6.04	1.09	3.52	18.58	0	4.48	0	8.46	1.16	FALSE		Rab11a	2943	4035	2617.4	2829.6	3872.3	2954.1	3389.5	2900.6	3811.1	2781.7	3193.7
Ahsa1	2197.95	2117.95	2246.05	1370.9	1531.98	1513.36	2149.51	4320.57	1188.52	1293.59	1819.46	TRUE		Msto1	1884.5	1443.7	1259.6	1044.6	1292.4	1460.1	1330.8	1082.3	1131.7	1655.6	1494.7
Ahsa2	506.66	563.09	483.58	413.45	477.48	557.51	504.14	637.49	346.06	437.4	580.09	TRUE		Rars2	1806.5	1657.3	1620.3	1790.1	1802.5	1934.2	1873.2	1671.4	1791.5	2198.6	2995.9
Ahsg	0	0	0	0	0.88	0	0	0	0	0	0	TRUE		Apbb1ip	305.9	2309.9	2876	3240	4581.1	3721.4	3946	5000	5023.7	4461	2538.3
Aicda	0.91	3.05	0	0	0	0	0	0	0	0	4.66	TRUE		Pcolce	462.9	2757.3	3139	1164.1	840.9	4512.3	1146.4	1209.4	666.1	3602.8	927.2
Aida	1859.88	1849.14	1657.12	1765.85	1641.22	1222.48	1634.29	1810.94	1994.1	1080.39	956.33	TRUE		Add1	1107.9	1265	1999	2509.3	1963.3	2265.5	2471.1	3203.5	1879.3	3315.1	1254.5
Aif1	0	0	0	0	0	1.62	0	0	0.95	0	0	FALSE		Hist1h3a	1180.5	1032.4	1303.7	1370.6	1153.7	1118	893.8	1440.8	1437.1	1139.6	1207.3
Aif1l	137.77	611.97	56.13	151.23	205.26	744.16	115.42	32.84	179.65	800.35	363.43	TRUE		Cycs	8356.3	5339.1	5300.3	4836.6	4709	4697.6	4953.5	4585.5	4910.8	7377.4	5405.6
Aifm1	1023.29	1049.81	916.21	621.26	680.1	875.05	852.23	601.65	772.49	1175.15	1644.74	TRUE		Tax1bp3	932.4	1282	1454	871.5	1107.9	924.4	855.6	1214.9	982.8	1410.8	823
Aifm2	148.65	265.76	327.28	461.32	395.55	426.62	269.61	644.95	572.04	648.91	256.26	TRUE		Nfx1	1319.3	1181.2	1296	1405	1434.1	1231.6	1528.6	1561.3	1269.2	1216.2	1745.5
Aifm3	0	0	0.86	0	1.76	0.81	0	0	0	0	1.16	FALSE		Eif2b5	1043.7	1089.4	923.5	1116.4	1264.9	1215.8	1334.9	1334.7	1201.6	921.2	1214.9
Aig1	580.98	883.84	531.07	2428.45	1636.82	1035.03	1180.01	498.64	1313.33	648.07	266.75	TRUE		Magi3	1590.1	2625.6	3187.8	1168.3	3766.2	2066.3	1242.5	1108.6	931.2	2030.8	915.7
Aim1	220.25	971.41	120.89	708.3	196.45	90.49	402.57	61.21	518.15	362.95	8.15	FALSE		Gsk3b	858.4	2014.8	1406.4	1762.5	2065.8	1567.4	1813.5	1906.7	1761.6	1492.2	1401.9
Aim1l	0.91	0	0.86	4.35	0.88	0	0	0	0	11	0	FALSE		Kifc1	3462.3	2031.6	1421.3	2460.7	1815.3	1872.6	1897.5	2494.6	2002.6	1492.2	3083.2
Aim2	10.88	33.6	47.49	212.16	82.81	253.71	200.36	176.17	366.86	17.77	17.47	TRUE		Mrps9	2541.6	1533.6	2162.9	1863.9	1869.4	2061.7	1965.4	1821.3	2118.2	1657.1	2185
Aimp1	1182.82	1690.29	1581.99	1992.16	2116.06	1969.87	2144.89	2087.13	1683.03	1336.74	1242.87	TRUE		Tnpo1	2600.5	2030.8	2392.9	2870.3	2449.3	2551.1	3103.8	3037.6	2569.5	2140.1	2669.2
Aimp2	1031.45	837	1113.96	802.96	577.03	719.11	811.61	2166.26	744.12	593.07	1206.76	TRUE		Rabgef1	2183.5	2228	2020.9	1994.1	2166.6	1996.2	2059.2	1860.7	1996.6	2055.7	1863.3
Aip	905.47	1290.12	1510.32	1022.74	1110	1241.88	2051.64	2308.08	841.51	1605.78	2511.37	TRUE		Prr12	1092.4	1068.6	1061.9	1550.3	1144.5	1292.6	1195.5	1509	1418.6	1061.3	1505.1
Aipl1	20.85	11.2	49.22	16.32	15.86	29.9	24.01	2.99	9.46	20.3	8.15	FALSE		Rbm26	4393.2	2493.5	3040.2	3217.2	3025.4	1530.5	2623.7	3608.7	3005.4	1927.2	3268.3
Aire	0	0	0	0	0	5.66	1.85	1.49	0	5.08	0	FALSE		Eif2d	2315.8	1983.4	2749.9	2013.9	2203.8	1957.6	2106.7	2331.4	2612	1627.7	2008.6
Airn	27.19	31.57	31.09	47.87	95.14	20.2	44.32	59.72	119.14	116.75	97.85	FALSE		Alcam	7524.4	1509.2	1200.4	4916.9	1599	1050.3	3486.5	1152.4	3825.1	186.8	1368.4
Ajuba	1277.98	1139.42	448.17	1319.76	1014.86	1085.93	420.11	225.43	648.63	690.37	795.58	TRUE		Pikfyve	1530.2	1800.3	2087.2	1487.7	1843.9	2169.1	1603.6	1394.9	1455.4	1590.5	1477.9
Ak1	964.38	1245.32	1209.81	825.81	1300.29	834.65	1420.08	1315.28	783.84	1172.61	2045.44	TRUE		Fmnl1	4705.8	1015	446.6	195.3	608.9	164.4	198.8	160	1302.6	151.2	6589.6
Ak2	3682.59	1636.32	1990.44	1791.96	1948.67	2802.1	1428.39	3723.39	1301.98	2549.96	2051.27	TRUE		Sacm1l	1866.4	2842.3	2203.6	2429	2513.1	2425	2570.8	2221.4	2488.6	2668.9	1947.8
Ak3	763.17	831.91	811.72	711.56	744.41	743.35	668.49	627.03	961.59	1118.46	816.55	TRUE		Prkar2b	1035	1872.6	1548.9	1281.7	3274.3	2185.6	2479.9	1538.1	5302.6	1782.4	3615.1
Ak3l2-ps	0	1.02	0	0	0	0	0	0	1.89	0	0	FALSE		Arhgef18	1855.7	3359	2189	1913	1847.7	2420.9	1839.1	1727.6	2175.6	2944.8	1495.2
Ak4	244.72	479.59	176.16	163.2	105.71	165.64	192.98	144.82	191.94	500.01	76.88	TRUE		Ikbkb	2228.1	2354.5	2002.9	1425.7	1978.2	1390.5	1459.3	1389.2	1660.1	1878.7	1757.3
Ak5	1490.08	1325.76	1676.98	1976.93	1132.03	535.7	2269.54	670.33	704.41	3.38	196.86	TRUE		Mphosph10	3431.1	1769.8	2451.6	2734.1	2316.6	2465.8	2824.7	3413.6	2755.4	2261.8	2661.6
Ak6	237.47	344.17	484.44	446.09	188.52	345.01	452.43	886.81	335.66	357.87	309.84	TRUE		Kif5c	1200.9	963.7	473.1	261.9	222.4	519.8	175.9	264.2	555.8	339.9	215.7
Ak7	0	0	0	5.44	0	1.62	0	0	1.89	0.85	0	FALSE		Cpped1	1043.3	1119.4	972	1854.7	1586.8	1289.9	1791.9	1651.8	1508.9	1108.9	1443.2
Ak8	0	1.02	0	2.18	0.88	4.04	0.92	0	4.73	0	1.16	FALSE		Map2k1	1579.1	1530.1	1799.2	1687.5	2266.7	1498.3	1985.5	2223	1770.4	1590.1	1665
Ak9	0	1.02	0.86	0	0	0	0.92	1.49	0	0	0	FALSE		Hat1	1991.4	1246.6	613.1	1163.8	1555.3	735.9	972.3	1244.9	1176.1	771.4	1400.7
Akap1	707.88	764.7	726.23	710.48	423.74	847.58	639.87	320.98	649.57	635.38	703.56	TRUE		Akt1	1479.9	2004.6	1918.7	2467.1	2125.2	1749.4	2206.1	2393.2	2639.1	1860	2222.1
Akap10	293.66	274.93	242.65	359.05	233.45	299.76	239.14	29.86	497.34	311.34	140.94	TRUE		Arhgap10	1398.6	1890.4	4003.1	2207.6	2652.2	3051	3000.7	2204.4	2805	2532.1	2488.1
Akap11	1239.01	928.64	585.48	1059.73	464.26	635.08	698.04	274.7	1222.56	537.24	455.45	FALSE		Snw1	2736.1	2085.7	2489.4	2655.7	2151.8	2217.6	2163.7	2680	2497	1913.1	2937.4
Akap12	120.55	144.59	153.71	114.24	491.57	660.13	257.61	32.84	8.51	214.05	1124.06	TRUE		Gtpbp1	2061.3	1615.7	2041.9	1882.5	1352.7	1823.4	1850.2	1901.4	2178	2006.3	2335.8
Akap13	1349.59	795.25	550.07	883.47	604.34	951	651.87	1243.62	1172.45	1362.97	1093.78	TRUE		Cnot2	1485.8	1297.9	1457.3	1679.5	1538	1535.9	1504.1	1961.6	1577.5	1303.2	1596.9
Akap14	0	0	0	0	0	0	0	0	0	0	0	FALSE		Epb41	3057	1742.6	1063.1	1741.4	2145.4	1588.5	1253.2	2143.5	2789.8	1261.9	2438.6
Akap17b	71.6	42.77	50.08	27.2	115.41	102.61	62.79	280.67	32.15	72.76	32.62	FALSE		Kif2a	2022.1	1742.2	2170.2	2470	2246.7	2094.8	2822.6	2629	2680.9	1744.5	3095.3
Akap2	0.91	2.04	2.59	2.18	4.4	0.81	0	2.99	4.73	3.38	3.49	TRUE		Kirrel1	1591.1	2036.6	2237.8	2029.4	2306.2	2590.2	1971.3	1959.6	1952.9	2374.8	2311.2
Akap3	0	0	0	0	0	0.81	0	0	2.84	0	1.16	FALSE		Zc3h14	1245.9	1075.3	1263.4	1616.8	1310	1255.7	1418	1815.4	1641.7	1126.1	1535.3
Akap5	4.53	1.02	4.32	9.79	1.76	11.31	7.39	2.99	11.35	0.85	1.16	FALSE		Idh3g	5271	3019.2	3522.2	2949.2	2587.9	3234.7	2819.1	2541.6	2746.4	2474.9	2628.7
Akap6	33.54	65.17	49.22	28.29	39.64	270.68	74.79	8.96	39.71	159.9	6.99	FALSE		Pold2	1458.6	948.8	987.8	1891.1	1789.8	1021.4	1546.5	1998.4	1677.5	892.2	2040.8
Akap7	134.14	282.05	240.06	246.98	227.29	155.94	275.15	198.56	313.91	202.2	61.74	TRUE		Csnk2b	1546.8	1166	1240	1664.3	1343.6	1357.3	1396.4	1636.9	1323.7	1236.7	1521.8
Akap8	1729.36	1582.36	1250.4	1034.7	616.67	955.04	1153.24	753.93	1057.09	927.26	1405.95	TRUE		Ecm1	1311	1319.7	675.1	1386.2	1901.5	1283.1	2551.4	1537.3	1709	2499.7	1452.7
Akap8l	307.26	423.59	384.27	525.51	992.84	530.85	379.49	853.96	398.06	487.32	682.59	TRUE		Hnrnpa0	1593.8	1490.9	2793.4	2792.4	2525.2	2978	3106.1	3381.3	2891.5	2113.2	2848.8
Akap9	1101.24	874.67	572.52	1455.77	1360.2	1324.29	617.71	1067.45	1584.69	845.19	647.65	TRUE		Wipi1	752.6	691.6	692.1	442.3	610.5	795.4	694	493.3	476	792.9	373.6
Akip1	253.78	128.3	88.08	174.08	328.6	96.15	223.45	403.09	108.73	169.21	214.33	FALSE		Scp2	3024.1	3192.7	3282.2	2398.5	1839.2	3922.3	1536	1924.5	2192.7	4038.6	2514.7
Akirin1	1356.84	395.08	979.25	1570.01	1495.86	2289.03	487.52	71.66	1567.67	1095.62	533.49	TRUE		Zcchc8	1859.3	1520.9	1811.4	1972.9	1508.2	1326.4	1354.6	1855.1	2052.2	1081.2	1857.9
Akirin2	1077.68	1149.6	985.29	1888.8	2582.08	921.91	1051.67	325.46	2062.18	1068.55	1186.96	TRUE		Ttc28	1270.1	1965.8	3207.4	1857.5	1263.6	4186.2	1482.6	1964.2	1612.4	3647.1	1532.1
Akna	32.63	41.75	104.49	442.82	411.41	399.95	160.66	56.73	597.57	249.58	144.44	FALSE		Mpp1	3722	4546.7	4950.5	5148.4	4460.4	4194.8	4564.9	4509	4397.4	6010.8	5278
Aknad1	0.91	12.22	7.77	0	0.88	3.23	7.39	0	0	1.69	8.15	FALSE		Vrk1	3796.7	2806.4	2314.8	3362.9	3011.7	2089.1	2564.3	3446.5	3396.8	1712.7	3770.5
Akp-ps1	0	1.02	0	1.09	0	0.81	0	0	1.89	3.38	0	FALSE		Hmbs	2957.4	2146.9	2226.5	3020.5	2696.2	3436.4	2730.8	3479.6	2615.9	2452.9	2811.1
Akp3	0	0	0	1.09	0	0	0	0	0	0	0	FALSE		Cacybp	3233.8	2665.2	3093.5	1801.9	2747.7	2841	3590.6	1997.7	3514.4	2668.8	3125.9
Akr1a1	6507.75	7095.15	7044.71	7727.1	10231.4	7945.75	7217.66	5401.46	7107.48	9401.19	8650.03	TRUE		Csnk2a2	3089.1	2204.5	2560.8	2613.5	2144.2	2759.7	2669.8	2490.3	2051.2	2705.4	2159.4
Akr1b10	201.21	218.92	223.66	141.44	245.79	356.32	189.28	286.64	125.75	577.85	307.52	FALSE		Cbx5	4810.9	3301.3	2630.7	3644	2936.6	2323.6	2878.5	3391	4031.8	2483.6	4385.2
Akr1b3	1630.56	1674	1853.14	1291.48	1265.05	3469.5	1586.28	1509.36	762.09	1812.22	3444.4	FALSE		Pogz	2321.7	1586.6	2221.1	2163.1	1714.7	2366.9	1607.6	2361.9	2117.9	2275.2	2481.2
Akr1b7	0	0	0	15.23	23.79	23.43	3.69	0	58.62	5.08	0	TRUE		Tom1	950.7	1646.5	1215.7	808.5	1292.4	2239.2	1084.1	724.7	640.8	1346.6	805.1
Akr1b8	1011.51	965.3	1385.97	1745.18	2022.67	1572.34	1120	2581.29	1903.33	1472.11	1941.77	TRUE		Sestd1	709.6	1177.5	1131.5	2159.9	1477.7	1416.9	1583.4	2293.1	1538.4	1745.4	2812.6
Akr1c12	8.16	4.07	0.86	14.14	22.9	21.01	3.69	2.99	12.29	1.69	1.16	FALSE		Exoc8	2396.5	2634	2491.1	2397.4	2667.6	2192.7	2506	2500.5	2376.1	2556.7	2339
Akr1c13	12.69	4.07	35.4	42.43	66.95	25.05	7.39	11.94	51.06	18.61	10.48	TRUE		Mat2a	2423.3	2112.3	1573.2	1997.2	2109	1815.5	2033	2294.1	2049.1	1542.4	2175.7
Akr1c14	31.72	319.73	73.4	38.08	602.57	81.61	479.21	0	0	21.15	760.63	FALSE		Mtap	3994.3	2288.3	1584	238.9	4928.4	2963.9	317.9	358.6	367.9	2038.4	7765.1
Akr1c18	0	602.8	354.91	89.22	160.33	0.81	664.8	2.99	1.89	338.42	93.19	TRUE		Adar	1465.8	1467.5	1638.6	1732.7	5735.1	1683.2	4191.4	1338.6	3068.8	1802.9	1089.4
Akr1cl	0	0	0	0	0	2.42	0	0	0	0	0	FALSE		Eif5	3585.9	4957.4	3573.7	4564.4	4491.5	3452.1	4399.9	4693.8	4395.4	3090.5	3949.2
Akr1e1	255.6	417.48	392.04	389.51	421.1	143.01	523.53	292.62	431.16	431.48	320.33	FALSE		Vps45	1949.2	2487.1	2457.6	2063.2	2513.2	2247.3	2228.7	2172.4	1982.8	3018.1	1929.8
Akr7a5	378.86	490.8	658.01	242.63	399.95	505.8	630.63	1784.06	227.87	354.49	730.35	FALSE		Setd2	2550.2	1940.7	2179.4	2328.4	2174.4	2786.7	2404.6	2534.2	2242.1	1816.2	2281.9
Akt1	7165.78	7458.66	6717.43	5789.34	5809.9	3290.12	6422.67	2964.98	5003.7	6384.22	5327.93	TRUE		Rab10	2365.5	2925	2340.2	2162.6	3296.7	2129.1	2397.5	2350.6	2426.2	1858.4	2587.6
Akt1s1	1035.98	1752.4	2075.07	1114.13	1085.34	1299.24	2215.07	3124.72	1003.2	1600.71	2491.57	TRUE		Tsc1	1507.4	1403.9	1758.3	1217.3	1408.7	2007.8	1172.9	1202.8	1207.5	1788.1	1502.2
Akt2	1509.11	1917.36	1639.85	1783.26	1928.41	1375.19	1648.14	1670.6	1710.45	1707.31	2320.34	TRUE		Lasp1	2349.5	3458.8	3710	3360.1	4565.5	2893.8	4270.3	3038.4	4054.6	2984.7	4774.8
Akt2-ps	6.34	11.2	1.73	5.44	4.4	2.42	8.31	0	6.62	11	9.32	FALSE		Eml3	1940.7	1993.5	2625.5	1893.9	2172.8	2039.4	1921.1	2072.7	2241.9	2493.6	1920.3
Akt3	727.82	745.36	402.41	1222.93	1185.77	846.77	492.13	292.62	1491.09	643.84	177.05	TRUE		Ppm1b	2597.1	1881.7	1969.8	1716.8	1543.3	2054.3	1632.9	1775.6	1645	2353.1	1392.7
Aktip	331.73	360.46	413.63	387.33	690.67	660.93	367.48	355.32	365.92	381.56	588.24	TRUE		Hexa	1085.1	3326.6	2706.9	1299.6	3382.5	4508.9	2278.4	1323.6	1173.5	3379.4	1400.7
Alad	453.19	978.54	538.84	497.22	377.05	842.73	694.34	3690.55	651.46	483.09	1249.86	TRUE		Nelfcd	1541	1365.5	1550.3	1838.1	1470.8	1644.6	1456.7	1822.8	1835	1468.6	1871.5
Alas1	181.27	272.89	364.41	246.98	349.74	677.09	261.3	241.86	333.77	972.95	667.45	TRUE		Aars2	1300.3	1052.1	1720.6	1584.2	1159.3	2169	1550.7	1624.4	1518.2	1921.8	1277.4
Alas2	0	0	0	0	0.88	2.42	0	0	0	0	0	TRUE		Txlna	4652.7	3306.7	1768.2	2747.5	3062.8	2374.4	2617.2	3014.1	2677.7	2206	2600.4
Alb	0	2.04	0	0	0.88	0	0.92	0	0	0	0	TRUE		Grk2	1506.5	1988.4	1639.1	2302.2	2023	1434	2233	2307.9	2158.8	1563.3	1842.8
Alcam	338.98	123.21	160.62	1348.05	1345.22	1100.48	260.38	837.54	1608.33	48.22	33.78	TRUE		Dip2a	1663	2755.2	2502.1	2580.1	2313.4	2210.4	2240.1	2651.8	2510.1	2474.2	1968.7
Aldh16a1	647.15	872.64	1127.77	436.29	436.95	799.91	1201.25	1728.82	305.4	669.22	1029.71	TRUE		Gnpat	2200.7	2086.2	2687.6	1760.8	2059.6	2624.8	2063.2	2165.3	2430.2	3737.5	2076.9
Aldh18a1	2128.16	2890.8	2315.13	5417.24	3137.96	3825.82	4540.01	773.34	4558.36	2894.3	1789.18	TRUE		Strip1	1631.1	2087	1712.6	1827.2	2075.7	2095.3	2056.2	1869.3	1864.8	2012.5	2052.3
Aldh1a1	0	14.26	10.36	4.35	962	0	48.01	7.46	3.78	0.85	2207.35	TRUE		Slc25a4	3883.9	3142.5	3566.7	3024.7	2639.2	4223.3	3026.5	2748.3	2677.5	4271.5	2714
Aldh1a2	0	0	0	25.02	0	0	0	2.99	1.89	0	0	TRUE		Lmnb2	2799.3	1723.7	2594.7	3412.5	1888.3	1855.4	2140	3535.4	2347.9	2180	2794.8
Aldh1a3	2.72	0	7.77	55.49	330.36	5.66	0	1.49	32.15	16.92	0	TRUE		Prdx1	10302.7	9539.6	6606.2	8801.5	9440.6	7227.4	11056.8	6900.3	11943.5	8135.4	12310.5
Aldh1a7	0	7.13	6.04	7.62	95.14	0	43.4	17.92	0.95	5.92	322.66	TRUE		Acsl5	1813.4	2767.6	2282.4	2058.5	3324.4	1354.1	2301.8	1971.3	2904.5	1426.9	3719.1
Aldh1b1	0	0	0	0	4.4	0	0	0	0	7.61	0	TRUE		Poldip3	3285.7	1665.8	2228.1	2208.1	1653.8	2281.5	1815.6	2216.2	2401	2054.3	2294.6
Aldh1l1	1.81	2.04	55.27	128.39	11.45	18.58	5.54	1139.11	81.31	16.92	9.32	TRUE		Anp32e	2450.5	1600.4	2245.6	2789.8	2364.7	1703.5	2276.5	2688.1	2637.8	1534.6	3682.3
Aldh1l2	349.86	361.48	1454.19	5350.87	1798.03	1215.21	2080.26	210.5	6751.02	1775.84	751.32	TRUE		Ptpn21	1390.2	2040.2	1073.8	1397.8	2148	1300	1513.4	1402.6	1381.5	1006.6	1600.8
Aldh2	1519.08	1091.56	2988.69	7859.84	6383.4	6189.99	2693.35	5864.27	9344.58	2168.4	5816	TRUE		Htatsf1	4360.8	2988.5	3395.3	2688.4	2640.5	3905.1	2525.3	2741.5	2620.9	3460.5	2942.7
Aldh3a1	10.88	1434.71	170.98	108.8	47.57	35.55	249.3	52.25	10.4	171.75	19.8	TRUE		Ptpn9	1871.9	1920.8	2694.1	1976.4	1973.1	2574.8	1801.6	1864	2456.5	2368.1	1914
Aldh3a2	459.53	656.77	506.03	987.92	549.72	493.68	664.8	119.44	1140.3	859.58	639.49	TRUE		Psma7	3405.1	3430.4	3377.1	3916.1	3978.8	3062.5	3860.8	3699.3	3703.9	2960.8	3434.1
Aldh3b1	42.6	5.09	120.89	87.04	37	1105.33	69.25	347.85	53.89	974.64	434.48	TRUE		Camk2d	2633.7	3680.7	2063.3	3444.7	3206.6	2276.9	3155.8	2367.3	3793.7	2375.9	4849.9
Aldh3b2	0	0	0	0	0	0.81	0.92	0	0	37.23	32.62	TRUE		Vps16	1265.1	1650.1	1711.2	1489.9	1665.1	1726	1376.5	1460.2	1315.9	2002.8	1451.1
Aldh3b3	0	0	1.73	0	0	0	0	0	0	30.46	12.81	TRUE		Hmox2	1953	3104.9	2053.7	2770.8	2324.4	2523.1	2897.5	2912.7	2817.9	2014.7	3305.5
Aldh4a1	93.36	98.77	78.58	106.63	214.95	86.45	48.01	173.18	93.61	192.05	202.68	TRUE		Pcmt1	1932.5	2246.2	1899.3	2032.9	1707.4	1682.4	1917.9	1729.3	1838.9	1272.6	1935.3
Aldh5a1	135.96	76.37	139.03	133.83	115.41	217.35	198.52	226.93	98.33	271.58	44.26	TRUE		Atp6v0a1	1386.6	2030.4	1905.5	1891.2	1651	1737.2	2421	1519.1	1420.4	2543.4	2130.7
Aldh6a1	25.38	135.43	70.81	48.96	98.67	110.69	66.48	8.96	72.81	83.76	32.62	TRUE		Naa16	1322.4	1031.9	964.2	1361.2	1114	504.1	1352.1	1516.2	1404.2	976.6	1400.7
Aldh7a1	777.67	177.18	799.63	712.65	772.6	885.55	574.31	1483.98	954.98	867.19	2107.18	TRUE		Luc7l2	855.4	873.7	873.6	949.7	832.9	918.5	940.7	925.1	882.2	846.8	845.7
Aldh8a1	0.91	1.02	0	4.35	7.05	6.46	0.92	0	0	0	0	FALSE		Bmp2k	1667.2	1601.5	1176.5	1284.5	1239.7	1851.9	1257.9	1810.7	971	2405.5	1638.3
Aldh9a1	828.42	875.69	424.86	754	792.86	753.85	683.26	464.3	774.38	665.83	831.69	TRUE		Ppp1r7	1251.1	1674	1903.8	1529.2	1611.5	1299.4	1458.5	1507.5	1511.6	1229.7	1605.7
Aldoa	18714.8	29299	25231.6	16476.9	21682.1	22539.6	26505.1	37108.5	14085.4	35618.3	19904.6	TRUE		Dlat	6588.5	3970.2	5125.9	3576.3	3209.1	2041.3	3352	3381.4	3361	4335.7	4353.8
Aldoart1	33.54	60.08	31.95	26.11	14.98	25.05	37.86	46.28	19.86	54.15	10.48	FALSE		Akr1c18	70.3	75.8	187.8	1047.8	2662.8	289.1	189	531.4	813.5	886.7	14983.4
Aldoart2	4.53	11.2	12.09	6.53	11.45	4.85	10.16	7.46	5.67	18.61	3.49	FALSE		Nucb2	1602.6	4660	2299.3	1573.2	1591.9	1728.8	1483.1	1378.2	2191.8	1641.1	2507.6
Aldob	0	0	0	0	0	0	0	0	0	0	1.16	FALSE		Insr	1670	1163.5	1204.5	1244.7	1055.1	1025.8	798.5	1056	1315.2	1077.7	3030
Aldoc	9.97	2.04	18.13	34.82	82.81	27.47	10.16	37.32	7.56	267.35	11.65	TRUE		Thumpd1	2041.4	1851.3	1701.3	1822.3	1763.1	1372.8	1724	1976	1988.2	1243.6	2300
Alg1	316.32	418.5	496.53	505.93	472.19	336.12	458.89	343.38	479.38	487.32	702.39	TRUE		Kpna3	1276.5	685.1	907.9	1056.4	1038.8	829.7	1003.2	1158.1	1085.9	835.4	905.8
Alg10b	542.92	701.57	188.25	782.28	157.69	192.3	338.86	110.48	1255.65	235.2	333.14	TRUE		Synpo	378.3	1379.6	4181.5	2735.6	1324.8	1858.5	3355.9	1894.4	3491	2840	1249.8
Alg11	269.19	225.03	200.34	263.3	173.55	311.88	177.28	89.58	295.95	260.58	274.9	TRUE		Anp32a	3122.7	2825.1	2748.4	2798.9	2401.6	2186.1	2243.3	3201.2	2820.2	2119.8	2861.8
Alg12	130.52	128.3	151.98	224.13	353.26	144.63	182.82	123.91	260.02	120.14	185.21	TRUE		Got1	3199.5	1389	2907.7	3610.7	2557.3	3216.3	4019.9	3314.3	2801.9	2882.8	3855
Alg13	216.62	205.69	181.34	188.23	162.98	269.06	155.12	88.08	218.42	167.52	165.41	TRUE		Add2	814.5	400.1	1003.3	2214.6	4991	211.9	6885.9	831	4432	222.4	1088.5
Alg14	198.5	352.31	333.32	237.19	213.19	143.82	333.32	111.97	258.13	324.88	458.94	TRUE		Blmh	3359.9	3736.6	3375.1	2443	3251.1	1732.9	2313.9	2416.4	3304.5	1798.3	1778.7
Alg2	517.54	327.88	399.82	1049.94	948.79	418.54	481.05	304.56	1379.52	602.38	470.59	TRUE		Adprh	1199.9	1573.3	1532.2	1636.2	1625	1713.9	1829.6	1176.6	1563	874.9	1941.5
Alg3	197.59	179.21	303.96	218.69	207.02	202	204.98	676.3	218.42	230.12	319.16	FALSE		Fblim1	374.8	2191.8	1165.6	1730.3	1342.2	1369.8	1083.8	1553.8	1225	1727	726.3
Alg5	677.97	850.24	701.19	796.43	463.38	602.76	1053.52	840.52	679.83	390.87	1230.06	TRUE		Ncaph	2959.5	2817.1	1807.8	3090.7	3491.3	1888.9	2490.8	3232.9	3117.4	2685.5	2995
Alg6	243.81	225.03	188.25	102.27	113.64	97.77	192.05	152.28	125.75	159.9	150.26	TRUE		Xab2	2704.1	1747.9	2264.2	2167.6	2035.6	1903.6	2005	2300.4	2124.7	1742.6	2664.6
Alg8	673.43	688.34	706.37	388.42	239.62	249.67	642.64	1030.13	393.34	481.4	357.6	TRUE		Timeless	2718.9	1231.4	935.9	2490.1	1682.6	1426.4	1301.6	2450.3	1553.6	843.1	1651.3
Alg9	596.39	658.81	512.94	509.19	378.81	408.03	623.25	368.76	543.67	503.39	321.49	TRUE		Cryz	2224	1087.1	2760.1	2291.3	1284	3309.3	2074	2280.8	1981.2	3176.5	2862.7
Alk	0	0	0	0	0	0	0	1.49	0	0	0	TRUE		Smc5	3121.2	3637	2929	4741.8	3411.7	2811.7	3492.5	5065.4	4798.5	2253.9	6465.5
Alkbh1	479.47	283.07	411.04	584.27	716.22	372.48	325.93	788.27	446.29	340.11	208.5	TRUE		Prpf4b	2661.3	2684	3953.7	4628.5	3254.8	2603.6	3081.6	5150	4744.8	2637.2	3741.4
Alkbh2	86.11	85.53	88.94	146.88	224.64	198.76	84.95	194.08	142.77	175.98	122.31	TRUE		Nrp2	887.5	801.8	493.9	1215.5	1175.8	905.4	1223.7	1068.9	2377.4	785.7	1882.7
Alkbh3	288.23	288.16	379.09	382.98	311.86	450.05	355.48	459.83	384.83	345.18	456.61	TRUE		Mettl16	2001.7	1031.9	1279.5	1419.2	1063.3	1135.4	1107.2	1763.2	1236.6	1287.9	989.6
Alkbh4	71.6	104.88	106.21	112.07	106.6	172.1	117.26	114.96	117.24	62.61	149.1	TRUE		Vasp	2066.7	3483	2260.9	2829.9	3280.4	1885.6	2630	2250.8	4014.9	2456.1	3095.6
Alkbh5	1548.08	1720.84	1293.57	1677.72	1572.51	1614.36	1253.88	853.96	1737.87	2306.3	1171.82	TRUE		Cp	213.6	297.2	2056.5	5959.1	696.9	1291.5	1061.9	4205.4	1759.7	874.1	305.2
Alkbh6	74.32	127.28	135.57	152.32	187.64	206.84	126.5	231.41	152.23	186.97	125.8	TRUE		Shmt1	5853.1	1716.6	1849.2	1156.5	1977.1	2373.7	1306.5	1136.5	1276.1	1322.5	3776.2
Alkbh7	96.98	162.92	168.39	118.59	170.02	107.46	180.05	261.26	85.1	122.68	278.39	TRUE		Cbl	982.2	704.6	512.9	721	758.8	578.8	672.8	712.8	697.5	378.4	531.1
Alkbh8	312.7	134.41	118.3	250.24	147.12	160.79	175.43	49.27	264.75	139.6	104.83	TRUE		Tecpr1	2770	1211.8	1459.9	1163	3960.2	1093.7	1373.5	1041.9	1460	1196.7	1249.7
Alms1	227.5	256.6	194.3	119.68	62.55	220.58	179.13	244.84	164.52	148.9	135.12	TRUE		Fam208b	1505.2	1248.2	1113.4	1507.7	1455.4	1138.6	1619.8	1743.2	1551.3	1214.6	1588.2
Alms1-ps1	0	0	0	0	0	3.23	0.92	0	1.89	0	0	FALSE		Eif2s3x	4593.4	3857.1	3836.3	3123.3	3817.8	3387.5	4012.7	3382.5	3819.7	3256.2	2870
Alms1-ps2	0	2.04	0	1.09	0	1.62	0	1.49	0	0	0	FALSE		Asap2	675	1005.8	1086.2	1432.1	1574.9	810.6	1517.8	988.2	3163.7	693.6	3485
Alox12	0.91	0	0	0	0	0	0.92	0	0	0	0	FALSE		Snx2	1789.2	1370	1739.3	1260.7	1352.1	1641.6	1572.4	1236.2	1319.5	1758.1	1219
Alox12e	0	0	0	1.09	0	0	0	0	0	0	0	FALSE		Gnl2	4058.4	2237.9	1608.7	2379.6	2583.1	1784.3	2429.3	3349.5	2278.8	1453.3	2644.2
Alox5	5.44	0	0	11.97	223.76	820.11	0	19.41	69.02	0.85	0	TRUE		Dag1	1753.8	4717.7	3658.7	2652.3	2401.8	2314.2	2198.2	2335	1725.6	2312.4	2576.9
Alox5ap	0.91	4.07	7.77	1.09	6.17	8.08	11.08	13.44	6.62	21.15	58.24	FALSE		Rbm12	3283.6	2349.5	3093	2641.9	2701.8	3049.8	2616.3	3140.6	2881.4	2546.9	3088.9
Alox8	0.91	0	1.73	1.09	0	0	1.85	11.94	0	0	6.99	FALSE		Sema7a	3218.6	775.8	434.9	2838.9	584.7	446.2	3601.9	1459.4	1515.5	354.7	2051.9
Aloxe3	2.72	2.04	8.64	13.06	9.69	33.94	0	2.99	17.02	11	9.32	FALSE		Lgals3	3573.9	1668.1	3087.4	4208.4	5054.6	2501.3	6033.8	3406.2	3657.2	2222	7920.3
Alpk1	84.29	56	63.04	70.72	29.07	65.45	38.78	29.86	45.39	135.37	52.42	TRUE		Racgap1	2303.5	2032.8	866.8	2165.5	1543.3	1320.9	1574.6	1903.2	1798.9	1183.8	3676.4
Alpk2	0	0	0	0	0	2.42	0	0	0	0	0	FALSE		Hdhd2	2975.3	1656.5	2147.4	1940.8	1924.3	2179.1	1961.1	1943.4	1955.9	2237.9	2018.1
Alpk3	0.91	0	1.73	4.35	0	32.32	0.92	0	0.95	0	0	FALSE		Mtmr10	1450.5	1511.3	851.5	1266.4	1594.4	878	1092.8	1562.2	1006.5	993.8	1700.6
Alpl	0	2.04	2.59	15.23	18.5	16.97	0	0	1.89	1.69	15.14	FALSE		Ssrp1	3018.3	2375	2185.6	2539.3	2438.6	2207	1791.3	2717.3	2318.9	1917.5	2463.7
Als2	455.91	477.56	329.87	470.02	315.38	471.86	313.93	170.2	575.82	485.63	414.68	TRUE		Snap47	1925.4	3137.4	1610.9	1644.1	2527.9	1773.9	2211.4	2061.6	1633.3	1459.8	1128.8
Als2cl	6.34	535.6	1.73	29.38	16.74	67.87	4.62	0	41.6	73.61	0	TRUE		2006-09-01	1149.8	382.4	532.7	792.3	491.1	623.3	883.6	524.2	806	456.6	116.7
Als2cr11	0	0	0	0	0	0.81	0	0	0	0	0	FALSE		Haus3	2741.6	2351.2	1219.1	2301.9	2325.7	1597.6	2013.4	2374.3	2154.4	1371.4	1526.1
Als2cr11b	0	0	0	3.26	0	0	0	0	0	0	0	FALSE		Eif3m	2458	1658.6	1922.2	1980.5	2115.2	1567.2	2055.9	2266.4	1987.1	1597.1	1737.9
Als2cr12	12.69	5.09	26.77	7.62	4.4	4.85	21.24	7.46	14.18	5.08	15.14	FALSE		Ift140	1215.6	1305.2	1472.4	1309	976.1	1312.7	1010	1202.4	1376.4	1362.4	1479
Alx1	0	0	0	0	7.93	103.42	31.39	0	0.95	0	0	FALSE		Dctn4	1187.4	1641	1466.2	1555.8	1538.9	1328	1428.2	1484.7	1324.4	1419.1	1398
Alx3	0	0	0	0	0	0	0	0	0	0.85	0	FALSE		Magi1	1278.7	1381.7	974.9	1685.8	1012.2	1150	1191.1	1123.8	2132.8	1285.4	1223
Alyref	2620.32	2383.72	2446.39	1733.21	1110	1450.34	2408.04	1782.57	1334.13	1094.78	2013.99	TRUE		Map4k4	1076.7	1736.4	2179.9	2089.8	2055.9	2662.2	3186.2	2735.5	2984.1	2143.6	1255.6
Alyref2	25.38	36.66	34.54	22.85	32.6	67.06	51.71	144.82	41.6	90.53	32.62	TRUE		Cstf3	3232.2	1781.9	2354.4	2277.9	2049.3	2023.9	1954.4	2473.8	2314.9	2102.3	2249.7
Amacr	95.17	152.74	202.93	129.47	65.19	122.81	267.77	40.31	129.54	126.06	313.34	TRUE		Cttnbp2nl	3769.7	3228.1	1857.8	2976.4	3623.3	1784.3	3153.3	2902.2	3219.3	2041.4	4283
Ambra1	698.81	644.55	662.33	901.97	674.81	917.87	632.48	368.76	867.99	828.27	760.63	TRUE		Ppp4r3b	1525.8	1084.8	1140.3	1493.7	1568.1	1506.6	1420.9	1576.1	1416.4	1171.8	1384.1
Amd-ps1	5.44	8.15	1.73	5.44	4.4	1.62	0.92	5.97	6.62	4.23	0	FALSE		Kiaa1524	2549.8	3766.8	1123.5	3663.7	4041.5	2744.1	3509.2	4318.1	3596.7	2179.3	3340.9
Amd-ps3	3.63	3.05	3.45	4.35	5.29	4.85	2.77	4.48	8.51	3.38	1.16	FALSE		Wasl	1851.5	1521.9	1915.9	1450.7	1709.7	1964.7	1860.9	1548.8	1110.1	2381.1	1774.3
Amd-ps4	1.81	2.04	1.73	5.44	2.64	1.62	0	1.49	2.84	0	0	FALSE		Sltm	4009.9	2979.2	3246.1	3922	3438.6	2258.9	3203.4	4098.3	3411.8	2437.1	3983.6
Amd1	1105.77	1012.14	950.75	1766.94	987.55	610.84	704.5	836.05	1810.67	737.75	554.46	TRUE		Spp1	2126.9	350.9	382.3	2885.2	1496.8	700	5116.7	1823	4541.4	684.8	3289.7
Amd2	20.85	7.13	36.27	48.96	25.55	15.35	24.01	49.27	19.86	17.77	15.14	TRUE		Trim32	1830.2	2717.1	1777.3	2151.9	3748.7	3028.8	2817	2668.6	2898.8	2347.3	2945.6
Amdhd1	1.81	5.09	10.36	4.35	0.88	5.66	1.85	0	0	5.08	1.16	FALSE		Casp1	118.5	304.8	2446.4	1917.4	887	1597.3	3501.7	2267.8	4786.6	1523.7	1099.5
Amdhd2	188.53	614	645.06	201.28	289.83	460.55	806.99	1515.33	261.91	699.67	2810.73	TRUE		Pwp2	2179.3	1127.2	1592.8	1765.1	1550.8	1764.9	1796	2313.3	1905.6	1568.6	1705.5
Amer1	164.05	208.74	167.53	75.07	97.79	296.53	146.81	447.88	72.81	203.9	158.42	FALSE		Ap1g1	2695.6	2347.7	2555.9	2099.9	2340.1	2457.3	2238.3	2017.2	2218.8	2545.2	1938.4
Amfr	3082.57	2600.6	2500.79	5095.18	3554.66	3114.79	2635.18	1059.99	4132.87	2412.06	3289.48	TRUE		Nop14	2823.5	1351.1	1769.9	2118.6	1738	2074.7	2206.3	2724.1	2266	1879.3	2086.5
Amh	11.78	4.07	12.95	3.26	7.93	1.62	4.62	14.93	10.4	9.31	6.99	FALSE		Anks1a	2240.9	1082.8	1541.7	1210.2	1177.6	1202.7	1024.3	1341.5	1037.3	1955.3	1256.3
Amhr2	5.44	1.02	5.18	5.44	4.4	6.46	0	7.46	8.51	7.61	1.16	FALSE		Osbpl1a	2226.1	1864.1	2265.2	1714.6	2012.2	2356	1468.7	1626.3	1359.1	2398.8	1522.2
Amica1	0	0	0	0	0	0	0	0	0	0	0	FALSE		Vapa	3987.1	3496.6	3569.6	3463.5	3329.2	3722.9	3040.7	3126.9	3016.8	4368.7	4028.8
Amigo1	53.48	107.93	107.94	82.69	150.64	182.61	35.09	71.66	29.31	76.99	11.65	FALSE		U2surp	3088.8	2145.2	2202	2565.6	2440.7	2126.1	2230.9	2604.8	2584.4	1639.9	2468.6
Amigo2	121.45	1933.65	428.31	62.02	255.48	57.37	752.51	4.48	19.86	194.59	10.48	TRUE		Rbm19	1941.9	1085.6	1536.8	1519.4	1697.5	1725.5	1716.2	2020.7	1546.9	1676.6	1918.1
Amigo3	54.38	31.57	29.36	22.85	12.33	25.05	31.39	58.22	30.26	40.61	20.97	FALSE		Esf1	7879.6	3145.8	3598	4224.3	3616.4	3283.2	4009.2	5113.7	4017.2	3432.9	4318.3
Ammecr1	808.48	342.13	262.51	684.36	329.48	417.73	260.38	2028.9	721.43	227.58	227.14	TRUE		Pum3	4474.2	2233.5	2997.3	3267	2804.1	3375.5	3221.7	4496.2	3572.4	2978.7	3256.7
Ammecr1l	619.05	450.07	417.95	997.71	618.43	856.47	456.12	461.32	1278.34	1151.46	513.69	TRUE		Eif2ak4	2077.2	1927.2	3523	2625.9	2538.4	4262.5	2813	2597.7	2685.4	3524.3	1873.8
Amn	1.81	3.05	8.64	1.09	3.52	9.7	2.77	31.35	3.78	0	4.66	FALSE		Bcas2	2300.3	1478.6	1674.5	1849.1	1518.7	1450.2	2044.9	1871.5	2016.1	1306.7	1880
Amn1	96.98	129.32	136.44	192.58	435.19	191.49	166.2	392.64	329.99	243.66	175.89	FALSE		Itgb5	1271.6	2670.6	3316.9	3523.9	1085	3254.1	1182.7	1397.6	2310.6	3303.6	2166.7
Amot	813.02	834.96	374.77	295.94	207.91	465.4	624.17	162.73	273.26	443.32	654.63	TRUE		Cog3	2726.9	3063.7	3172.9	3250.7	2797.8	1591	3261	2990.2	3107	3122.1	3143
Amotl1	2547.81	2156.65	1614.81	3630.71	2953.84	2073.3	1968.54	4726.65	3766.96	3385.85	2106.01	TRUE		Carmil1	727.9	1639.7	1475.8	1595.7	829.6	2208.5	1875.7	1679.2	1068.4	2833.3	587.5
Amotl2	2114.57	1382.78	539.71	2072.67	1243.03	1006.75	639.87	179.15	1111.93	533.01	1538.74	TRUE		Gne	1587.5	1967	1365.8	1946	1743.1	2267.1	3039.7	2238.3	2190.1	2515	1493.6
Ampd1	3.63	2.04	6.04	7.62	7.05	8.89	0	22.39	37.82	0	4.66	TRUE		Snx27	2080.5	1950.5	2165.5	1899.3	2272.1	2442.9	2058	2179.1	1982.9	2527.7	1653.4
Ampd2	1426.63	1439.8	1309.12	1642.91	1501.15	740.92	1103.38	661.37	1117.61	1462.8	1437.4	TRUE		Tsc2	1283.1	995.5	1174.4	884.5	1007.3	1404	931.4	915.1	853	1398.4	1064.2
Ampd3	383.4	63.13	289.28	658.25	1698.48	376.52	56.32	32.84	662.81	1399.35	73.38	TRUE		Dlst	1496.1	1219.9	1190.2	1249	1059.6	1014.4	1140.7	1190.7	1087.5	931.3	1388.4
Amph	30.82	1.02	9.5	33.73	74	34.74	203.13	0	0	2.54	0	TRUE		Aldh9a1	2532.6	1178.9	3197.1	1167.4	1438.4	2244.1	2460.7	1082.6	2285.1	2387.8	2689.8
Amt	21.75	10.18	13.82	35.9	110.12	70.29	17.54	7.46	38.77	11.84	20.97	FALSE		Cyp20a1	1180.8	2845.9	3356.1	2169.5	2147.5	2951.3	2037.9	2119.8	1834.9	2618.8	1985.4
Amy1	11.78	4.07	9.5	9.79	24.67	33.94	11.08	0	18.91	5.08	16.31	FALSE		Ddx41	2005.9	1364.1	1764.8	2198.8	2093.9	1816.6	2026.3	2677.4	2230.2	1604.6	2082.6
Amz1	14.5	37.68	16.41	15.23	6.17	55.75	52.63	14.93	27.42	60.91	12.81	FALSE		Dab2ip	1966	2594.8	2149.2	1527.3	2321.7	2168.4	2112.3	1625.6	2098.8	2010.6	1046.2
Amz2	476.75	481.63	502.58	516.81	896.81	744.96	561.38	697.2	520.04	615.92	595.23	TRUE		Eml2	657.2	4827	1213.5	3148.4	3232.3	731.8	2644.1	1128.1	1470	1102	618.2
Anapc1	3167.77	3284.87	2362.63	2202.15	1591.89	1756.56	2386.8	1624.32	1930.75	2533.89	2802.58	TRUE		Ppm1a	2498.8	2774.2	2781.2	3020.2	2698.8	2997.9	2751.2	2849	2709	2701.4	4110.1
Anapc10	172.21	156.81	135.57	154.5	176.19	176.95	144.04	53.75	225.98	144.67	185.21	TRUE		Naa25	3502.9	2250.4	3045.2	3484.8	3334.2	3967.7	4352.4	4067.2	4140.5	3544.1	2822.9
Anapc11	1035.08	1422.49	2168.33	933.52	1179.6	1009.18	1649.06	5101.37	705.36	1128.62	1668.04	TRUE		Ehbp1	1331.1	1703.6	1750.9	1363.8	1004.4	3703	1086.6	1327.2	1055.6	1676.4	1007.1
Anapc13	458.62	340.09	768.54	204.55	241.38	498.53	624.17	2043.83	157.9	598.15	971.47	TRUE		Chd2	1889.6	1207.9	1822	1847	1435.2	1524.7	1427	1854.4	1709.1	1172.8	1705.2
Anapc15	571.92	559.02	725.37	279.62	213.19	270.68	723.89	2696.25	243	465.32	901.58	TRUE		Gpc4	174.9	2258.8	1317.7	686.7	437.6	1114.9	685	442.4	836.9	937.9	359.1
Anapc15-ps	6.34	3.05	3.45	1.09	0.88	2.42	8.31	11.94	4.73	3.38	9.32	FALSE		Ctcf	1293.7	948.9	1266.9	1433.7	1017.9	1056	948.9	1444.3	1336.3	994.3	1249
Anapc16	674.34	717.86	786.68	1233.81	1130.27	1097.25	1145.85	1252.58	1071.28	874.81	1006.41	TRUE		Nemf	3216	3070.6	2170.3	3148.9	2698.1	2122.8	3661.3	3322.7	3757.4	1977	3062
Anapc2	2161.7	2451.94	2613.05	1657.05	2373.29	1792.12	2582.55	2396.17	1650.88	2354.53	3544.58	TRUE		Rhot1	2891.9	2422.9	2295.9	2054.2	1977.4	1861.4	1843.8	2008.3	2035.6	1841.9	1955.4
Anapc4	1927.85	1369.54	1605.31	1123.92	1170.79	1342.87	1493.95	2366.31	850.02	1937.43	2616.21	TRUE		Tnrc6a	806	875.6	629.4	999.6	1432.2	979.7	1174.5	1199.1	1070.2	907.3	948
Anapc5	6166.96	6312.12	7777.85	2789.68	2906.27	4482.71	7057	9774.28	2204.01	4753.9	6676.81	TRUE		Pik3r2	940.1	619.7	739.7	696.2	681.6	847.9	832.5	822.6	1069.9	872.8	751.3
Anapc7	847.46	931.7	904.12	1486.23	1620.08	948.58	1069.21	1445.17	1595.09	1090.55	1361.69	TRUE		Tacc3	2460.4	1992.5	952.8	2310.8	2432.6	1873.4	2253.7	2636.3	2002.8	1502.4	2809.3
Ang	56.2	31.57	41.45	16.32	29.95	28.28	5.54	44.79	10.4	12.69	43.1	FALSE		Scrn1	2127.3	4702.9	1340.8	1055.7	3201.6	982.4	780.2	525.2	864.4	959	1385.9
Ang2	7.25	0	6.04	7.62	2.64	0	1.85	0	0	15.23	0	FALSE		Eif3l	4530.6	3538.3	3607.3	3802.1	3806.8	3308.4	4225.6	4280.2	3787.9	3376	3432.7
Angel1	26.28	20.36	37.13	22.85	74.88	79.18	12.93	8.96	30.26	24.54	26.79	TRUE		Pdcd4	4066.2	692.6	2806.1	1830.3	477.3	3842.3	829.1	1270.8	1736	2210.3	1191
Angel2	768.6	949.01	871.31	760.52	607.86	916.26	975.03	1034.61	640.12	840.96	595.23	TRUE		Gba	1780	2270	2954	1329.3	1706.5	3270.4	1462.1	1142.3	1146.4	2268.7	1599.3
Angpt1	47.13	7.13	15.54	95.75	20.26	37.98	80.33	41.8	5.67	1.69	122.31	FALSE		Nmt1	3065.8	2547	2332.8	2239.1	2108.9	1369.6	2054.1	1921.9	2494.3	1797.8	2084.3
Angpt2	40.79	64.15	80.31	64.19	851	23.43	108.95	80.62	52	990.71	281.89	TRUE		Epm2aip1	1994	1102.1	2223	1667.9	1574.1	2681.3	1844.4	1801.3	2156.7	2455.1	2029.9
Angpt4	28.1	1.02	2.59	10.88	1.76	13.74	0	65.69	25.53	507.62	604.55	TRUE		Synj2	2154.8	1824.7	1925.6	2148.6	2179.8	1030.5	1905	1945.9	2201.1	1724.4	1767.3
Angptl1	0	0	0	0	0	0	0	0	0	0	0	FALSE		Paf1	3481.3	2240.5	2046.4	2520.4	2479.5	2041.6	2201.9	2724	2506.4	1688.2	2888.5
Angptl2	5791.72	4638.12	6950.58	9919.45	6683.81	4385.75	5035.83	8624.71	10583.2	2557.58	3253.37	TRUE		Fbxw11	283.4	219.1	232	269.9	316.9	296.8	289.4	308.2	306.1	238.4	255.3
Angptl4	75.23	7.13	79.45	561.42	41.4	1.62	15.7	568.81	79.42	71.07	164.24	FALSE		Ncapd3	2410.6	1681.4	1075.5	1719.4	1735.3	1348.9	1323.9	1743.8	1625.6	900	2156.2
Angptl6	3.63	24.44	75.13	201.28	373.53	193.92	170.82	34.34	281.77	77.84	44.26	TRUE		Flot2	2613.8	4069.8	3905.6	2927	2496.6	3444.8	2556.4	2696.6	2057.1	3948.4	3003.1
Angptl7	0	0	2.59	0	0	0	0	0	0	0	4.66	FALSE		Xrcc6	4452.9	1810	2591.8	2376.4	1937.5	1877.9	1649.9	2169.6	2154.2	1579.6	3058.3
Ank	5401.07	9091.93	9078.33	9823.71	10270.2	4872.16	12880.4	5461.17	8204.28	1665.85	4412.38	FALSE		Lrrc47	1893.5	2468.5	2017.2	2814.1	2645	2676.4	2628.3	2719.7	2698.4	2734.7	2756.2
Ank1	4.53	33.6	4.32	43.52	13.21	101.81	32.32	100.03	87.93	38.92	5.82	TRUE		Pxn	2149.5	1921.8	2715.4	2657.3	3598.5	1567.9	2924.7	2150.7	4789.3	2436.4	3422.3
Ank2	456.81	213.83	535.39	539.66	190.29	579.33	608.47	229.91	763.98	385.79	294.7	TRUE		Rbl1	1979.4	2269.9	1280	2312.4	2859.7	1852.7	2267.9	2484.2	2107.4	1332.5	2514.6
Ank3	1244.45	109.97	1354.02	204.55	1332.89	767.59	486.59	262.76	108.73	1691.23	103.67	TRUE		Psmb6	2067	1892.8	1869.3	2153.3	2026.5	1519.8	1837.6	1994.9	2150.3	1678.4	2136.5
Ankdd1a	0	0	0	0	0	0	2.77	0	0	0.85	0	FALSE		Ppox	1532.8	1726	2102	768.2	1454.7	2338.8	1254.1	734.9	1421.4	1636.3	1500.4
Ankdd1b	0.91	0	1.73	2.18	0	0	0	0	0.95	0	0	FALSE		Grhpr	3356.1	1202.5	1475.8	1878.6	1623.5	1763.3	1928	2645.4	1859.7	1879.8	1255.3
Ankef1	2.72	7.13	0	0	4.4	0	1.85	0	0	3.38	5.82	FALSE		Mastl	1165	1494.4	632.8	1615.3	1630.2	884.7	1520.3	1428.8	1307.4	861.1	1653
Ankfn1	0	0	0	0	0	0	0	0	0	0	0	FALSE		Hspbp1	1138.5	884.1	709.6	1165.6	1112.4	666.1	1110.3	1442.3	1165.1	692.6	1257
Ankfy1	1627.84	1150.62	1265.08	1845.28	1441.24	1191.78	1088.6	1139.11	2499.01	1876.52	815.38	TRUE		Bub3	2157.5	1719.5	1904.2	2130.2	1995.1	1707.9	2055	2312.9	2145.7	1527.2	2120.4
Ankhd1	1378.59	1192.37	1071.65	1367.64	1383.1	2038.55	1139.39	4652	2361.91	1346.05	1033.2	FALSE		Tatdn1	2036	1358.4	1777.4	1479.6	1253.2	1911.6	1698.6	1292.4	1354.2	1781.5	876.7
Ankib1	793.08	571.24	440.4	968.34	528.57	395.11	331.47	203.04	1352.09	685.29	688.41	TRUE		Kdm2a	2668.7	1991.2	1700.1	2346.7	2436.8	2279.6	2410.4	2507	2177.1	1910.6	2172
Ankk1	0	1.02	0.86	1.09	0	0	0	0	3.78	0	0	FALSE		Hras	475	1387.2	794.6	704.4	835.2	1011.6	852.6	969.8	679.9	1026.7	764.5
Ankle1	72.51	189.39	160.62	4.35	3.52	20.2	169.89	152.28	8.51	67.68	242.28	TRUE		Kmt2d	1262.2	1111.2	1256.3	1291.4	1322.1	1049.5	1490.3	1209.5	1759.1	1446.2	1562.6
Ankle2	793.08	560.04	498.26	617.99	572.62	587.41	484.75	358.31	786.67	539.77	711.71	TRUE		Cep350	1344.2	1373	1435.7	1044	1671.2	1386.9	1742.1	1115.6	1575.2	1204.8	1588.3
Ankmy1	0	0	0.86	0	2.64	2.42	3.69	0	3.78	0	0	FALSE		Bag5	1130.7	2321.6	2263.1	1736.8	2604.5	1808.1	2029.5	1589.6	2269.4	1600.6	2787.9
Ankmy2	279.16	303.44	245.24	200.2	350.62	286.03	347.17	462.81	173.98	532.16	277.23	TRUE		Hs1bp3	2031.9	2034.1	2201.5	1627.1	1797.4	2238.9	1340.6	1415.3	1263.4	1631.4	2198.3
Ankra2	134.14	145.61	149.39	164.29	302.17	179.37	131.11	74.65	203.29	197.13	111.82	FALSE		Cog2	1502.1	1647.8	1729.8	1689.7	1524.7	947.5	1757.2	1563.3	1642.9	1649.3	1590.3
Ankrd1	1280.7	395.08	853.17	3965.82	9448.25	19861.1	732.2	2469.32	5391.36	1384.12	3539.92	TRUE		Ripk2	1173.1	1719.1	1269.8	2810	2088	1539.6	2780.8	2749.5	1458.8	2018.1	1113.7
Ankrd10	822.99	675.1	584.61	416.71	787.57	808.8	503.21	277.69	353.62	542.31	546.31	TRUE		Inpp5f	2190.2	2272.6	1692.2	1617	2539.5	1196.8	2019.6	1371.1	2455.3	1472.4	1976.5
Ankrd11	3640.9	4469.09	4662.22	7499.7	4794.16	5308.48	4625.88	11715.1	6030.53	4557.62	3425.76	TRUE		Rpl8	2976	2666.8	2876.6	3571.1	3315.9	3009.8	3413.2	3921.2	3363.1	2815.8	2970
Ankrd12	391.55	796.27	721.05	879.12	904.74	1115.02	705.42	3632.32	1192.3	1140.46	1492.15	FALSE		Ireb2	3302.6	1168.2	1164.6	2060.5	2212.4	1144.5	1461.6	1591.7	2619.1	1465	2793.5
Ankrd13a	1503.67	1190.33	1229.67	895.44	813.12	632.65	941.8	1586.99	1038.18	1158.23	2072.23	TRUE		Slc3a2	1420.9	2103.8	2665.1	2089.8	1552.8	2150.8	2642.3	2046.3	2008.6	1355.6	1550.5
Ankrd13b	693.37	773.87	897.21	1671.19	1318.79	1110.98	648.18	2594.73	1550.65	859.58	891.09	FALSE		Naca	2366.7	2171.9	1809.4	2708.4	2435.1	1841.1	2557.2	3100.2	2677.1	1977.1	2949.4
Ankrd13c	1195.51	1138.4	974.07	1419.86	1043.93	861.31	964.88	444.9	1309.55	925.57	828.19	TRUE		Med14	2313.4	1442.4	2064.1	2173.7	1901.8	1953.3	2034.6	2244.6	2425	1841.5	2247.9
Ankrd13d	32.63	46.84	25.04	44.61	82.81	13.74	48.01	89.58	46.33	33.84	50.09	FALSE		Adgrl2	823.1	1157.2	1949.3	1635.3	407.6	2974.4	1026.6	1887.6	1556.2	2043	1510.3
Ankrd16	288.23	303.44	264.24	276.36	255.48	331.27	345.32	158.25	248.67	395.95	418.17	TRUE		Arih2	2407.6	2002.8	1639.8	1946.7	2209.6	1687.8	2169.5	2151.6	1976.5	1320.4	1799.3
Ankrd17	3052.66	2300.22	2023.26	2090.08	1922.24	1989.26	1606.59	7885.71	2591.67	2513.58	2031.46	TRUE		Lama4	181.4	243.8	5491.4	886.8	3150.9	4036.6	1035.7	1012.7	1990.2	1330.6	255.6
Ankrd2	0	1.02	1.73	1.09	3.52	53.33	0	29.86	4.73	0.85	2.33	FALSE		Faf1	3229.1	3093.2	1723.8	2484.1	2751.3	1704.7	2586.4	1444.3	2737.5	1555.3	1226
Ankrd22	0	0	0	3.26	0.88	1.62	0	0	3.78	0	0	FALSE		Tbc1d9b	1615.1	1869.2	2823.5	2168.5	1622.9	1439.6	1753.2	1715.6	1581	1729.5	1763.8
Ankrd23	105.14	77.39	70.81	155.59	262.52	146.25	68.33	119.44	153.17	106.6	78.04	TRUE		Prkca	1703.5	1805.6	2083.9	2853.7	1691.5	2548.1	2100.8	3178	1650.5	2950.5	2316.7
Ankrd24	41.69	34.62	145.94	67.46	160.33	143.82	100.64	80.62	76.59	65.99	101.34	FALSE		Rabep2	2258.4	3051	1867.1	2315.3	2933.3	3522	2688.2	2022.8	2565.1	3099.8	2313.9
Ankrd26	304.54	275.95	242.65	212.16	125.1	225.43	175.43	882.33	291.22	155.67	207.34	TRUE		Adam17	1223.1	1199.2	1356.4	1063	1581.8	1330.2	1124.5	1471.5	1475.7	1068.9	1188.8
Ankrd27	782.2	840.05	768.54	595.15	704.76	589.83	658.33	492.67	613.64	503.39	618.52	TRUE		Mettl3	1136.6	1096.5	1246.6	1506.3	1325.9	1307	1436.7	1433.2	1464.2	1003.2	1517.5
Ankrd28	1604.28	1737.13	1310.84	1663.58	1073.88	684.37	1492.1	286.64	1801.22	1088.01	372.75	TRUE		Nol11	2057.7	936.3	1390.4	1401.3	1240.3	1603.3	1516.2	1919.8	1564.1	1475.2	1277
Ankrd29	49.85	244.38	50.95	21.76	14.98	12.12	92.33	50.76	0.95	61.76	50.09	FALSE		Rragc	1677.4	2045.2	1391.9	1618.3	2058.5	2116.1	1933	1497.8	1365.2	1457	1514.8
Ankrd33b	33.54	0	107.94	6.53	28.19	6.46	0	0	2.84	0.85	1.16	FALSE		Atp6v0d1	2742.6	2957.8	3007.6	2336.2	2930.2	3289.7	2343.3	1951.9	1819.3	3806.4	2093.2
Ankrd34a	128.7	18.33	90.67	22.85	63.43	85.65	98.8	122.42	14.18	140.44	150.26	FALSE		Ppp1r12c	1116.2	1978.5	1162.7	1443.7	1368.4	1395.7	1146.1	1313.6	1179.2	1517.4	1188.9
Ankrd35	7.25	30.55	14.68	0	0.88	0	24.01	17.92	3.78	21.15	6.99	FALSE		Cops3	2661.6	2779.5	2847.7	2655.8	2709	2101.1	2555.7	2555.7	2612.3	2355.4	2520.4
Ankrd36	0	0	0	0	0	0	0	0	0	0	0	FALSE		Wdr61	3072.1	2560.1	2819	3059.4	2581.7	2455.5	2991.8	3328.6	3243.3	2497.6	3311.1
Ankrd37	41.69	47.86	70.81	20.67	46.69	26.66	73.87	88.08	35.93	127.75	30.29	FALSE		Gna13	2512	2455.5	3484.6	2317.5	2558.3	2472.5	2692.9	2107.7	2207.4	2535.6	1896.4
Ankrd40	1336.9	1207.64	1299.62	1393.75	1354.91	1708.09	1228.95	1154.04	1399.37	1741.15	1402.46	TRUE		Nav3	1088.3	647.6	879.8	2324.1	2697.2	642.1	1563.5	2255.8	2149.2	505.4	4058.7
Ankrd42	28.1	18.33	32.81	26.11	17.62	21.82	12.93	4.48	8.51	17.77	16.31	TRUE		Elavl1	2616.5	2128.7	2419.4	2633.7	2689.3	2510.3	2633.4	2860.9	2824.5	2307.2	2262.4
Ankrd44	166.77	95.72	49.22	63.11	9.69	111.5	51.71	43.3	79.42	70.22	96.68	TRUE		Plxna2	798.1	608.4	509.4	1272.3	1300.7	996.7	1201.8	1254	1086	640.3	1844.4
Ankrd45	0.91	0	0	0	3.52	0.81	1.85	0	0	0	0	FALSE		Fbl	6154.6	3083.2	4867.9	4778.1	3631.5	3958.5	4315.7	5345.2	4694.8	3770.2	5339.5
Ankrd46	364.36	164.96	632.97	839.95	725.91	622.96	531.84	194.08	783.84	425.56	597.56	TRUE		Kdm3a	2014	873.9	913.4	1400.1	1356.7	1039.7	1302.1	1655.4	1323.6	929.1	2219.7
Ankrd49	249.25	338.06	287.56	159.94	107.48	105.85	203.13	925.62	165.47	231.81	93.19	TRUE		Tbca	1718	2393.1	2077.1	2400.6	2192	1883.7	2144.5	2306.4	2131.7	2322.8	2359.9
Ankrd50	1366.81	1224.95	1054.37	1568.92	1745.17	949.39	1041.51	822.61	1472.18	747.05	1414.1	FALSE		Acot9	4308.1	5830.6	3443.4	2992.8	3483.3	4125.2	3325.3	2835.7	2905.9	3576.6	3385.1
Ankrd52	1214.54	1025.38	771.14	1187.03	692.43	499.34	806.07	297.09	1369.11	1034.71	629.01	TRUE		Naca	2298.1	2144.2	1743.7	2668.9	2408.9	1817.6	2533.5	3045.4	2644.3	1946.8	2905.5
Ankrd53	0	0	0	0	0	0	0	0	0.95	0	0	FALSE		Ppp2r1b	1836.5	1230.2	942.6	1815.2	1988	1325	1898.4	1907.2	2214.8	722.9	1379.8
Ankrd54	331.73	434.79	505.17	525.51	386.74	446.01	529.99	915.17	425.48	269.89	810.72	TRUE		Rps6ka4	1377.2	1460.6	1463.6	2224.4	2046	1964.6	1573	2499.4	1864.3	1407.4	2853.2
Ankrd55	9.06	63.13	36.27	14.14	44.93	4.04	38.78	28.37	102.12	139.6	16.31	FALSE		Fam114a2	1981.3	2070.5	1811	1546.4	1472.6	1554.6	1658.2	1548.4	1124.7	1342.9	1290.5
Ankrd6	25.38	91.64	145.07	54.4	95.14	152.71	54.48	47.77	134.26	274.12	15.14	FALSE		Ndufs3	1118	1138.3	1192	1064.3	1056.4	1029.9	1145.1	965.3	1079.7	1349.4	1101.2
Ankrd60	0	1.02	0	0	0	0	0	0	1.89	0	0	FALSE		Zmym4	1579.4	1717.5	1383.4	1829.8	1776.6	1496	1512.4	1682.8	2028.1	1300.3	2059.8
Ankrd61	8.16	4.07	6.04	19.58	0	10.5	4.62	7.46	6.62	2.54	9.32	FALSE		Papss2	104.3	5249.3	2242.7	1032.1	385.7	3250.2	1079.7	941.5	552.8	3736.4	179.9
Ankrd65	0	0	0	1.09	0	0	0	0	0	0	0	FALSE		Etfa	3498.5	3440.4	3764.3	2117.2	2779.9	3304.8	2490.6	2431.9	2152.5	3814.6	2814.7
Ankrd66	9.97	11.2	24.18	10.88	9.69	16.16	36.93	20.9	7.56	0.85	4.66	FALSE		Smg8	2286	1428	1778.4	1770.3	1455.6	1550	1582.9	1909.1	1669.8	1463.7	1673.9
Ankrd7	0	0	0	0	1.76	1.62	0	0	2.84	0.85	0	FALSE		Sorbs2	1356.7	4158.1	339.7	1223.3	2827	254	2810.6	2175.9	1016.3	296.1	119.2
Ankrd9	154.08	232.16	165.8	118.59	236.1	79.99	144.04	465.8	185.32	238.58	202.68	TRUE		Trim3	871.1	2148.1	1461.5	1575.4	1411.7	1443	1216.5	1507.1	1408.3	1747	1527.3
Anks1	278.26	241.32	255.61	294.85	336.52	403.19	197.59	247.83	385.77	263.12	495.05	FALSE		Sephs1	554.9	826	891.9	769.2	813.8	1234.5	758.5	861.2	744.6	1099.5	692.1
Anks1b	82.48	25.46	45.77	134.91	90.74	26.66	90.49	128.39	152.23	16.92	2.33	FALSE		Lemd3	1898.2	1891.7	2058.9	2519.9	1673.6	1717.2	1713.4	2475.1	1832.3	1344.1	1985.2
Anks3	263.75	275.95	310.87	501.58	464.26	285.22	280.69	637.49	422.65	299.5	527.67	TRUE		Akap8	2033.3	1434.7	1643.9	1989.4	1558.1	1946.2	1823.7	1948.9	1938.2	1649.4	2056.3
Anks4b	0	0	0	0	0	1.62	0	0	0	0	0	FALSE		Xpot	1870.6	1430.1	1944.6	2396.8	1111.1	1679.1	1469.9	2603.5	1577.3	1305.5	1455.9
Anks6	85.2	1.02	94.13	28.29	59.9	177.76	18.47	11.94	13.24	52.45	376.24	FALSE		Cavin1	954.2	5616.2	3879.8	5244.9	3223.1	4725.2	5683.8	4503.1	5120.4	5171.3	10563.3
Ankzf1	244.72	342.13	356.64	279.62	445.76	420.96	346.25	550.89	290.27	448.4	185.21	TRUE		Carm1	2371.6	1542.4	3283.5	2753.5	1873.6	2899.2	2622.7	3127.3	2572	2307.1	2338.2
Anln	4027.01	4901.84	2685.59	2132.51	796.38	761.12	3704.39	267.24	1312.38	1582.09	1289.47	TRUE		Ppp4r2	2935.7	1999.7	2165.1	2295.1	2267.1	1931.2	1872.3	2517	2242.9	2273.7	2670.8
Ano1	213.9	475.52	199.48	1543.9	1369	185.84	388.72	13.44	127.65	540.62	0	TRUE		Egfr	194.8	730.5	3418.9	1033.1	220.5	6105.5	792.3	660.3	2183.9	2457.8	175.9
Ano10	580.08	631.31	719.32	1294.74	1268.58	1243.49	743.28	1121.2	1185.68	1085.47	1164.83	TRUE		Prdx4	1139.4	3511.2	2534.7	2162	1828.1	4353.3	1937.1	1611.4	1902.2	2212.7	1945.6
Ano3	45.32	59.06	19	18.5	116.29	3.23	11.08	4.48	6.62	3.38	0	FALSE		Slc25a5	3362.9	2130.7	2501.6	2205.8	2027.1	2663.9	2007.7	2057.6	1867.8	2344.5	1963.5
Ano5	0	0	0	0	0	21.01	0	0	0	0	0	FALSE		Abcd1	755	2171.3	2019.6	1475.3	1298.9	1754.3	1330.7	1240.2	1486	2230.8	1061.5
Ano6	2543.28	2894.88	3002.51	7654.2	5771.14	3357.19	3257.5	14695	7518.78	3298.71	5308.13	TRUE		Psmb2	1417.7	1436.5	1302	1441.8	1373.6	1034.8	1297.2	1406	1500.5	1224.1	1571.2
Ano8	1599.75	2387.79	1278.03	603.85	1605.98	809.6	765.44	546.42	293.11	1083.78	1115.91	TRUE		Ppil2	1738.5	2132.1	1745.3	2734.5	2641.5	1842.1	2476.8	2869.1	2766.3	1736.5	3362.8
Ano9	0	2.04	0	0	0	3.23	0	0	0	0	0	FALSE		Kcmf1	513.9	705.6	492.5	717.4	950.5	794.6	983.6	623.9	788.1	591	1346.6
Anp32-ps	9.06	20.36	1.73	1.09	1.76	2.42	9.23	7.46	3.78	9.31	0	FALSE		Lrch4	1152.1	974.8	837.3	1116.7	1003.8	792.7	1175	720.1	1173.9	736.7	1233.9
Anp32a	3912.81	3641.25	3817.68	1670.11	2792.63	1898.77	3340.6	10125.1	1747.32	2757.24	1806.65	TRUE		Nup62	2572	2057.5	1888.2	2417.6	2185.8	2070.1	2226.2	2658.6	2454.4	1765.8	2584.2
Anp32b	8198.14	8631.68	11698.3	8299.4	7336.6	8370.75	10928.5	39798.8	5312.88	5574.56	10549.9	TRUE		Stau1	1851.6	1998.9	1830.6	2020.8	1914.5	1669.8	2145.4	2197.2	2080	2623.3	1759.6
Anp32b-ps1	25.38	23.42	26.77	11.97	32.6	27.47	27.7	65.69	12.29	18.61	12.81	FALSE		Dbr1	1266.6	806.7	915.8	902.2	872.9	984.2	844.6	939.9	966.8	777.9	936.8
Anp32e	3727	5307.11	4586.23	1958.43	1662.36	1365.5	4758.84	2100.57	1701.94	1901.9	2391.4	TRUE		Clpx	3389.7	2195.7	2396.5	2561.8	2059.4	2252.7	2118.4	2569.2	2412.9	2075.2	2890.3
Anpep	0.91	10.18	12.09	569.03	51.98	20.2	21.24	373.23	1614.95	170.9	12.81	TRUE		Parg	1506.3	1592	1468.3	1439.8	1309	1198.4	1272.8	1398.5	1484.1	1252.1	1402.8
Antxr1	653.49	29.53	719.32	1422.04	848.36	1110.17	463.51	834.55	2700.41	280.04	2744.34	TRUE		Tpm3	786.1	1480	947.7	1382.2	1081.1	1135	1270.2	1140.5	1030.4	1165.8	1716
Antxr2	719.66	826.82	727.96	2121.63	1839.43	824.95	963.95	315.01	3275.28	949.26	730.35	TRUE		Cep55	5083	3021.7	1627.6	3757.2	3150.2	1590.7	2981.7	3707.3	3397.7	2168.4	4146.2
Anxa1	13825.8	17467	16508.2	9714.91	11185.5	8667.28	26668.5	6262.88	8440.67	8359.72	8772.33	TRUE		Ythdc2	2298	2178.9	1825.7	1840.6	1907.1	1538.5	1996.6	2024.9	1391.5	1598.5	2254.3
Anxa10	0.91	0	0	1.09	0	0	0.92	0	0	0	0	FALSE		Ptbp2	1530.1	1251	1594.7	2021.9	1268.8	2071.8	2091.7	1797.9	1907.8	1769.1	1449.8
Anxa11	564.67	953.08	742.64	609.29	564.69	500.14	581.7	19.41	501.13	1132	312.17	TRUE		Dis3l2	2536.5	2516.2	2981.6	2606.7	3311.4	1671	2699.8	2545.4	3140.5	1340.2	2444.4
Anxa13	5.44	0	0	0	0	4.85	0	0	0	0	0	FALSE		Eppk1	908.5	4095.4	648.2	784.1	444.6	1200.5	946.5	628.8	700.4	1030.3	1076.4
Anxa2	19440.8	30161.5	33242.6	20366.6	14319.9	8557.39	34642.4	46449.8	22502.5	14771	20187.7	TRUE		Rplp0	7283.2	5972.8	6979.8	8312.6	7528	6832.4	8070.7	9359.9	7937.4	6572.1	7189.3
Anxa3	4444.85	5993.4	4292.63	6764.2	6520.83	3224.68	4347.03	1277.96	6677.27	1690.39	4749.01	TRUE		Dock4	709.3	1190	660.5	1487.9	1246.2	1458.2	1247.8	2380.6	2875.1	1092	1389.7
Anxa4	1753.83	2031.4	2034.49	1221.84	962	1645.87	1985.16	1486.97	1396.53	2910.38	2331.99	TRUE		Sardh	205.4	491	1062.5	335.6	382	3047	626.9	328.3	488.4	2384.6	136.3
Anxa5	16724.4	15039.5	11088.6	13203.1	13512.1	8124.31	16562.7	4689.32	10247.6	3966.23	10996	TRUE		Larp7	3280.2	2202.6	2397.1	2548.6	2066.9	2660	1904.1	2681	2200.8	2155.9	2406
Anxa6	5879.64	322.78	2224.46	2468.71	3766.08	6501.87	770.98	5768.72	1849.44	1978.04	8470.64	TRUE		Acss2	381.4	675.1	1182.4	1712.6	1720.9	1817.2	1269.7	1296.5	1458.4	1600.3	1157.3
Anxa7	2016.68	3170.82	2379.9	5173.52	4514.02	1409.13	2527.15	1385.45	4775.83	3179.42	1918.47	TRUE		Ubqln4	1318	811.4	920	1119.7	742.4	1050.5	965.4	1116.4	1111.6	1059.4	1165.7
Anxa8	119.64	79.42	29.36	668.04	37.88	30.7	38.78	13.44	850.97	0	9.32	TRUE		Fto	3104.5	2456.9	1958	3223.9	2848.9	3229.9	2729.4	3172.7	2572.5	2292.4	3345.9
Anxa9	33.54	134.41	85.49	29.38	7.93	62.22	106.18	52.25	20.8	138.75	73.38	FALSE		Atg4b	1233	1564.6	1729.7	1822.2	1768.7	1312.8	1820.1	1790.1	1558.1	1339.8	1538.5
Aoah	0	0	0	1.09	0	0	0	0	0	0	0	FALSE		Wbp11	2924	1973.4	2326.2	2513.3	2069.7	1987.3	2226.8	2579.9	2573.9	2197.1	2794.7
Aoc1	0	0	0	0	0	0	0	0	0	0	0	FALSE		Afg3l1	3044.1	1446.2	1795.8	1910	1608.9	1927.4	1639.3	1975.4	1648.9	2059.9	2012.6
Aoc2	47.13	28.51	41.45	195.84	253.72	128.47	29.55	62.7	187.21	33	40.77	TRUE		Znf598	1851.5	1627.9	1897	1947.4	1668.9	1731.6	1890.2	1996.7	1875.2	1886.9	1966.6
Aoc3	0.91	0	0.86	10.88	2.64	8.89	0	0	10.4	1.69	82.7	TRUE		Tmem43	852.9	2743.9	2413.5	2254.2	3109	1937.5	3387.1	2305.2	2516.3	2452.9	2499.4
Aox1	120.55	209.76	133.85	354.69	419.33	215.73	250.22	110.48	404.68	350.26	62.9	TRUE		Crot	2171.5	2590.6	2037.9	2229.9	2542.1	2334.3	1787.8	2063.1	2090.1	3442.1	2139.8
Aox2	0	1.02	0	2.18	0.88	0	0.92	0	5.67	0	1.16	FALSE		Mtmr6	1144.7	1125.6	1940.3	1955.5	1951.7	1908.1	2102.7	1896.2	1788.8	1901.6	1799.6
[truncated: 22,990 more rows]

## Sheet: Filtered
gene_symbol	4434	5555	c790	17864A	17568	17864	21917	c876	B14341	24038	21015				Abundances (Normalized): F1: 126, Control	Abundances (Normalized): F1: 127N, Sample	Abundances (Normalized): F1: 127C, Sample	Abundances (Normalized): F1: 128N, Sample	Abundances (Normalized): F1: 128C, Sample	Abundances (Normalized): F1: 129N, Sample	Abundances (Normalized): F1: 129C, Sample	Abundances (Normalized): F1: 130N, Sample	Abundances (Normalized): F1: 130C, Sample	Abundances (Normalized): F1: 131N, Sample	Abundances (Normalized): F1: 131C, Sample
A4galt	1.81	0	170.12	43.52	337.41	42.82	38.78	180.65	366.86	0.85	248.11			Plec	33282.4	39246.3	38673.4	52608.4	32707.3	42241	85877.4	52905.5	58668.9	46314.6	88903.6	TRUE
Aaas	1002.45	1058.98	1035.38	466.76	639.57	613.26	1132.92	2808.22	331.88	631.99	1405.95			Dync1h1	29762.5	52625.9	46773.2	44229.3	41024.5	40564.6	43646.6	40849.8	40316.2	36679.9	36884.2	TRUE
Aacs	2059.28	1414.35	1934.32	946.58	928.53	612.45	1320.36	903.23	1027.78	1069.39	3657.57			Flna	27625.3	78119.1	43037.5	39785.8	35316.9	48357.2	34597.6	33864.2	37928.5	56631.8	33136.8	TRUE
Aaed1	235.66	244.38	237.47	529.86	260.76	210.08	247.45	50.76	622.15	227.58	136.29			Myh9	28033.7	58221.2	64171.8	47018.3	32321.6	49669.8	50497.5	33863.1	55291	68462.5	42594.4	TRUE
Aagab	513.01	458.21	655.42	806.22	753.22	721.53	529.99	409.07	702.52	875.65	723.36			Tln1	36224.1	41407	21552.6	25426.7	39140.8	22336.1	35068.4	22726.5	28790.8	30350.3	25351.3	TRUE
Aak1	874.65	819.69	846.26	1109.78	1095.91	815.26	739.59	1030.13	1749.21	1815.6	1108.92			Macf1	34406	42063.5	17271.1	24364.6	20944.6	24555.9	24483.4	22669.4	25337.2	26212.1	19060.1	TRUE
Aamdc	77.95	81.46	143.35	29.38	99.55	189.88	102.49	173.18	47.28	110.83	194.53			Flnb	13304.9	47988	27551.7	38593.2	32012.1	32625.8	43308.2	36480.8	39404.3	25022.8	50200.1	TRUE
Aar2	483.1	488.76	568.21	585.35	318.91	742.54	451.51	1009.23	596.62	833.35	958.66			Dst	19053.4	28570.1	21333.3	18214.5	25126.9	20364.7	23225.7	21706.9	22208.3	21841.9	26724.2	TRUE
Aars	6573.01	8311.95	7692.36	14630.6	9864.94	12620	11227.7	12051	13509.6	8911.34	14060.7			Sptan1	18323.5	34799.7	24662.5	25898.2	23435	38502.4	24932.6	20717.6	20074.8	25653.8	20745	TRUE
Aars2	391.55	233.18	335.91	243.72	325.07	331.27	274.23	373.23	247.73	174.28	490.39			Flnc	11635.1	27545.9	24156.3	14113.1	38672.9	21892.6	32373.9	18528.3	16501.6	36114.6	21491.1	TRUE
Aarsd1	7.25	12.22	2.59	5.44	7.05	4.85	6.46	11.94	4.73	0.85	4.66			Lrp1	2687.2	13312.3	21015.7	29132.1	14457.8	20171.7	20655.2	23037.6	15666.1	19866.9	20586.4	TRUE
Aasdh	115.11	79.42	101.9	72.9	157.69	98.57	98.8	106	93.61	98.14	103.67			Rnf213	8851	7155	13067.6	16409.5	62946.3	8643.4	45493	12446.5	34103.1	9534.3	8425.1	TRUE
Aasdhppt	368.89	425.63	371.32	541.83	536.5	573.67	353.63	203.04	486	303.73	357.6			Cltc	28706.5	27338.1	28512.8	25252.3	30127.2	24453.5	26934.3	23448.7	24196.1	24078.6	25418.5	TRUE
Aatf	1270.73	1066.11	1121.73	1413.33	761.15	1627.29	1424.7	1543.7	980.51	627.76	729.18			Sptbn1	15521.4	28503.2	21636.9	21372.8	20352.7	33975.8	20959	17951.7	17340.5	22266	17134.3	TRUE
Aatk	2.72	0	8.64	5.44	18.5	102.61	1.85	2.99	0	265.66	1.16			Iqgap1	15729	24106.4	21280.9	25208.9	24029.3	14135.9	18386.9	19880.8	23142.1	17646.9	23249	TRUE
Abat	0	0	0	0	0	32.32	0	0	0	2.54	0			Syne2	8511.5	17241.2	13551.1	16141.4	15601.4	14132.8	11111.4	14447.5	14287.4	14050.2	31259.1	TRUE
Abca1	268.29	496.9	371.32	698.51	514.48	361.98	670.34	255.29	1279.29	726.75	384.39			Fn1	4141.8	7953.6	50392.5	11559.4	5260.5	32418.7	8910.5	8748.1	9714.7	31299.7	5914.6	TRUE
Abca13	80.67	0	0	23.94	30.83	4.85	0	0	5.67	0	0			Fasn	15429.9	12835.3	16177.5	22828.6	17947.6	16086.7	20394	25202.2	22305	11562.8	21156.2	TRUE
Abca17	0	4.07	0	0	0	0.81	0	0	0.95	0.85	0			Vim	25199.5	44790.5	34584.5	55988.3	49171	36796.9	79547.9	44920.9	68250.2	43195.4	69925.5	TRUE
Abca2	906.37	832.93	625.2	454.79	490.69	909.79	581.7	207.52	353.62	582.92	527.67			Hspa8	38466.4	33406	27210.5	37591.2	34285.8	23921.4	33023.5	37735.4	35272.4	28289.4	39505.8	TRUE
Abca3	255.6	664.92	518.12	390.6	670.41	678.71	254.84	310.53	435.89	1067.7	670.94			Myof	26558.7	19038.8	22403.7	18346.3	17231.7	17904	19929.4	16573	20934.9	16903.6	37353.3	TRUE
Abca4	3.63	38.69	2.59	6.53	20.26	5.66	7.39	2.99	36.88	65.15	5.82			Syne1	9629.6	11887.7	11993.5	10597.3	9079.1	9748.1	12141.9	9662.7	10346.7	10454.6	19132.8	TRUE
Abca5	134.14	136.45	225.38	388.42	158.57	493.68	211.44	65.69	583.39	269.89	187.54			Hspd1	40575.9	24474	33588.2	30904.7	23083.7	33995.8	26352.4	31033.1	29293.1	32198.6	33334.1	TRUE
Abca7	351.67	459.23	685.65	576.65	908.27	408.03	533.68	1869.16	847.19	766.51	880.61			Actn4	11764.5	23152.2	13142.9	17372.1	19251.8	14203	18266.9	15803.1	22760.5	15440.2	21714.9	TRUE
Abca8b	3.63	20.36	28.5	89.22	35.24	58.98	12	1.49	67.13	265.66	89.69			Ubr4	9985.8	10977.2	9913.8	11373	12648.8	10491	12772.6	11100.3	10836.5	10853.9	11332.2	TRUE
Abca9	19.94	1.02	40.59	9.79	6.17	8.08	23.08	10.45	1.89	5.08	58.24			Mki67	20289	12440.7	6987.6	15120.6	9188.5	6242.9	10347.5	16364.6	10836.7	5357.6	17066.7	TRUE
Abcb10	411.49	560.04	517.26	243.72	219.36	429.85	334.24	286.64	290.27	271.58	552.13			Actb	18446.3	30866.5	24184.4	23542	24050.4	28021.7	26415.8	20659.6	23666.2	26449	19724.4	TRUE
Abcb11	0	0	5.18	3.26	0.88	0	0	0	1.89	4.23	2.33			Map1b	8884.6	16239.7	15932.1	19112.5	12817.8	10342.1	15580.8	21230.6	18904	11942.2	9351.9	TRUE
Abcb1a	5.44	5.09	139.03	562.5	95.14	21.01	47.09	88.08	70.91	33.84	6.99			Ranbp2	15415.6	13514.1	16430.5	15216.2	13536	14212.5	13217.9	17476.2	14030.9	14097.4	15158.2	TRUE
Abcb1b	537.48	618.08	628.65	835.6	191.17	297.34	427.5	261.26	752.63	201.36	407.69			Actg1	18422.6	30840.2	24162.8	23516.5	24017.9	28013.3	26394.8	20630.9	23632.5	26425.5	19700.4	TRUE
Abcb4	0	2.04	6.04	1.09	53.74	2.42	18.47	0	0	2.54	0			Pkm	58587.9	39586.2	31529.9	45391.5	50986.8	33706.2	47708.8	47892.7	50433.1	29613.2	58569.5	TRUE
Abcb6	8.16	12.22	18.13	4.35	7.93	0.81	18.47	1.49	1.89	10.15	9.32			Hsp90ab1	19339.4	12463.5	15157.4	19037.5	16784.7	15068.8	17379	18910.7	20172.7	16219.7	16461.9	TRUE
Abcb7	562.86	522.36	310.87	535.3	354.14	516.3	339.78	149.29	834.89	495.78	290.04			Huwe1	14485.7	8505.9	9910.2	8365.5	8026.9	8000.8	8702.7	8797.8	8063	7642.9	8610.4	TRUE
Abcb8	435.97	502	736.59	416.71	341.81	746.58	719.27	537.46	624.99	818.97	795.58			Col1a2	658	22870.2	24956.4	1918.5	1575.6	35528.4	1379.8	2064.7	413.5	12470.3	1600.3	TRUE
Abcb9	119.64	2.04	6.04	108.8	135.67	138.17	1.85	19.41	8.51	16.07	12.81			Snrnp200	17829.7	11798.1	14926.9	15169.8	13663	14297.5	14168	15865.1	15289.4	12543.3	15518.2	TRUE
Abcc1	2962.93	1870.52	1973.17	3986.5	5112.18	1592.54	1550.27	541.94	4468.53	1608.32	1114.74			Eno1	22607	28128.7	19899.8	40072.1	33227.7	26748.1	37177.1	44741.4	40138.9	34086.8	42381.9	TRUE
Abcc10	66.17	62.11	112.26	50.05	55.5	105.85	72.02	61.21	52	165.82	100.18			Birc6	12339.7	8765.7	8860.7	8544.9	10578.6	9522.6	8611.9	9238.4	9389.3	13187.9	7389.6	TRUE
Abcc3	0	0	1.73	0	0	0.81	0	0	0	0.85	1.16			Col12a1	831.4	17165.2	13787.1	9408.7	1716.8	37113.5	3348.7	6878.2	7074	31189.2	2144	TRUE
Abcc5	726	838.02	525.03	1052.11	828.1	544.58	612.17	364.28	1664.12	1111.7	864.3			Igf2r	8986.8	7124.1	11334.6	7585.3	26547.8	11957.1	10445.1	9698.6	6278.6	11510.2	12491.6	TRUE
Abcd1	184.9	187.36	306.55	93.57	124.21	265.02	228.99	364.28	92.66	795.28	429.82			Myh10	20827.1	12280.3	18644.8	1859.4	3596	22826.1	6116.6	5173.2	1723.1	16350.6	1101.9	TRUE
Abcd2	17.22	32.58	52.68	15.23	5.29	37.17	75.71	43.3	2.84	11	64.07			Uggt1	10393	12432.9	16276.3	11997.9	11804.9	14440.2	12508.2	11875.4	12571.6	11931.8	8773	TRUE
Abcd3	621.77	786.09	727.96	559.24	464.26	660.93	794.06	537.46	631.61	705.6	1169.49			Actc1												TRUE
Abcd4	542.01	478.58	512.94	812.75	1235.98	1021.3	629.71	1742.26	622.15	955.18	492.72			Acta2	313.8	9740.3	3125.1	1953.9	437.1	4230.5	1153.5	1036.2	1313	4469.5	301.1	TRUE
Abce1	3296.48	2885.71	1955.9	3923.39	1967.17	1564.26	2196.6	594.19	4305.9	1869.75	1982.54			Uba1	12685.2	8735.3	9976.2	10589.8	9186.5	9531	9075.8	9718.2	9664	9614.8	10907.6	TRUE
Abcf1	3030	3022.16	4043.93	3360.89	3285.08	3542.22	3355.38	14559.1	2845.07	4523.77	7558.58			Hsp90b1	21570.1	29035.5	29267.9	31216.6	26025	29428	24913.1	34011.5	26200.9	25971.6	24417.5	TRUE
Abcf2	2420.01	1972.35	1987.85	2771.18	1410.41	1780	2290.78	712.13	2160.52	1764.84	3192.8			Actg2	313.8	9740.3	3125.1	1953.9	437.1	4230.5	1153.5	1036.2	1313	4469.5	301.1	TRUE
Abcf3	511.19	699.54	672.69	751.82	799.91	744.96	850.39	709.15	719.54	895.96	923.71			Acaca	9972.5	7054.9	10921.2	12873.8	10308.8	10225.2	12629.7	13412.6	11766.3	8481.4	10441.5	TRUE
Abcg1	8.16	0	7.77	216.52	685.38	65.45	0	155.27	1182.85	956.02	1.16			Eprs	19062.2	16987.3	25402.7	16748.2	16432.7	20520.3	15754	16823.1	15657.6	15726.1	17141.1	TRUE
Abcg2	426.9	146.63	286.69	233.92	257.24	286.84	181.9	219.46	311.08	855.35	561.45			Eef2	32312.6	30396.3	27422.5	49532.2	33474.1	27654.3	33120.7	53809.9	31665.5	27178.2	26978.5	TRUE
Abhd10	199.4	179.21	235.74	253.51	117.17	182.61	209.6	206.03	242.05	202.2	249.27			Actn1	9757.5	20018.6	12191	13127.7	9156	12126.3	12009.7	10325.3	14339.7	11418.4	9907.2	TRUE
Abhd11	218.44	238.27	366.14	169.73	163.86	439.55	275.15	662.87	111.57	541.47	557.95			Hsp90aa1	18489.8	16494.8	11825.9	18492.8	16734.2	12357.5	15565.7	20733.4	16452.7	12929.5	14877.5	TRUE
Abhd12	619.05	687.32	858.35	1300.18	1889.65	1024.53	957.49	1331.7	1367.22	1495.8	2033.79			Atp5b	17702.9	11845.5	14494.7	12664.7	11824.7	12471.7	12135.4	11747.6	13180.7	14774.9	13394.8	TRUE
Abhd13	475.85	407.3	342.82	515.72	317.14	466.21	303.78	120.93	485.05	423.02	384.39			Cad	8789.7	4570.8	8027	9356.1	6113.7	11101.6	10660.7	10681.5	10224.1	10310.4	11553.3	TRUE
Abhd14a	321.76	375.73	488.76	196.93	287.19	434.7	455.2	791.26	132.37	255.5	335.47			Rrbp1	10919.1	18115	22971.2	14685.5	16849.6	24750.7	17234.6	14741.5	16107.1	25953.4	11565.1	TRUE
Abhd14b	158.62	197.54	151.98	104.45	248.43	244.82	146.81	622.56	195.72	339.26	714.04			Tln2	6529.7	12658	12565.8	7212.2	7762.7	10442.7	4462.4	4645.9	4936.9	7788.8	4943.8	TRUE
Abhd16a	592.77	498.94	636.42	507.02	312.74	420.15	653.72	267.24	457.63	753.82	1288.3			Tpr	13105.2	12318.3	14440.7	11872.9	12400.8	13985.6	11962.8	11907	14071.8	13335.7	14496.3	TRUE
Abhd17a	741.41	959.19	1588.9	557.06	1001.65	904.14	1276.04	1509.36	446.29	949.26	1473.51			Ktn1	14036	13883.7	10221.8	11545.2	19282	6744	12015.5	11226.7	13194	6588.2	13247.5	TRUE
Abhd17b	625.4	476.54	464.58	745.29	511.84	679.52	481.05	403.09	811.26	568.54	337.8			Nes	16129.3	21555.8	5951.8	10226.5	20372.2	1997.5	13571	7585	6454.4	984.5	1085.4	TRUE
Abhd17c	1480.11	820.71	1474.05	950.93	1149.65	754.66	891.94	579.26	730.89	394.25	457.78			Numa1	10566.5	10155.1	9705.1	11472	8345.9	8676.7	9094.9	10465.3	13057.9	7855.5	12639.1	TRUE
Abhd2	6752.47	4477.23	2845.34	4631.69	5731.5	2406.19	2415.43	1048.04	4622.65	3542.37	639.49			Col1a1	1318.6	38511.3	28801.4	3410.3	2455.7	33657.8	2307.2	2444.1	943.7	10856	1208.1	TRUE
Abhd4	582.8	1026.39	612.25	930.25	1856.17	955.04	798.68	383.69	948.36	1082.93	340.13			Acta1	1063.8	690.6	201.8	131.3	15	161.7	54.8	63.1	41.8	742.7	19.3	TRUE
Abhd5	1073.14	819.69	790.13	2214.12	1594.53	799.1	975.03	743.48	1371.95	928.11	648.81			Vcl	10534	23650	13749.5	18534.6	16561.3	13042.4	20008.7	13109.5	19366.4	12147.1	17448.4	TRUE
Abhd6	201.21	273.91	115.71	95.75	187.64	143.01	145.89	95.55	104.95	575.31	76.88			Eef1a1	21224	20348.6	15545.6	20428.4	18348.6	14150.8	15340.5	17522.1	16304.3	13548	17136	TRUE
Abi1	1983.14	1591.52	1305.66	1987.81	2027.96	882.32	1078.45	149.29	2101.89	1192.92	941.18			Hspa9	20751.6	14951.8	18912.4	15223.4	12058.6	20459.4	14336.4	14157.8	11866.1	17520.1	13014.8	TRUE
Abi2	424.18	362.5	329.87	430.85	324.19	496.91	462.59	456.84	700.63	405.25	246.94			Hspg2	2759	7385.1	8131.8	3886.2	6355.1	8326.3	4429.7	3986	4189.2	5135.2	4133.9	TRUE
Abi3	2.72	1.02	6.91	1.09	0.88	3.23	3.69	22.39	0	11	45.43			Aldoa	17913.3	11350.6	11677.1	14772.5	19761.7	11173.3	20487	18038.3	16274.8	12357.2	13739.7	TRUE
Abl1	548.36	1926.52	693.42	640.84	582.31	828.19	954.72	529.99	1282.13	1808.83	1620.28			Gcn1	11816.6	11342.6	13115.3	12394.1	11076.3	13071.8	11119.6	13009.5	12138.6	15589.8	12353.2	FALSE
Abl2	1713.95	1973.36	801.36	2985.52	1420.1	1221.68	815.3	1109.25	4390.05	1165	731.51			Tubb4b	419.5	653.6	421.2	578.4	595.3	438.1	556.8	580.3	597.1	522.6	658	TRUE
Ablim1	1328.74	34.62	29.36	192.58	77.52	278.76	2.77	94.06	156.96	0.85	454.28			Hspa5	22343.5	29649.5	23358.8	17622.1	20458.8	22129	19111	16497.3	19884.2	22973.8	21167.8	TRUE
Ablim2	0	0	0	0	1.76	80.8	0	0	0.95	0	0			Gsn	4615.9	11441.6	9986.8	6587.6	6805.9	7632	7241.8	5362.2	7350.2	11631.1	10300.4	TRUE
Ablim3	0	1.02	2.59	2.18	1.76	7.27	0	0	0.95	17.77	13.98			Cct7	11957.1	8823.1	8668.5	11890.8	10513.3	9241.3	11728.1	12924.8	12479.3	8020.4	11855.2	TRUE
Abr	642.62	521.34	1172.68	1206.61	808.72	794.25	800.53	640.47	979.56	1391.74	580.09			Tnc	55358.7	3989.3	5631.5	1168.4	1119.5	4539.9	490.3	1783.9	1211.7	3262.5	380.6	TRUE
Abracl	1155.62	572.26	837.63	806.22	920.6	876.67	514.29	1748.23	466.14	978.02	1015.73			Gapdh	29851.1	25951.6	26515.8	31004.1	33329.7	26993.9	44787.6	34431.4	32544	35085.4	27923.2	TRUE
Abt1	325.39	298.35	341.96	291.59	222	377.33	342.55	410.56	192.89	311.34	376.24			Vcp	21085.4	15964.3	10843.6	13631.6	14800.7	15981.8	14261	12723.4	13206.8	16813.2	14217.5	TRUE
Abtb1	119.64	207.72	196.89	178.43	519.76	277.95	191.13	389.66	260.02	353.64	249.27			Aars	16452.6	13736.2	12976.9	12401.7	10579	21731.4	12392.4	11359.6	9597.3	13848.7	9530.5	TRUE
Abtb2	549.26	273.91	344.55	733.32	510.07	319.96	308.39	103.01	677.94	473.78	222.48			Prpf8	14787.6	9158.1	12082.1	12470	10886.9	11074.7	11532.2	13273.1	12444.3	9543.9	12809.3	TRUE
Acaa1a	800.33	721.94	1197.72	925.9	1335.53	1434.18	1189.25	2458.87	718.6	1137.08	1517.77			Chd4	9112.6	7020	7439.9	9620.3	8011.9	7442.4	7835.3	9268.6	9315.1	7030.9	8994.3	TRUE
Acaa1b	0.91	6.11	12.95	2.18	6.17	0.81	12	11.94	0.95	8.46	3.49			Tuba1a	79	63	111	131.3	107	100.9	55.8	110.6	87.8	83.5	69.5	TRUE
Acaa2	577.36	1053.89	725.37	574.47	703.88	798.29	1160.62	1301.84	408.47	1095.62	1692.5			Tuba1b												TRUE
[truncated: 10,051 more rows]

## Sheet: Filter2_(Overlap_between_dsets)
	Abundances (Normalized): F1: 126, Control	Abundances (Normalized): F1: 127N, Sample	Abundances (Normalized): F1: 127C, Sample	Abundances (Normalized): F1: 128N, Sample	Abundances (Normalized): F1: 128C, Sample	Abundances (Normalized): F1: 129N, Sample	Abundances (Normalized): F1: 129C, Sample	Abundances (Normalized): F1: 130N, Sample	Abundances (Normalized): F1: 130C, Sample	Abundances (Normalized): F1: 131N, Sample	Abundances (Normalized): F1: 131C, Sample			gene_symbol	4434	5555	c790	17864A	17568	17864	21917	c876	B14341	24038	21015
[truncated: 9,316 more rows]

[truncated: 4 more sheets: Correls, POL_vs_RPL, big lines corr, small lines corr]
