# Supplementary material for: Characterization of proteome-size scaling by integrative omics reveals mechanisms of proliferation control in cancer
Source: Sci Adv. 2023 Jan 25;9(4):eadd0636. doi: 10.1126/sciadv.add0636 (PMC9876555; doi:10.1126/sciadv.add0636)
Supplement: Supplementary file 2 — Data files S1 to S7 [file sciadv.add0636_data_files_s1_to_s7.zip › sciadv.add0636_data_file_s4.xlsx]

## Sheet: Kinase_Substrate_Dataset
41921
Data extracted from PhosphoSitePlus(R), created by Cell Signaling Technology Inc. PhosphoSitePlus is licensed under a Creative Commons Attribution-NonCommercial-ShareAlike 3.0 Unported License. Attribution must be given in written, oral and digital presentations to PhosphoSitePlus, www.phosphosite.org. Written documents should additionally cite Hornbeck PV, Kornhauser JM, Tkachev S, Zhang B, Skrz…
GENE	KINASE	KIN_ACC_ID	KIN_ORGANISM	SUBSTRATE	SUB_GENE_ID	SUB_ACC_ID	SUB_GENE	SUB_ORGANISM	SUB_MOD_RSD	SITE_GRP_ID	SITE_+/-7_AA	DOMAIN	IN_VIVO_RXN	IN_VITRO_RXN	CST_CAT#
Dyrk2	DYRK2	Q5U4C9	mouse	NDEL1	83431	Q9ERR1	Ndel1	mouse	S336	1869686801	LGSsRPSsAPGMLPL			X
Pak2	PAK2	Q64303	rat	MEK1	170851	Q01986	Map2k1	rat	S298	448284	RtPGRPLsSYGMDSR	Pkinase		X	9128; 98195
Pak2	PAK2	Q64303	rat	PRKD1	85421	Q9WTQ1	Prkd1	rat	S203	449896	GVRRRRLsNVsLTGL		X
Pak2	PAK2	Q64303	rat	prolactin	24683	P01237	Prl	rat	S206	451732	IRCLRRDsHKVDNYL	Hormone_1		X
Pak2	PAK2	Q64303	rat	prolactin	5617	P01236	PRL	human	S207	451732	LHCLRRDsHKIDNYL	Hormone_1		X
EIF2AK1	HRI	Q9BQI3	human	eIF2-alpha	54318	P68101	Eif2s1	rat	S52	447635	MILLSELsRRRIRSI	S1		X	3597; 9721; 3398; 5199; 53085
EIF2AK1	HRI	Q9BQI3	human	eIF2-alpha	100339093	P83268	EIF2S1	rabbit	S51	447635	RILLsELsR______	S1		X	3398; 5199
EIF2AK1	HRI	Q9BQI3	human	eIF2-alpha	1965	P05198	EIF2S1	human	S52	447635	MILLsELsRRRIRsI	S1		X	3597; 9721; 3398; 5199; 53085
EIF2AK1	HRI	Q9BQI3	human	eIF2-alpha	1965	P05198	EIF2S1	human	S49	450210	IEGMILLsELsRRRI	S1		X
PRKCD	PKCD	Q05655	human	syndecan-4	24771	P34901	Sdc4	rat	S183	449863	MKKKDEGsYDLGKKP	Syndecan	X	X
PRKCD	PKCD	Q05655	human	ANKRD54	223690	Q91WK7	Ankrd54	mouse	S14	239773904	GADDESRsGRsssDG		X
PRKCD	PKCD	Q05655	human	HDAC5	10014	Q9UQL6	HDAC5	human	S259	447995	FPLRkTAsEPNLKVR			X	3443
PRKCD	PKCD	Q05655	human	PTPRA iso2	5786	P18433-2	PTPRA	human	S204	447612	PLLARSPsTNRKYPP		X
PRKCD	PKCD	Q05655	human	Bcl-2	596	P10415	BCL2	human	S70	448395	RDPVARtsPLQtPAA		X		2834; 2827
PRKCD	PKCD	Q05655	human	hnRNP K	3190	P61978	HNRNPK	human	S302	457408	GrGGrGGsrArNLPL		X	X
PRKCD	PKCD	Q05655	human	SHOC2	8036	Q9UQ13	SHOC2	human	T71	34669125	VAFSVDNtIKRPNPA			X
PRKCD	PKCD	Q05655	human	TNNI3	21954	P48787	Tnni3	mouse	T144	451483	RGKFKRPtLRRVRIs	Troponin	X
PRKCD	PKCD	Q05655	human	IRS1	25467	P35570	Irs1	rat	S612	447562	DDGyMPMsPGVAPVP			X	3193; 2386; 3203
PRKCD	PKCD	Q05655	human	BVR	644	P53004	BLVRA	human	S237	4774274	sFHFksGsLENVPNV	Biliv-reduc_cat	X	X
PRKCD	PKCD	Q05655	human	MUC1	4582	P15941	MUC1	human	T1224	455682	RyVPPsstDRsPyEK		X	X
PRKCD	PKCD	Q05655	human	ADD1	118	P35611	ADD1	human	S726	449829	KKKFRtPsFLKKsKK		X	X
PRKCD	PKCD	Q05655	human	TNNT2	286816	P13789	TNNT2	cow	T191	449038	GYIQKAQtERKsGKR	Troponin		X
PRKCD	PKCD	Q05655	human	p47phox	653361	P14598	NCF1	human	S370	451730	PAVPPRPsADLILNR	p47_phox_C		X
PRKCD	PKCD	Q05655	human	IRS1	25467	P35570	Irs1	rat	S307	447558	TEsITATsPASMVGG			X	2381
PRKCD	PKCD	Q05655	human	FBXO25	26260	Q8TCJ0	FBXO25	human	S178	37043701	DLLQDLSsTLCILIR		X	X
PRKCD	PKCD	Q05655	human	ENOX2	10495	Q16206	ENOX2	human	S504	25602101	ENLKEKEsCASRLCA		X	X
PRKCD	PKCD	Q05655	human	DRP1	114114	O35303	Dnm1l	rat	S635	454690	PIPIMPAsPQKGHAV		X	X	3455; 4494
PRKCD	PKCD	Q05655	human	MYBPC3	17868	O70468	Mybpc3	mouse	S302	471081	sLLKKRDsFRRDskL			X
PRKCD	PKCD	Q05655	human	TNNI3	7137	P19429	TNNI3	human	T143	451483	RGKFKRPtLRrVrIs	Troponin		X
PRKCD	PKCD	Q05655	human	FRA1	8061	P15407	FOSL1	human	T217	1270902	LEPEALHtPTLMTtP		X
PRKCD	PKCD	Q05655	human	BEST1	7439	O76090	BEST1	human	S358	9720901	SAQFRRAsFMGSTFN			X
PRKCD	PKCD	Q05655	human	P70S6KB	6199	Q9UBS0	RPS6KB2	human	S473	450071	PPSGTKKsKRGRGRP		X	X
PRKCD	PKCD	Q05655	human	p47phox	653361	P14598	NCF1	human	S303	449405	RGAPPRRssIRNAHs	NECFESHC		X
PRKCD	PKCD	Q05655	human	CARD9	64170	Q9H257	CARD9	human	T231	23017301	CKVERKHtLKLRHAM		X	X
PRKCD	PKCD	Q05655	human	RGS9	281453	O46469	RGS9	cow	S475	449027	MSKLDRRsQLRKEPP			X
PRKCD	PKCD	Q05655	human	ITGB2	3689	P05107	ITGB2	human	T758	448533	NPLFksAtttVMNPk	Integrin_b_cyt		X
PRKCD	PKCD	Q05655	human	PKCD	5580	Q05655	PRKCD	human	T218	7445829	TAANSRDtIFQkERF			X
PRKCD	PKCD	Q05655	human	L-plastin	3936	P13796	LCP1	human	S5	450852	___MARGsVsDEEMM		X
PRKCD	PKCD	Q05655	human	TRPV4	59341	Q9HBA0	TRPV4	human	S162	10272403	FDIVSRGsTADLDGL		X
PRKCD	PKCD	Q05655	human	SQSTM1	8878	Q13501	SQSTM1	human	S349	14580829	sskEVDPstGELQsL		X	X	95697; 16177
PRKCD	PKCD	Q05655	human	K8	3856	P05787	KRT8	human	S74	448539	tVNQsLLsPLVLEVD	Keratin_2_head	X
PRKCD	PKCD	Q05655	human	GAPDH	2597	P04406	GAPDH	human	T246	23109023	NVsVVDLtCRLEkPA	Gp_dh_C	X	X
PRKCD	PKCD	Q05655	human	GAPDH	2597	P04406	GAPDH	human	S241	9425118	RVPtANVsVVDLtCR	Gp_dh_C		X
PRKCD	PKCD	Q05655	human	NRG1 iso6	3084	Q02297-6	NRG1	human	S286	28076401	LHDRLRQsLRSERNN	Neuregulin	X
PRKCD	PKCD	Q05655	human	p47phox	653361	P14598	NCF1	human	S328	449404	QDAYRRNsVRFLQQR	NECFESHC		X
PRKCD	PKCD	Q05655	human	DAP3	7818	P51398	DAP3	human	S31	2226208	MGTQARQsIAAHLDN			X
PRKCD	PKCD	Q05655	human	STAT1	6772	P42224	STAT1	human	S727	447753	TDNLLPMsPEEFDEV	STAT1_TAZ2bind	X		9177; 8826
PRKCD	PKCD	Q05655	human	PKCD	5580	Q05655	PRKCD	human	S503	4270924	kENIFGEsRAstFCG	Pkinase		X
PRKCD	PKCD	Q05655	human	PPAR-alpha	25747	P37230	Ppara	rat	T129	457548	CKGFFRRtIRLKLAY	zf-C4		X
PRKCD	PKCD	Q05655	human	S6	6194	P62753	RPS6	human	S235	448092	IAKRRRLssLRAsts		X		5006; 4856; 4857; 4858; 4851; 4803; 2211; 3945; 3985; 5316; 4854; 8520; 9865; 14733; 27036; 34411; 62016
PRKCD	PKCD	Q05655	human	ITGB2	3689	P05107	ITGB2	human	S745	448532	FEkEKLksQWNNDNP	Integrin_b_cyt		X
PRKCD	PKCD	Q05655	human	DBI	100008823	Q8WN94	DBI	rabbit	T65	2833502	AWNELKGtSKESAMR	ACBP	X
PRKCD	PKCD	Q05655	human	PKCD	5580	Q05655	PRKCD	human	S299	483986	NQVtQRAsRRsDsAs		X	X
PRKCD	PKCD	Q05655	human	SLC29A1	2030	Q99808	SLC29A1	human	S281	21326706	QPTNESHsIkAILkN	Nucleoside_tran	X
PRKCD	PKCD	Q05655	human	PPAR-alpha	25747	P37230	Ppara	rat	S110	457547	RICGDKAsGYHYGVH	zf-C4		X
PRKCD	PKCD	Q05655	human	TIRAP	114609	P58753	TIRAP	human	Y106	463809	AAQDLVSyLEGSTAS	TIR_2		X
PRKCD	PKCD	Q05655	human	TNNT2	286816	P13789	TNNT2	cow	T200	451556	RKsGKRQtEREKKKK	Troponin		X
PRKCD	PKCD	Q05655	human	DAP3	7818	P51398	DAP3	human	S280	2226203	tLKREDksPIAPEEL	DAP3		X
PRKCD	PKCD	Q05655	human	Cortactin	2017	Q14247	CTTN	human	S405	447700	KtQtPPVsPAPQPtE		X
PRKCD	PKCD	Q05655	human	DAB2	1601	P98082	DAB2	human	S24	451211	QAAPKAPsKKEKKKG			X
PRKCD	PKCD	Q05655	human	PTPN22	26191	Q9Y2R2	PTPN22	human	S35	1725300	FLkLkRQsTKYKADK		X	X
PRKCD	PKCD	Q05655	human	PRKD1	5587	Q15139	PRKD1	human	S742	448590	GEksFRRsVVGtPAy	Pkinase	X	X
PRKCD	PKCD	Q05655	human	PKCD	5580	Q05655	PRKCD	human	S302	478497	tQRAsRRsDsAssEP			X
PRKCD	PKCD	Q05655	human	p47phox	653361	P14598	NCF1	human	S348	451728	PGPQsPGsPLEEERQ		X	X
PRKCD	PKCD	Q05655	human	eNOS	287024	P29473	NOS3	cow	S1179	447884	TSRIRtQsFsLQERH		X		9570
PRKCD	PKCD	Q05655	human	BVR	644	P53004	BLVRA	human	S230	478716	LKRNRyLsFHFksGs	Biliv-reduc_cat	X	X
PRKCD	PKCD	Q05655	human	PKCD	5580	Q05655	PRKCD	human	S645	448591	LNEkARLsysDKNLI	Pkinase_C		X	9376
PRKCD	PKCD	Q05655	human	CACNA1C	100101555	P15381	CACB	rabbit	S1674	480102	QGLVGKPsQRNALSL			X
PRKCD	PKCD	Q05655	human	HMGA1	117062	Q8K585	Hmga1	rat	S44	479856	PGTALVGsQKEPSEV			X
PRKCD	PKCD	Q05655	human	TNNI3	511094	P08057	TNNI3	cow	S24	448423	PPPVRRRssANYRAY	Troponin-I_N		X
PRKCD	PKCD	Q05655	human	DAP3	7818	P51398	DAP3	human	T237	2226209	ItRVRNAtDAVGIVL	DAP3		X
PRKCD	PKCD	Q05655	human	PKCD	5580	Q05655	PRKCD	human	S304	483987	RAsRRsDsAssEPVG		X	X
PRKCD	PKCD	Q05655	human	FGF1	2246	P05230	FGF1	human	S131	31954800	VGLKKNGsCKRGPRT	FGF	X	X
PRKCD	PKCD	Q05655	human	PKCD	5580	Q05655	PRKCD	human	T295	4272376	AEALNQVtQRAsRRs			X
PRKCD	PKCD	Q05655	human	NRF2	18024	Q60795	Nfe2l2	mouse	S40	450082	SREVFDFsQRQKDYE		X
PRKCD	PKCD	Q05655	human	AML3	12393	Q08775	Runx2	mouse	S326	460575	KLDDSKPsLFSDRLS			X
PRKCD	PKCD	Q05655	human	SMPD1	6609	P17405	SMPD1	human	S510	477185	DGNYSGSsHVVLDHE		X	X
PRKCD	PKCD	Q05655	human	H3	8350	P68431	H3C1	human	T45	455679	PHryrPGtVALrEIR	Histone	X	X
PRKCD	PKCD	Q05655	human	CHAT iso3	1103	P28329-3	CHAT	human	S476	454037	HKAAVPAsEKLLLLK	Carn_acyltransf		X
PRKCD	PKCD	Q05655	human	CYBA	1535	P13498	CYBA	human	T147	7103047	ERPQIGGtIkQPPsN	Cytochrom_B558a		X
PRKCD	PKCD	Q05655	human	PTPRA iso2	5786	P18433-2	PTPRA	human	S180	1869333505	QAGSHSNsFRLSNGR		X
PRKCD	PKCD	Q05655	human	p53	7157	P04637	TP53	human	S46	447536	AMDDLMLsPDDIEQW		X	X	2521
PRKCD	PKCD	Q05655	human	PR	5241	P06401	PGR	human	S400	449842	GAEAsARsPRSYLVA	Prog_receptor	X
PRKCD	PKCD	Q05655	human	PREX1	57580	Q8TCU6	PREX1	human	S313	18704701	RVtGsKKsTKRTKsI		X	X
PRKCD	PKCD	Q05655	human	TACE	6868	P78536	ADAM17	human	T735	449804	kPFPAPQtPGRLQPA		X
PRKCD	PKCD	Q05655	human	Ebp1	288778	Q6AYD3	Pa2g4	rat	S360	478276	ELKALLQsSASRKTQ			X
PRKCD	PKCD	Q05655	human	CDH1	999	P12830	CDH1	human	T790	55578700	TRNDVAPtLMsVPRy	Cadherin_C	X	X
PRKCD	PKCD	Q05655	human	ANKRD54	223690	Q91WK7	Ankrd54	mouse	S19	239773906	SRsGRsssDGECAVA		X
PRKCD	PKCD	Q05655	human	C5aR	728	P21730	C5AR1	human	S334	448819	sVVREsKsFTRsTVD			X
PRKCD	PKCD	Q05655	human	IRS1	3667	P35568	IRS1	human	S574	451681	RLPGHRHsAFVPTRs			X
PRKCD	PKCD	Q05655	human	PLSCR3	57048	Q9NRY6	PLSCR3	human	T21	457790	PPPPYPVtPGYPEPA		X	X
PRKCD	PKCD	Q05655	human	TNNI3	511094	P08057	TNNI3	cow	S79	451839	GEKGRALsTRCQPLE	Troponin		X
PRKCD	PKCD	Q05655	human	TRPV4	59341	Q9HBA0	TRPV4	human	T175	10272405	GLLPFLLtHKKRLTD		X
PRKCD	PKCD	Q05655	human	DBI	100008823	Q8WN94	DBI	rabbit	T42	2833500	AtVGDVNtERPGMLD	ACBP	X
PRKCD	PKCD	Q05655	human	IRS1	25467	P35570	Irs1	rat	S24	455604	GYLRKPKsMHKRFFV	PH		X
PRKCD	PKCD	Q05655	human	PPP1R14A	94274	Q96A00	PPP1R14A	human	T38	449098	QkRHARVtVkYDRRE	PP1_inhibitor		X
PRKCD	PKCD	Q05655	human	p47phox	653361	P14598	NCF1	human	S320	451726	QRsRKRLsQDAYRRN	NECFESHC		X
PRKCD	PKCD	Q05655	human	p47phox	653361	P14598	NCF1	human	S359	451729	EERQtQRsKPQPAVP	p47_phox_C		X
PRKCD	PKCD	Q05655	human	TNNI3	511094	P08057	TNNI3	cow	S44	450690	AKKKSKIsAsRKLQL			X
PRKCD	PKCD	Q05655	human	G6PD iso3	2539	P11413-3	G6PD	human	S210	15207801	FGRDLQSsDRLSNHI	G6PD_N	X	X
PRKCD	PKCD	Q05655	human	CACNA1C	100101555	P15381	CACB	rabbit	S1928	455278	ASLGRRAsFHLECLK	CAC1F_C		X
PRKCD	PKCD	Q05655	human	CDK5	1020	Q00535	CDK5	human	T77	900975700	LHsDkKLtLVFEFCD	Pkinase	X
PRKCD	PKCD	Q05655	human	LIMK2	3985	P53671	LIMK2	human	S283	456167	EGtLRRRsLRRsNsI		X	X
PRKCD	PKCD	Q05655	human	TNNT2	286816	P13789	TNNT2	cow	T281	451557	TRGKAKVtGRWK___	Troponin		X
PRKCD	PKCD	Q05655	human	TNNI3	511094	P08057	TNNI3	cow	T145	451483	RGKFKRPtLRRVRIS	Troponin		X
PRKCD	PKCD	Q05655	human	DAP3	7818	P51398	DAP3	human	S185	2226206	FDQPLEAstWLkNFk	DAP3		X
PRKCD	PKCD	Q05655	human	EAR-2	2063	P10588	NR2F6	human	S83	25802106	CKSFFKRsIRRNLsY	zf-C4		X
PRKCD	PKCD	Q05655	human	PIP5K1B	18719	P70181	Pip5k1b	mouse	S413	27461455	PSKKRCNsIAALKAT			X
PRKCD	PKCD	Q05655	human	p47phox	653361	P14598	NCF1	human	S304	449406	GAPPRRssIRNAHsI	NECFESHC		X
PRKCD	PKCD	Q05655	human	NMDAR2B	24410	Q00960	Grin2b	rat	S1303	450171	NKLRRQHsyDtFVDL	NMDAR2_C	X
PRKCD	PKCD	Q05655	human	HVCN1 iso4	84329	Q96D96-4	HVCN1	human	S77	12064203	GMLRKLFsSHRFQVI			X
PRKCD	PKCD	Q05655	human	CACNA1C	100101555	P15381	CACB	rabbit	S528	486358	ARLAHRIsKSKFsRY			X
PRKCD	PKCD	Q05655	human	TNNI3	7137	P19429	TNNI3	human	S23	448423	PAPIRRRssNyRAyA	Troponin-I_N		X	4004
PRKCD	PKCD	Q05655	human	IRS1	3667	P35568	IRS1	human	S323	451399	MVGGKPGsFRVRAss			X	5610
PRKCD	PKCD	Q05655	human	gp130	3572	P40189	IL6ST	human	T890	455688	GQVERFEtVGMEAAt		X	X
PRKCD	PKCD	Q05655	human	TAGLN	25123	P31232	Tagln	rat	S181	469978	VIGLQMGsNrGAsQA	Calponin	X
PRKCD	PKCD	Q05655	human	DAP3	7818	P51398	DAP3	human	T186	2226207	DQPLEAstWLkNFkT	DAP3		X
PRKCD	PKCD	Q05655	human	PKCD	5580	Q05655	PRKCD	human	T141	1028305	EDEAkFPtMNRRGAI			X
PRKCD	PKCD	Q05655	human	RPS3	6188	P23396	RPS3	human	S6	8046503	__MAVQIskkRkFVA		X	X
PRKCD	PKCD	Q05655	human	ANKRD54	223690	Q91WK7	Ankrd54	mouse	S17	239773905	DESRsGRsssDGECA		X
PRKCD	PKCD	Q05655	human	VRK1	22367	Q80X41	Vrk1	mouse	S355	483969	SVKTRPAsKKRKKEA		X	X
PRKCD	PKCD	Q05655	human	PRKD1	5587	Q15139	PRKD1	human	S738	448589	ARIIGEksFRRsVVG	Pkinase	X	X	2054
PRKCD	PKCD	Q05655	human	PLD2	5338	O14939	PLD2	human	T566	15343400	FIQRWNFtKTTKAKy		X	X
PRKCD	PKCD	Q05655	human	BAG3	9531	O95817	BAG3	human	S187	12217052	sSSSSSAsLPsSGRs		X	X
PRKCD	PKCD	Q05655	human	MCU	90550	Q8NE86	MCU	human	S92	27259017	VISVRLPsRRERCQF			X
PRKCD	PKCD	Q05655	human	CHAT iso3	1103	P28329-3	CHAT	human	S440	449057	VPTYESAsIRRFQEG	Carn_acyltransf		X
PRKCD	PKCD	Q05655	human	FRA1	8061	P15407	FOSL1	human	T227	50205700	LMTtPSLtPFtPSLV		X
PRKCD	PKCD	Q05655	human	HMGA1	117062	Q8K585	Hmga1	rat	S64	3136103	PRGRPKGsKNKGTAK			X
PRKCD	PKCD	Q05655	human	SHC1 iso2	6464	P29353-2	SHC1	human	S29	448791	EEWTRHGsFVNKPTR		X	X
PRKCD	PKCD	Q05655	human	HuR	1994	Q15717	ELAVL1	human	S318	2246702	GDkILQVsFkTNkSH		X	X
PRKCD	PKCD	Q05655	human	TIF1B	21849	Q62318	Trim28	mouse	S473	452391	SGMkRsRsGEGEVSG		X
PRKCD	PKCD	Q05655	human	S6	6194	P62753	RPS6	human	S236	448093	AKRRRLssLRAstsK		X		5006; 4856; 4857; 4858; 4851; 4803; 2211; 3945; 3985; 5316; 4854; 8520; 9865; 14733; 27036; 34411; 62016
PRKCD	PKCD	Q05655	human	HAX1	10456	O00165	HAX1	human	S210	37043700	QPkSYFksIsVtkIT		X	X
PRKCD	PKCD	Q05655	human	RPS3	6188	P23396	RPS3	human	T221	452652	kDEILPttPIsEQkG		X	X
PRKCD	PKCD	Q05655	human	CTNNB1	1499	P35222	CTNNB1	human	S715	25288326	GYRQDDPsyRsFHsG		X	X
PRKCD	PKCD	Q05655	human	PRKD1	5587	Q15139	PRKD1	human	S412	20615903	PLMRVVQsVKHTKRK		X	X
PRKCD	PKCD	Q05655	human	IRS1	3667	P35568	IRS1	human	S307	450190	TRRsRtEsItAtsPA			X	2384; 2491
PRKCD	PKCD	Q05655	human	TNNT2	286816	P13789	TNNT2	cow	S195	451755	KAQtERKsGKRQtER	Troponin		X
PRKCD	PKCD	Q05655	human	GSK3A	2931	P49840	GSK3A	human	S21	448584	sGrARtssFAEPGGG			X	9337; 9316; 9331; 5090; 9327; 8452; 8566
PRKCD	PKCD	Q05655	human	CXCR4	7852	P61073	CXCR4	human	S324	6140803	LtsVsRGssLkILsk		X		85578
PRKCD	PKCD	Q05655	human	HVCN1 iso4	84329	Q96D96-4	HVCN1	human	T9	472529	SKFLRHFtVVGDDYH			X
PRKCD	PKCD	Q05655	human	TNNI3	7137	P19429	TNNI3	human	S24	448424	APIRRRssNyRAyAt	Troponin-I_N		X	4004
PRKCD	PKCD	Q05655	human	PPP1R14B	26472	Q96C90	PPP1R14B	human	T57	1904503	VRRQGKVtVkYDRKE	PP1_inhibitor		X
PRKCD	PKCD	Q05655	human	TSC2	7249	P49815	TSC2	human	S939	448501	sFRARstsLNERPKs		X	X	3615
PRKCD	PKCD	Q05655	human	FCER1G	2207	P30273	FCER1G	human	S69	13310016	DGVytGLstRNQEty	ITAM		X
PRKCD	PKCD	Q05655	human	TRPC6	22068	Q61143	Trpc6	mouse	S448	15794302	KFVAHAAsFTIFLGL	TM; Ion_trans	X
PRKCD	PKCD	Q05655	human	TBL1XR1	79718	Q9BZK7	TBL1XR1	human	S123	2509601	AAAsQQGsAKNGENT		X
PRKCD	PKCD	Q05655	human	GSK3B	2932	P49841	GSK3B	human	S9	449111	SGRPRttsFAEsCkP			X	9336; 9331; 9327; 9323; 9322; 9325; 5558; 8566; 8466; 14026; 14332; 14310; 14630
PRKCD	PKCD	Q05655	human	STAT3	6774	P40763	STAT3	human	S727	448191	NtIDLPMsPRTLDSL		X	X	9134; 9136; 34911; 94994; 49081; 58978; 87544; 71958
PRKCD	PKCD	Q05655	human	AID	11628	Q9WVE0	Aicda	mouse	S3	20660600	_____MDsLLMKQKK			X
PRKCD	PKCD	Q05655	human	CXCR4	7852	P61073	CXCR4	human	S325	3849622	tsVsRGssLkILskG		X		85578
PRKCD	PKCD	Q05655	human	DRP1	10059	O00429	DNM1L	human	S616	454690	PIPIMPAsPQKGHAV		X		3455; 4494
PRKCD	PKCD	Q05655	human	CACNA1C	100101555	P15381	CACB	rabbit	S533	453091	RIsKSKFsRYWRRWN			X
PRKCD	PKCD	Q05655	human	TRPV4	59341	Q9HBA0	TRPV4	human	S189	10272404	DEEFREPsTGKTCLP		X
PRKCD	PKCD	Q05655	human	p300	2033	Q09472	EP300	human	S89	447592	SELLRSGsSPNLNMG		X	X
PRKCD	PKCD	Q05655	human	TSC2	7249	P49815	TSC2	human	S932	4728973	DDtPEkDsFRARsts		X	X
PRKCD	PKCD	Q05655	human	lamin A/C	4000	P02545	LMNA	human	S22	452604	QAsstPLsPtRItRL		X		2026; 13448
PRKCD	PKCD	Q05655	human	FLI1	2313	Q01543	FLI1	human	T312	6406002	TNGEFKMtDPDEVAR	Ets	X	X
PRKCD	PKCD	Q05655	human	Met	4233	P08581	MET	human	S985	450188	PHLDRLVsARsVsPt		X
PRKCD	PKCD	Q05655	human	TNNI3	511094	P08057	TNNI3	cow	S46	450691	KKSKIsAsRKLQLKT			X
PRKCD	PKCD	Q05655	human	HuR	1994	Q15717	ELAVL1	human	S221	478357	QAQrFrFsPMGVDHM		X	X
PRKCD	PKCD	Q05655	human	IRS1	3667	P35568	IRS1	human	S441	1990800	SPCDFRSsFRsVtPD			X
PRKCD	PKCD	Q05655	human	TACSTD2	4070	P09758	TACSTD2	human	S322	470219	GELRkEPsL______		X
PRKCD	PKCD	Q05655	human	ANKRD54	223690	Q91WK7	Ankrd54	mouse	S18	239773903	ESRsGRsssDGECAV		X
PRKCD	PKCD	Q05655	human	BVR	644	P53004	BLVRA	human	S33	25526803	DLRNPHPsSAFLNLI	GFO_IDH_MocA	X	X
PRKCD	PKCD	Q05655	human	Ebp1	5036	Q9UQ80	PA2G4	human	S360	478276	ELkALLQssAsRKtQ		X	X
PRKCD	PKCD	Q05655	human	HVCN1	84329	Q96D96	HVCN1	human	T29	472529	SKFLRHFtVVGDDyH			X
PRKCD	PKCD	Q05655	human	Catalase	847	P04040	CAT	human	S167	30259808	LFPSFIHsQKRNPQT	Catalase		X
PRKCD	PKCD	Q05655	human	p73 iso2	7161	O15350-2	TP73	human	S289	455781	GQVLGRRsFEGRICA	P53	X	X
PRKCD	PKCD	Q05655	human	PPAR-alpha	25747	P37230	Ppara	rat	S179	457549	RFGRMPRsEKAKLKA			X
PRKCD	PKCD	Q05655	human	Src	6714	P12931	SRC	human	S12	448230	KSKPKDAsQRRRsLE		X
PRKCD	PKCD	Q05655	human	G6PD iso3	2539	P11413-3	G6PD	human	T266	15207800	NIACVILtFKEPFGT	G6PD_C	X	X
PRKCD	PKCD	Q05655	human	ARHGAP3	1124	P52757	CHN2	human	S171	13790300	EKVsRRLsRsKNEPR		X	X
PRKCD	PKCD	Q05655	human	RKIP	5037	P30086	PEBP1	human	S153	448755	RGKFkVAsFRKKYEL	PBP		X
PRKCD	PKCD	Q05655	human	SHOC2	8036	Q9UQ13	SHOC2	human	S297	31905007	GLRYNRLsAIPRSLA	LRR_8		X
PRKCD	PKCD	Q05655	human	p47phox	653361	P14598	NCF1	human	S315	451725	AHsIHQRsRKRLsQD	NECFESHC		X
PRKCD	PKCD	Q05655	human	BVR	644	P53004	BLVRA	human	S21	25526801	VGVGRAGsVRMRDLR	GFO_IDH_MocA	X	X
PRKCD	PKCD	Q05655	human	TNNI3	511094	P08057	TNNI3	cow	S25	448424	PPVRRRssANYRAYA	Troponin-I_N		X
PRKCD	PKCD	Q05655	human	p47phox	653361	P14598	NCF1	human	S379	451498	DLILNRCsEstKRKL	p47_phox_C	X	X
PRKCD	PKCD	Q05655	human	RASGRP3	25780	Q8IV61	RASGRP3	human	T133	454419	YDWMRRVtQRKKVSK			X
PRKCD	PKCD	Q05655	human	HVCN1	84329	Q96D96	HVCN1	human	S97	12064203	GMLRKLFsSHRFQVI			X
PIM2	Pim2	Q9P1W9	human	EIF4B	300253	Q5RKG9	Eif4b	rat	S406	470374	RPRERHPsWRsEETQ			X	8151; 5399
PIM2	Pim2	Q9P1W9	human	PKM	5315	P14618	PKM	human	T454	23132420	RAPIIAVtRNPQtAR	PK_C	X	X
PIM2	Pim2	Q9P1W9	human	FOXP3	20371	Q99JB6	Foxp3	mouse	S41	41122600	ELLGTRGsGGPFQGR		X	X
PIM2	Pim2	Q9P1W9	human	STAT5B	6777	P51692	STAT5B	human	S731	448751	TyMDQAPsPAVCPQA			X
PIM2	Pim2	Q9P1W9	human	HK2	3099	P52789	HK2	human	T473	28704601	QHRARQktLEHLQLS	Hexokinase_1	X	X
PIM2	Pim2	Q9P1W9	human	Myc	4609	P01106	MYC	human	S293	10852562	GHskPPHsPLVLkRC	Myc_N		X
PIM2	Pim2	Q9P1W9	human	BAD	12015	Q61337	Bad	mouse	S155	447863	GRELRRMsDEFEGsF	Bcl-2_BAD	X		9297
PIM2	Pim2	Q9P1W9	human	p21Cip1	1026	P38936	CDKN1A	human	T145	447837	QGRkRRQtsMTDFyH		X	X
PIM2	Pim2	Q9P1W9	human	BAD	12015	Q61337	Bad	mouse	S136	447862	PFRGRsRsAPPNLWA	Bcl-2_BAD	X		9295; 5286; 4366
PIM2	Pim2	Q9P1W9	human	Myc	17869	P01108	Myc	mouse	S329	2750300	AkRAKLDsGRVLKQI	Myc_N	X	X
PIM2	Pim2	Q9P1W9	human	FBPase	14121	Q9QXD6	Fbp1	mouse	S144	15501075	FGIyRKKstDEPSEk	FBPase	X	X
PIM2	Pim2	Q9P1W9	human	HSF1	3297	Q00613	HSF1	human	T120	54414377	ENIkRkVtsVSTLks		X	X
PIM2	Pim2	Q9P1W9	human	BAD	12015	Q61337	Bad	mouse	S112	447860	ETRsRHssyPAGtEE	Bcl-2_BAD	X	X	9291; 5284; 9296; 5193; 11865
PIM2	Pim2	Q9P1W9	human	AMPKA1	5562	Q13131	PRKAA1	human	S467	7445995	LQLyQVDsRTYLLDF	AdenylateSensor	X	X
PIM2	Pim2	Q9P1W9	human	Notch 1	18128	Q01705	Notch1	mouse	S2152	3252805	GkkARkPsTkGLACG			X
PIM2	Pim2	Q9P1W9	human	p21Cip1	1026	P38936	CDKN1A	human	S146	447836	GRkRRQtsMTDFyHs			X
PIM2	Pim2	Q9P1W9	human	PSMD2	5708	Q13200	PSMD2	human	S361	487471	ENNrFGGsGsQVDsA		X	X
PIM2	Pim2	Q9P1W9	human	IRS1	3667	P35568	IRS1	human	S1101	453434	GCRRRHssEtFsStP		X
PIM2	Pim2	Q9P1W9	human	FOXP3	20371	Q99JB6	Foxp3	mouse	S33	25292790	WkTAPkGsELLGTRG		X	X
PIM2	Pim2	Q9P1W9	human	FBPase	2203	P09467	FBP1	human	S144	15501075	FGIYRKKsTDEPSEK	FBPase	X	X
CAMK2A	CAMK2A	Q9UQM7	human	SynGAP	240057	F6SEU4	Syngap1	mouse	S1135	451016	PSItKQHsQtPstLN	DUF3498		X
CAMK2A	CAMK2A	Q9UQM7	human	PLB	414755	P61012	PLN	dog	T17	448115	SAIRRAstIEMPQQA	Phospholamban		X	8496
CAMK2A	CAMK2A	Q9UQM7	human	AKAP5	9495	P24588	AKAP5	human	S92	31878521	LVtRRKRsESsKQQK	WSK		X
CAMK2A	CAMK2A	Q9UQM7	human	SCN5A	6331	Q14524	SCN5A	human	T455	4719534	LTIRGVDtVsRSsLE			X
CAMK2A	CAMK2A	Q9UQM7	human	Kv4.2		Q63881	Kcnd2	rat	S459	2906104	LLSNQLQsSEDEPAF	DUF3399	X	X
CAMK2A	CAMK2A	Q9UQM7	human	H1R	3269	P35367	HRH1	human	T142	453405	YLKYRtKtRASATIL	7tm_1		X
CAMK2A	CAMK2A	Q9UQM7	human	Vimentin	280955	P48616	VIM	cow	S26	451767	GTASRPSsTRSYVTT	Filament_head		X
CAMK2A	CAMK2A	Q9UQM7	human	GJA1	24392	P08050	Gja1	rat	S306	465459	RNYNkQAsEQNWANy	Connexin43		X
CAMK2A	CAMK2A	Q9UQM7	human	SCN5A	6331	Q14524	SCN5A	human	S484	3799157	KRRKRMssGtEECGE	Na_trans_cytopl		X
CAMK2A	CAMK2A	Q9UQM7	human	Ets-2	2114	P15036	ETS2	human	S310	477898	LDVQRVPsFEsFEDD		X	X
CAMK2A	CAMK2A	Q9UQM7	human	ITPKA	3706	P23677	ITPKA	human	T311	451074	EHAQRAVtKPRYMQW	IPK	X	X
CAMK2A	CAMK2A	Q9UQM7	human	SCN5A	6331	Q14524	SCN5A	human	S457	4719540	IRGVDtVsRSsLEMs			X
CAMK2A	CAMK2A	Q9UQM7	human	SMRT	9612	Q9Y618	NCOR2	human	S2426	6422852	AsGDRPPsVSSVHsE		X	X
CAMK2A	CAMK2A	Q9UQM7	human	CAMK2A	25400	P11275	Camk2a	rat	T310	2869607	ILttMLAtRNFsGGK			X
CAMK2A	CAMK2A	Q9UQM7	human	Kir6.2	3767	Q14654	KCNJ11	human	T180	450652	QAHRRAEtLIFSKHA	IRK	X	X
CAMK2A	CAMK2A	Q9UQM7	human	GJC1	14615	P28229	Gjc1	mouse	S381	22598808	SKSGSNKssIssKsG			X
CAMK2A	CAMK2A	Q9UQM7	human	NOX5 iso4	79400	Q96PH1-4	NOX5	human	S498	472626	RSVtMRKsQRSsKGS	FAD_binding_8		X
CAMK2A	CAMK2A	Q9UQM7	human	SCN8A	6334	Q9UQD0	SCN8A	human	T642	1869659201	RSVKRNstVDCNGVV		X
CAMK2A	CAMK2A	Q9UQM7	human	PSD-95	29495	P31016	Dlg4	rat	S73	471390	ITLERGNsGLGFSIA	PDZ	X	X
CAMK2A	CAMK2A	Q9UQM7	human	ITGB1	3688	P05556	ITGB1	human	T788	448600	PIyksAVttVVNPky	Integrin_b_cyt	X
CAMK2A	CAMK2A	Q9UQM7	human	TH iso4	7054	P07101-4	TH	human	S35	448544	AIMVRGQsPRFIGRR	TOH_N		X
CAMK2A	CAMK2A	Q9UQM7	human	GJA1	24392	P08050	Gja1	rat	S372	465460	sRAssRAssRPRPDD			X
CAMK2A	CAMK2A	Q9UQM7	human	SPR	29270	P18297	Spr	rat	S46	469984	LLSARSDsMLRQLKE	adh_short		X
CAMK2A	CAMK2A	Q9UQM7	human	SCN5A	6331	Q14524	SCN5A	human	S12	40413902	LLPRGTssFRRFtRE			X
CAMK2A	CAMK2A	Q9UQM7	human	Caldesmon	373965	P12957	CALD1	chicken	T484	457423	QNGERELtTPKLKsT	Caldesmon		X
CAMK2A	CAMK2A	Q9UQM7	human	Ets-2	2114	P15036	ETS2	human	S313	7113800	QRVPsFEsFEDDCsQ		X	X
CAMK2A	CAMK2A	Q9UQM7	human	SCN5A	6331	Q14524	SCN5A	human	S61	40413904	PQLDLQAsKKLPDLY			X
CAMK2A	CAMK2A	Q9UQM7	human	DAT	24898	P23977	Slc6a3	rat	S13	451138	CsVGPMssVVAPAKE			X
CAMK2A	CAMK2A	Q9UQM7	human	Telethonin	8557	O15273	TCAP	human	S157	448693	GALRRsLsRSMsQEA	Telethonin		X
CAMK2A	CAMK2A	Q9UQM7	human	sarcolipin	6588	O00631	SLN	human	T5	459214	___MGINtRELFLNF	Sarcolipin		X
CAMK2A	CAMK2A	Q9UQM7	human	CAMK2A	815	Q9UQM7	CAMK2A	human	T286	447797	SCMHRQEtVDCLKKF		X	X	12716
CAMK2A	CAMK2A	Q9UQM7	human	HSL	25330	P15304	Lipe	rat	S865	448804	ESMRRsVsEAALAQP			X	4137
CAMK2A	CAMK2A	Q9UQM7	human	SCN5A	6331	Q14524	SCN5A	human	S464	40413909	sRSsLEMsPLAPVNs			X
CAMK2A	CAMK2A	Q9UQM7	human	CHAT iso3	1103	P28329-3	CHAT	human	T456	449058	VDNIRSAtPEALAFV	Carn_acyltransf		X
CAMK2A	CAMK2A	Q9UQM7	human	CAMK2A	815	Q9UQM7	CAMK2A	human	T305	448802	kLkGAILttMLAtRN			X
CAMK2A	CAMK2A	Q9UQM7	human	FosB	14282	P13346	Fosb	mouse	T149	35530404	PRRPREEtLTPEEEE			X
CAMK2A	CAMK2A	Q9UQM7	human	CPEB3	208922	Q7TN99	Cpeb3	mouse	S298	25734909	sPLKKPFssNVIAPP		X
CAMK2A	CAMK2A	Q9UQM7	human	Ets-1	2113	P14921	ETS1	human	S285	449318	QRVPsyDsFDsEDyP		X	X
CAMK2A	CAMK2A	Q9UQM7	human	SynGAP	240057	F6SEU4	Syngap1	mouse	S1162	4792809	VSNMPHLsADIESAH	DUF3498		X
CAMK2A	CAMK2A	Q9UQM7	human	SCN5A	6331	Q14524	SCN5A	human	S571	27281507	PWPLRRtsAQGQPsP	Na_trans_cytopl	X	X
CAMK2A	CAMK2A	Q9UQM7	human	SPR	6697	P35270	SPR	human	S213	469983	QQLARETsVDPDMRK	adh_short		X
CAMK2A	CAMK2A	Q9UQM7	human	SCN8A	6334	Q9UQD0	SCN8A	human	S541	23142148	NRIGRKFsIMNQsLL	Na_trans_cytopl	X
CAMK2A	CAMK2A	Q9UQM7	human	MOR-1	25601	P33535	Oprm1	rat	S266	447782	LKsVRMLsGSKEKDR	7tm_1	X
CAMK2A	CAMK2A	Q9UQM7	human	SLC1A3	6507	P43003	SLC1A3	human	T26	54247427	QQGVRKRtLLAKkkV			X
CAMK2A	CAMK2A	Q9UQM7	human	Securin	9232	O95997	PTTG1	human	S31	30977068	LkLGsGPsIkALDGR	Securin	X
CAMK2A	CAMK2A	Q9UQM7	human	SMAD2	4087	Q15796	SMAD2	human	S260	450146	TLsPVNHsLDLQPVT		X	X
CAMK2A	CAMK2A	Q9UQM7	human	PPP3CA	24674	P63329	Ppp3ca	rat	S411	2048309	GKMARVFsVLREESE		X
CAMK2A	CAMK2A	Q9UQM7	human	TRPC6	22068	Q61143	Trpc6	mouse	T487	27839400	RQLFRMKtSCFSWME	Ion_trans; TM	X
CAMK2A	CAMK2A	Q9UQM7	human	CACNA1C	100101555	P15381	CACB	rabbit	S1575	467228	VACKRLVsMNMPLNS	GPHH		X
CAMK2A	CAMK2A	Q9UQM7	human	RYR2		F1PEE8	RYR2	dog	S2016	455603	TIRGRLLsLVEKVTY		X
CAMK2A	CAMK2A	Q9UQM7	human	TH iso4	7054	P07101-4	TH	human	S19	448542	KGFRRAVsELDAKQA	TOH_N		X
CAMK2A	CAMK2A	Q9UQM7	human	p27Kip1	1027	P46527	CDKN1B	human	S10	447874	NVRVSNGsPsLErMD			X
CAMK2A	CAMK2A	Q9UQM7	human	SRF	6722	P11831	SRF	human	S103	447692	RGLKRsLsEMEIGMV			X	4261
CAMK2A	CAMK2A	Q9UQM7	human	CYLD	1540	Q9NQC7	CYLD	human	S362	31957307	FyTLNGSsVDSQPQs	CYLD_phos_site	X	X
CAMK2A	CAMK2A	Q9UQM7	human	Caldesmon	373965	P12957	CALD1	chicken	S602	457430	CFsPKGSsLKIEERA	Caldesmon		X
CAMK2A	CAMK2A	Q9UQM7	human	GJA1	24392	P08050	Gja1	rat	S325	449992	NRMGQAGstIsNsHA			X
CAMK2A	CAMK2A	Q9UQM7	human	ANO1	101772	Q8BHY3	Ano1	mouse	S471	50773175	EKSLRKEsRNKETDK	Anoctamin	X
CAMK2A	CAMK2A	Q9UQM7	human	GJC1	14615	P28229	Gjc1	mouse	S384	22598805	GSNKssIssKsGDGK			X
CAMK2A	CAMK2A	Q9UQM7	human	TRPV1	83810	O35433	Trpv1	rat	S502	450016	YFLQRRPsLKSLFVD	Ion_trans	X
CAMK2A	CAMK2A	Q9UQM7	human	AKAP5	9495	P24588	AKAP5	human	T87	406855301	AsLKRLVtRRKRsES	WSK		X
CAMK2A	CAMK2A	Q9UQM7	human	RYR2	6262	Q92736	RYR2	human	S2814	458801	IsQTSQVsVDAAHGY		X
CAMK2A	CAMK2A	Q9UQM7	human	Abi-1	11308	Q8CBW3	Abi1	mouse	S88	27115701	SQLRRMEsSINHISQ		X
CAMK2A	CAMK2A	Q9UQM7	human	SCN5A	6331	Q14524	SCN5A	human	S528	451569	KPRssrGsIFtFRRR	Na_trans_cytopl		X
CAMK2A	CAMK2A	Q9UQM7	human	MCU	215999	Q3UMR5	Mcu	mouse	S56	27259016	TAHQRPAsWQSVGAA		X
CAMK2A	CAMK2A	Q9UQM7	human	GluR1	50592	P19490	Gria1	rat	S849	448565	FCLIPQQsINEAIrT			X	75574
CAMK2A	CAMK2A	Q9UQM7	human	HDAC5	10014	Q9UQL6	HDAC5	human	S498	447996	RPLSRtQsSPLPQsP		X		3424
CAMK2A	CAMK2A	Q9UQM7	human	Vimentin	7431	P08670	VIM	human	S83	451816	GVRLLQDsVdFsLAd	Filament_head	X		3878; 12569
CAMK2A	CAMK2A	Q9UQM7	human	PTPRA	19262	P18052	Ptpra	mouse	S180	447611	QAGsHSNsFRLSNGR			X
CAMK2A	CAMK2A	Q9UQM7	human	ICAP1	9270	O14713	ITGB1BP1	human	T38	450887	GGLsRsstVAsLDTD	ICAP-1_inte_bdg	X
CAMK2A	CAMK2A	Q9UQM7	human	eNOS	18127	P70313	Nos3	mouse	S1176	447884	TSRIRtQsFsLQERQ		X		9571; 9570
CAMK2A	CAMK2A	Q9UQM7	human	GluR1	14799	P23818	Gria1	mouse	S849	448565	FCLIPQQsINEAIRt			X	75574
CAMK2A	CAMK2A	Q9UQM7	human	SCN5A	6331	Q14524	SCN5A	human	S497	23142130	GEDRLPKsDsEDGPR	Na_trans_cytopl		X
CAMK2A	CAMK2A	Q9UQM7	human	NOX5 iso4	79400	Q96PH1-4	NOX5	human	S475	20612400	WTNRLYEsFKASDPL	FAD_binding_8	X	X
CAMK2A	CAMK2A	Q9UQM7	human	SERT	6532	P31645	SLC6A4	human	S13	31014803	LNSQKQLsACEDGED			X
CAMK2A	CAMK2A	Q9UQM7	human	TH	7054	P07101	TH	human	S71	448545	RFIGRRQsLIEDARK	TOH_N		X	2791
CAMK2A	CAMK2A	Q9UQM7	human	sarcolipin		Q6SLE7	Sln	rat	T5	459214	___MERStQELFINF	Sarcolipin	X
CAMK2A	CAMK2A	Q9UQM7	human	NLGN1	192167	Q99K10	Nlgn1	mouse	T739	30318201	CSPQRTTtNDLTHAP		X	X
CAMK2A	CAMK2A	Q9UQM7	human	CRMP-2	12934	O08553	Dpysl2	mouse	T555	448084	DNIPRRttQRIVAPP		X	X
CAMK2A	CAMK2A	Q9UQM7	human	SMAD2	4087	Q15796	SMAD2	human	S110	450144	SFSEQTRsLDGRLQV	MH1	X	X
CAMK2A	CAMK2A	Q9UQM7	human	CREB	81646	P15337	Creb1	rat	S133	448228	EILsRRPsYRkILND	pKID	X	X	9187; 9196; 9198; 4095; 14228; 14001
CAMK2A	CAMK2A	Q9UQM7	human	GJC1	14615	P28229	Gjc1	mouse	S326	15499912	AQEQQYGsHEEHLPA			X
CAMK2A	CAMK2A	Q9UQM7	human	PXR	8856	O75469	NR1I2	human	T290	25682902	LCQLRFNtVFNAETG	Hormone_recep	X	X
CAMK2A	CAMK2A	Q9UQM7	human	FLNA	2316	P21333	FLNA	human	S2523	448843	VTGPRLVsNHsLHET		X
CAMK2A	CAMK2A	Q9UQM7	human	beclin 1	8678	Q14457	BECN1	human	S96	472002	MstEsANsFTLIGEA		X
CAMK2A	CAMK2A	Q9UQM7	human	RYR2	689560	B0LPN4	Ryr2	rat	S2804	458801	IsQTsQVsIDAAHGY			X
CAMK2A	CAMK2A	Q9UQM7	human	PPP1R14A	94274	Q96A00	PPP1R14A	human	S130	454707	GLRQPsPsHDGsLsP	PP1_inhibitor		X
CAMK2A	CAMK2A	Q9UQM7	human	Kv7.2 iso4	3785	O43526-4	KCNQ2	human	S438	481666	QTVRRsPsADQSLED	KCNQ_channel		X
CAMK2A	CAMK2A	Q9UQM7	human	Ets-1	2113	P14921	ETS1	human	S282	449317	NsLQRVPsyDsFDsE		X	X
CAMK2A	CAMK2A	Q9UQM7	human	NMDAR2B	24410	Q00960	Grin2b	rat	S1303	450171	NKLRRQHsyDtFVDL	NMDAR2_C		X
CAMK2A	CAMK2A	Q9UQM7	human	GJA1	24392	P08050	Gja1	rat	S255	448852	HATTGPLsPskDCGs			X
CAMK2A	CAMK2A	Q9UQM7	human	SCN5A	6331	Q14524	SCN5A	human	S1925	4719576	QRsLKHAsFLFRQQA			X
CAMK2A	CAMK2A	Q9UQM7	human	RYR2	20191	E9Q401	Ryr2	mouse	S2813	458801	IsQtsQVsIDAAHGY		X
CAMK2A	CAMK2A	Q9UQM7	human	SCN5A	6331	Q14524	SCN5A	human	S510	27281506	PRAMNHLsLTrGLsR	Na_trans_cytopl		X
CAMK2A	CAMK2A	Q9UQM7	human	Vimentin	81818	P31000	Vim	rat	S39	451766	TTSTRTYsLGSALRP	Filament_head		X	13614
CAMK2A	CAMK2A	Q9UQM7	human	CPEB3	208922	Q7TN99	Cpeb3	mouse	T446	4743577	ssGLssPtRCQNGER		X
CAMK2A	CAMK2A	Q9UQM7	human	gephyrin	64845	Q03555	Gphn	rat	S337	481401	NILRAsHsAVDITKV		X
CAMK2A	CAMK2A	Q9UQM7	human	CACNA1B	257648	Q02294	Cacna1b	rat	S2126	467286	SEKQRFYsCDRFGsR			X
CAMK2A	CAMK2A	Q9UQM7	human	GFAT	2673	Q06210	GFPT1	human	S261	467935	CNLsRVDsttCLFPV			X
CAMK2A	CAMK2A	Q9UQM7	human	SCN5A	6331	Q14524	SCN5A	human	S11	40413901	FLLPRGTssFRRFtR			X
CAMK2A	CAMK2A	Q9UQM7	human	SCN5A	6331	Q14524	SCN5A	human	S577	40413905	tsAQGQPsPGTSAPG	Na_trans_cytopl		X
CAMK2A	CAMK2A	Q9UQM7	human	CTNNB1	1499	P35222	CTNNB1	human	S552	472273	QDtQRRtsMGGtQQQ			X	9566; 5651
CAMK2A	CAMK2A	Q9UQM7	human	CAMK2A	12322	P11798	Camk2a	mouse	T286	447797	sCMHRQEtVDCLkkF		X		12716
CAMK2A	CAMK2A	Q9UQM7	human	SAPAP1 iso2	9229	O14490-2	DLGAP1	human	S44	456939	CRRMRSGsYIKAMGD		X		13638
CAMK2A	CAMK2A	Q9UQM7	human	nNOS	24598	P29476	Nos1	rat	S847	447886	SYKVRFNsVSSYSDS	Flavodoxin_1	X
CAMK2A	CAMK2A	Q9UQM7	human	CAMK2A	25400	P11275	Camk2a	rat	T305	448802	kLkGAILttMLAtRN			X
CAMK2A	CAMK2A	Q9UQM7	human	GJA1	24392	P08050	Gja1	rat	S365	459207	IVDQRPssRAssRAs			X
CAMK2A	CAMK2A	Q9UQM7	human	CAMK2A	25400	P11275	Camk2a	rat	T306	449596	LkGAILttMLAtRNF			X
CAMK2A	CAMK2A	Q9UQM7	human	SCN5A	20271	Q9JJV9	Scn5a	mouse	S571	27281507	PWPLRRPsTQGQPGF	Na_trans_cytopl	X
CAMK2A	CAMK2A	Q9UQM7	human	SCN5A	6331	Q14524	SCN5A	human	S1934	40413914	LFRQQAGsGLsEEDA			X
CAMK2A	CAMK2A	Q9UQM7	human	SCN5A	6331	Q14524	SCN5A	human	S539	4719564	FRRRDLGsEADFADD	Na_trans_cytopl		X
CAMK2A	CAMK2A	Q9UQM7	human	SYN1	281510	P17599	SYN1	cow	S605	450236	AGPTRQAsQAGPMPR			X
CAMK2A	CAMK2A	Q9UQM7	human	DRD3	29238	P19020	Drd3	rat	S229	482885	RILTRQNsQCISIRP	7tm_1		X
CAMK2A	CAMK2A	Q9UQM7	human	ITGB1	3688	P05556	ITGB1	human	T789	447709	IyksAVttVVNPkyE	Integrin_b_cyt	X
CAMK2A	CAMK2A	Q9UQM7	human	5-LO	240	P09917	ALOX5	human	S272	450169	CsLERQLsLEQEVQQ	Lipoxygenase		X	3748
CAMK2A	CAMK2A	Q9UQM7	human	GJA1	24392	P08050	Gja1	rat	S364	450183	AIVDQRPssRAssRA			X
CAMK2A	CAMK2A	Q9UQM7	human	SCN5A	6331	Q14524	SCN5A	human	S516	4719558	LsLTrGLsRTsMKPR	Na_trans_cytopl	X	X
CAMK2A	CAMK2A	Q9UQM7	human	GJA1	24392	P08050	Gja1	rat	S314	486031	EQNWANysAEQNRMG			X
CAMK2A	CAMK2A	Q9UQM7	human	ID1	3397	P41134	ID1	human	S36	15411040	GEVVRCLsEQSVAIS			X
CAMK2A	CAMK2A	Q9UQM7	human	GABBR1	54393	Q9WV18	Gabbr1	mouse	S867	15167000	ITRGEWQsEAQDtMK			X
CAMK2A	CAMK2A	Q9UQM7	human	GJA1	24392	P08050	Gja1	rat	S328	449993	GQAGstIsNsHAQPF			X
CAMK2A	CAMK2A	Q9UQM7	human	SCN5A	6331	Q14524	SCN5A	human	S460	4719552	VDtVsRSsLEMsPLA			X
CAMK2A	CAMK2A	Q9UQM7	human	P2X3	81739	P49654	P2rx3	rat	T388	33402211	ATVEKQStDSGAySI		X
CAMK2A	CAMK2A	Q9UQM7	human	MOR-1	25601	P33535	Oprm1	rat	S261	447781	LMILRLKsVRMLsGS	7tm_1	X
CAMK2A	CAMK2A	Q9UQM7	human	H1R	3269	P35367	HRH1	human	S398	450937	WKRLRsHsRQyVSGL	7tm_1		X
CAMK2A	CAMK2A	Q9UQM7	human	SynGAP	240057	F6SEU4	Syngap1	mouse	S766	4792737	MMRDLNssIDLQSFM	DUF3498		X
CAMK2A	CAMK2A	Q9UQM7	human	LXR-beta	7376	P55055	NR1H2	human	S426	18502600	RMLMKLVsLRTLSSV	Hormone_recep	X
CAMK2A	CAMK2A	Q9UQM7	human	Ets-1	2113	P14921	ETS1	human	S257	449319	DsFEsIEsyDsCDRL		X	X
CAMK2A	CAMK2A	Q9UQM7	human	CLCN3	1182	P51790	CLCN3	human	S109	451427	ERHRRINsKKKESAW			X
CAMK2A	CAMK2A	Q9UQM7	human	Vimentin	280955	P48616	VIM	cow	S412	451764	EGEESRIsLPLPNFS			X
CAMK2A	CAMK2A	Q9UQM7	human	CTNNB1	1499	P35222	CTNNB1	human	T332	29614600	VNIMRTytyEkLLWT			X
CAMK2A	CAMK2A	Q9UQM7	human	SCN8A	6334	Q9UQD0	SCN8A	human	S561	1869659200	PFLSRHNsKSSIFSF		X
CAMK2A	CAMK2A	Q9UQM7	human	Vimentin	280955	P48616	VIM	cow	S66	451765	GVYATRSsAVRLRsG	Filament_head		X
CAMK2A	CAMK2A	Q9UQM7	human	gp130	3572	P40189	IL6ST	human	S782	448180	QVFSRsEsTQPLLDS			X
CAMK2A	CAMK2A	Q9UQM7	human	HSF1	3297	Q00613	HSF1	human	S230	448072	PkYSRQFsLEHVHGS			X
CAMK2A	CAMK2A	Q9UQM7	human	Caldesmon	373965	P12957	CALD1	chicken	S741	457434	RNLWEKQsVEKPAAS			X
CAMK2A	CAMK2A	Q9UQM7	human	NFL	281348	P02548	NEFL	cow	S58	457405	LSVRRsYsSSSGsLM	Filament_head		X
CAMK2A	CAMK2A	Q9UQM7	human	CPEB3	208922	Q7TN99	Cpeb3	mouse	S419	54003201	YGRRRGRssLFPFED		X	X
CAMK2A	CAMK2A	Q9UQM7	human	GJA1	24392	P08050	Gja1	rat	S330	449994	AGstIsNsHAQPFDF			X
CAMK2A	CAMK2A	Q9UQM7	human	myelin P0	539462	P10522	MPZ	cow	S233	458933	SRSTKAAsEKKTKGL	Myelin-PO_C		X
CAMK2A	CAMK2A	Q9UQM7	human	PTPRA	19262	P18052	Ptpra	mouse	S204	447612	PLLARsPstNRKYPP			X
CAMK2A	CAMK2A	Q9UQM7	human	RIMS1	84556	Q9JIR4	Rims1	rat	S287	455664	KQASRSRsEPPRERK			X
CAMK2A	CAMK2A	Q9UQM7	human	CACNA1C	12288	Q01815	Cacna1c	mouse	S1545	467228	VACKRLVsMNMPLNS	GPHH		X
CAMK2A	CAMK2A	Q9UQM7	human	NFL	281348	P02548	NEFL	cow	S67	451023	SSGsLMPsLEsLDLS	Filament_head		X
CAMK2A	CAMK2A	Q9UQM7	human	IP3R2		P29995	Itpr2	rat	S150	26415703	EKNAMRVsLDAAGNE	Ins145_P3_rec		X
CAMK2A	CAMK2A	Q9UQM7	human	HDAC5	10014	Q9UQL6	HDAC5	human	S259	447995	FPLRkTAsEPNLKVR		X		3443
CAMK2A	CAMK2A	Q9UQM7	human	CACNA1C	100101555	P15381	CACB	rabbit	S1700	4714250	PEIRRAIsGDLtAEE	CAC1F_C		X
CAMK2A	CAMK2A	Q9UQM7	human	MCU	215999	Q3UMR5	Mcu	mouse	S91	27259017	VISVRLPsRRERCQF		X
CAMK2A	CAMK2A	Q9UQM7	human	CAMK2A iso2	815	Q9UQM7-2	CAMK2A	human	T286	447797	SCMHRQEtVDCLKKF		X
CAMK2A	CAMK2A	Q9UQM7	human	SynGAP	240057	F6SEU4	Syngap1	mouse	S752	3573950	PMVLRGPsAEMQGyM	DUF3498		X
CAMK2A	CAMK2A	Q9UQM7	human	smMLCK	396445	P11799	MYLK	chicken	S1762	455821	GMsGRKAsGssPTsP			X
CAMK2A	CAMK2A	Q9UQM7	human	SMAD2	4087	Q15796	SMAD2	human	S240	450145	SDQQLNQsMDTGsPA		X	X
CAMK2A	CAMK2A	Q9UQM7	human	Vimentin	280955	P48616	VIM	cow	S72	449026	SsAVRLRsGVPGVRL	Filament_head		X
CAMK2A	CAMK2A	Q9UQM7	human	TNNT2	286816	P13789	TNNT2	cow	T191	449038	GYIQKAQtERKsGKR	Troponin		X
CAMK2A	CAMK2A	Q9UQM7	human	MOR-1	25601	P33535	Oprm1	rat	T370	447785	sTRVRQNtREHPsTA			X
CAMK2A	CAMK2A	Q9UQM7	human	CACNA1C		BAA34185.2	CACNA1C	guinea pig	T1603	7437803	RTALRIKtEGNLEQA	Ca_chan_IQ		X
CAMK2A	CAMK2A	Q9UQM7	human	SynGAP	240057	F6SEU4	Syngap1	mouse	S1222	472605	EYERRLLsQEEQTSk	DUF3498		X
CAMK2A	CAMK2A	Q9UQM7	human	SynGAP	240057	F6SEU4	Syngap1	mouse	S1111	481549	QsLskEGsIGGsGGs	DUF3498		X
CAMK2A	CAMK2A	Q9UQM7	human	SCN8A	6334	Q9UQD0	SCN8A	human	S641	1869659202	RRSVKRNstVDCNGV		X
CAMK2A	CAMK2A	Q9UQM7	human	SCN5A	6331	Q14524	SCN5A	human	S483	3799151	sKRRKRMssGtEECG	Na_trans_cytopl		X
CAMK2A	CAMK2A	Q9UQM7	human	SynGAP	240057	F6SEU4	Syngap1	mouse	S1107	1867842100	RPRQQsLskEGsIGG	DUF3498		X
CAMK2A	CAMK2A	Q9UQM7	human	MECP2	29386	Q00566	Mecp2	rat	S421	470075	EKMPRAGsLESDGCP			X
CAMK2A	CAMK2A	Q9UQM7	human	FBX43	286151	Q4G163	FBXO43	human	T234	13419500	FSQQKTStIDDSKDD			X
CAMK2A	CAMK2A	Q9UQM7	human	CAMK2A	815	Q9UQM7	CAMK2A	human	T306	449596	LkGAILttMLAtRNF			X
CAMK2A	CAMK2A	Q9UQM7	human	RRAD	6236	P55042	RRAD	human	S273	457396	AGTRRREsLGKKAKR			X
CAMK2A	CAMK2A	Q9UQM7	human	phosducin	20028	Q9QW08	Pdc	mouse	S54	454888	KEILRQMsSPQSRDD	Phosducin		X
CAMK2A	CAMK2A	Q9UQM7	human	Caldesmon	373965	P12957	CALD1	chicken	S59	1868253000	QKEEGDVsGEVTEKS	Caldesmon		X
CAMK2A	CAMK2A	Q9UQM7	human	SYN1	20964	O88935	Syn1	mouse	S605	450236	AGPtRQAsQAGPGPr		X		88246
CAMK2A	CAMK2A	Q9UQM7	human	FosB	14282	P13346	Fosb	mouse	T180	35530403	RNRRRELtDRLQAET	bZIP_1		X
CAMK2A	CAMK2A	Q9UQM7	human	GJA1	24392	P08050	Gja1	rat	S373	459209	RAssRAssRPRPDDL			X
CAMK2A	CAMK2A	Q9UQM7	human	RIMS1	84556	Q9JIR4	Rims1	rat	S241	455663	RLQERSRsQTPLSTA			X
CAMK2A	CAMK2A	Q9UQM7	human	KIF3A	16568	P28741	Kif3a	mouse	S698	50247605	KPEtVIDsLLQ____			X
CAMK2A	CAMK2A	Q9UQM7	human	KIF3A	16568	P28741	Kif3a	mouse	T694	31906433	KRsAKPEtVIDsLLQ			X
CAMK2A	CAMK2A	Q9UQM7	human	TH iso4	7054	P07101-4	TH	human	S44	448545	RFIGRRQsLIEDARK	TOH_N		X	2791
CAMK2A	CAMK2A	Q9UQM7	human	RCHY1	25898	Q96PM5	RCHY1	human	T154	483981	ICLEDIHtsRVVAHV	zf-RING_2	X	X
CAMK2A	CAMK2A	Q9UQM7	human	CACNA1C iso4		P15381-4	CACNA1C	rabbit	S1570	467228	VACKRLVsMNMPLNS	GPHH		X
CAMK2A	CAMK2A	Q9UQM7	human	DLG1	25252	Q62696	Dlg1	rat	S39	451614	SSIERVIsIFQSNLF	L27_1		X
CAMK2A	CAMK2A	Q9UQM7	human	CACNA1C iso4		P15381-4	CACNA1C	rabbit	S1512	460572	DYLTRDWsILGPHHL	Ion_trans		X
CAMK2A	CAMK2A	Q9UQM7	human	CACNA1B	257648	Q02294	Cacna1b	rat	S784	455282	RLQNLRAsCEALYSE			X
CAMK2A	CAMK2A	Q9UQM7	human	STMN1	3925	P16949	STMN1	human	S16	448554	kELEKrAsGQAFELI	Stathmin	X		3353
CAMK2A	CAMK2A	Q9UQM7	human	GJA1	24392	P08050	Gja1	rat	S257	465456	TTGPLsPskDCGsPk			X
CAMK2A	CAMK2A	Q9UQM7	human	TPH2	216343	Q8CGV2	Tph2	mouse	S19	470085	YWARRGLsLDSAVPE			X
CAMK2A	CAMK2A	Q9UQM7	human	GJC1	14615	P28229	Gjc1	mouse	S382	22598807	KSGSNKssIssKsGD			X
CAMK2A	CAMK2A	Q9UQM7	human	mGluR1	24414	P23385	Grm1	rat	T871	4713375	KLPCRSNtFLNIFRR			X
CAMK2A	CAMK2A	Q9UQM7	human	Securin	9232	O95997	PTTG1	human	S89	31879178	KQKQPsFsAKKMTEK	Securin	X
CAMK2A	CAMK2A	Q9UQM7	human	SCN5A	6331	Q14524	SCN5A	human	T17	40413900	TssFRRFtREsLAAI			X
CAMK2A	CAMK2A	Q9UQM7	human	CACNA1C	12288	Q01815	Cacna1c	mouse	S1487	460572	DYLTRDWsILGPHHL	Ion_trans		X
CAMK2A	CAMK2A	Q9UQM7	human	TH	7054	P07101	TH	human	S19	448542	KGFRRAVsELDAKQA	TOH_N	X	X
CAMK2A	CAMK2A	Q9UQM7	human	SCN5A	6331	Q14524	SCN5A	human	S1920	40413910	RRHLLQRsLKHAsFL			X
CAMK2A	CAMK2A	Q9UQM7	human	SCN5A	6331	Q14524	SCN5A	human	S1885	40413913	KFMAANPsKISYEPI			X
CAMK2A	CAMK2A	Q9UQM7	human	NMDAR2A	2903	Q12879	GRIN2A	human	S1459	481117	RVYKKMPsIESDV__	NMDAR2_C	X	X
CAMK2A	CAMK2A	Q9UQM7	human	CYLD	1540	Q9NQC7	CYLD	human	S418	4745557	TTENRFHsLPFsLtK	CYLD_phos_site	X	X	4500
CAMK2A	CAMK2A	Q9UQM7	human	MYH9	25745	Q62812	Myh9	rat	T1940	452194	RRIVRKGtGDCsDEE		X
CAMK2A	CAMK2A	Q9UQM7	human	SMRT	9612	Q9Y618	NCOR2	human	S2453	4785906	VWEDRPssAGstPFP			X
CAMK2A	CAMK2A	Q9UQM7	human	MOR-1	4988	P35372	OPRM1	human	S268	447782	LKsVRMLsGsKEKDR	7tm_1	X
CAMK2A	CAMK2A	Q9UQM7	human	NOX5 iso4	79400	Q96PH1-4	NOX5	human	S659	20612404	ANKEKKDsITGLQTR	NAD_binding_6		X
CAMK2A	CAMK2A	Q9UQM7	human	DLG1	25252	Q62696	Dlg1	rat	S232	451615	ITLERGNsGLGFSIA	PDZ		X
CAMK2A	CAMK2A	Q9UQM7	human	KIF3A	11127	Q9Y496	KIF3A	human	S687	454304	KTGRRKRsAkPEtVI			X
CAMK2A	CAMK2A	Q9UQM7	human	CPEB3	208922	Q7TN99	Cpeb3	mouse	S420	54003200	GRRRGRssLFPFEDA		X	X
CAMK2A	CAMK2A	Q9UQM7	human	Caldesmon	373965	P12957	CALD1	chicken	S26	457417	RLEAERLsyQRNDDD			X
CAMK2A	CAMK2A	Q9UQM7	human	SCN5A	6331	Q14524	SCN5A	human	S667	25752820	QRALsAVsVLTsALE	Na_trans_cytopl		X
CAMK2A	CAMK2A	Q9UQM7	human	NSDDR	747	Q9Y4D2	DAGLA	human	S782	27807805	APLATMEsLSDTESL			X
CAMK2A	CAMK2A	Q9UQM7	human	SCN5A	6331	Q14524	SCN5A	human	S20	40413903	FRRFtREsLAAIEKR			X
CAMK2A	CAMK2A	Q9UQM7	human	CARD11	84433	Q9BXL7	CARD11	human	S116	466431	KEPTRRFstIVVEEG			X
CAMK2A	CAMK2A	Q9UQM7	human	KIF17	16559	Q99PW8	Kif17	mouse	S1029	1720900	SKAKRKKsKNSFGGE		X
CAMK2A	CAMK2A	Q9UQM7	human	CAMK2A	25400	P11275	Camk2a	rat	S314	451708	MLAtRNFsGGKSGGN			X
CAMK2A	CAMK2A	Q9UQM7	human	RYR2		F1PEE8	RYR2	dog	S2799	458801	IsQTSQVsVDAAHGY		X
CAMK2A	CAMK2A	Q9UQM7	human	NFL	281348	P02548	NEFL	cow	S70	466427	sLMPsLEsLDLSQVA	Filament_head		X
CAMK2A	CAMK2A	Q9UQM7	human	SCN5A	6331	Q14524	SCN5A	human	S1937	40413906	QQAGsGLsEEDAPER			X
CAMK2A	CAMK2A	Q9UQM7	human	NMDAR2A	14811	P35436	Grin2a	mouse	S1459	481117	RVYKKMPsIEsDV__	NMDAR2_C	X	X
CAMK2A	CAMK2A	Q9UQM7	human	SLC1A3	6507	P43003	SLC1A3	human	T37	60189903	KkkVQNItkEDVKSY			X
CAMK2A	CAMK2A	Q9UQM7	human	SynGAP	240057	F6SEU4	Syngap1	mouse	S1105	8098868	PARPRQQsLskEGsI	DUF3498		X
CAMK2A	CAMK2A	Q9UQM7	human	PLCB3	5331	Q01970	PLCB3	human	S537	448450	PSLEPQKsLGDEGLN		X	X	2481; 29021
CAMK2A	CAMK2A	Q9UQM7	human	SynGAP	240057	F6SEU4	Syngap1	mouse	S780	451015	MARGLNSsMDMARLP	DUF3498		X
CAMK2A	CAMK2A	Q9UQM7	human	CACNA1B	257648	Q02294	Cacna1b	rat	S896	455283	ERARPRRsHsKEAPG			X
CAMK2A	CAMK2A	Q9UQM7	human	GJA1	24392	P08050	Gja1	rat	S296	465457	VTGDRNNssCRNYNk	Connexin43		X
CAMK2A	CAMK2A	Q9UQM7	human	SPR	29270	P18297	Spr	rat	S214	469983	QQLARETsMDPELRS	adh_short		X
CAMK2A	CAMK2A	Q9UQM7	human	RCHY1	25898	Q96PM5	RCHY1	human	S155	483982	CLEDIHtsRVVAHVL	zf-RING_2	X	X
CAMK2A	CAMK2A	Q9UQM7	human	rabphilin 3A	171039	P47709	Rph3a	rat	S274	455801	QGLRRANsVQASRPA			X
CAMK2A	CAMK2A	Q9UQM7	human	GluR4	29629	P19493	Gria4	rat	S862	448810	TRNKARLsITGSVGE			X
CAMK2A	CAMK2A	Q9UQM7	human	SCN5A	6331	Q14524	SCN5A	human	S1865	40413915	TKRVLGEsGEMDALK			X
CAMK2A	CAMK2A	Q9UQM7	human	gephyrin	64845	Q03555	Gphn	rat	S335	18910590	KENILRAsHsAVDIT			X
CAMK2A	CAMK2A	Q9UQM7	human	LRP4	83469	Q9QYP1	Lrp4	rat	S1887	465668	TTPERRGsLPDTGWK			X
CAMK2A	CAMK2A	Q9UQM7	human	SCN5A	6331	Q14524	SCN5A	human	S2007	34355964	DLADFPPsPDRDRES			X
CAMK2A	CAMK2A	Q9UQM7	human	CACNA1S	100009585	P07293	CACNA1S	rabbit	S1575	6064601	PEIRRTIsGDLtAEE			X
CAMK2A	CAMK2A	Q9UQM7	human	PLB	414755	P61012	PLN	dog	S16	448114	RSAIRRAstIEMPQQ	Phospholamban		X	8496
CAMK2A	CAMK2A	Q9UQM7	human	Vimentin	280955	P48616	VIM	cow	S39	451766	TTSTRTYsLGSALRP	Filament_head		X
CAMK2A	CAMK2A	Q9UQM7	human	SynGAP	192117	Q9QUH6	Syngap1	rat	S1138	451016	PSITkQHsQTPSTLN	DUF3498	X
CAMK2A	CAMK2A	Q9UQM7	human	sarcolipin	66402	Q9CQD6	Sln	mouse	T5	459214	___MERStQELFINF	Sarcolipin		X
CAMK2A	CAMK2A	Q9UQM7	human	Kv4.2		Q63881	Kcnd2	rat	S438	2906103	ARIRAAKsGSANAYM		X	X
CAMK2A	CAMK2A	Q9UQM7	human	CYLD	1540	Q9NQC7	CYLD	human	S772	31957308	LFKkIFPsLELNITD	UCH	X	X
CAMK2A	CAMK2A	Q9UQM7	human	CD44	960	P16070	CD44	human	S706	450988	LNGEAsksQEMVHLV		X	X
CAMK2A	CAMK2A	Q9UQM7	human	GJC1	14615	P28229	Gjc1	mouse	S385	22598809	SNKssIssKsGDGKT			X
CAMK2A	CAMK2A	Q9UQM7	human	NOX5 iso4	79400	Q96PH1-4	NOX5	human	S502	20612402	MRKsQRSsKGSEILL	FAD_binding_8		X
CAMK2A	CAMK2A	Q9UQM7	human	GJC1	14615	P28229	Gjc1	mouse	T337	22598811	HLPADLEtLQREIRM			X
CAMK2A	CAMK2A	Q9UQM7	human	HDAC5	84580	F1LM64	Hdac5	rat	S322	447996	RPLSRTQsSPLPQSP		X
CAMK2A	CAMK2A	Q9UQM7	human	separase	9700	Q14674	ESPL1	human	S1501	447668	TDNWRKMsFEILRGs			X
CAMK2A	CAMK2A	Q9UQM7	human	NETO2		C6K2K4	Neto2	rat	S409	4752528	SLREKEIsADLADLS		X	X
CAMK2A	CAMK2A	Q9UQM7	human	CACNA1H	8912	O95180	CACNA1H	human	S1198	22648004	tPLRRAEsLDPRPLR			X
CAMK2A	CAMK2A	Q9UQM7	human	TH iso3	7054	P07101-3	TH	human	S40	448545	RFIGRRQsLIEDARK	TOH_N		X	2791
CAMK2A	CAMK2A	Q9UQM7	human	LRP4	83469	Q9QYP1	Lrp4	rat	S1900	465667	WKHERKLsSESQV__			X
CAMK2A	CAMK2A	Q9UQM7	human	PSD-95	1742	P78352	DLG4	human	S73	471390	ITLERGNsGLGFSIA	PDZ	X
CAMK2A	CAMK2A	Q9UQM7	human	CPEB3	208922	Q7TN99	Cpeb3	mouse	S299	25734913	PLKKPFssNVIAPPK		X
CAMK2A	CAMK2A	Q9UQM7	human	SCN5A	6331	Q14524	SCN5A	human	S1503	9993604	NAMKKLGsKKPQKPI			X
CAMK2A	CAMK2A	Q9UQM7	human	beclin 1	8678	Q14457	BECN1	human	S93	5473540	ARMMstEsANsFTLI		X		14717
CAMK2A	CAMK2A	Q9UQM7	human	SCN5A	6331	Q14524	SCN5A	human	S471	10404937	sPLAPVNsHERRsKR			X
CAMK2A	CAMK2A	Q9UQM7	human	BRSK1	499073	B2DD29	Brsk1	rat	T189	456027	VGDSLLEtSCGSPHY	Pkinase	X	X
CAMK2A	CAMK2A	Q9UQM7	human	Securin	9232	O95997	PTTG1	human	T66	33663901	AtRkALGtVNRATEK	Securin	X
CAMK2A	CAMK2A	Q9UQM7	human	GJC1	14615	P28229	Gjc1	mouse	S387	22598806	KssIssKsGDGKTsV			X
CAMK2A	CAMK2A	Q9UQM7	human	H1R	3269	P35367	HRH1	human	S396	453404	FTWKRLRsHsRQyVS	7tm_1		X
CAMK2A	CAMK2A	Q9UQM7	human	Ets-2	2114	P15036	ETS2	human	S246	7113802	FPkSRLSsVsVTYCS			X
CAMK2A	CAMK2A	Q9UQM7	human	beclin 1	8678	Q14457	BECN1	human	S90	472001	IPPARMMstEsANsF		X	X	86455
CAMK2A	CAMK2A	Q9UQM7	human	SPR	29270	P18297	Spr	rat	S196	469985	EPSVRVLsYAPGPLD	adh_short		X
CAMK2A	CAMK2A	Q9UQM7	human	CACNA1C	100101555	P15381	CACB	rabbit	S1517	460572	DYLTRDWsILGPHHL	Ion_trans		X
CAMK2A	CAMK2A	Q9UQM7	human	SCN5A	6331	Q14524	SCN5A	human	S1998	40413911	RGSDYSHsEDLADFP			X
CAMK2A	CAMK2A	Q9UQM7	human	SCN5A	6331	Q14524	SCN5A	human	S1003	40413908	AAQGQLPsCIATPYS	Na_trans_assoc		X
CAMK2A	CAMK2A	Q9UQM7	human	Caldesmon	373965	P12957	CALD1	chicken	S73	457422	SEVNAQNsVAEEETK	Caldesmon		X
CAMK2A	CAMK2A	Q9UQM7	human	RYR2	689560	B0LPN4	Ryr2	rat	S2798	448848	yNRTRRIsQTsQVsI			X
CAMK2A	CAMK2A	Q9UQM7	human	CACNA1C	100101555	P15381	CACB	rabbit	S439	460571	GVLSGEFsKEREKAK	Ion_trans		X
CAMK2A	CAMK2A	Q9UQM7	human	Caldesmon	373965	P12957	CALD1	chicken	S635	457432	AVVsKIDsRLEQyTs	Caldesmon		X
CAMK2A	CAMK2A	Q9UQM7	human	TRPV1	83810	O35433	Trpv1	rat	T704	487542	WKLQRAItILDTEKS		X
CAMK2A	CAMK2A	Q9UQM7	human	CTNNB1	1499	P35222	CTNNB1	human	T472	3653236	ICALRHLtsRHQEAE	Arm		X
CAMK2A	CAMK2A	Q9UQM7	human	NMDAR2B	2904	Q13224	GRIN2B	human	S1303	450171	NKLRRQHsyDtFVDL	NMDAR2_C		X
CAMK2A	CAMK2A	Q9UQM7	human	Tau	281296	P29172	MAPT	cow	S423	454127	SNVSSTGsIDMVDSP			X	15013
CAMK2A	CAMK2A	Q9UQM7	human	myelin P0	539462	P10522	MPZ	cow	S210	458930	HKTAKDAsKRGRQTP	Myelin-PO_C		X
CAMK2A	CAMK2A	Q9UQM7	human	WEE1B	381759	Q66JT0	Wee2	mouse	S15	456697	QGLNKKLsFSFCEED		X	X
CAMK2A	CAMK2A	Q9UQM7	human	GluR1	2890	P42261	GRIA1	human	S567	17934900	FSPYEWHsEEFEEGR	Lig_chan		X
CAMK2A	CAMK2A	Q9UQM7	human	GLO1	2739	Q04760	GLO1	human	T107	7106304	ELTHNWGtEDDETQS	Glyoxalase	X
CAMK2A	CAMK2A	Q9UQM7	human	RYR2	6262	Q92736	RYR2	human	S2808	448848	YNRTRRIsQTSQVsV			X
CAMK2A	CAMK2A	Q9UQM7	human	SNCA	6622	P37840	SNCA	human	S129	448278	NEAyEMPsEEGyQDy	Synuclein		X	23706
CAMK2A	CAMK2A	Q9UQM7	human	Tau iso8	4137	P10636-8	MAPT	human	S262	447930	NVKsKIGstENLkHQ	Tubulin-binding		X
CAMK2A	CAMK2A	Q9UQM7	human	Tau iso8	4137	P10636-8	MAPT	human	S416	454127	sNVsstGsIDMVDsP			X	15013
CAMK2A	CAMK2A	Q9UQM7	human	H1R	3269	P35367	HRH1	human	T140	453406	LRYLKYRtKtRASAT	7tm_1		X
CAMK2A	CAMK2A	Q9UQM7	human	CREB	81646	P15337	Creb1	rat	S142	448547	RkILNDLssDAPGVP	pKID		X
CAMK2A	CAMK2A	Q9UQM7	human	mAChR M4	25111	P08485	Chrm4	rat	T145	14699600	TYPARRTtKMAGLMI	7tm_1	X	X
CAMK2A	CAMK2A	Q9UQM7	human	CDK5R1	116671	P61810	Cdk5r1	rat	S91	12607404	ENLKKSLsCANLSTF	CDK5_activator		X
CAMK2A	CAMK2A	Q9UQM7	human	smMLCK	396445	P11799	MYLK	chicken	S1749	466361	RAIGRLSsMAMISGM			X
CAMK2A	CAMK2A	Q9UQM7	human	GJA1	24392	P08050	Gja1	rat	S369	459208	RPssRAssRAssRPR			X
CAMK2A	CAMK2A	Q9UQM7	human	FosB	14282	P13346	Fosb	mouse	S27	465535	SAESQYLsSVDSFGS		X
CAMK2A	CAMK2A	Q9UQM7	human	NSDDR	747	Q9Y4D2	DAGLA	human	S808	27807806	RSIRGsPsLHAVLER			X
CAMK2A	CAMK2A	Q9UQM7	human	RPT6	81827	P62198	Psmc5	rat	S120	483970	RVALRNDsYTLHKIL		X
CAMK2A	CAMK2A	Q9UQM7	human	NOX5 iso4	79400	Q96PH1-4	NOX5	human	T494	472625	KRLsRSVtMRKsQRS	FAD_binding_8		X
CAMK2A	CAMK2A	Q9UQM7	human	SCN5A	6331	Q14524	SCN5A	human	T570	40413907	VPWPLRRtsAQGQPs	Na_trans_cytopl		X
CAMK2A	CAMK2A	Q9UQM7	human	CPEB3	208922	Q7TN99	Cpeb3	mouse	S291	25288000	PsPLNPIsPLKKPFs		X
CAMK2A	CAMK2A	Q9UQM7	human	PEA-15	100736554	Q9Z297	Pea15	hamster	S116	450281	KDIIRQPsEEEIIKL			X
CAMK2A	CAMK2A	Q9UQM7	human	GluR1	50592	P19490	Gria1	rat	S645	471090	LTVERMVsPIESAED	Lig_chan		X
CAMK2A	CAMK2A	Q9UQM7	human	GJA1	24392	P08050	Gja1	rat	S297	465458	TGDRNNssCRNYNkQ	Connexin43		X
CAMK2A	CAMK2A	Q9UQM7	human	FAK	14083	P34152	Ptk2	mouse	S843	447963	DVRLsRGsIDREDGS			X
CAMK2A	CAMK2A	Q9UQM7	human	CPEB3	208922	Q7TN99	Cpeb3	mouse	S443	2658904	QALssGLssPtRCQN		X
CAMK2A	CAMK2A	Q9UQM7	human	GJA1	24392	P08050	Gja1	rat	S244	17743400	KDRVKGRsDPyHATT			X
CAMK2A	CAMK2A	Q9UQM7	human	Kir6.2	3767	Q14654	KCNJ11	human	T224	453090	MQVVRKTtSPEGEVV	IRK	X	X
CAMK2A	CAMK2A	Q9UQM7	human	SCN5A	6331	Q14524	SCN5A	human	S664	27281501	GARQRALsAVsVLTs	Na_trans_cytopl		X
CAMK2A	CAMK2A	Q9UQM7	human	GJC1	14615	P28229	Gjc1	mouse	S393	22598810	KsGDGKTsVWI____			X
CAMK2A	CAMK2A	Q9UQM7	human	SCN5A	6331	Q14524	SCN5A	human	S42	27281503	GSTTLQEsREGLPEE			X
CAMK2A	CAMK2A	Q9UQM7	human	SCN5A	6331	Q14524	SCN5A	human	S499	40413912	DRLPKsDsEDGPRAM	Na_trans_cytopl		X
CAMK2A	CAMK2A	Q9UQM7	human	Securin	9232	O95997	PTTG1	human	S87	3845109	PLKQKQPsFsAKKMT	Securin	X
CAMK2A	CAMK2A	Q9UQM7	human	PLB	5350	P26678	PLN	human	T17	448115	SAIRRAstIEMPQQA	Phospholamban	X		8496
CAMK2A	CAMK2A	Q9UQM7	human	Caldesmon	373965	P12957	CALD1	chicken	S490	457429	LtTPKLKsTENAFGR	Caldesmon		X
CAMK2A	CAMK2A	Q9UQM7	human	RYR2	20191	E9Q401	Ryr2	mouse	S2807	448848	YNRTRRIsQtsQVsI		X
CAMK2A	CAMK2A	Q9UQM7	human	Telethonin	8557	O15273	TCAP	human	S161	3893741	RsLsRSMsQEAQRG_	Telethonin		X
CAMK2A	CAMK2A	Q9UQM7	human	HDAC5	84580	F1LM64	Hdac5	rat	S83	447995	FPLRKTAsEPNLKVR		X
CAMK2A	CAMK2A	Q9UQM7	human	Ets-1	2113	P14921	ETS1	human	S251	449316	GkLGGQDsFEsIEsy		X	X
CSNK2A1	CK2A1	P68400	human	DDX58	23586	O95786	DDX58	human	S854	17484202	HPKPkQFssFEkRAK	RIG-I_C-RD	X	X
CSNK2A1	CK2A1	P68400	human	PAK1	5058	Q13153	PAK1	human	S223	454121	DVAtsPIsPtENNtt		X	X
CSNK2A1	CK2A1	P68400	human	HMGA2	15364	P52927	Hmga2	mouse	S101	469757	QETEEtssQEsAEED			X
CSNK2A1	CK2A1	P68400	human	ataxin-3	110616	Q9CVD2	Atxn3	mouse	S29	13421402	LLQGEYFsPVELSSI	Josephin	X	X
CSNK2A1	CK2A1	P68400	human	DDIT3	1649	P35638	DDIT3	human	S31	455504	DLQEVLssDENGGTY			X
CSNK2A1	CK2A1	P68400	human	CD10	4311	P08473	MME	human	S6	3850156	__MGKsEsQMDItDI		X	X
CSNK2A1	CK2A1	P68400	human	PTEN	5728	P60484	PTEN	human	S380	448313	EPDHyRYsDttDsDP			X	9551; 9554; 9549; 7960
CSNK2A1	CK2A1	P68400	human	MSK1	9252	O75582	RPS6KA5	human	S760	12159002	TETRssssESSHSsS			X
CSNK2A1	CK2A1	P68400	human	PPP1R2	5504	P41236	PPP1R2	human	S87	449054	GDDEDACsDtEAtEA	IPP-2		X
CSNK2A1	CK2A1	P68400	human	CFTR	12638	P26361	Cftr	mouse	S670	3333405	TETLRRFsVDDSSAP	CFTR_R		X
CSNK2A1	CK2A1	P68400	human	caveolin-2	858	P51636	CAV2	human	S36	469561	DPEKFADsDQDRDPH	Caveolin	X	X
CSNK2A1	CK2A1	P68400	human	SPTBN1	6711	Q01082	SPTBN1	human	S2110	471398	PEPstKVsEEAEsQQ			X
CSNK2A1	CK2A1	P68400	human	NHE3	100009430	P26432	NHE-3	rabbit	S554	450899	TEGERRGsLAFIRSP		X
CSNK2A1	CK2A1	P68400	human	IRS1	25467	P35570	Irs1	rat	S612	447562	DDGyMPMsPGVAPVP			X	3193; 2386; 3203
CSNK2A1	CK2A1	P68400	human	Sialoprotein-2	281233	Q28862	IBSP	cow	S86	457544	EEEEEETsNEEGNNG	BSP_II		X
CSNK2A1	CK2A1	P68400	human	PER2	18627	O54943	Per2	mouse	S53	9439800	TGRDSQGsDCDDNGK		X	X
CSNK2A1	CK2A1	P68400	human	14-3-3 theta	10971	P27348	YWHAQ	human	S232	456053	LTLWtsDsAGEECDA		X
CSNK2A1	CK2A1	P68400	human	FAF1	11124	Q9UNN5	FAF1	human	S291	450287	DVHMVsDsDGDDFED			X
CSNK2A1	CK2A1	P68400	human	MYH10	4628	P35580	MYH10	human	S1956	465600	EGAsLELsDDDtEsK			X
CSNK2A1	CK2A1	P68400	human	CREB	81646	P15337	Creb1	rat	S111	451808	TIAEsEDsQEsVDsV		X
CSNK2A1	CK2A1	P68400	human	ZC3H8	84524	Q8N5P1	ZC3H8	human	T32	3206328	RIDDEIDtEVEETQE		X
CSNK2A1	CK2A1	P68400	human	CDC27	996	P30260	CDC27	human	S154	18258506	FLWSPFEsLCEIGEK		X
CSNK2A1	CK2A1	P68400	human	occludin	100506658	Q16625	OCLN	human	T404	471472	HyEtDyttGGEsCDE		X	X
CSNK2A1	CK2A1	P68400	human	Calmodulin	24242	P0DP29	Calm1	rat	S102	448706	kDGNGyIsAAELRHV	EF-hand_7	X	X
CSNK2A1	CK2A1	P68400	human	Sialoprotein-2	281233	Q28862	IBSP	cow	S106	467257	DENEDEEsEAENTTL	BSP_II		X
CSNK2A1	CK2A1	P68400	human	TDP-43	23435	Q13148	TARDBP	human	S379	3084615	NSYsGsNsGAAIGWG			X
CSNK2A1	CK2A1	P68400	human	NCAM-L1	3897	P32004	L1CAM	human	S1181	465573	GEyRSLEsDNEEKAF	Bravo_FIGEY		X
CSNK2A1	CK2A1	P68400	human	XRCC1	7515	P18887	XRCC1	human	T488	451452	GAEDsGDtEDELRRV		X	X
CSNK2A1	CK2A1	P68400	human	GRB14	2888	Q14449	GRB14	human	S362	31834912	QGRsGCSsQSIsPMR			X
CSNK2A1	CK2A1	P68400	human	CBX1	10951	P83916	CBX1	human	T51	2753801	GFSDEDNtWEPEENL	Chromo	X	X
CSNK2A1	CK2A1	P68400	human	RP1	10982	Q15555	MAPRE2	human	S236	23140241	SSGSASksDkDLETQ		X	X
CSNK2A1	CK2A1	P68400	human	SQSTM1	8878	Q13501	SQSTM1	human	S403	22264800	ESLSQMLsMGFsDEG	UBA_5	X	X	39786
CSNK2A1	CK2A1	P68400	human	ER-alpha	2099	P03372	ESR1	human	S282	6048401	EGrGEVGsAGDMRAA		X	X
CSNK2A1	CK2A1	P68400	human	treacle	6949	Q13428	TCOF1	human	T210	35530406	TSSSSDEtDVEGKPS		X	X
CSNK2A1	CK2A1	P68400	human	ECE1 iso3	1889	P42892-3	ECE1	human	S20	3053606	EDLVDsLsEGDAYPN		X	X
CSNK2A1	CK2A1	P68400	human	XRCC1	7515	P18887	XRCC1	human	S421	3181474	EAsHsGGsGDEAPKL			X
CSNK2A1	CK2A1	P68400	human	RPS5	20103	P97461	Rps5	mouse	S34	9819907	DVQINDIsLQDYIAV			X
CSNK2A1	CK2A1	P68400	human	VTN	7448	P04004	VTN	human	T76	451404	tMPEDEytVYDDGEE			X
CSNK2A1	CK2A1	P68400	human	DARPP-32	360616	Q6J4I0	Ppp1r1b	rat	S45	465607	LFRVSEHssPEEESS	DARPP-32		X
CSNK2A1	CK2A1	P68400	human	N-WASP	682507	F1LSG0	Wasl	rat	S481	3149547	RSKAIHssDEDEDDD		X	X
CSNK2A1	CK2A1	P68400	human	RNPS1	10921	Q15287	RNPS1	human	S53	455347	KGATKEssEKDRGRD		X	X
CSNK2A1	CK2A1	P68400	human	CTNNA1	1495	P35221	CTNNA1	human	S641	449139	tPEELDDsDFEtEDF	Vinculin	X	X
CSNK2A1	CK2A1	P68400	human	SMRT	9612	Q9Y618	NCOR2	human	S2511	465590	CSQYETLsDsE____			X
CSNK2A1	CK2A1	P68400	human	YY1	7528	P25490	YY1	human	S118	460025	EVVGGDDsDGLRAED		X	X
CSNK2A1	CK2A1	P68400	human	WASP	7454	P42768	WAS	human	S483	449294	KRSRAIHssDEGEDQ		X	X
CSNK2A1	CK2A1	P68400	human	ARC	8996	O60936	NOL3	human	T149	448618	SEAVQSGtPEEPEPE		X
CSNK2A1	CK2A1	P68400	human	DNAJB2	3300	P25686	DNAJB2	human	S247	34505486	PASCPLDsDLsEDED			X
CSNK2A1	CK2A1	P68400	human	STAT1	6772	P42224	STAT1	human	S727	447753	TDNLLPMsPEEFDEV	STAT1_TAZ2bind	X		9177; 8826
CSNK2A1	CK2A1	P68400	human	LASS5	91012	Q8N5B7	CERS5	human	S356	18260888	RsDVEsssEEEDVTT		X
CSNK2A1	CK2A1	P68400	human	ECE1 iso3	1889	P42892-3	ECE1	human	S18	3053605	DEEDLVDsLsEGDAY		X	X
CSNK2A1	CK2A1	P68400	human	IRS1	25467	P35570	Irs1	rat	T502	449932	MGTsPALtGDEAAGA			X
CSNK2A1	CK2A1	P68400	human	CACNA1C	100101555	P15381	CACB	rabbit	T1704	17620920	RAIsGDLtAEEELDK	CAC1F_C		X
CSNK2A1	CK2A1	P68400	human	EIF5	1983	P55010	EIF5	human	T207	3339005	DDDWGEDttEEAQRR			X
CSNK2A1	CK2A1	P68400	human	DOK7	231134	Q18PE0	Dok7	mouse	S266	41621606	DDRSLsssSSEASHs			X
CSNK2A1	CK2A1	P68400	human	CDH1	12550	P09803	Cdh1	mouse	S840	465565	LVFDYEGsGsEAAsL	Cadherin_C		X
CSNK2A1	CK2A1	P68400	human	SLITRK1	114798	Q96PX8	SLITRK1	human	S695	4749248	DCGSHSLsD______			X
CSNK2A1	CK2A1	P68400	human	HMGN1	3150	P05114	HMGN1	human	S99	451698	AGEkEAksD______			X
CSNK2A1	CK2A1	P68400	human	PACS-1	55690	Q6VY07	PACS1	human	S278	2911721	SPDIDNYsEEEEESF			X
CSNK2A1	CK2A1	P68400	human	Ikaros	22778	Q03267	Ikzf1	mouse	T23	4828303	ESPPVSDtPDEGDEP			X
CSNK2A1	CK2A1	P68400	human	PLD1	5337	Q13393	PLD1	human	S611	465587	FKLFHPssESEQGLT			X
CSNK2A1	CK2A1	P68400	human	MRE11A	4361	P49959	MRE11	human	S688	449207	sKGVDFEssEDDDDD		X	X
CSNK2A1	CK2A1	P68400	human	MCR	4306	P08235	NR3C2	human	S111	386186601	SMGLYMDsVRDADYS		X	X
CSNK2A1	CK2A1	P68400	human	JNK2	5601	P45984	MAPK9	human	S407	447648	STEQtLAsDTDSSLD			X
CSNK2A1	CK2A1	P68400	human	Jun	3725	P05412	JUN	human	S243	450451	PGEtPPLsPIDMEsQ			X	2994
CSNK2A1	CK2A1	P68400	human	p47phox	653361	P14598	NCF1	human	S348	451728	PGPQsPGsPLEEERQ			X
CSNK2A1	CK2A1	P68400	human	ATF-1	466	P18846	ATF1	human	S47	15725601	EsQDSSDsIGssQKA	pKID	X
CSNK2A1	CK2A1	P68400	human	N-WASP	682507	F1LSG0	Wasl	rat	S480	3149548	KRSKAIHssDEDEDD		X	X
CSNK2A1	CK2A1	P68400	human	OTUB1	55611	Q96FW1	OTUB1	human	S16	3208998	QkQEPLGsDsEGVNC		X	X
CSNK2A1	CK2A1	P68400	human	MRTO4	51154	Q9UKD2	MRTO4	human	S235	22349546	EsTEEsDsEDDD___			X
CSNK2A1	CK2A1	P68400	human	RIC8A	293614	NP_001093990	Ric8a	rat	S435	468627	GRPEGQYsEDEDtDT	Ric8		X
CSNK2A1	CK2A1	P68400	human	FANCD2	2177	Q9BXW9	FANCD2	human	S891	1871613601	tLsEEkNsECDPtPs		X
CSNK2A1	CK2A1	P68400	human	TLE1	7088	Q04724	TLE1	human	S239	454385	KDSsHYDsDGDKsDD		X	X
CSNK2A1	CK2A1	P68400	human	CDH1	999	P12830	CDH1	human	S850	1270900	AsLSsLNsSEsDKDQ	Cadherin_C		X
CSNK2A1	CK2A1	P68400	human	TDP-43	23435	Q13148	TARDBP	human	S410	3084601	ssMDskssGWGM___			X
CSNK2A1	CK2A1	P68400	human	BMI1	648	P35226	BMI1	human	S110	56654163	SADAANGsNEDrGEV			X
CSNK2A1	CK2A1	P68400	human	WAVE2	10163	Q9Y6W5	WASF2	human	S497	6377639	EFDEDDWsD______			X
CSNK2A1	CK2A1	P68400	human	AIP	9049	O00170	AIP	human	S43	10888700	FHYRTLHsDDEGTVL	FKBP_C		X
CSNK2A1	CK2A1	P68400	human	SLC18A2	25549	Q01827	Slc18a2	rat	S514	465596	GDDEEsEsD______			X
CSNK2A1	CK2A1	P68400	human	calsequestrin 2	845	O14958	CASQ2	human	S385	1868253002	DDDDDDNsDEEDNDD			X
CSNK2A1	CK2A1	P68400	human	NCAPH	23397	Q15003	NCAPH	human	S570	470129	PGLQAADsDDEDLDD	Cnd2		X
CSNK2A1	CK2A1	P68400	human	TINF2	26277	Q9BSI4	TINF2	human	S396	17554823	IGDLVLDsDEEENGQ			X
CSNK2A1	CK2A1	P68400	human	HOXB7	3217	P09629	HOXB7	human	S133	465570	IYPWMRssGTDRKRG			X
CSNK2A1	CK2A1	P68400	human	GMF-beta	2764	P60983	GMFB	human	S53	451488	DEELEGIsPDELkDE	Cofilin_ADF		X
CSNK2A1	CK2A1	P68400	human	SLC3A2	6520	P08195	SLC3A2	human	S408	6003503	TssyLsDsGsTGEHT			X
CSNK2A1	CK2A1	P68400	human	FMR1	2332	Q06787	FMR1	human	S500	469583	NSEASNAsETESDHR	FXMRP1_C_core		X
CSNK2A1	CK2A1	P68400	human	DNAJB2	3300	P25686	DNAJB2	human	S250	34499810	CPLDsDLsEDEDLQL	UIM	X	X
CSNK2A1	CK2A1	P68400	human	FAF1	11124	Q9UNN5	FAF1	human	S289	450286	ITDVHMVsDsDGDDF			X
CSNK2A1	CK2A1	P68400	human	CFTR	12638	P26361	Cftr	mouse	S422	3333404	SNGDRKHsSDENNVS			X
CSNK2A1	CK2A1	P68400	human	LASS4	79603	Q9HA82	CERS4	human	S342	7102766	QMEKDIRsDVEEsDs		X
CSNK2A1	CK2A1	P68400	human	MDC1	9656	Q14676	MDC1	human	S218	4213800	PFAFNLNsDtDVEEG		X
CSNK2A1	CK2A1	P68400	human	RRAD	6236	P55042	RRAD	human	S257	457395	QIRLRRDsKEANARR			X
CSNK2A1	CK2A1	P68400	human	CD5	921	P06127	CD5	human	S482	450126	SsMQPDNssDsDyDL		X	X
CSNK2A1	CK2A1	P68400	human	APOE	348	P02649	APOE	human	S314	457115	tsAAPVPsDNH____			X
CSNK2A1	CK2A1	P68400	human	FANCD2	2177	Q9BXW9	FANCD2	human	S898	1871613602	sECDPtPsHRGQLNk		X
CSNK2A1	CK2A1	P68400	human	CFTR	1080	P13569	CFTR	human	T421	1382554800	QNNNNRktsNGDDsL		X
CSNK2A1	CK2A1	P68400	human	DTD1	92675	Q8TEA8	DTD1	human	S194	3072143	tPRKEDRsAssGAEG			X
CSNK2A1	CK2A1	P68400	human	GBF1	8729	Q92538	GBF1	human	S297	1170755601	TDsGLEFsSQTTSKE		X	X
CSNK2A1	CK2A1	P68400	human	PhLP	5082	Q13371	PDCL	human	S296	465538	AtCHsEDsDLEID__	Phosducin		X
CSNK2A1	CK2A1	P68400	human	HSP70	3303	P0DMV8	HSPA1B	human	T636	18010647	GGsGsGPtIEEVD__			X
CSNK2A1	CK2A1	P68400	human	LASS6	253782	Q6ZMG9	CERS6	human	S347	22350312	RsDIEsssDEEDSEP		X
CSNK2A1	CK2A1	P68400	human	caveolin-1	403980	P33724	CAV1	dog	S88	451561	FDGIWKAsFTTFTVT	Caveolin		X
CSNK2A1	CK2A1	P68400	human	HMGN1	3150	P05114	HMGN1	human	S89	451697	ktEEsPAsDEAGEkE	HMG14_17		X
CSNK2A1	CK2A1	P68400	human	NFE2L1	18023	Q61985	Nfe2l1	mouse	S497	28700306	EGAVGYSsDSETLDL		X
CSNK2A1	CK2A1	P68400	human	Calmodulin	801	P0DP23	CALM3	human	S102	448706	kDGNGyIsAAELrHV	EF-hand_7		X
CSNK2A1	CK2A1	P68400	human	SSRP1	6749	Q08945	SSRP1	human	S510	455268	SSSNEGDsDRDEKKR			X
CSNK2A1	CK2A1	P68400	human	HHEX	3087	Q03014	HHEX	human	S163	7430500	FETQKYLsPPERKRL	Homeobox		X
CSNK2A1	CK2A1	P68400	human	ITCH	16396	Q8C863	Itch	mouse	T425	470111	VNHNTRItQWEDPRS	WW		X
CSNK2A1	CK2A1	P68400	human	NKX2-5	18091	P42582	Nkx2-5	mouse	S163	465563	FKQQRYLsAPERDQL	Homeobox		X
CSNK2A1	CK2A1	P68400	human	IL16	3603	Q14005	IL16	human	S743	11280302	MPLQPNAsLNEEEGT			X
CSNK2A1	CK2A1	P68400	human	GRB14	2888	Q14449	GRB14	human	S358	31834913	MHPYQGRsGCSsQSI			X
CSNK2A1	CK2A1	P68400	human	Jun	3725	P05412	JUN	human	S249	455367	LsPIDMEsQERIkAE			X
CSNK2A1	CK2A1	P68400	human	MDC1	9656	Q14676	MDC1	human	S402	3196337	QAsMVINsDtDDEEE		X
CSNK2A1	CK2A1	P68400	human	DAXX	1616	Q9UER7	DAXX	human	S737	467726	PEEIIVLsDsD____		X	X
CSNK2A1	CK2A1	P68400	human	MSK1	9252	O75582	RPS6KA5	human	S757	12159001	stsTETRssssESSH			X
CSNK2A1	CK2A1	P68400	human	PLD1	5337	Q13393	PLD1	human	S610	465586	HFKLFHPssESEQGL			X
CSNK2A1	CK2A1	P68400	human	PAX7	18509	P47239	Pax7	mouse	S201	50592106	GNRLDEGsDVEsEPd			X
CSNK2A1	CK2A1	P68400	human	SSRP1	6749	Q08945	SSRP1	human	S688	456296	KRRRSEDsEEEELAS			X
CSNK2A1	CK2A1	P68400	human	NHE5	6553	Q14940	SLC9A5	human	S712	20832301	EEEEsDssEtEKEDD			X
CSNK2A1	CK2A1	P68400	human	PSEN2	5664	P49810	PSEN2	human	S9	449961	LTFMAsDsEEEVCDE			X
CSNK2A1	CK2A1	P68400	human	XRCC1	7515	P18887	XRCC1	human	S418	3181471	EEDEAsHsGGsGDEA			X
CSNK2A1	CK2A1	P68400	human	ATF-4	468	P18848	ATF4	human	S215	27833501	IKEEDTPsDNDsGIC		X	X
CSNK2A1	CK2A1	P68400	human	AQP4	25293	P47863	Aqp4	rat	S285	449922	MEVEDNRsQVEtEDL			X
CSNK2A1	CK2A1	P68400	human	SHOX	6473	O15266	SHOX	human	S106	457680	EKREDVKsEDEDGQT		X	X
CSNK2A1	CK2A1	P68400	human	IHPK2	51447	Q9UHH9	IP6K2	human	S356	18258507	AEDLEDLsEEsADES	IPK	X
CSNK2A1	CK2A1	P68400	human	PPAR-gamma iso2	19016	P37238-2	Pparg	mouse	S21	12170301	GIsSVDLsVMEDHSH	PPARgamma_N	X
CSNK2A1	CK2A1	P68400	human	IkB-alpha	4792	P25963	NFKBIA	human	S36	448204	RHDsGLDsMkDEEyE			X	5210; 9246
CSNK2A1	CK2A1	P68400	human	PTPRCAP	5790	Q14761	PTPRCAP	human	S153	23136094	RAEEARDsDtEGDLV	PTPRCAP	X	X
CSNK2A1	CK2A1	P68400	human	DNAJC1	607587	F1PMR9	DNAJC1	dog	S486	469721	DISEQKEssDEESQK			X
CSNK2A1	CK2A1	P68400	human	GRB14	2888	Q14449	GRB14	human	S370	14567758	QSIsPMRsIsENsLV	BPS		X
CSNK2A1	CK2A1	P68400	human	ARRB2	409	P32121	ARRB2	human	T382	455373	EFDTNYAtDDDIVFE			X
CSNK2A1	CK2A1	P68400	human	PPP1R2	5504	P41236	PPP1R2	human	S121	449052	yRIQEQEssGEEDsD	IPP-2		X
CSNK2A1	CK2A1	P68400	human	TOP1	7150	P11387	TOP1	human	S506	27276101	ADTVGCCsLRVEHIN	Topoisom_I		X
CSNK2A1	CK2A1	P68400	human	SRPK1	6732	Q96SB4	SRPK1	human	S555	456013	DYLFEPHsGEEYTRD	Pkinase		X
CSNK2A1	CK2A1	P68400	human	CADPS	26989	Q62717	Cadps	rat	S5	7712502	___MLDPsssEEEsD			X
CSNK2A1	CK2A1	P68400	human	PIAS1	8554	O75925	PIAS1	human	S467	4700788	IDLtIDsssDEEEEE		X	X
CSNK2A1	CK2A1	P68400	human	MYH2	4620	Q9UKX2	MYH2	human	S1921	3090700	ERADIAEsQVNKLRV	Myosin_tail_1		X
CSNK2A1	CK2A1	P68400	human	CADPS	26989	Q62717	Cadps	rat	S6	7712500	__MLDPsssEEEsDE			X
CSNK2A1	CK2A1	P68400	human	SCN2A	24766	P04775	Scn2a	rat	S1124	6003506	LNTEEFSsEsDMEES	Na_trans_assoc		X
CSNK2A1	CK2A1	P68400	human	MYH10	4628	P35580	MYH10	human	S1952	465599	QLHLEGAsLELsDDD			X
CSNK2A1	CK2A1	P68400	human	SIRT1	23411	Q96EB6	SIRT1	human	S661	6855924	GAEVYsDsEDDVLSS		X	X
CSNK2A1	CK2A1	P68400	human	PHF8	23133	Q9UPP1	PHF8	human	S854	3216123	DAEYIyPsLEsDDDD		X	X
CSNK2A1	CK2A1	P68400	human	SAT	6303	P21673	SAT1	human	S146	11390100	FYKRRGAsDLsSEEG			X
CSNK2A1	CK2A1	P68400	human	TOP2A	7153	P11388	TOP2A	human	S1525	448764	PIKyLEEsDEDDLF_			X
CSNK2A1	CK2A1	P68400	human	IGFBP1	3484	P08833	IGFBP1	human	S144	451659	NFHLMAPsEEDHSIL		X	X
CSNK2A1	CK2A1	P68400	human	ataxin-3	4287	P54252	ATXN3	human	S347	9441000	LQAAVTMsLETVRND		X
CSNK2A1	CK2A1	P68400	human	calsequestrin 1	100009095	P07221	CASQ1	rabbit	T381	451337	VLEGEINtEDDDDED	Calsequestrin		X
CSNK2A1	CK2A1	P68400	human	DDX58	23586	O95786	DDX58	human	T770	17484200	DsILRLQtWDEAVFR		X	X
CSNK2A1	CK2A1	P68400	human	IGFBP3	3486	P17936	IGFBP3	human	S194	10902818	KVDyEsQstDtQNFs		X
CSNK2A1	CK2A1	P68400	human	SMC3	9126	Q9UQE7	SMC3	human	S1067	453059	GDVEGsQsQDEGEGs	SMC_N	X
CSNK2A1	CK2A1	P68400	human	SSB	6741	P05455	SSB	human	S366	449301	GkktKFAsDDEHDEH		X	X
CSNK2A1	CK2A1	P68400	human	IkB-alpha	4792	P25963	NFKBIA	human	S283	451523	NLQMLPEsEDEEsyD		X	X
CSNK2A1	CK2A1	P68400	human	Myb	4602	P10242	MYB	human	S12	448187	PRHSIYssDEDDEDF			X
CSNK2A1	CK2A1	P68400	human	XRCC1	7515	P18887	XRCC1	human	S416	3181468	ssEEDEAsHsGGsGD			X
CSNK2A1	CK2A1	P68400	human	BIK	638	Q13323	BIK	human	S35	448349	EVLGMtDsEEDLDPM	bcl-2I13		X
CSNK2A1	CK2A1	P68400	human	PhLP	5082	Q13371	PDCL	human	S25	465539	sssEDEDsDHEDKDR		X	X
CSNK2A1	CK2A1	P68400	human	CK2B	1460	P67870	CSNK2B	human	S3	447647	_____MsssEEVsWI			X
CSNK2A1	CK2A1	P68400	human	XRCC1	7515	P18887	XRCC1	human	S408	3181459	YLMAGPGsssEEDEA			X
CSNK2A1	CK2A1	P68400	human	LASS5	91012	Q8N5B7	CERS5	human	S350	18260879	KVSKDDRsDVEsssE		X
CSNK2A1	CK2A1	P68400	human	MCR	4306	P08235	NR3C2	human	S459	386186600	FMDGSYFsFMDDkDY		X	X
CSNK2A1	CK2A1	P68400	human	MDC1	9656	Q14676	MDC1	human	S299	477757	sQPPGEDsDtDVDDD		X
CSNK2A1	CK2A1	P68400	human	TPM1	22003	P58771	Tpm1	mouse	S283	451804	HALNDMtsI______	Tropomyosin		X
CSNK2A1	CK2A1	P68400	human	CREB	1385	P16220	CREB1	human	S97	451808	TIAEsEDsQEsVDsV			X
CSNK2A1	CK2A1	P68400	human	CTDP1	9150	Q9Y5B0	CTDP1	human	S942	455466	ssNEDEGsssEADEM	FCP1_C		X
CSNK2A1	CK2A1	P68400	human	MYH9	4627	P35579	MYH9	human	S1916	451181	AMNREVssLkNkLRr	Myosin_tail_1	X
CSNK2A1	CK2A1	P68400	human	TELO2	9894	Q9Y4R8	TELO2	human	S487	15668105	AQLAGsDsDLDsDDE		X	X
CSNK2A1	CK2A1	P68400	human	GAP43	14432	P06837	Gap43	mouse	S193	449598	PTEtAEssQAEEEkD	Neuromodulin		X
CSNK2A1	CK2A1	P68400	human	MRE11A	4361	P49959	MRE11	human	S558	3191332	AEQMANDsDDsISAA		X	X
CSNK2A1	CK2A1	P68400	human	Sialoprotein-2	281233	Q28862	IBSP	cow	S76	457543	ENGNGDssEEEEEEE	BSP_II		X
CSNK2A1	CK2A1	P68400	human	TRHR	25570	Q01717	Trhr	rat	S383	465594	YVsTtKVsFDDtCLA			X
CSNK2A1	CK2A1	P68400	human	TIF1A	54700	Q9NYV6	RRN3	human	S170	470001	KEGDVDVsDsDDEDD	RRN3	X	X
CSNK2A1	CK2A1	P68400	human	NCL	25135	P13383	Ncl	rat	S213	466007	EEEEEDDsEEEVMEI			X
CSNK2A1	CK2A1	P68400	human	DDHD1	338047	O46606	DDHD1	cow	S716	465583	AKDPTSIsENEGIST	DDHD		X
CSNK2A1	CK2A1	P68400	human	ataxin-3 iso1	4287	P54252-1	ATXN3	human	S236	9441003	LQRALALsRQEIDME	UIM	X
CSNK2A1	CK2A1	P68400	human	Calmodulin	24242	P0DP29	Calm1	rat	T80	448704	MARKMkDtDsEEEIR		X	X
CSNK2A1	CK2A1	P68400	human	CADPS	26989	Q62717	Cadps	rat	S7	7712501	_MLDPsssEEEsDEI			X
CSNK2A1	CK2A1	P68400	human	PER2	18627	O54943	Per2	mouse	S693	468399	ETVEDMAsGPEsLDG		X	X
CSNK2A1	CK2A1	P68400	human	ABCB1B	18669	P06795	Abcb1	mouse	S665	22634902	KsPLIRRsIYRsVHR			X
CSNK2A1	CK2A1	P68400	human	FUNDC1	139341	Q8IVP5	FUNDC1	human	S13	2025373	PPPQDyEsDDDsyEV		X	X
CSNK2A1	CK2A1	P68400	human	PIAS1	8554	O75925	PIAS1	human	S466	4700782	VIDLtIDsssDEEEE		X	X
CSNK2A1	CK2A1	P68400	human	XRCC1	7515	P18887	XRCC1	human	S485	451510	QDNGAEDsGDtEDEL		X	X
CSNK2A1	CK2A1	P68400	human	HSP105	15505	Q61699	Hsph1	mouse	S509	448756	PtEEEDGssLEADME	HSP70		X
CSNK2A1	CK2A1	P68400	human	PAR-4	5074	Q96IZ0	PAWR	human	S231	476476	GRyksttsVsEEDVS		X
CSNK2A1	CK2A1	P68400	human	MDM2	4193	Q00987	MDM2	human	S260	454923	sLDsEDYsLsEEGQE			X
CSNK2A1	CK2A1	P68400	human	ataxin-3	4287	P54252	ATXN3	human	S335	9441001	SDLGDAMsEEDMLQA		X
CSNK2A1	CK2A1	P68400	human	CTCF	396274	Q08705	CTCF	chicken	S604	448302	GRKRKMRsKKEDssD			X
CSNK2A1	CK2A1	P68400	human	Sialoprotein-2	281233	Q28862	IBSP	cow	S67	457541	VQsSsDssEENGNGD	BSP_II		X
CSNK2A1	CK2A1	P68400	human	SLC28A2	60423	Q62773	Slc28a2	rat	S46	4700175	EEVTQGHsLKDGLGH		X
CSNK2A1	CK2A1	P68400	human	STARD10	10809	Q9Y365	STARD10	human	S284	483984	GGAGGEGsDDDtsLt			X
CSNK2A1	CK2A1	P68400	human	DMBT1	12945	Q60997	Dmbt1	mouse	T2073	13201902	AFTLGRRtHIDRGQP			X
CSNK2A1	CK2A1	P68400	human	NHE3	100009430	P26432	NHE-3	rabbit	S719	3496800	KERELELsDPEEAPD		X	X
CSNK2A1	CK2A1	P68400	human	HOXB7	3217	P09629	HOXB7	human	T203	465571	NKTAGPGttGQDRAE			X
CSNK2A1	CK2A1	P68400	human	HMGN1	614915	P02316	HMGN1	cow	S90	451697	KNEESPAsDEAEEKE	HMG14_17		X
CSNK2A1	CK2A1	P68400	human	OAZ2	18247	O08608	Oaz2	mouse	S186	11507801	YPLDQNLsDED____			X
CSNK2A1	CK2A1	P68400	human	HOXB7	3217	P09629	HOXB7	human	T204	465572	KTAGPGttGQDRAEA			X
CSNK2A1	CK2A1	P68400	human	RIC8A	293614	NP_001093990	Ric8a	rat	T440	468628	QYsEDEDtDTEEYRE	Ric8		X
CSNK2A1	CK2A1	P68400	human	TRF1	7013	P54274	TERF1	human	T122	2481000	LTACQLRtIYICQFL	TRF	X	X
CSNK2A1	CK2A1	P68400	human	SCN2A	24766	P04775	Scn2a	rat	S1126	6003507	TEEFSsEsDMEESKE	Na_trans_assoc		X
CSNK2A1	CK2A1	P68400	human	NPHP1	4867	O15259	NPHP1	human	S126	26395105	EEsEsEDsEDSGGEE		X	X
CSNK2A1	CK2A1	P68400	human	MUSK	18198	Q61006	Musk	mouse	S680	26367601	TVCSLSHsDLSTRAR	Pkinase_Tyr		X
CSNK2A1	CK2A1	P68400	human	LASS6	253782	Q6ZMG9	CERS6	human	S341	40511820	KVSKDDRsDIEsssD		X
CSNK2A1	CK2A1	P68400	human	MDC1	9656	Q14676	MDC1	human	S329	453669	QPFGFIDsDtDAEEE		X
CSNK2A1	CK2A1	P68400	human	IkB-alpha	4792	P25963	NFKBIA	human	S288	451524	PEsEDEEsyDtEsEF		X	X
CSNK2A1	CK2A1	P68400	human	HSP90B	3326	P08238	HSP90AB1	human	S718	3177650	LEGDEDAsRMEEVD_			X
CSNK2A1	CK2A1	P68400	human	IRS1	25467	P35570	Irs1	rat	S99	449931	HFAIAADsEAEQDSW	PH		X
CSNK2A1	CK2A1	P68400	human	SLC3A2	6520	P08195	SLC3A2	human	S527	6003505	LsLFRRLsDQRsKER			X
CSNK2A1	CK2A1	P68400	human	FOXC2	14234	Q61850	Foxc2	mouse	S124	36950200	NSIRHNLsLNECFVK	Forkhead	X	X
CSNK2A1	CK2A1	P68400	human	MRLC2	103910	O14950	MYL12B	human	T135	466341	tTMGDrFtDEEVDEL	EF-hand_11		X
CSNK2A1	CK2A1	P68400	human	TELO2	9894	Q9Y4R8	TELO2	human	S491	15668106	GsDsDLDsDDEFVPY		X	X
CSNK2A1	CK2A1	P68400	human	Huntingtin	3064	P42858	HTT	human	S13	10206805	kLMkAFEsLksFQQQ		X
CSNK2A1	CK2A1	P68400	human	XRCC1	7515	P18887	XRCC1	human	S475	451509	IDIEGVQsEGQDNGA			X
CSNK2A1	CK2A1	P68400	human	Akt1	207	P31749	AKT1	human	S129	450019	sGsPsDNsGAEEMEV		X	X	13461
CSNK2A1	CK2A1	P68400	human	ACE	1636	P12821	ACE	human	S1299	450699	SHGPQFGsEVELRHS		X
CSNK2A1	CK2A1	P68400	human	MCM2	4171	P49736	MCM2	human	S41	452312	RtDALtssPGRDLPP			X
CSNK2A1	CK2A1	P68400	human	CDC34	997	P49427	CDC34	human	S203	448687	APAPDEGsDLFYDDY		X	X
CSNK2A1	CK2A1	P68400	human	Lu	4059	P50895	BCAM	human	S598	1713901	GEPGLsHsGsEQPEQ			X
CSNK2A1	CK2A1	P68400	human	XRCC1	7515	P18887	XRCC1	human	S578	40274402	GELEDNMsDRVQFVI	BRCT_2		X
CSNK2A1	CK2A1	P68400	human	RRAD	6236	P55042	RRAD	human	S273	457396	AGTRRREsLGKKAKR			X
CSNK2A1	CK2A1	P68400	human	TAP	317724	P41541	USO1	cow	S941	450465	EEEDELEsGDQDDED	Uso1_p115_C		X
CSNK2A1	CK2A1	P68400	human	DTD1	92675	Q8TEA8	DTD1	human	S204	476435	sGAEGDVssErEP__			X
CSNK2A1	CK2A1	P68400	human	MDC1	9656	Q14676	MDC1	human	T220	4213801	AFNLNsDtDVEEGQQ		X
CSNK2A1	CK2A1	P68400	human	ABCF1	23	Q8NE71	ABCF1	human	S140	454452	AALIQDQsEEEEEEE			X
CSNK2A1	CK2A1	P68400	human	XRCC1	7515	P18887	XRCC1	human	S525	451451	stDENtDsEEHQEPP			X
CSNK2A1	CK2A1	P68400	human	DZIP1	66573	Q8BMD2	Dzip1	mouse	S714	21241900	DTDWTEGsEMDDSDF		X	X
CSNK2A1	CK2A1	P68400	human	CD6	923	P30203	CD6	human	S482	28095003	PEDSDsGsDsDYEHY			X
CSNK2A1	CK2A1	P68400	human	HSP90A	3320	P07900	HSP90AA1	human	S263	448662	PEIEDVGsDEEEEKK	HSP90		X
CSNK2A1	CK2A1	P68400	human	eIF3-alpha	8669	O75822	EIF3J	human	S127	3177700	LKkLQEEsDLELAkE	eIF3_subunit	X
CSNK2A1	CK2A1	P68400	human	DNAJC1	607587	F1PMR9	DNAJC1	dog	S487	469722	ISEQKEssDEESQKK			X
CSNK2A1	CK2A1	P68400	human	ATF-1	466	P18846	ATF1	human	S36	465558	AQQVSSLsESEEsQD		X	X
CSNK2A1	CK2A1	P68400	human	CARD9	64170	Q9H257	CARD9	human	T531	1206001	NTTGSDNtDtEGS__		X	X
CSNK2A1	CK2A1	P68400	human	WASP	7454	P42768	WAS	human	S484	449295	RSRAIHssDEGEDQA		X	X
CSNK2A1	CK2A1	P68400	human	Sialoprotein-2	281233	Q28862	IBSP	cow	S98	8165300	NNGGNEDsDENEDEE	BSP_II		X
CSNK2A1	CK2A1	P68400	human	BRCA1	672	P38398	BRCA1	human	S1572	465559	ESGISLFsDDPEsDP			X
CSNK2A1	CK2A1	P68400	human	CCNH	902	P51946	CCNH	human	T315	455993	KHEEEEWtDDDLVEs			X
CSNK2A1	CK2A1	P68400	human	CTCF	396274	Q08705	CTCF	chicken	S609	448303	MRsKKEDssDsEENA			X
CSNK2A1	CK2A1	P68400	human	HMGA2	15364	P52927	Hmga2	mouse	S104	469758	EEtssQEsAEED___			X
CSNK2A1	CK2A1	P68400	human	DDX58	23586	O95786	DDX58	human	S855	17484201	PKPkQFssFEkRAKI	RIG-I_C-RD	X	X
CSNK2A1	CK2A1	P68400	human	HHEX	3087	Q03014	HHEX	human	S177	7430501	LAKMLQLsERQVKTW	Homeobox		X
CSNK2A1	CK2A1	P68400	human	EIF5	1983	P55010	EIF5	human	S390	448030	KEAEEEssGGEEEDE	W2	X	X
CSNK2A1	CK2A1	P68400	human	NCL	25135	P13383	Ncl	rat	S187	466006	AAPAAPAsEDEDEED			X
CSNK2A1	CK2A1	P68400	human	DNMT3A	13435	O88508	Dnmt3a	mouse	S386	17548178	LFPACHDsDEsDSGK			X
CSNK2A1	CK2A1	P68400	human	SRF	6722	P11831	SRF	human	S85	451801	GsEGDsEsGEEEELG			X
CSNK2A1	CK2A1	P68400	human	GAP43	14432	P06837	Gap43	mouse	T89	449600	EGDGsAttDAAPAts	Neuromodulin		X
CSNK2A1	CK2A1	P68400	human	RRAD	6236	P55042	RRAD	human	S214	457394	LVRSREVsVDEGRAC	Ras		X
CSNK2A1	CK2A1	P68400	human	DLG3 iso2	1741	Q92796-2	DLG3	human	S295	4710993	QGVTSNtsDSESSSK		X	X
CSNK2A1	CK2A1	P68400	human	CDC34	997	P49427	CDC34	human	S222	448688	EVEEEADsCFGDDED		X	X
CSNK2A1	CK2A1	P68400	human	DNMT3A	1788	Q9Y6K1	DNMT3A	human	S390	17548178	LFPVCHDsDEsDTAK		X	X
CSNK2A1	CK2A1	P68400	human	TUBB3	10381	Q13509	TUBB3	human	S444	451154	YEDDEEEsEAQGPK_		X
CSNK2A1	CK2A1	P68400	human	IHPK2	51447	Q9UHH9	IP6K2	human	S347	478422	RPEVVLDsDAEDLED	IPK	X
CSNK2A1	CK2A1	P68400	human	ABCF1	23	Q8NE71	ABCF1	human	S109	453457	KKLsVPtsDEEDEVP			X
CSNK2A1	CK2A1	P68400	human	DDIT3	1649	P35638	DDIT3	human	S30	455503	EDLQEVLssDENGGT			X
CSNK2A1	CK2A1	P68400	human	NFkB-p65	5970	Q04206	RELA	human	S529	447799	GLPNGLLsGDEDFSs		X	X
CSNK2A1	CK2A1	P68400	human	JNK2	5601	P45984	MAPK9	human	T404	447650	SSMSTEQtLAsDTDS			X
CSNK2A1	CK2A1	P68400	human	SGT1	11319	O95905	ECD	human	S503	3178821	LGPRPNEsDsDDLDD	SGT1		X
CSNK2A1	CK2A1	P68400	human	DHFR	1719	P00374	DHFR	human	S145	25735921	RIMQDFEsDTFFPEI	DHFR_1		X
CSNK2A1	CK2A1	P68400	human	POLR2F	83503	O88828	Polr2f	rat	S2	465588	______MsDNEDNFD			X
CSNK2A1	CK2A1	P68400	human	ANP32A	8125	P39687	ANP32A	human	S158	459186	DDKEAPDsDAEGyVE	LRR_9		X
CSNK2A1	CK2A1	P68400	human	SRPK1	6732	Q96SB4	SRPK1	human	S51	456012	QEEEILGsDDDEQED			X
CSNK2A1	CK2A1	P68400	human	MUSK	18198	Q61006	Musk	mouse	S697	26367602	SPGPPPLsCAEQLCI	Pkinase_Tyr		X
CSNK2A1	CK2A1	P68400	human	HSP90A	3320	P07900	HSP90AA1	human	S726	3180213	LEGDDDtsRMEEVD_			X
CSNK2A1	CK2A1	P68400	human	ABCB1B	18669	P06795	Abcb1	mouse	S669	22634901	IRRsIYRsVHRKQDQ			X
CSNK2A1	CK2A1	P68400	human	eIF2B-epsilon	100009393	P47823	EIF2B5	rabbit	S718	449908	KEAEEEssEDD____	W2	X	X
CSNK2A1	CK2A1	P68400	human	Calmodulin	801	P0DP23	CALM3	human	S82	448705	RkMkDtDsEEEIrEA			X
CSNK2A1	CK2A1	P68400	human	Notch 1	4851	P46531	NOTCH1	human	S1900	20831302	GGLEtGNsEEEEDAP	Ank_2	X	X
CSNK2A1	CK2A1	P68400	human	MDC1	9656	Q14676	MDC1	human	T378	477989	EsQAGsDtDVEEGKA		X
CSNK2A1	CK2A1	P68400	human	Caldesmon	373965	P12957	CALD1	chicken	S26	457417	RLEAERLsyQRNDDD			X
CSNK2A1	CK2A1	P68400	human	GADD45GIP1	90480	Q8TAE8	GADD45GIP1	human	S221	474542	PAASGAPss______			X
CSNK2A1	CK2A1	P68400	human	DDIT3	1649	P35638	DDIT3	human	S14	455501	PFSFGTLssWELEAW			X
CSNK2A1	CK2A1	P68400	human	STX1A	116470	P32851	Stx1a	rat	S14	451261	ELRTAKDsDDDDDVt			X
CSNK2A1	CK2A1	P68400	human	MCM2	4171	P49736	MCM2	human	S13	473057	EsFtMAssPAQRRRG			X
CSNK2A1	CK2A1	P68400	human	IGF2R	3482	P11717	IGF2R	human	S2484	451244	LVsFHDDsDEDLLHI		X	X
CSNK2A1	CK2A1	P68400	human	XPB	2071	P19447	ERCC3	human	S751	454425	FGTMSSMsGADDTVy			X
CSNK2A1	CK2A1	P68400	human	FGF14	2259	Q92915	FGF14	human	S230	54201600	VTPsKsTsASAIMNG			X
CSNK2A1	CK2A1	P68400	human	IFI16	3428	Q16666	IFI16	human	S132	450085	GAQkRKKsTKEKAGP			X
CSNK2A1	CK2A1	P68400	human	Ikaros	22778	Q03267	Ikzf1	mouse	S293	15404028	LSDMPYDsANYEKED			X
CSNK2A1	CK2A1	P68400	human	CREB	81646	P15337	Creb1	rat	S129	450092	QKRREILsRRPsYRk	pKID		X
CSNK2A1	CK2A1	P68400	human	PDIA6	10130	Q15084	PDIA6	human	S22	465562	LAVNGLYsSSDDVIE			X
CSNK2A1	CK2A1	P68400	human	HMGN1	3150	P05114	HMGN1	human	S8	465531	MPkRkVssAEGAAkE	HMG14_17		X
CSNK2A1	CK2A1	P68400	human	ER-alpha	2099	P03372	ESR1	human	S167	448102	GGRERLAsTNDkGSM	Oest_recep		X	64508; 42101
CSNK2A1	CK2A1	P68400	human	C1R	715	P00736	C1R	human	S206	451385	TEASGYIsSLEYPRS	CUB		X
CSNK2A1	CK2A1	P68400	human	Akt2	208	P31751	AKT2	human	S131	33402214	CGsPsDSsTTEEMEV			X
CSNK2A1	CK2A1	P68400	human	LEF-1	51176	Q9UJU2	LEF1	human	S61	471385	kSSLVNEsEIIPASN	CTNNB1_binding		X
CSNK2A1	CK2A1	P68400	human	NPM1	4869	P06748	NPM1	human	S125	459897	AVEEDAEsEDEEEED			X
CSNK2A1	CK2A1	P68400	human	STI1	20867	Q60864	Stip1	mouse	S189	465575	LLGVDLGsMDEEEEA			X
CSNK2A1	CK2A1	P68400	human	Restin	6249	P30622	CLIP1	human	S1364	3189736	DDLNNYDsDDQEKQS		X	X
CSNK2A1	CK2A1	P68400	human	PEA-15	18611	Q62048	Pea15	mouse	S116	450281	KDIIRQPsEEEIIKL			X
CSNK2A1	CK2A1	P68400	human	CFTR	1080	P13569	CFTR	human	S427	1382554801	ktsNGDDsLFFSNFS		X
CSNK2A1	CK2A1	P68400	human	DOK7	231134	Q18PE0	Dok7	mouse	S346	41621603	GIATGSHssYSGSFS			X
CSNK2A1	CK2A1	P68400	human	ATF-1	466	P18846	ATF1	human	S41	15725600	SLsESEEsQDSSDsI		X
CSNK2A1	CK2A1	P68400	human	AQP4	25293	P47863	Aqp4	rat	S315	465557	DEKKGKDssGEVLss			X
CSNK2A1	CK2A1	P68400	human	eIF2-beta	8894	P20042	EIF2S2	human	S2	451805	______MsGDEMIFD		X	X
CSNK2A1	CK2A1	P68400	human	CREB	81646	P15337	Creb1	rat	S143	448548	kILNDLssDAPGVPR	pKID		X
CSNK2A1	CK2A1	P68400	human	CDH1	12550	P09803	Cdh1	mouse	S855	465567	ssLNSsEsDQDQDYD	Cadherin_C		X
CSNK2A1	CK2A1	P68400	human	NFL	18039	P08551	Nefl	mouse	S473	450895	EAKDEPPsEGEAEEE			X
CSNK2A1	CK2A1	P68400	human	HSP90A	3320	P07900	HSP90AA1	human	T725	3180216	PLEGDDDtsRMEEVD			X
CSNK2A1	CK2A1	P68400	human	SLC29A1	2030	Q99808	SLC29A1	human	S254	486282	EtkLDLIskGEEPRA	Nucleoside_tran	X
CSNK2A1	CK2A1	P68400	human	ECE1 iso3	1889	P42892-3	ECE1	human	T9	14159846	MStYKRAtLDEEDLV		X
CSNK2A1	CK2A1	P68400	human	HSP90A	3320	P07900	HSP90AA1	human	T36	15410982	LMSLIINtFySNkEI		X	X
CSNK2A1	CK2A1	P68400	human	SPTAN1	20740	P16546	Sptan1	mouse	S1302	14828401	TAQRLIQsHPEsAED	Spectrin		X
CSNK2A1	CK2A1	P68400	human	NHE5	6553	Q14940	SLC9A5	human	S702	20832300	AVILTVEsEEEEEEs			X
CSNK2A1	CK2A1	P68400	human	UBC3B	54926	Q712K3	UBE2R2	human	S233	449751	DCYDDDDsGNEEs__		X	X
CSNK2A1	CK2A1	P68400	human	CDC34	997	P49427	CDC34	human	T233	448689	DDEDDsGtEEs____		X	X
CSNK2A1	CK2A1	P68400	human	p53	7157	P04637	TP53	human	T150	456327	VQLWVDstPPPGtRV	P53		X
CSNK2A1	CK2A1	P68400	human	4E-BP1	116636	Q62622	Eif4ebp1	rat	S64	447527	FLMECRNsPVAKtPP	eIF_4EBP		X	9451; 9456
CSNK2A1	CK2A1	P68400	human	PSEN2	5664	P49810	PSEN2	human	S330	448567	MEEDsYDsFGEPsYP	Presenilin; Presenilin		X
CSNK2A1	CK2A1	P68400	human	EEF1D	1936	P29692	EEF1D	human	S162	457574	DDIDLFGsDNEEEDk	EF-1_beta_acid	X	X
CSNK2A1	CK2A1	P68400	human	CD6	923	P30203	CD6	human	S484	28095002	DSDsGsDsDYEHYDF			X
CSNK2A1	CK2A1	P68400	human	amphiphysin	273	P49418	AMPH	human	T387	469997	LPWDLWTtSTDLVQP		X	X
CSNK2A1	CK2A1	P68400	human	ABCC1	4363	P33527	ABCC1	human	T249	25592000	WSLNkEDtSEQVVPV		X	X
CSNK2A1	CK2A1	P68400	human	CFTR	1080	P13569	CFTR	human	S511	477193	ENIIFGVsyDEyRYR	ABC_tran	X	X
CSNK2A1	CK2A1	P68400	human	ABCA1	19	O95477	ABCA1	human	S1255	452019	FLKVAEEsGVDAETs			X
CSNK2A1	CK2A1	P68400	human	EIF5	1983	P55010	EIF5	human	T208	3339004	DDWGEDttEEAQRRR			X
CSNK2A1	CK2A1	P68400	human	Jun	3725	P05412	JUN	human	T231	455366	ALkEEPQtVPEMPGE	Jun	X	X
CSNK2A1	CK2A1	P68400	human	PSEN2	5664	P49810	PSEN2	human	S7	449960	_MLTFMAsDsEEEVC			X
CSNK2A1	CK2A1	P68400	human	FURIN	5045	P09958	FURIN	human	S775	469743	QEECPsDsEEDEGRG			X
CSNK2A1	CK2A1	P68400	human	SIRT1	93759	Q923E4	Sirt1	mouse	S649	6855923	FHGAEVYsDsEDDVL		X	X
CSNK2A1	CK2A1	P68400	human	IGFBP3	3486	P17936	IGFBP3	human	S140	451463	APGNAsEsEEDRsAG		X	X
CSNK2A1	CK2A1	P68400	human	CETN2	1069	P41208	CETN2	human	T138	471512	kELGENLtDEELQEM	EF-hand_7		X
CSNK2A1	CK2A1	P68400	human	CALU iso15	813	O43852-15	CALU	human	T73	29606705	MYSHDGNtDEPEWVK		X
CSNK2A1	CK2A1	P68400	human	HMGN1	614915	P02316	HMGN1	cow	S100	451698	AEEKEAKsD______			X
CSNK2A1	CK2A1	P68400	human	DDIT3	1649	P35638	DDIT3	human	S15	455502	FSFGTLssWELEAWY			X
CSNK2A1	CK2A1	P68400	human	DZIP1	66573	Q8BMD2	Dzip1	mouse	S706	21241901	FGKSAVKsDTDWTEG		X	X
CSNK2A1	CK2A1	P68400	human	ERK2	5594	P28482	MAPK1	human	S246	6845001	HILGILGsPsQEDLN	Pkinase	X	X
CSNK2A1	CK2A1	P68400	human	XRCC1	7515	P18887	XRCC1	human	S410	3181465	MAGPGsssEEDEAsH			X
CSNK2A1	CK2A1	P68400	human	S100B	525716	P02638	S100B	cow	S63	465589	KVMETLDsDGDGECD	EF-hand_1		X
CSNK2A1	CK2A1	P68400	human	Myc	4609	P01106	MYC	human	S252	466014	PPTTssDsEEEQEDE	Myc_N		X
CSNK2A1	CK2A1	P68400	human	MDC1	9656	Q14676	MDC1	human	T404	3196400	sMVINsDtDDEEEVs		X
CSNK2A1	CK2A1	P68400	human	PPP1R2P3	153743	Q6NXS1	PPP1R2P3	human	S121	27842901	yRIQEQEssGEEDsD	IPP-2		X
CSNK2A1	CK2A1	P68400	human	amphiphysin	273	P49418	AMPH	human	T350	469996	PEVKKEEtLLDLDFD		X	X
CSNK2A1	CK2A1	P68400	human	MDC1	9656	Q14676	MDC1	human	T331	477988	FGFIDsDtDAEEERI		X
CSNK2A1	CK2A1	P68400	human	Nur77	3164	P22736	NR4A1	human	S152	25692904	SFQPPQLsPWDGSFG		X	X
CSNK2A1	CK2A1	P68400	human	RNF7	9616	Q9UBF6	RNF7	human	T10	449925	DVEDGEEtCALAsHS		X	X
CSNK2A1	CK2A1	P68400	human	CREM	12916	P27699	Crem	mouse	T110	450058	QVATIAEtDDsADsE			X
CSNK2A1	CK2A1	P68400	human	HMGN1	3150	P05114	HMGN1	human	S86	451696	GEtktEEsPAsDEAG	HMG14_17		X
CSNK2A1	CK2A1	P68400	human	PPP1R2P3	153743	Q6NXS1	PPP1R2P3	human	S127	27842902	EssGEEDsDLsPEER	IPP-2		X
CSNK2A1	CK2A1	P68400	human	RAP80	51720	Q96RL1	UIMC1	human	S44	470700	EDAFIVIsDsDGEEP			X
CSNK2A1	CK2A1	P68400	human	SIRT1	93759	Q923E4	Sirt1	mouse	S154	6006902	NGFHsCEsDDDDRTS		X	X
CSNK2A1	CK2A1	P68400	human	XPC	7508	Q01831	XPC	human	S94	3194024	VIKDEALsDGDDLRD		X
CSNK2A1	CK2A1	P68400	human	XRCC1	7515	P18887	XRCC1	human	T523	451448	AGstDENtDsEEHQE		X	X
CSNK2A1	CK2A1	P68400	human	Bcr	110279	Q6PAJ1	Bcr	mouse	Y178	447792	ADAEKPFyVNVEFHH		X		3901
CSNK2A1	CK2A1	P68400	human	SIRT1	93759	Q923E4	Sirt1	mouse	S651	6855924	GAEVYsDsEDDVLSS		X	X
CSNK2A1	CK2A1	P68400	human	CREB	81646	P15337	Creb1	rat	S114	451809	EsEDsQEsVDsVtDs	pKID	X
CSNK2A1	CK2A1	P68400	human	PPP1R2	5504	P41236	PPP1R2	human	S122	449053	RIQEQEssGEEDsDL	IPP-2		X
CSNK2A1	CK2A1	P68400	human	DTD1	92675	Q8TEA8	DTD1	human	S196	476434	RKEDRsAssGAEGDV			X
CSNK2A1	CK2A1	P68400	human	C/EBP-delta	1052	P49716	CEBPD	human	S57	40263800	PAMYDDEsAIDFSAY		X	X
CSNK2A1	CK2A1	P68400	human	DZIP1	66573	Q8BMD2	Dzip1	mouse	S665	13907506	TKTPPFssEEEPDEE		X	X
CSNK2A1	CK2A1	P68400	human	TFPI	7035	P10646	TFPI	human	S30	451319	PAPLNADsEEDEEHT			X
CSNK2A1	CK2A1	P68400	human	FNIP1	96459	Q8TF40	FNIP1	human	S946	4734332	sDsALGDsEsEDTGH			X
CSNK2A1	CK2A1	P68400	human	CDH1	999	P12830	CDH1	human	S853	465567	SsLNsSEsDKDQDYD	Cadherin_C		X
CSNK2A1	CK2A1	P68400	human	PPAR-gamma iso2	19016	P37238-2	Pparg	mouse	S16	12170300	WPTNFGIsSVDLsVM	PPARgamma_N	X
CSNK2A1	CK2A1	P68400	human	MYH10	4628	P35580	MYH10	human	T1960	465601	LELsDDDtEsKtsDV			X
CSNK2A1	CK2A1	P68400	human	LASS4	79603	Q9HA82	CERS4	human	S349	7102761	sDVEEsDssEEAAAA		X
CSNK2A1	CK2A1	P68400	human	IGF2R	3482	P11717	IGF2R	human	S2409	451243	LHGDDQDsEDEVLtI		X	X
CSNK2A1	CK2A1	P68400	human	XRCC1	7515	P18887	XRCC1	human	S518	451449	GEDPyAGstDENtDs		X	X
CSNK2A1	CK2A1	P68400	human	PTEN	5728	P60484	PTEN	human	S385	448650	RYsDttDsDPENEPF			X
CSNK2A1	CK2A1	P68400	human	calsequestrin 2	845	O14958	CASQ2	human	S393	1868253003	DEEDNDDsDDDDDE_			X
CSNK2A1	CK2A1	P68400	human	CDH1	12550	P09803	Cdh1	mouse	S853	465566	sLssLNSsEsDQDQD	Cadherin_C		X
CSNK2A1	CK2A1	P68400	human	GYS1	100008660	P13834	GYS1	rabbit	S657	449790	RHSsPHQsEDEEEPR	Glycogen_syn		X
CSNK2A1	CK2A1	P68400	human	IkB-alpha	4792	P25963	NFKBIA	human	S293	451525	EEsyDtEsEFTEFtE		X	X
CSNK2A1	CK2A1	P68400	human	MDC1	9656	Q14676	MDC1	human	T455	453677	ttERDsDtDVEEEEL		X
CSNK2A1	CK2A1	P68400	human	WAVE2	10163	Q9Y6W5	WASF2	human	S484	6377638	IAVEYsDsEDDssEF			X
CSNK2A1	CK2A1	P68400	human	TWIST1	7291	Q15672	TWIST1	human	S20	18899300	ADDSLsNsEEEPDRQ		X	X
CSNK2A1	CK2A1	P68400	human	MDC1	9656	Q14676	MDC1	human	S453	453670	QtttERDsDtDVEEE		X
CSNK2A1	CK2A1	P68400	human	p47phox	653361	P14598	NCF1	human	S283	465579	PSMyLQKsGQDVsQA	NECFESHC		X
CSNK2A1	CK2A1	P68400	human	MYH9	4627	P35579	MYH9	human	S1943	456730	RKGAGDGsDEEVDGK		X	X	5026; 14611
CSNK2A1	CK2A1	P68400	human	STX1A	6804	Q16623	STX1A	human	S14	451261	ELRTAKDsDDDDDVA		X	X
CSNK2A1	CK2A1	P68400	human	Calmodulin	24242	P0DP29	Calm1	rat	S82	448705	RKMkDtDsEEEIREA		X	X
CSNK2A1	CK2A1	P68400	human	RAD9A	5883	Q99638	RAD9A	human	S341	449817	PKsPGPHsEEEDEAE			X
CSNK2A1	CK2A1	P68400	human	HES6	55502	Q96HZ4	HES6	human	S183	455670	GPGDDLCsDLEEAPE			X
CSNK2A1	CK2A1	P68400	human	p27Kip1	1027	P46527	CDKN1B	human	S83	451426	WQEVEkGsLPEFyyR			X
CSNK2A1	CK2A1	P68400	human	coronin 1C	23603	Q9ULV4	CORO1C	human	S463	22996300	CNQDERIskLEQQMA		X	X
CSNK2A1	CK2A1	P68400	human	SEC63	11231	Q9UGP8	SEC63	human	S748	3215004	DsEGFEDsFEEEEEE		X	X
CSNK2A1	CK2A1	P68400	human	HMGN1	3150	P05114	HMGN1	human	S7	447788	_MPkRkVssAEGAAk	HMG14_17		X
CSNK2A1	CK2A1	P68400	human	ERK2	5594	P28482	MAPK1	human	S248	6845000	LGILGsPsQEDLNCI	Pkinase	X	X
CSNK2A1	CK2A1	P68400	human	ANP32B	10541	Q92688	ANP32B	human	T244	456786	GEkRKREtDDEGEDD		X	X
CSNK2A1	CK2A1	P68400	human	PSMA3	29670	P18422	Psma3	rat	S250	451185	sLKEEDEsDDDNM__			X
CSNK2A1	CK2A1	P68400	human	GAP43	14432	P06837	Gap43	mouse	T95	449601	ttDAAPAtsPkAEEP	Neuromodulin		X
CSNK2A1	CK2A1	P68400	human	NIPP-1	282319	Q28147	PPP1R8	cow	S204	451338	KNsRVTFsEDDEIIN			X
CSNK2A1	CK2A1	P68400	human	EEF1D	100009222	P53787	EEF1D	rabbit	S162	457574	DDIDLFGsDEEEDKE	EF-1_beta_acid		X
CSNK2A1	CK2A1	P68400	human	IGFBP3	3486	P17936	IGFBP3	human	S138	451462	PPAPGNAsEsEEDRs		X	X
CSNK2A1	CK2A1	P68400	human	DOK7	231134	Q18PE0	Dok7	mouse	S273	41621607	sSSEASHsDISASSR			X
CSNK2A1	CK2A1	P68400	human	VHL	7428	P40337	VHL	human	S43	15573202	EEsGPEEsGPEELGA		X
CSNK2A1	CK2A1	P68400	human	SCN2A	24766	P04775	Scn2a	rat	S1112	6003508	VPIALGEsDFENLNT	Na_trans_assoc		X
CSNK2A1	CK2A1	P68400	human	Sialoprotein-2	281233	Q28862	IBSP	cow	S64	457539	RFAVQsSsDssEENG	BSP_II		X
CSNK2A1	CK2A1	P68400	human	CDC34	997	P49427	CDC34	human	S231	448654	FGDDEDDsGtEEs__		X	X
CSNK2A1	CK2A1	P68400	human	PIP4K2A	5305	P48426	PIP4K2A	human	S304	450664	DGEEEGEsDGTHPVG	PIP5K	X	X
CSNK2A1	CK2A1	P68400	human	A-Myb	4603	P10243	MYBL1	human	S7	465555	_MAKRSRsEDEDDDL			X
CSNK2A1	CK2A1	P68400	human	DHFR	1719	P00374	DHFR	human	S168	55369311	PEYPGVLsDVQEEkG	DHFR_1		X
CSNK2A1	CK2A1	P68400	human	EXOSC9	5393	Q06265	EXOSC9	human	S394	3194468	APIILsDsEEEEMII		X	X
CSNK2A1	CK2A1	P68400	human	DPF3 iso2	8110	Q92784-2	DPF3	human	S348	23251120	GRRsGRGsPtADKKG		X	X
CSNK2A1	CK2A1	P68400	human	MAZ	4150	P56270	MAZ	human	S460	465574	PTAVGSLsGAEGVPV		X	X
CSNK2A1	CK2A1	P68400	human	MEF2A	4205	Q02078	MEF2A	human	S289	456758	KGMMPPLsEEEELEL		X
CSNK2A1	CK2A1	P68400	human	TWIST1	7291	Q15672	TWIST1	human	S18	18899301	SPADDSLsNsEEEPD		X	X
CSNK2A1	CK2A1	P68400	human	CTCF	396274	Q08705	CTCF	chicken	S612	448305	KKEDssDsEENAEPD		X	X
CSNK2A1	CK2A1	P68400	human	PDIA6	10130	Q15084	PDIA6	human	S428	452832	VEDDIDLsDVELDDL			X
CSNK2A1	CK2A1	P68400	human	Calmodulin	801	P0DP23	CALM3	human	T80	448704	MARkMkDtDsEEEIr			X
CSNK2A1	CK2A1	P68400	human	CPLX2	281711	P84088	CPLX2	cow	S115	474556	EEEEEEEsILDTVLK	Synaphin		X
CSNK2A1	CK2A1	P68400	human	NCAPG	64151	Q9BPX3	NCAPG	human	S975	3210612	tAEADsEsDHEVPEP			X
CSNK2A1	CK2A1	P68400	human	Myc	4609	P01106	MYC	human	S249	466012	EETPPTTssDsEEEQ	Myc_N		X
CSNK2A1	CK2A1	P68400	human	FGF14	2259	Q92915	FGF14	human	S228	54201601	PGVTPsKsTsASAIM			X
CSNK2A1	CK2A1	P68400	human	RIC8A	293614	NP_001093990	Ric8a	rat	S522	3213321	ETMEGQLssDPDsDP			X
CSNK2A1	CK2A1	P68400	human	RAD51	5888	Q06609	RAD51	human	T13	23305002	QLEANADtsVEEESF			X
CSNK2A1	CK2A1	P68400	human	ATF-1	466	P18846	ATF1	human	S50	15725603	DSSDsIGssQKAHGI	pKID	X
CSNK2A1	CK2A1	P68400	human	NHE5	6553	Q14940	SLC9A5	human	S711	20832303	EEEEEsDssEtEKED			X
CSNK2A1	CK2A1	P68400	human	CHD-4	1108	Q14839	CHD4	human	S310	471449	skRKRsssEDDDLDV		X
CSNK2A1	CK2A1	P68400	human	DTD1	92675	Q8TEA8	DTD1	human	T187	36396302	EssKERNtPRKEDRs			X
CSNK2A1	CK2A1	P68400	human	GAP43	14432	P06837	Gap43	mouse	T88	449599	kEGDGsAttDAAPAt	Neuromodulin		X
CSNK2A1	CK2A1	P68400	human	XRCC1	7515	P18887	XRCC1	human	S409	3181462	LMAGPGsssEEDEAs			X
CSNK2A1	CK2A1	P68400	human	NASP iso2	4678	P49321-2	NASP	human	S158	476187	tEEMPNDsVLENKSL		X	X
CSNK2A1	CK2A1	P68400	human	PAX3	5077	P23760	PAX3	human	S205	4145506	APQsDEGsDIDsEPD			X
CSNK2A1	CK2A1	P68400	human	XRCC1	7515	P18887	XRCC1	human	T519	451450	EDPyAGstDENtDsE		X	X
CSNK2A1	CK2A1	P68400	human	Ikaros	22778	Q03267	Ikzf1	mouse	S101	4828301	GSHRDQGsSALSGVG			X
CSNK2A1	CK2A1	P68400	human	calpastatin	831	P20810	CAST	human	S655	25733148	QDPIDALsGDLDsCP		X
CSNK2A1	CK2A1	P68400	human	HS1	3059	P14317	HCLS1	human	T16	11349500	DVSVsVEtQGDDWDt			X
CSNK2A1	CK2A1	P68400	human	IkB-beta	4793	Q15653	NFKBIB	human	S313	452013	EKsGPCSsSsDSDSG			X
CSNK2A1	CK2A1	P68400	human	SIRT1	23411	Q96EB6	SIRT1	human	S659	6855923	FHGAEVYsDsEDDVL		X	X
CSNK2A1	CK2A1	P68400	human	M6PR	17113	P24668	M6pr	mouse	S268	455293	DDQLGEEsEERDDHL	Man-6-P_recep		X
CSNK2A1	CK2A1	P68400	human	TNFAIP1	7126	Q13829	TNFAIP1	human	S278	460382	SRSRSQAsPsEDEEt			X
CSNK2A1	CK2A1	P68400	human	VHL	7428	P40337	VHL	human	S33	15573201	EEDGGEEsGAEEsGP		X
CSNK2A1	CK2A1	P68400	human	ARL13B	68146	Q640N2	Arl13b	mouse	S328	4732982	ALsQQLDsEDEQDQR			X
CSNK2A1	CK2A1	P68400	human	TDP-43	23435	Q13148	TARDBP	human	S409	3084616	GssMDskssGWGM__			X
CSNK2A1	CK2A1	P68400	human	PhLP	5082	Q13371	PDCL	human	S19	448824	KLQYyysssEDEDsD		X	X
CSNK2A1	CK2A1	P68400	human	RAD9A	5883	Q99638	RAD9A	human	S387	449815	sPVLAEDsEGEG___			X
CSNK2A1	CK2A1	P68400	human	AQP4	25293	P47863	Aqp4	rat	S276	465556	AAQQTkGsYMEVEDN			X
CSNK2A1	CK2A1	P68400	human	EIF5	1983	P55010	EIF5	human	S389	448029	LKEAEEEssGGEEED	W2	X	X
CSNK2A1	CK2A1	P68400	human	ASCL1	17172	Q02067	Ascl1	mouse	S150	453455	GAANKKMsKVETLRS	HLH	X	X
CSNK2A1	CK2A1	P68400	human	CTDP1	9150	Q9Y5B0	CTDP1	human	T584	455468	EEEEEEDtDEDDHLI			X
CSNK2A1	CK2A1	P68400	human	GGA1	26088	Q9UJY5	GGA1	human	S355	455525	EQPSASVsLLDDELM			X
CSNK2A1	CK2A1	P68400	human	PIAS1	8554	O75925	PIAS1	human	S468	4700794	DLtIDsssDEEEEEP		X	X
CSNK2A1	CK2A1	P68400	human	WAVE2	10163	Q9Y6W5	WASF2	human	S488	6377641	YsDsEDDssEFDEDD			X
CSNK2A1	CK2A1	P68400	human	PDX1	18609	P52946	Pdx1	mouse	S232	13421406	EQDCAVtsGEELLAV		X	X
CSNK2A1	CK2A1	P68400	human	CTDP1	9150	Q9Y5B0	CTDP1	human	S575	11276300	AGESLDQsMEEEEEE			X
CSNK2A1	CK2A1	P68400	human	NCAM-L1	3897	P32004	L1CAM	human	T1172	4702537	ARPMkDEtFGEyRSL	Bravo_FIGEY		X
CSNK2A1	CK2A1	P68400	human	XRCC4	7518	Q13426	XRCC4	human	T233	2286405	DPVyDEstDEEsENQ	XRCC4		X
CSNK2A1	CK2A1	P68400	human	Myb	4602	P10242	MYB	human	S11	448186	RPRHSIYssDEDDED			X
CSNK2A1	CK2A1	P68400	human	ANP32A	8125	P39687	ANP32A	human	S204	459187	EGEEEDVsGEEEEDE			X
CSNK2A1	CK2A1	P68400	human	HDAC3	8841	O15379	HDAC3	human	S424	455624	DHDNDKEsDVEI___		X	X	3815
CSNK2A1	CK2A1	P68400	human	Sialoprotein-2	281233	Q28862	IBSP	cow	S154	457545	KATKEDEsDEEEEEE	BSP_II		X
CSNK2A1	CK2A1	P68400	human	CDC37	11140	Q16543	CDC37	human	S13	450034	VWDHIEVsDDEDETH	CDC37_N		X	13248
CSNK2A1	CK2A1	P68400	human	MRE11A	4361	P49959	MRE11	human	S561	23127159	MANDsDDsISAATNK		X	X
CSNK2A1	CK2A1	P68400	human	HMGA2	15364	P52927	Hmga2	mouse	T99	7493925	PAQETEEtssQEsAE			X
CSNK2A1	CK2A1	P68400	human	DOK7	231134	Q18PE0	Dok7	mouse	S347	41621601	IATGSHssYSGSFSS			X
CSNK2A1	CK2A1	P68400	human	RRAD	6236	P55042	RRAD	human	S290	457397	GRIVARNsRKMAFRA			X
CSNK2A1	CK2A1	P68400	human	PhLP	5082	Q13371	PDCL	human	S18	448823	EKLQYyysssEDEDs		X	X
CSNK2A1	CK2A1	P68400	human	2002-09-01	4735	Q15019	2002-09-01	human	S218	459178	yHLPDAEsDEDEDFk	Septin	X	X
CSNK2A1	CK2A1	P68400	human	PGK1	5230	P00558	PGK1	human	S256	23131090	NNMEIGTsLFDEEGA	PGK	X	X
CSNK2A1	CK2A1	P68400	human	MRTO4	51154	Q9UKD2	MRTO4	human	S229	14576310	LPEsAsEsTEEsDsE			X
CSNK2A1	CK2A1	P68400	human	PPP1R2P3	153743	Q6NXS1	PPP1R2P3	human	S122	27842900	RIQEQEssGEEDsDL	IPP-2		X
CSNK2A1	CK2A1	P68400	human	RAD17	5884	O75943	RAD17	human	S678	1184590201	IIIEDyEsDGt____			X
CSNK2A1	CK2A1	P68400	human	EXOSC9	5393	Q06265	EXOSC9	human	S392	3194465	QDAPIILsDsEEEEM		X	X
CSNK2A1	CK2A1	P68400	human	CDC25B	994	P30305	CDC25B	human	S187	448747	AGsGAAsssGEDkEN	M-inducer_phosp		X
CSNK2A1	CK2A1	P68400	human	COL17A1	1308	Q9UMD9	COL17A1	human	S544	484007	KIGLHsDsQEELWMF			X
CSNK2A1	CK2A1	P68400	human	Sialoprotein-2		P13839	Ibsp	rat	S153	457545	KAPKMKEsDEEEEEE	BSP_II		X
CSNK2A1	CK2A1	P68400	human	NPHP1	4867	O15259	NPHP1	human	S121	26395106	PTEEEEEsEsEDsED		X	X
CSNK2A1	CK2A1	P68400	human	LSD1	23028	O60341	KDM1A	human	S137	449181	LsEDEyysEEERNAK		X	X
CSNK2A1	CK2A1	P68400	human	MAX	4149	P61244	MAX	human	S2	449307	______MsDNDDIEV			X
CSNK2A1	CK2A1	P68400	human	RFC1	89809	D3ZFT1	Rfc1	rat	S71	452681	RIIyDsDsESEETVQ			X
CSNK2A1	CK2A1	P68400	human	NMDAR2B	24410	Q00960	Grin2b	rat	S1480	454415	EKLssIEsDV_____	NMDAR2_C		X
CSNK2A1	CK2A1	P68400	human	Ikaros	22778	Q03267	Ikzf1	mouse	S388	451351	REAsPsNsCQDstDt			X
CSNK2A1	CK2A1	P68400	human	HSP90B	3326	P08238	HSP90AB1	human	S226	454114	kEREKEIsDDEAEEE	HSP90	X	X
CSNK2A1	CK2A1	P68400	human	STX1B	24923	P61265	Stx1b	rat	S14	450122	ELRSAKDsDDEEEVV			X
CSNK2A1	CK2A1	P68400	human	VTN	7448	P04004	VTN	human	T69	451403	VTRGDVFtMPEDEyt			X
CSNK2A1	CK2A1	P68400	human	C/EBP-beta	12608	P28033	Cebpb	mouse	S222	408589401	kktVDKLsDEYKMRR	bZIP_2	X
CSNK2A1	CK2A1	P68400	human	NHE5	6553	Q14940	SLC9A5	human	S709	20832304	sEEEEEEsDssEtEK			X
CSNK2A1	CK2A1	P68400	human	ABCA1	19	O95477	ABCA1	human	T1243	452018	SYGISEttLEEIFLK			X
CSNK2A1	CK2A1	P68400	human	PDX1	18609	P52946	Pdx1	mouse	T231	13421407	PEQDCAVtsGEELLA		X	X
CSNK2A1	CK2A1	P68400	human	SRC-2	10499	Q15596	NCOA2	human	S493	468245	LsPrHRMsPGVAGsP	NCOA_u2	X
CSNK2A1	CK2A1	P68400	human	HOXB6	15414	P09023	Hoxb6	mouse	S214	450896	LLSASQLsAEEEEEK			X
CSNK2A1	CK2A1	P68400	human	PML	5371	P29590	PML	human	S565	2479600	VIsssEDsDAENSSS	DUF3583	X	X
CSNK2A1	CK2A1	P68400	human	XRCC1	7515	P18887	XRCC1	human	Y515	40274401	EENGEDPyAGstDEN			X
CSNK2A1	CK2A1	P68400	human	eEF1B	100009286	P34826	EEF1B2	rabbit	S112	465598	GsDDEEEsEEAKRLR	EF-1_beta_acid		X
CSNK2A1	CK2A1	P68400	human	TOP2A	7153	P11388	TOP2A	human	S1469	452243	NRRKRkPstsDDsDs	DTHCT		X	13072
CSNK2A1	CK2A1	P68400	human	ABCB1B	18669	P06795	Abcb1	mouse	S681	22634900	QDQERRLsMKEAVDE			X
CSNK2A1	CK2A1	P68400	human	IGFBP1	3484	P08833	IGFBP1	human	S126	451658	GsPEsPEstEITEEE		X	X
CSNK2A1	CK2A1	P68400	human	DOK7	231134	Q18PE0	Dok7	mouse	S264	41621604	GGDDRSLsssSSEAS			X
CSNK2A1	CK2A1	P68400	human	EIF4G2	1982	P78344	EIF4G2	human	S902	12738134	ETAEEEEsEEEAD__	W2	X
CSNK2A1	CK2A1	P68400	human	HDAC2	3066	Q92769	HDAC2	human	S394	449930	EDAVHEDsGDEDGED		X	X
CSNK2A1	CK2A1	P68400	human	SLBP	7884	Q14493	SLBP	human	T61	466351	ERRPEsFttPEGPkP			X
CSNK2A1	CK2A1	P68400	human	SRF	6722	P11831	SRF	human	S79	451803	AGALYsGsEGDsEsG			X
CSNK2A1	CK2A1	P68400	human	NIPP-1	282319	Q28147	PPP1R8	cow	T161	451339	LGLPEEEtELDNLTE			X
CSNK2A1	CK2A1	P68400	human	SEC63	11231	Q9UGP8	SEC63	human	S574	27440601	EEVsDKGsDsEEEET		X	X
CSNK2A1	CK2A1	P68400	human	N-CoR1	9611	O75376	NCOR1	human	S2436	468249	SAQyEtLsDsDD___		X	X
CSNK2A1	CK2A1	P68400	human	SGT1	11319	O95905	ECD	human	S518	3178827	EDFECLDsDDDLDFE	SGT1		X
CSNK2A1	CK2A1	P68400	human	p53	7157	P04637	TP53	human	T155	455908	DstPPPGtRVRAMAI	P53		X
CSNK2A1	CK2A1	P68400	human	p53	7157	P04637	TP53	human	S392	447535	FktEGPDsD______			X	9281
CSNK2A1	CK2A1	P68400	human	CASP2	835	P42575	CASP2	human	S157	456810	LyKkLRLsTDtVEHs		X	X
CSNK2A1	CK2A1	P68400	human	IkB-alpha	4792	P25963	NFKBIA	human	T291	451526	EDEEsyDtEsEFTEF		X	X
CSNK2A1	CK2A1	P68400	human	CTCF	396274	Q08705	CTCF	chicken	S610	448304	RsKKEDssDsEENAE			X
CSNK2A1	CK2A1	P68400	human	FMR1	14265	P35922	Fmr1	mouse	S499	469583	NSEAsNAsETESDHR	FXMRP1_C_core		X
CSNK2A1	CK2A1	P68400	human	Myc	4609	P01106	MYC	human	S250	466013	ETPPTTssDsEEEQE	Myc_N		X
CSNK2A1	CK2A1	P68400	human	CARD9	64170	Q9H257	CARD9	human	T533	1206000	TGSDNtDtEGS____		X	X
CSNK2A1	CK2A1	P68400	human	RAP80	51720	Q96RL1	UIMC1	human	S46	470701	AFIVIsDsDGEEPKE			X
CSNK2A1	CK2A1	P68400	human	RFC1	89809	D3ZFT1	Rfc1	rat	T110	468618	PVTYIsEtDEDDDFL			X
CSNK2A1	CK2A1	P68400	human	MDC1	9656	Q14676	MDC1	human	T301	477987	PPGEDsDtDVDDDsR		X
CSNK2A1	CK2A1	P68400	human	MDC1	9656	Q14676	MDC1	human	S376	477758	LQEsQAGsDtDVEEG		X
CSNK2A1	CK2A1	P68400	human	CADPS	26989	Q62717	Cadps	rat	S1281	7712503	QGISMKDsDEEDEED			X
CSNK2A1	CK2A1	P68400	human	Snail1	6615	O95863	SNAI1	human	S92	452602	VAELTsLsDEDsGKG		X	X
CSNK2A1	CK2A1	P68400	human	GAP43	14432	P06837	Gap43	mouse	S192	449597	PPTEtAEssQAEEEk	Neuromodulin		X
CSNK2A1	CK2A1	P68400	human	Myf-5	4617	P13349	MYF5	human	S133	457385	NAIRYIEsLQELLRE	HLH		X
CSNK2A1	CK2A1	P68400	human	Sialoprotein-2	281233	Q28862	IBSP	cow	S66	457540	AVQsSsDssEENGNG	BSP_II		X
CSNK2A1	CK2A1	P68400	human	LEF-1	51176	Q9UJU2	LEF1	human	S42	471384	EkIFAEIsHPEEEGD	CTNNB1_binding		X
CSNK2A1	CK2A1	P68400	human	MCM2	4171	P49736	MCM2	human	S108	456310	DVEELtAsQREAAER	MCM2_N		X
CSNK2A1	CK2A1	P68400	human	MUS81	80198	Q96NY9	MUS81	human	S87	31880574	RLQRHRTsGGDHAPD		X	X
CSNK2A1	CK2A1	P68400	human	CDH1	12550	P09803	Cdh1	mouse	S842	15754600	FDYEGsGsEAAsLss	Cadherin_C		X
CSNK2A1	CK2A1	P68400	human	SRF	6722	P11831	SRF	human	S83	451800	YsGsEGDsEsGEEEE			X
CSNK2A1	CK2A1	P68400	human	ARC	85383	Q62881	Nol3	rat	T149	448618	SEAVQPRtPEEPELE			X
CSNK2A1	CK2A1	P68400	human	SERINC3	10955	Q13530	SERINC3	human	S380	1255792401	ILGDTTTsGAsDEED	Serinc	X	X
CSNK2A1	CK2A1	P68400	human	caveolin-2	858	P51636	CAV2	human	S23	460671	DDsysHHsGLEyADP	Caveolin	X	X
CSNK2A1	CK2A1	P68400	human	H2AX	3014	P16104	H2AX	human	Y57	34492711	YLAAVLEyLTAEILE	Histone	X	X
CSNK2A1	CK2A1	P68400	human	PEDF	5176	P36955	SERPINF1	human	S24	455231	SSCQNPAsPPEEGSP			X
CSNK2A1	CK2A1	P68400	human	DZIP1	66573	Q8BMD2	Dzip1	mouse	S664	13907508	STKTPPFssEEEPDE		X	X
CSNK2A1	CK2A1	P68400	human	DNMT3A	13435	O88508	Dnmt3a	mouse	S389	17548182	ACHDsDEsDSGKAVE			X
CSNK2A1	CK2A1	P68400	human	BRMS1	25855	Q9HCU9	BRMS1	human	S30	25284673	MNGEEEEsEEERSGS			X
CSNK2A1	CK2A1	P68400	human	MYH10	4628	P35580	MYH10	human	S1965	465602	DDtEsKtsDVNEtQP			X
CSNK2A1	CK2A1	P68400	human	N-Myc	4613	P04198	MYCN	human	S261	450052	TSGEDTLsDsDDEDD	Myc_N		X
CSNK2A1	CK2A1	P68400	human	EVI1	2122	Q03112	MECOM	human	S858	482637	IGNsNHGsQsPRNVE		X	X
CSNK2A1	CK2A1	P68400	human	LASS4	79603	Q9HA82	CERS4	human	S350	7102764	DVEEsDssEEAAAAQ		X
CSNK2A1	CK2A1	P68400	human	CREM	12916	P27699	Crem	mouse	S156	450064	PKIEEEKsEEEGTPP			X
CSNK2A1	CK2A1	P68400	human	WAVE2	10163	Q9Y6W5	WASF2	human	S482	6377642	RRIAVEYsDsEDDss			X
CSNK2A1	CK2A1	P68400	human	Sialoprotein-2	281233	Q28862	IBSP	cow	S62	467256	LKRFAVQsSsDssEE	BSP_II		X
CSNK2A1	CK2A1	P68400	human	eIF2B-epsilon	100009393	P47823	EIF2B5	rabbit	S717	449907	LKEAEEEssEDD___	W2	X	X
CSNK2A1	CK2A1	P68400	human	LASS4	79603	Q9HA82	CERS4	human	S347	36704607	IRsDVEEsDssEEAA		X
CSNK2A1	CK2A1	P68400	human	Calmodulin	801	P0DP23	CALM3	human	T118	469586	tNLGEkLtDEEVDEM	EF-hand_7		X
CSNK2A1	CK2A1	P68400	human	DOK7	231134	Q18PE0	Dok7	mouse	S249	41621605	EKRLSLLsHSGRPGs			X
CSNK2A1	CK2A1	P68400	human	PAX3	18505	P24610	Pax3	mouse	S205	4145506	APQsDEGsDIDsEPD			X
CSNK2A1	CK2A1	P68400	human	PhLP	64013	Q63737	Pdcl	rat	S18	448823	EKLQYYYstsEDEDs			X
CSNK2A1	CK2A1	P68400	human	RIOK1	83732	Q9BRS2	RIOK1	human	T410	797986500	MEIASQRtkEERSSQ		X	X
CSNK2A1	CK2A1	P68400	human	FNIP1	96459	Q8TF40	FNIP1	human	S939	17550026	DIPRNEssDsALGDs			X
CSNK2A1	CK2A1	P68400	human	PER2	18627	O54943	Per2	mouse	S697	468400	DMAsGPEsLDGAAGG			X
CSNK2A1	CK2A1	P68400	human	DTD1	92675	Q8TEA8	DTD1	human	S205	485755	GAEGDVssErEP___			X
CSNK2A1	CK2A1	P68400	human	PIN4	5303	Q9Y237	PIN4	human	S19	3188102	AGKGGAAsGSDSADK			X
CSNK2A1	CK2A1	P68400	human	CACNA1S	100009585	P07293	CACNA1S	rabbit	T1579	6061600	RTIsGDLtAEEELER			X
CSNK2A1	CK2A1	P68400	human	PhLP	64013	Q63737	Pdcl	rat	T19	448824	KLQYYYstsEDEDsD			X
CSNK2A1	CK2A1	P68400	human	SLC29A1	63959	Q9JIM1	Slc29a1	mouse	S254	486282	ETkLDLIskGEEPKG	Nucleoside_tran	X
CSNK2A1	CK2A1	P68400	human	EHMT2	10919	Q96KQ7	EHMT2	human	S211	18009234	EIQHFRMsDDVHsLG		X	X
CSNK2A1	CK2A1	P68400	human	4E-BP1	1978	Q13541	EIF4EBP1	human	S112	447526	KRAGGEEsQFEMDI_	eIF_4EBP		X
CSNK2A1	CK2A1	P68400	human	RANGAP1	5905	P46060	RANGAP1	human	S358	458865	AKVLASLsDDEDEEE		X	X
CSNK2A1	CK2A1	P68400	human	CD5	921	P06127	CD5	human	S485	450128	QPDNssDsDyDLHGA		X	X
CSNK2A1	CK2A1	P68400	human	eEF1B	100009286	P34826	EEF1B2	rabbit	S106	452653	DDIDLFGsDDEEEsE	EF-1_beta_acid		X
CSNK2A1	CK2A1	P68400	human	TNFAIP1	7126	Q13829	TNFAIP1	human	S280	3195881	SRSQAsPsEDEEtFE		X	X
CSNK2A1	CK2A1	P68400	human	SLC3A2	6520	P08195	SLC3A2	human	S406	6003504	LLTssyLsDsGsTGE			X
CSNK2A1	CK2A1	P68400	human	RFC1	89809	D3ZFT1	Rfc1	rat	S69	452680	KKRIIyDsDsESEET			X
CSNK2A1	CK2A1	P68400	human	CCNF	899	P41002	CCNF	human	S621	288031702	GYEGDQEsEGEKEGD		X	X
CSNK2A1	CK2A1	P68400	human	ODC	24609	P09057	Odc1	rat	S303	451283	VWKEQTGsDDEDESN	Orn_DAP_Arg_deC		X
CSNK2A1	CK2A1	P68400	human	Sialoprotein-2		P13839	Ibsp	rat	S31	457538	RRIKAEDsEENGVFK	BSP_II		X
CSNK2A1	CK2A1	P68400	human	ARNT	405	P27540	ARNT	human	S77	458309	DKERFARsDDEQssA			X
CSNK2A1	CK2A1	P68400	human	PTEN	5728	P60484	PTEN	human	S370	448649	TSVtPDVsDNEPDHy		X	X
CSNK2A1	CK2A1	P68400	human	adrenodoxin	281157	P00257	FDX1	cow	T129	455475	FEKLEAItDEENDML	Fer2		X
CSNK2A1	CK2A1	P68400	human	FANCD2	2177	Q9BXW9	FANCD2	human	S886	31867427	TSSsDtLsEEkNsEC	FancD2	X	X
CSNK2A1	CK2A1	P68400	human	GJA8	395846	P36381	GJA8	chicken	S364	465560	KAEEEVVsDEVEGPS		X	X
CSNK2A1	CK2A1	P68400	human	NHE5	6553	Q14940	SLC9A5	human	T714	20832302	EEsDssEtEKEDDEG			X
CSNK2A1	CK2A1	P68400	human	PhLP	5082	Q13371	PDCL	human	S20	448825	LQYyysssEDEDsDH		X	X
CSNK2A1	CK2A1	P68400	human	PTEN	5728	P60484	PTEN	human	T383	448315	HyRYsDttDsDPENE			X	9554; 9549; 7960
CSNK2A1	CK2A1	P68400	human	TYMS	7298	P04818	TYMS	human	S124	13209303	FLDsLGFsTREEGDL	Thymidylat_synt		X
CSNK2A1	CK2A1	P68400	human	CLTB	281698	P04975	CLTB	cow	S11	465605	DFGFFSSsEsGAPEA	Clathrin_lg_ch		X
CSNK2A1	CK2A1	P68400	human	MRTO4	51154	Q9UKD2	MRTO4	human	S233	14576313	AsEsTEEsDsEDDD_			X
CSNK2A1	CK2A1	P68400	human	MCM2	4171	P49736	MCM2	human	S40	452311	RRtDALtssPGRDLP			X
CSNK2A1	CK2A1	P68400	human	FTO	79068	Q9C0B1	FTO	human	T150	23108331	NDYLQIEtIQALEEL	FTO_NTD	X	X
CSNK2A1	CK2A1	P68400	human	RIC8A	293614	NP_001093990	Ric8a	rat	S523	3213324	TMEGQLssDPDsDPD			X
CSNK2A1	CK2A1	P68400	human	DARPP-32	360616	Q6J4I0	Ppp1r1b	rat	S97	466340	LQTISNLsENQAsEE	DARPP-32		X
CSNK2A1	CK2A1	P68400	human	CD6	923	P30203	CD6	human	S480	28095001	PPPEDSDsGsDsDYE			X
CSNK2A1	CK2A1	P68400	human	PSMD3	5709	O43242	PSMD3	human	S6	18912808	__MkQEGsARRRGAD		X
CSNK2A1	CK2A1	P68400	human	Sialoprotein-2		P13839	Ibsp	rat	S76	457542	EENGDGDssEEEGEE	BSP_II		X
CSNK2A1	CK2A1	P68400	human	CDH1	999	P12830	CDH1	human	S847	465568	sEAAsLSsLNsSEsD	Cadherin_C		X
CSNK2A1	CK2A1	P68400	human	IRS1	25467	P35570	Irs1	rat	S307	447558	TEsITATsPASMVGG			X	2381
CSNK2A1	CK2A1	P68400	human	ABCA1	19	O95477	ABCA1	human	T1242	452017	SSYGISEttLEEIFL			X
CSNK2A1	CK2A1	P68400	human	BIK	638	Q13323	BIK	human	T33	448350	TMEVLGMtDsEEDLD	bcl-2I13		X
CSNK2A1	CK2A1	P68400	human	PRPF3	9129	O43395	PRPF3	human	T494	999610	TEAVQDPtKVEAHVR	PRP3	X	X
CSNK2A1	CK2A1	P68400	human	STC2	8614	O76061	STC2	human	S288	450097	AQGPSGssEWEDEQS			X
CSNK2A1	CK2A1	P68400	human	CETN2	1069	P41208	CETN2	human	S158	34405001	RDGDGEVsEQEFLRI	EF-hand_7		X
CSNK2A1	CK2A1	P68400	human	RAD1	5810	O60671	RAD1	human	S280	14881302	PDEEVPEsEs_____			X
CSNK2A1	CK2A1	P68400	human	CREB3	10488	O43889	CREB3	human	S46	1827354100	LPLSEVPsDWEVDDL		X	X
CSNK2A1	CK2A1	P68400	human	NPM1	18148	Q61937	Npm1	mouse	S125	459897	AVEEDAEsEDEDEED			X
CSNK2A1	CK2A1	P68400	human	TR-alpha iso5	21833	P63058_OBS	Thra	mouse	S474	449309	ASSLSSSssDEDTEV			X
CSNK2A1	CK2A1	P68400	human	LASS6	253782	Q6ZMG9	CERS6	human	S346	22350309	DRsDIEsssDEEDSE		X
CSNK2A1	CK2A1	P68400	human	CLTB	281698	P04975	CLTB	cow	S13	465606	GFFSSsEsGAPEAAE	Clathrin_lg_ch		X
CSNK2A1	CK2A1	P68400	human	KIR3DL1	3811	P43629	KIR3DL1	human	S388	990303	RTANsEDsDEQDPEE			X
CSNK2A1	CK2A1	P68400	human	FGA	2243	P02671	FGA	human	S542	466009	PMLGEFVsETESRGs			X
CSNK2A1	CK2A1	P68400	human	N-Myc	4613	P04198	MYCN	human	S263	448221	GEDTLsDsDDEDDEE	Myc_N		X
CSNK2A1	CK2A1	P68400	human	SGT1	11319	O95905	ECD	human	S505	3178824	PRPNEsDsDDLDDED	SGT1		X
CSNK2A1	CK2A1	P68400	human	TLE1	7088	Q04724	TLE1	human	S253	23940705	DNLVVDVsNEDPSsP		X
CSNK2A1	CK2A1	P68400	human	FANCD2	2177	Q9BXW9	FANCD2	human	S882	1871613600	DGSkTSSsDtLsEEk		X
CSNK2A1	CK2A1	P68400	human	14-3-3 gamma	22628	P61982	Ywhag	mouse	S235	14569218	DNLTLWTsDQQDDDG			X
CSNK2A1	CK2A1	P68400	human	RRAD	6236	P55042	RRAD	human	S299	457398	KMAFRAKsKsCHDLS			X
CSNK2A1	CK2A1	P68400	human	Huntingtin	3064	P42858	HTT	human	S16	12056100	kAFEsLksFQQQQQQ		X
CSNK2A1	CK2A1	P68400	human	p47phox	653361	P14598	NCF1	human	S208	465580	KRGWIPAsFLEPLDS			X
CSNK2A1	CK2A1	P68400	human	DNAJB2	3300	P25686	DNAJB2	human	S264	62382605	LAMAySLsEMEAAGK	UIM		X
CSNK2A1	CK2A1	P68400	human	COL17A1	1308	Q9UMD9	COL17A1	human	S542	484006	LDKIGLHsDsQEELW			X
CSNK2A1	CK2A1	P68400	human	RIC8A	293614	NP_001093990	Ric8a	rat	S527	3213327	QLssDPDsDPD____			X
CSNK2A1	CK2A1	P68400	human	LSD1	23028	O60341	KDM1A	human	S131	453104	DEsLANLsEDEyysE		X	X	37177
CSNK2A1	CK2A1	P68400	human	Survivin	332	O15392	BIRC5	human	T48	18451300	AGFIHCPtENEPDLA	BIR		X
CSNK2A1	CK2A1	P68400	human	HMGA2	15364	P52927	Hmga2	mouse	S100	4708612	AQETEEtssQEsAEE			X
CSNK2A1	CK2A1	P68400	human	G6PI	2821	P06744	GPI	human	S185	455279	GPRVWyVsNIDGTHI	PGI		X
CSNK2A1	CK2A1	P68400	human	GCH1	2643	P30793	GCH1	human	S81	487495	AYSSILSsLGENPQR	GTP_cyclohydroI	X
CSNK2A1	CK2A1	P68400	human	MRE11A	4361	P49959	MRE11	human	S649	455765	EVIEVDEsDVEEDIF			X
CSNK2A1	CK2A1	P68400	human	CLPH	64029	Q68FX6	Clph	rat	T280	12658500	DNPEDPLtDEEPADG	CABS1		X
CSNK2A1	CK2A1	P68400	human	SRC-2	10499	Q15596	NCOA2	human	S499	4728850	MsPGVAGsPrIPPSQ	NCOA_u2	X
CSNK2A1	CK2A1	P68400	human	FETUA	280988	P12763	AHSG	cow	S323	467424	SGVAsVEssSGEAFH			X
CSNK2A1	CK2A1	P68400	human	HDAC6	10013	Q9UBN7	HDAC6	human	S458	18944908	EEDNVEEsEEEGPWE		X
CSNK2A1	CK2A1	P68400	human	CDC37	114562	Q63692	Cdc37	rat	S13	450034	VWDHIEVsDDEDETH	CDC37_N		X	13248
CSNK2A1	CK2A1	P68400	human	TRHR	25570	Q01717	Trhr	rat	T365	465592	KEsDRFstELDDItV			X
CSNK2A1	CK2A1	P68400	human	SPTBN1	6711	Q01082	SPTBN1	human	T2159	471399	NGAtEQRtssKEssP			X
CSNK2A1	CK2A1	P68400	human	CHD-4	1108	Q14839	CHD4	human	S308	471447	FGskRKRsssEDDDL		X
CSNK2A1	CK2A1	P68400	human	MAX	4149	P61244	MAX	human	S11	449308	NDDIEVEsDEEQPRF			X
CSNK2A1	CK2A1	P68400	human	RPS5	20103	P97461	Rps5	mouse	S24	9819906	IkLFGkWsTDDVQIN			X
CSNK2A1	CK2A1	P68400	human	PSEN2	5664	P49810	PSEN2	human	S335	449963	YDsFGEPsYPEVFEP	Presenilin		X
CSNK2A1	CK2A1	P68400	human	TSPY1	7258	Q01534	TSPY1	human	T300	460704	PPEEGTEtSGDSQLL			X
CSNK2A1	CK2A1	P68400	human	DTD1	92675	Q8TEA8	DTD1	human	S181	36396300	RAKGPsEssKERNtP			X
CSNK2A1	CK2A1	P68400	human	PKD2	5311	Q13563	PKD2	human	S812	451598	FPRsLDDsEEDDDED			X
CSNK2A1	CK2A1	P68400	human	MCM2	4171	P49736	MCM2	human	S53	473058	LPPFEDEsEGLLGtE	MCM2_N		X
CSNK2A1	CK2A1	P68400	human	HSP90B	3326	P08238	HSP90AB1	human	S255	449266	PKIEDVGsDEEDDsG	HSP90	X	X
CSNK2A1	CK2A1	P68400	human	CDC25C	995	P30307	CDC25C	human	T236	451436	VEKFkDNtIPDkVKK	M-inducer_phosp	X	X
CSNK2A1	CK2A1	P68400	human	PML	5371	P29590	PML	human	S560	6835504	EERVVVIsssEDsDA	DUF3583		X
CSNK2A1	CK2A1	P68400	human	DDHD1	338047	O46606	DDHD1	cow	S93	465581	SDDNYDFsSAESGSS			X
CSNK2A1	CK2A1	P68400	human	PER2	8864	O15055	PER2	human	S696	468399	EMVEDAAsGPEsLDC		X	X
CSNK2A1	CK2A1	P68400	human	ER-alpha	2099	P03372	ESR1	human	S559	6048400	PTsRGGAsVEETDQS	ESR1_C	X	X
CSNK2A1	CK2A1	P68400	human	NCL	25135	P13383	Ncl	rat	S34	466005	DsEDEEMsEDEDDss			X
CSNK2A1	CK2A1	P68400	human	HDAC1	3065	Q13547	HDAC1	human	S423	447913	CEEEFsDsEEEGEGG		X	X
CSNK2A1	CK2A1	P68400	human	MRE11A	4361	P49959	MRE11	human	S689	452321	KGVDFEssEDDDDDP		X	X
CSNK2A1	CK2A1	P68400	human	ARRB2 iso2	281638	P32120-2	ARRB2	cow	T382	455373	EFETNYAtDDDIVFE		X
CSNK2A1	CK2A1	P68400	human	G3BP-1	10146	Q13283	G3BP1	human	S149	449041	VtEPQEEsEEEVEEP		X	X
CSNK2A1	CK2A1	P68400	human	MYH10	4628	P35580	MYH10	human	S1975	465603	NEtQPPQsE______			X
CSNK2A1	CK2A1	P68400	human	CDH1	12550	P09803	Cdh1	mouse	S848	15754601	GsEAAsLssLNSsEs	Cadherin_C		X
CSNK2A1	CK2A1	P68400	human	CTDP1	9150	Q9Y5B0	CTDP1	human	S944	455467	NEDEGsssEADEMAK	FCP1_C		X
CSNK2A1	CK2A1	P68400	human	XPC	7508	Q01831	XPC	human	S129	14161729	sNEEEEEsENDWEEV			X
CSNK2A1	CK2A1	P68400	human	MCM2	4171	P49736	MCM2	human	S139	454180	RRGLLyDsDEEDEER	MCM2_N		X	8861; 12958
CSNK2A1	CK2A1	P68400	human	Myf-5	4617	P13349	MYF5	human	S49	457384	HKAELQGsDEDEHVR	Basic		X
CSNK2A1	CK2A1	P68400	human	PER2	8864	O15055	PER2	human	S700	468400	DAAsGPEsLDCLAGP			X
CSNK2A1	CK2A1	P68400	human	HDAC1	3065	Q13547	HDAC1	human	S421	447912	IACEEEFsDsEEEGE		X	X
CSNK2A1	CK2A1	P68400	human	FURIN	5045	P09958	FURIN	human	S773	469742	AWQEECPsDsEEDEG			X
CSNK2A1	CK2A1	P68400	human	TEBP	10728	Q15185	PTGES3	human	S113	451129	WKDWEDDsDEDMsNF		X	X
CSNK2A1	CK2A1	P68400	human	DTD1	92675	Q8TEA8	DTD1	human	S197	1983955	KEDRsAssGAEGDVs			X
CSNK2A1	CK2A1	P68400	human	HS1	3059	P14317	HCLS1	human	T23	11349501	tQGDDWDtDPDFVND			X
CSNK2A1	CK2A1	P68400	human	NPHP1	4867	O15259	NPHP1	human	S123	26395107	EEEEEsEsEDsEDSG		X	X
CSNK2A1	CK2A1	P68400	human	DARPP-32	360616	Q6J4I0	Ppp1r1b	rat	S102	457675	NLsENQAsEEEDELG	DARPP-32		X	3401
CSNK2A1	CK2A1	P68400	human	Sialoprotein-2	281233	Q28862	IBSP	cow	S300	457546	YKGRGYDsYDGQDYY	BSP_II		X
CSNK2A1	CK2A1	P68400	human	MDM2	4193	Q00987	MDM2	human	S269	455458	sEEGQELsDEDDEVy			X
CSNK2A1	CK2A1	P68400	human	KIR3DL1	3811	P43629	KIR3DL1	human	S385	990304	AGNRTANsEDsDEQD			X
CSNK2A1	CK2A1	P68400	human	DAXX	1616	Q9UER7	DAXX	human	S739	467727	EIIVLsDsD______		X	X
CSNK2A1	CK2A1	P68400	human	FNIP1	96459	Q8TF40	FNIP1	human	S938	1861699800	WDIPRNEssDsALGD			X
CSNK2A1	CK2A1	P68400	human	MSK1	9252	O75582	RPS6KA5	human	T793	12159000	ADSNNPEtLFQFSDS			X
CSNK2A1	CK2A1	P68400	human	hnRNP A1	3178	P09651	HNRNPA1	human	S199	451555	sQrGrsGsGNFGGGr			X
CSNK2A1	CK2A1	P68400	human	SRC-2	10499	Q15596	NCOA2	human	S487	4728845	GQPTSMLsPrHRMsP	NCOA_u2	X
CSNK2A1	CK2A1	P68400	human	PTEN	5728	P60484	PTEN	human	T382	448314	DHyRYsDttDsDPEN			X	9554; 9549; 7960
CSNK2A1	CK2A1	P68400	human	GRB14	2888	Q14449	GRB14	human	S366	29576856	GCSsQSIsPMRsIsE			X
CSNK2A1	CK2A1	P68400	human	Myc	4609	P01106	MYC	human	S347	466010	RKCtsPRssDtEENV			X
CSNK2A1	CK2A1	P68400	human	NCAPG	64151	Q9BPX3	NCAPG	human	S973	3210609	CQtAEADsEsDHEVP			X
CSNK2A1	CK2A1	P68400	human	CAPZA1	829	P52907	CAPZA1	human	S9	457555	ADFDDrVsDEEkVRI		X	X
CSNK2A1	CK2A1	P68400	human	hnRNP C1/C2	3183	P07910	HNRNPC	human	S260	448833	sEGGADDsAEEGDLL			X
CSNK2A1	CK2A1	P68400	human	USP7	7874	Q93009	USP7	human	S18	449238	KAGEQQLsEPEDMEM		X	X
CSNK2A1	CK2A1	P68400	human	Sialoprotein-2	281233	Q28862	IBSP	cow	S75	457542	EENGNGDssEEEEEE	BSP_II		X
CSNK2A1	CK2A1	P68400	human	SEC63	11231	Q9UGP8	SEC63	human	S576	27440600	VsDKGsDsEEEETNR		X	X
CSNK2A1	CK2A1	P68400	human	LASS6	253782	Q6ZMG9	CERS6	human	S345	22350306	DDRsDIEsssDEEDS		X
CSNK2A1	CK2A1	P68400	human	CPLX1	768228	Q0IIL7	CPLX1	cow	S115	474557	AAEEEDEsILDTVIK	Synaphin		X
CSNK2A1	CK2A1	P68400	human	TELO2	9894	Q9Y4R8	TELO2	human	S485	27530803	PQAQLAGsDsDLDsD		X	X
CSNK2A1	CK2A1	P68400	human	TTI1	9675	O43156	TTI1	human	S828	9765114	DVADGNVsDFDNEEE		X	X
CSNK2A1	CK2A1	P68400	human	CREB	1385	P16220	CREB1	human	S94	451807	QISTIAEsEDsQEsV			X
CSNK2A1	CK2A1	P68400	human	CFTR	12638	P26361	Cftr	mouse	T1467	21440502	ITALKEEtEEEVQET			X
CSNK2A1	CK2A1	P68400	human	SET iso2	6418	Q01105-2	SET	human	S9	6308300	sAPAAkVsKkELNsN		X
CSNK2A1	CK2A1	P68400	human	MSK1	9252	O75582	RPS6KA5	human	S759	12159003	sTETRssssESSHSs			X
CSNK2A1	CK2A1	P68400	human	OTUD5	55593	Q96G74	OTUD5	human	S177	449291	EVGAGyNsEDEyEAA			X
CSNK2A1	CK2A1	P68400	human	FNIP1	96459	Q8TF40	FNIP1	human	S948	4734337	sALGDsEsEDTGHDM			X
CSNK2A1	CK2A1	P68400	human	FN1 iso1	2335	P02751-1	FN1	human	S2384	467903	VQADREDsRE_____			X
CSNK2A1	CK2A1	P68400	human	CFTR	1080	P13569	CFTR	human	S422	3333404	NNNNRktsNGDDsLF		X	X
CSNK2A1	CK2A1	P68400	human	FANCD2	2177	Q9BXW9	FANCD2	human	T884	1871613603	SkTSSsDtLsEEkNs		X
CSNK2A1	CK2A1	P68400	human	CDC25B	994	P30305	CDC25B	human	S186	448746	EAGsGAAsssGEDkE	M-inducer_phosp		X
CSNK2A1	CK2A1	P68400	human	occludin	100506658	Q16625	OCLN	human	S408	2906719	DyttGGEsCDELEED		X	X
CSNK2A1	CK2A1	P68400	human	DOK7	231134	Q18PE0	Dok7	mouse	S265	41621602	GDDRSLsssSSEASH			X
CSNK2A1	CK2A1	P68400	human	MCM2	4171	P49736	MCM2	human	S27	452310	GNDPLtssPGRssRR			X
CSNK2A1	CK2A1	P68400	human	SIRT1	93759	Q923E4	Sirt1	mouse	S683	9993600	EEPLEDEsEIEEFYN		X	X
CSNK2A1	CK2A1	P68400	human	PEDF	5176	P36955	SERPINF1	human	S114	455232	ALYYDLIsSPDIHGT	Serpin		X
CSNK2A1	CK2A1	P68400	human	LASS5	91012	Q8N5B7	CERS5	human	S355	18260885	DRsDVEsssEEEDVT		X
CSNK2A1	CK2A1	P68400	human	HOXB7	3217	P09629	HOXB7	human	S132	465569	RIYPWMRssGTDRKR			X
CSNK2A1	CK2A1	P68400	human	WAVE2	10163	Q9Y6W5	WASF2	human	S489	6377640	sDsEDDssEFDEDDW			X
CSNK2A1	CK2A1	P68400	human	CREB	81646	P15337	Creb1	rat	S108	451807	QISTIAEsEDsQEsV		X
CSNK2A1	CK2A1	P68400	human	TOP2A	7153	P11388	TOP2A	human	S1365	18016961	TKtsPKLsNkELKPQ		X
CSNK2A1	CK2A1	P68400	human	Sialoprotein-2	281233	Q28862	IBSP	cow	S31	457538	RRAKLEDsEENGVFK	BSP_II		X
CSNK2A1	CK2A1	P68400	human	FANCD2	2177	Q9BXW9	FANCD2	human	T896	27448950	kNsECDPtPsHRGQL	FancD2	X	X
CSNK2A1	CK2A1	P68400	human	Myc	4609	P01106	MYC	human	S348	466011	KCtsPRssDtEENVk			X
CSNK2A1	CK2A1	P68400	human	p53	7157	P04637	TP53	human	S149	456326	PVQLWVDstPPPGtR	P53		X
CSNK2A1	CK2A1	P68400	human	NFkB-p65	19697	Q04207	Rela	mouse	S527	447799	SGLPNGLsGDEDFss		X	X
CSNK2A1	CK2A1	P68400	human	TR-alpha iso5	21833	P63058_OBS	Thra	mouse	S475	449310	SSLSSSssDEDTEVF			X
CSNK2A1	CK2A1	P68400	human	VDR	7421	P11473	VDR	human	S208	456982	SFSNLDLsEEDSDDP		X	X
CSNK2A1	CK2A1	P68400	human	VHL	7428	P40337	VHL	human	S38	15573200	EEsGAEEsGPEEsGP		X
CSNK2A1	CK2A1	P68400	human	Wee1	7465	P30291	WEE1	human	S121	456468	WEEEGFGsSsPVKsP			X
CSNK2A1	CK2A1	P68400	human	occludin	100506658	Q16625	OCLN	human	T400	471470	tEQDHyEtDyttGGE		X	X
CSNK2A1	CK2A1	P68400	human	IkB-alpha	4792	P25963	NFKBIA	human	T299	456335	EsEFTEFtEDELPyD			X
CSNK2A1	CK2A1	P68400	human	Ikaros	22778	Q03267	Ikzf1	mouse	S63	451348	NVkVETQsDEENGRA			X
CSNK2A1	CK2A1	P68400	human	DTD1	92675	Q8TEA8	DTD1	human	S179	23112003	KTRAKGPsEssKERN			X
CSNK2A1	CK2A1	P68400	human	BMAL1	11865	Q9WTL8	Arntl	mouse	S97	7359500	RRRDKMNsFIDELAS	HLH		X
CSNK2A1	CK2A1	P68400	human	SLC18A2	25549	Q01827	Slc18a2	rat	S512	465595	PIGDDEEsEsD____			X
CSNK2A1	CK2A1	P68400	human	CETN1	1068	Q12798	CETN1	human	T138	34405000	NELGENLtDEELQEM	EF-hand_8		X
CSNK2A1	CK2A1	P68400	human	PSMA3	29670	P18422	Psma3	rat	S243	451184	AEkyAKEsLKEEDEs			X
CSNK2A1	CK2A1	P68400	human	TOP2A	7153	P11388	TOP2A	human	S1377	448765	KPQKsVVsDLEADDV			X
CSNK2A1	CK2A1	P68400	human	TIF1A	54700	Q9NYV6	RRN3	human	S172	470002	GDVDVsDsDDEDDNL	RRN3	X	X
CSNK2A1	CK2A1	P68400	human	LDLR	281276	P01131	LDLR	cow	S258	465609	YPSRQMVsLEDDVA_			X
CSNK2A1	CK2A1	P68400	human	CDC34	997	P49427	CDC34	human	S236	448690	DDsGtEEs_______		X	X
CSNK2A1	CK2A1	P68400	human	CK2A1	1457	P68400	CSNK2A1	human	Y182	10294400	DWGLAEFyHPGQEYN	Pkinase		X
CSNK2A1	CK2A1	P68400	human	SSRP1	6749	Q08945	SSRP1	human	S657	456295	KSssRQLsEsFksKE			X
CSNK2A1	CK2A1	P68400	human	CDK1	983	P06493	CDK1	human	S39	455465	MkkIRLEsEEEGVPs	Pkinase	X	X
CSNK2A1	CK2A1	P68400	human	FosB	2354	P53539	FOSB	human	S27	465535	SAESQYLsSVDSFGS		X	X
CSNK2A1	CK2A1	P68400	human	FETUA	280988	P12763	AHSG	cow	S324	471394	GVAsVEssSGEAFHV			X
CSNK2A1	CK2A1	P68400	human	DLG3	58948	Q62936	Dlg3	rat	S632	4710993	KGVTSNTsDSESSSK		X
CSNK2A1	CK2A1	P68400	human	Caldesmon	373965	P12957	CALD1	chicken	S73	457422	SEVNAQNsVAEEETK	Caldesmon		X
CSNK2A1	CK2A1	P68400	human	FNIP1	96459	Q8TF40	FNIP1	human	S941	4734327	PRNEssDsALGDsEs			X
CSNK2A1	CK2A1	P68400	human	p70S6K	83840	P67999	Rps6kb1	rat	S40	450117	DQPEDAGsEDELEEG			X
CSNK2A1	CK2A1	P68400	human	IkB-alpha	4792	P25963	NFKBIA	human	S32	448203	LLDDRHDsGLDsMkD			X	5210; 2859; 9246; 5209
CSNK2A1	CK2A1	P68400	human	ATF-1	466	P18846	ATF1	human	S51	15725602	SSDsIGssQKAHGIL	pKID	X
CSNK2A1	CK2A1	P68400	human	CK2B	1460	P67870	CSNK2B	human	S2	447646	______MsssEEVsW			X
CSNK2A1	CK2A1	P68400	human	EVI1	2122	Q03112	MECOM	human	S538	4703001	PLkMEPQsPGEVKKL		X	X
CSNK2A1	CK2A1	P68400	human	GBF1	8729	Q92538	GBF1	human	S292	1170755600	VVSPSTDsGLEFsSQ		X	X
CSNK2A1	CK2A1	P68400	human	Ikaros	22778	Q03267	Ikzf1	mouse	S13	4828300	GQDMSQVsGKESPPV			X
CSNK2A1	CK2A1	P68400	human	Ikaros	22778	Q03267	Ikzf1	mouse	T393	451353	sNsCQDstDtEsNAE			X
CSNK2A1	CK2A1	P68400	human	DDHD1	338047	O46606	DDHD1	cow	S105	465582	GSSLRYYsEGESGGG			X
CSNK2A1	CK2A1	P68400	human	SLC3A2	6520	P08195	SLC3A2	human	S531	6003501	RRLsDQRsKERSLLH			X
CSNK2A1	CK2A1	P68400	human	TRHR	25570	Q01717	Trhr	rat	T371	465593	stELDDItVTDtYVs			X
CSNK2A1	CK2A1	P68400	human	ARRB2	216869	Q91YI4	Arrb2	mouse	T383	455373	EFDTNYAtDDDIVFE		X	X
CSNK2A1	CK2A1	P68400	human	PACSIN1	23969	Q61644	Pacsin1	mouse	S358	4730500	QTYATEWsDDEsGNP			X
CSNK2A1	CK2A1	P68400	human	DTD1	92675	Q8TEA8	DTD1	human	S182	36396301	AKGPsEssKERNtPR			X
CSNK2A1	CK2A1	P68400	human	MLH1	4292	P40692	MLH1	human	S477	480003	RKRHREDsDVEMVED		X	X
CSNK2A1	CK2A1	P68400	human	SERINC3	10955	Q13530	SERINC3	human	S383	1255792400	DTTTsGAsDEEDGQP	Serinc	X	X
CSNK2A1	CK2A1	P68400	human	FGA	2243	P02671	FGA	human	S609	466008	KMADEAGsEADHEGt			X
CSNK2A1	CK2A1	P68400	human	PR	5241	P06401	PGR	human	S81	450160	TQDQQsLsDVEGAys	Prog_receptor	X	X
CSNK2A1	CK2A1	P68400	human	LASS5	91012	Q8N5B7	CERS5	human	S354	18260882	DDRsDVEsssEEEDV		X
CSNK2A1	CK2A1	P68400	human	SNCA	6622	P37840	SNCA	human	S129	448278	NEAyEMPsEEGyQDy	Synuclein	X	X	23706
CSNK2A1	CK2A1	P68400	human	FETUA	280988	P12763	AHSG	cow	S320	467423	HTFSGVAsVEssSGE			X
CSNK2A1	CK2A1	P68400	human	PDCD5	9141	O14737	PDCD5	human	S119	452536	NRRKVMDsDEDDDy_		X	X
CSNK2A1	CK2A1	P68400	human	CREB	81646	P15337	Creb1	rat	S142	448547	RkILNDLssDAPGVP	pKID		X
CSNK2A1	CK2A1	P68400	human	IGFBP1	3484	P08833	IGFBP1	human	S194	451660	LAKAQETsGEEIsKF	Thyroglobulin_1	X	X
CSNK2A1	CK2A1	P68400	human	factor V	2153	P12259	F5	human	S720	451408	LEPEDEEsDADYDYQ			X
CSNK2A1	CK2A1	P68400	human	SLC3A2	6520	P08195	SLC3A2	human	S410	6003502	syLsDsGsTGEHTkS			X
CSNK2A1	CK2A1	P68400	human	MSK1	9252	O75582	RPS6KA5	human	S758	455798	tsTETRssssESSHS			X
CSNK2A1	CK2A1	P68400	human	DNMT3A	1788	Q9Y6K1	DNMT3A	human	S393	17548182	VCHDsDEsDTAKAVE		X	X
CSNK2A1	CK2A1	P68400	human	SAT	6303	P21673	SAT1	human	S149	11390101	RRGAsDLsSEEGWRL			X
CSNK2A1	CK2A1	P68400	human	IkB-beta	4793	Q15653	NFKBIB	human	S315	452014	sGPCSsSsDSDSGDE			X
CSNK2A1	CK2A1	P68400	human	MSK2	8986	O75676	RPS6KA4	human	S324	11489900	PFRPQIRsELDVGNF	Pkinase_C		X
CSNK2A1	CK2A1	P68400	human	B-Myb	4605	P10244	MYBL2	human	T18	465554	DELHyQDtDsDVPEQ			X
CSNK2A1	CK2A1	P68400	human	LIG1	3978	P18858	LIG1	human	S66	448498	KAARVLGsEGEEEDE			X
CSNK2A1	CK2A1	P68400	human	TEBP	10728	Q15185	PTGES3	human	S118	451130	DDsDEDMsNFDRFsE		X	X
CSNK2A1	CK2A1	P68400	human	AP-2 alpha	7020	P05549	TFAP2A	human	S429	20797701	TDNNAKssDKEEKHR		X	X
CSNK2A1	CK2A1	P68400	human	CTDP1	9150	Q9Y5B0	CTDP1	human	S740	453872	TkAQRENsPAAFPDR	FCP1_C		X
CSNK2A1	CK2A1	P68400	human	eIF2-beta	8894	P20042	EIF2S2	human	S67	450072	DTRKkDAsDDLDDLN		X	X
CSNK2A1	CK2A1	P68400	human	RAD1	5810	O60671	RAD1	human	S282	14881301	EEVPEsEs_______			X
CSNK2A1	CK2A1	P68400	human	RGS19	10287	P49795	RGS19	human	S24	449957	ADRPPSMsSHDTASP			X
CSNK2A1	CK2A1	P68400	human	LXR-alpha	10062	Q13133	NR1H3	human	S198	469114	SLPPRASsPPQILPQ		X	X
CSNK2A1	CK2A1	P68400	human	ACE2	59272	Q9BYF1	ACE2	human	S787	1868161400	PyAsIDIsKGENNPG		X
CSNK2A1	CK2A1	P68400	human	eIF4G iso8	1981	Q04637-8	EIF4G1	human	S1239	18910225	sPLKAALsEEELEKK		X	X
CSNK2A1	CK2A1	P68400	human	CHD-4	1108	Q14839	CHD4	human	S428	470519	WEAKEDNsEGEEILE		X
CSNK2A1	CK2A1	P68400	human	PML	5371	P29590	PML	human	S561	6835503	ERVVVIsssEDsDAE	DUF3583		X
CSNK2A1	CK2A1	P68400	human	C/EBP-beta	24253	P21272	Cebpb	rat	S223	408589401	kkAVDKLsDEYKMRR	bZIP_2	X
CSNK2A1	CK2A1	P68400	human	SRC-2	10499	Q15596	NCOA2	human	S469	4728825	NYALKMNsPsQSsPG	NCOA_u2	X
CSNK2A1	CK2A1	P68400	human	MED17	234959	Q8VCD5	Med17	mouse	S53	4765330	RIDFSQGsGsEEEEA		X	X
CSNK2A1	CK2A1	P68400	human	SRF	6722	P11831	SRF	human	S77	451802	PTAGALYsGsEGDsE			X
CSNK2A1	CK2A1	P68400	human	PML	5371	P29590	PML	human	S562	6835502	RVVVIsssEDsDAEN	DUF3583		X
CSNK2A1	CK2A1	P68400	human	PhLP	64013	Q63737	Pdcl	rat	S20	448825	LQYYYstsEDEDsDH			X
CSNK2A1	CK2A1	P68400	human	PIK3R1	5295	P27986	PIK3R1	human	S608	448133	ENtEDQysLVEDDED			X
CSNK2A1	CK2A1	P68400	human	TOP1	7150	P11387	TOP1	human	S10	465604	GDHLHNDsQIEADFR			X
CSNK2A1	CK2A1	P68400	human	Sialoprotein-2		P13839	Ibsp	rat	S77	457543	ENGDGDssEEEGEEE	BSP_II		X
CSNK2A1	CK2A1	P68400	human	Geminin	51053	O75496	GMNN	human	S184	25535401	EEETVEDsLVEDSEI	Geminin		X
CSNK2A1	CK2A1	P68400	human	CD5	921	P06127	CD5	human	S483	450127	sMQPDNssDsDyDLH		X	X
VRK2	VRK2 iso2	Q86Y07-2	human	p53	22059	P02340	Tp53	mouse	S18	447490	IsLELPLsQEtFsGL	P53_TAD	X		9284; 9286; 12571
VRK2	VRK2 iso2	Q86Y07-2	human	p53	22059	P02340	Tp53	mouse	T21	447541	ELPLsQEtFsGLWKL	P53_TAD	X	X
AURKA	AurA	O14965	human	syntenin	6386	O00560	SDCBP	human	T200	1869341900	RPFERTItMHKDSTG		X	X
AURKA	AurA	O14965	human	CRMP-1	1400	Q14194	CRMP1	human	T101	11539300	RAALVGGttMIIDHV	Amidohydro_1		X
AURKA	AurA	O14965	human	WDR62	284403	O43379	WDR62	human	S49	3175148	LRRRtRLstAsEEtV		X
AURKA	AurA	O14965	human	FAF1	11124	Q9UNN5	FAF1	human	S291	450287	DVHMVsDsDGDDFED		X	X
AURKA	AurA	O14965	human	WDR62	284403	O43379	WDR62	human	T50	1246205	RRRtRLstAsEEtVQ		X
AURKA	AurA	O14965	human	TPX2	398174	Q6NUF4	tpx2.L	frog	S48	457642	PPDQRRLsETSVNTE	Aurora-A_bind		X
AURKA	AurA	O14965	human	AurA	6790	O14965	AURKA	human	S67	457664	QAQkLVssHkPVQNQ			X
AURKA	AurA	O14965	human	SECISBP2L	9728	Q93073	SECISBP2L	human	T573	1868832803	IAKLKRPtALKKVIL		X	X
AURKA	AurA	O14965	human	AurA	6790	O14965	AURKA	human	T287	457654	HAPSsRRttLCGtLD	Pkinase		X
AURKA	AurA	O14965	human	ATP6V1A	11964	P50516	Atp6v1a	mouse	S175	14913505	LPPRNRGsVTYIAPP	ATP-synt_ab_Xtn	X	X
AURKA	AurA	O14965	human	ARPC1B	10095	O15143	ARPC1B	human	T21	10349703	HAWNkDRtQIAICPN		X
AURKA	AurA	O14965	human	NuMA-1	4926	Q14980	NUMA1	human	S1887	3196640	tRssARRsQAGVsSG			X
AURKA	AurA	O14965	human	MCRS1	10445	Q96EZ8	MCRS1	human	S36	40268168	AGQkRAssQALGTIP		X	X
AURKA	AurA	O14965	human	SPAG5	10615	Q96R06	SPAG5	human	S115	34824800	IsStPkTsEEAVDPL		X	X
AURKA	AurA	O14965	human	dynactin 1	1639	Q14203	DCTN1	human	S19	455515	TPSGSrMsAEAsArP			X
AURKA	AurA	O14965	human	AML2	864	Q13761	RUNX3	human	T14	4733089	PSTSRRFtPPsPAFP		X
AURKA	AurA	O14965	human	ALDH1A1	216	P00352	ALDH1A1	human	T493	63070900	yTEVkTVtVkISQKN		X	X
AURKA	AurA	O14965	human	YAP1	10413	P46937	YAP1	human	S397	3190672	tyHSRDEstDsGLsM		X	X
AURKA	AurA	O14965	human	AurA	6790	O14965	AURKA	human	Y148	457653	kGkFGNVyLAREKQS	Pkinase		X
AURKA	AurA	O14965	human	AurA	6790	O14965	AURKA	human	S266	457669	PENLLLGsAGELKIA	Pkinase		X
AURKA	AurA	O14965	human	ARHGEF2	9181	Q92974	ARHGEF2	human	S886	451365	PVDPRRRsLPAGDAL		X	X
AURKA	AurA	O14965	human	FAF1	11124	Q9UNN5	FAF1	human	S289	450286	ITDVHMVsDsDGDDF		X	X
AURKA	AurA	O14965	human	AurA	6790	O14965	AURKA	human	S278	457670	KIADFGWsVHAPSsR	Pkinase		X
AURKA	AurA	O14965	human	SPIN1	10927	Q9Y657	SPIN1	human	S124	3217695	RVAtSRIsDAHLADt		X	X
AURKA	AurA	O14965	human	WDR62	284403	O43379	WDR62	human	S33	453570	PARRGQssPPPAPPI			X
AURKA	AurA	O14965	human	BRCA1	672	P38398	BRCA1	human	S308	451604	KAEFCNKskQPGLAR		X	X
AURKA	AurA	O14965	human	SKI	6497	P12755	SKI	human	S383	11145003	LsAFRPWsPAVSASE			X
AURKA	AurA	O14965	human	CRMP-1	1400	Q14194	CRMP1	human	T102	11539301	AALVGGttMIIDHVV	Amidohydro_1		X
AURKA	AurA	O14965	human	LDH-B	3945	P07195	LDHB	human	S162	31882222	PkHrVIGsGCNLDsA		X	X
AURKA	AurA	O14965	human	KIF2C	380006	Q91636	kif2c	frog	S719	3545002	LQVEEQAsKQISKKK			X
AURKA	AurA	O14965	human	MYBBP1A	10514	Q9BQG0	MYBBP1A	human	S1303	3210687	ARKKARLsLVIRsPs			X
AURKA	AurA	O14965	human	GSK3B	2932	P49841	GSK3B	human	S9	449111	SGRPRttsFAEsCkP		X	X	9336; 9331; 9327; 9323; 9322; 9325; 5558; 8566; 8466; 14026; 14332; 14310; 14630
AURKA	AurA	O14965	human	PHLDA1	22822	Q8WV24	PHLDA1	human	S95	22459800	PLCLLRVsLLCALRA		X
AURKA	AurA	O14965	human	CENPJ	55835	Q9HC77	CENPJ	human	S467	31855585	LKCSNRksLsPsGLK		X	X
AURKA	AurA	O14965	human	CETN2	1069	P41208	CETN2	human	S170	448199	LRIMkKTsLY_____		X	X
AURKA	AurA	O14965	human	KIF4A	24137	O95239	KIF4A	human	T799	479906	PPKLRRRtFsLTEVR		X	X
AURKA	AurA	O14965	human	CPEB	12877	P70166	Cpeb1	mouse	T171	449610	VRGSRLDtRPILDsR	CEBP1_N		X
AURKA	AurA	O14965	human	HAUS8	93323	Q9BT25	HAUS8	human	S20	20583301	ATGPTNsssAKKKDK		X	X
AURKA	AurA	O14965	human	NuMA-1	4926	Q14980	NUMA1	human	T1811	1245323	tRsARRRttQIINIt			X
AURKA	AurA	O14965	human	VHL	7428	P40337	VHL	human	S72	469117	SVNsREPsQVIFCNr	VHL	X	X
AURKA	AurA	O14965	human	LIMK2	3985	P53671	LIMK2	human	T494	467206	kATTKKRtLRKNDRK	Pkinase_Tyr	X	X
AURKA	AurA	O14965	human	PAR3-alpha	56288	Q8TEW0	PARD3	human	S962	11279402	SSRsGREsVSTAsDQ		X	X
AURKA	AurA	O14965	human	TPX2	398174	Q6NUF4	tpx2.L	frog	S90	459997	KSQSKRSsRRMsKKH			X
AURKA	AurA	O14965	human	NEDD1	121441	Q8NHV4	NEDD1	human	S405	4706050	FDDtGKssLGDMFsP		X	X
AURKA	AurA	O14965	human	AurA	6790	O14965	AURKA	human	S226	457668	YRELQKLskFDEQRT	Pkinase		X
AURKA	AurA	O14965	human	NDEL1	83431	Q9ERR1	Ndel1	mouse	S251	474509	LtPSARIsALNIVGD	NUDE_C	X	X
AURKA	AurA	O14965	human	PLK1	5347	P53350	PLK1	human	T210	448139	YDGERKktLCGtPNy	Pkinase	X	X	4354; 5472; 9062
AURKA	AurA	O14965	human	ER-alpha	2099	P03372	ESR1	human	S167	448102	GGRERLAsTNDkGSM	Oest_recep	X	X	64508; 42101
AURKA	AurA	O14965	human	NPM1	4869	P06748	NPM1	human	S125	459897	AVEEDAEsEDEEEED			X
AURKA	AurA	O14965	human	DLG7	9787	Q15398	DLGAP5	human	S627	456345	VKLFsGLsVssEGPs			X
AURKA	AurA	O14965	human	AurA	6790	O14965	AURKA	human	T16	457662	IsGPVKAtAPVGGPk			X
AURKA	AurA	O14965	human	FADD	8772	Q13158	FADD	human	S203	22496704	MsWNsDAsTSEAS__		X	X
AURKA	AurA	O14965	human	LATS2	26524	Q9NRM7	LATS2	human	S83	451703	ALREIRysLLPFANE		X	X
AURKA	AurA	O14965	human	SKI	6497	P12755	SKI	human	S326	41656200	RRVPRVssEPPASIR			X
AURKA	AurA	O14965	human	p73	7161	O15350	TP73	human	S235	23481800	DPVTGRQsVVVPYEP	P53	X	X
AURKA	AurA	O14965	human	AurA	6790	O14965	AURKA	human	S10	457661	RsKENCIsGPVKAtA			X
AURKA	AurA	O14965	human	HEC1	10403	O14777	NDC80	human	S44	474539	kPtFGkLsINkPtsE			X
AURKA	AurA	O14965	human	MCRS1	10445	Q96EZ8	MCRS1	human	S35	14575930	LAGQkRAssQALGTI		X	X
AURKA	AurA	O14965	human	NuMA-1	4926	Q14980	NUMA1	human	S2047	4748253	kQADRRQsMAFsILN			X
AURKA	AurA	O14965	human	MBD3	53615	O95983	MBD3	human	S85	1210518	RQRVRyDssNQVKGk	MBDa	X	X
AURKA	AurA	O14965	human	CtIP	5932	Q99708	RBBP8	human	S593	4766307	IPLRPREsLETENVL		X	X
AURKA	AurA	O14965	human	H3	8350	P68431	H3C1	human	S10	455676	tkQtArkstGGkAPr	Histone	X	X	9701; 9711; 9606; 3465; 3642; 3377; 3475; 3458; 5764; 8481; 8552; 53348; 29237
AURKA	AurA	O14965	human	CtIP	5932	Q99708	RBBP8	human	S327	452473	ELPtRVssPVFGATS		X
AURKA	AurA	O14965	human	MAP9	79884	Q49MG5	MAP9	human	S625	999603	RKQKKRHsFLESEAL		X	X
AURKA	AurA	O14965	human	CPEB	12877	P70166	Cpeb1	mouse	S177	483983	DtRPILDsRSSsPSD	CEBP1_N		X
AURKA	AurA	O14965	human	SIRT1	23411	Q96EB6	SIRT1	human	T344	25594500	GkLLRNYtQNIDTLE	SIR2	X	X
AURKA	AurA	O14965	human	SPIN1	10927	Q9Y657	SPIN1	human	S109	24976101	LNkDERVsALEVLPD		X	X
AURKA	AurA	O14965	human	PSEN2	5664	P49810	PSEN2	human	S19	449962	EVCDERTsLMsAEsP			X
AURKA	AurA	O14965	human	KCTD12	115207	Q96CX2	KCTD12	human	S243	18011104	ITVCGKTsLAkEVFG		X
AURKA	AurA	O14965	human	NuMA-1	4926	Q14980	NUMA1	human	S1883	31033004	YrPttRssARRsQAG			X
AURKA	AurA	O14965	human	ALDH1A1	216	P00352	ALDH1A1	human	T442	63070901	kDIDKAItISSALQA	Aldedh	X	X
AURKA	AurA	O14965	human	AurA	6790	O14965	AURKA	human	S41	457663	QNPLPVNsGQAQRVL			X
AURKA	AurA	O14965	human	BIM	10018	O43521	BCL2L11	human	S98	8080218	RSssGyFsFDTDRsP		X	X
AURKA	AurA	O14965	human	syntenin	6386	O00560	SDCBP	human	S131	56649728	kIGLRLKsIDNGIFV	PDZ	X	X
AURKA	AurA	O14965	human	PKD2	5311	Q13563	PKD2	human	S829	4696848	HSSRRRGsISSGVSY			X
AURKA	AurA	O14965	human	Cas-L	4739	Q14511	NEDD9	human	S296	4696722	PVARRHQsLsPNHPP			X
AURKA	AurA	O14965	human	MAP9	79884	Q49MG5	MAP9	human	S305	11334001	AVEKSKEsQVTADDL			X
AURKA	AurA	O14965	human	LATS2	26524	Q9NRM7	LATS2	human	S380	3213669	ATLARRDsLQKPGLE		X	X
AURKA	AurA	O14965	human	DLG7	9787	Q15398	DLGAP5	human	S725	456346	CLssERMsLPLLAGG			X
AURKA	AurA	O14965	human	LIMK2	3985	P53671	LIMK2	human	T505	448683	NDRKKRYtVVGNPYW	Pkinase_Tyr	X	X	3841
AURKA	AurA	O14965	human	AML2	864	Q13761	RUNX3	human	T173	55571501	YHRAIkVtVDGPREP	Runt	X
AURKA	AurA	O14965	human	DLG7	9787	Q15398	DLGAP5	human	S830	456348	QEHARHIsFGGNLIt			X
AURKA	AurA	O14965	human	HEC1	10403	O14777	NDC80	human	S55	459763	PtsERkVsLFGkRts	Ndc80_HEC	X	X
AURKA	AurA	O14965	human	TPX2	22974	Q9ULW0	TPX2	human	S121	459996	PAQPQRRsLRLsAQk		X	X
AURKA	AurA	O14965	human	AurA	6790	O14965	AURKA	human	S98	457666	PLNNTQKskQPLPsA			X
AURKA	AurA	O14965	human	HAUS8	93323	Q9BT25	HAUS8	human	S19	20583302	PATGPTNsssAKKKD		X	X
AURKA	AurA	O14965	human	EB3	22924	Q9UPY8	MAPRE3	human	S176	4740060	MQTSGRLsNVAPPCI		X	X
AURKA	AurA	O14965	human	NuMA-1	4926	Q14980	NUMA1	human	T2084	31033005	sPNtRSGtRRsPRIA			X
AURKA	AurA	O14965	human	p53	7157	P04637	TP53	human	S106	27300200	sQkTYQGsYGFrLGF	P53	X	X
AURKA	AurA	O14965	human	POU6F1	5463	Q14863	POU6F1	human	S197	1869383200	kLDITPKsAQKLKPV		X	X
AURKA	AurA	O14965	human	NuMA-1	4926	Q14980	NUMA1	human	T1812	477991	RsARRRttQIINItM			X
AURKA	AurA	O14965	human	BIM	10018	O43521	BCL2L11	human	S93	8080215	SsLLSRSssGyFsFD		X	X
AURKA	AurA	O14965	human	PIN1	5300	Q13526	PIN1	human	S16	447772	PGWEkRMsRSSGRVy	WW	X	X
AURKA	AurA	O14965	human	AKIP	54998	Q9NWT8	AURKAIP1	human	S70	999611	MLVPRKMsVSPLESW		X	X
AURKA	AurA	O14965	human	AurA	6790	O14965	AURKA	human	S342	457608	QETYKRIsRVEFTFP	Pkinase		X
AURKA	AurA	O14965	human	BIM	10018	O43521	BCL2L11	human	S94	4698178	sLLSRSssGyFsFDT		X	X
AURKA	AurA	O14965	human	AurA	6790	O14965	AURKA	human	S104	457667	KskQPLPsAPENNPE			X
AURKA	AurA	O14965	human	NuMA-1	4926	Q14980	NUMA1	human	S1969	3196643	QEtLRRAsMQPIQIA			X
AURKA	AurA	O14965	human	TPX2	398174	Q6NUF4	tpx2.L	frog	S94	1869508032	KRSsRRMsKKHRQKL			X
AURKA	AurA	O14965	human	NuMA-1	4926	Q14980	NUMA1	human	T1804	3196649	FLDsGrKtRsARRRt			X
AURKA	AurA	O14965	human	SOX8	30812	P57073	SOX8	human	S327	4715062	SAPSASAsPTETGPP		X	X
AURKA	AurA	O14965	human	WDR62	284403	O43379	WDR62	human	S32	10989988	VPARRGQssPPPAPP			X
AURKA	AurA	O14965	human	KIBRA	23286	Q8IX03	WWC1	human	S539	20751200	tsLsPRSsLSsPSPP		X	X
AURKA	AurA	O14965	human	AR	367	P10275	AR	human	T282	15605002	VPPAVRPtPCAPLAE	Androgen_recep	X	X
AURKA	AurA	O14965	human	DLG7	9787	Q15398	DLGAP5	human	S757	456347	EGMELNSsItSQDVL			X
AURKA	AurA	O14965	human	MBD3	53615	O95983	MBD3	human	S24	11378200	REEVPRRsGLSAGHR	MBD	X	X
AURKA	AurA	O14965	human	TIFA	92610	Q96CG3	TIFA	human	T9	50409900	TSFEDADtEETVTCL		X	X
AURKA	AurA	O14965	human	FANCA	2175	O15360	FANCA	human	S165	56757905	HSMFSRLsFCQELWK		X	X
AURKA	AurA	O14965	human	p53	7157	P04637	TP53	human	S215	454242	DrNtFrHsVVVPyEP	P53	X	X
AURKA	AurA	O14965	human	HEC1	10403	O14777	NDC80	human	S69	474513	sGHGsRNsQLGIFSs	Ndc80_HEC		X
AURKA	AurA	O14965	human	TPX2	22974	Q9ULW0	TPX2	human	S125	459997	QRRsLRLsAQkDLEQ		X	X
AURKA	AurA	O14965	human	LIMK1	3984	P53667	LIMK1	human	T508	447808	PDRKKRYtVVGNPYW	Pkinase_Tyr	X	X	3841
AURKA	AurA	O14965	human	NuMA-1	4926	Q14980	NUMA1	human	S2087	28722901	tRSGtRRsPRIATTT			X
AURKA	AurA	O14965	human	AurA	6790	O14965	AURKA	human	S83	457665	QKQLQATsVPHPVsR			X
AURKA	AurA	O14965	human	NUSAP1	51203	Q9BXS6	NUSAP1	human	S240	469451	VPPRGRLsVAstPIs	NUSAP	X
AURKA	AurA	O14965	human	AurA	6790	O14965	AURKA	human	S391	457671	TANSSKPsNCQNKES			X
AURKA	AurA	O14965	human	hnRNP K	3190	P61978	HNRNPK	human	S379	483629	syAGGrGsyGDLGGP		X	X
AURKA	AurA	O14965	human	TACC3	21335	Q9JJ11	Tacc3	mouse	S347	474537	ESAWRKQsLyVKFDP		X
AURKA	AurA	O14965	human	AurA	6790	O14965	AURKA	human	T288	448784	APSsRRttLCGtLDy	Pkinase	X	X	3079; 2914; 13464; 8525
AURKA	AurA	O14965	human	LIMK1	3984	P53667	LIMK1	human	S307	3191869	DRsPGAGsLGsPAsQ		X	X
AURKA	AurA	O14965	human	CENPA	1058	P49450	CENPA	human	S7	448601	_MGPRRRsRKPEAPR	Histone		X	2187
AURKA	AurA	O14965	human	RASSF1 iso2	11186	Q9NS23-2	RASSF1	human	S203	484000	TsVRRRtsFYLPKDA	RA	X	X
AURKA	AurA	O14965	human	ER-alpha	2099	P03372	ESR1	human	S305	448805	IkRSkkNsLALSLtA		X	X
AURKA	AurA	O14965	human	LIMK2	3985	P53671	LIMK2	human	S283	456167	EGtLRRRsLRRsNsI		X	X
AURKA	AurA	O14965	human	MCM2	4171	P49736	MCM2	human	S220	2201403	NVFkERIsDMCkENR	MCM_N		X
AURKA	AurA	O14965	human	AR	367	P10275	AR	human	S293	15605001	PLAECKGsLLDDsAG	Androgen_recep	X	X
AURKA	AurA	O14965	human	KIF2C	380006	Q91636	kif2c	frog	S196	2132102	NNQGRRKsNIVKEME			X
AURKA	AurA	O14965	human	ALDH1A1	216	P00352	ALDH1A1	human	T267	14567868	KSNLKRVtLELGGKS	Aldedh	X	X
AURKA	AurA	O14965	human	p53	7157	P04637	TP53	human	S315	447530	LPNNtsssPQPkkkP		X	X	2528
AURKA	AurA	O14965	human	Geminin	51053	O75496	GMNN	human	T25	40323301	NSSVPRRtLkMIQPS	Geminin	X	X
AURKA	AurA	O14965	human	KCTD12	115207	Q96CX2	KCTD12	human	S200	468044	PLLtPsQsLDGsRRs		X
AURKA	AurA	O14965	human	RALA	5898	P11233	RALA	human	S194	483989	NGKKKRKsLAKRIRE		X
AURKA	AurA	O14965	human	RASSF1 iso2	11186	Q9NS23-2	RASSF1	human	T202	483999	GTsVRRRtsFYLPKD	RA	X	X
AURKA	AurA	O14965	human	TACC3	10460	Q9Y6A5	TACC3	human	S558	474537	ESALRKQsLyLkFDP		X	X	8842; 5645
AURKA	AurA	O14965	human	NuMA-1	4926	Q14980	NUMA1	human	S1991	487347	RQQRkRVsLEPHQGP			X
AURKA	AurA	O14965	human	YY1	7528	P25490	YY1	human	S365	15416769	EGCGkRFsLDFNLRT	zf-C2H2	X	X
AURKA	AurA	O14965	human	CDC25B	994	P30305	CDC25B	human	S353	452008	VQNkRRRsVtPPEEQ	M-inducer_phosp	X	X
Ikbkb	IKKB	Q9QY78	rat	IkB-alpha	25493	Q63746	Nfkbia	rat	S32	448203	LVDDRHDsGLDsMKD			X	5210; 2859; 9246; 5209
Ikbkb	IKKB	Q9QY78	rat	SNAP23	64630	O70377	Snap23	rat	S120	455263	NVVsKQPsRITNGQP	SNAP-25	X
Ikbkb	IKKB	Q9QY78	rat	CARD11	416476	Q5F3W0	RCJMB04_5k17	chicken	S578	457640	NRNDSIMsTTPEPPG		X
Ikbkb	IKKB	Q9QY78	rat	SNAP23	8773	O00161	SNAP23	human	S95	455262	NRTkNFEsGkAykTt	SNAP-25	X
Ikbkb	IKKB	Q9QY78	rat	IkB-alpha	25493	Q63746	Nfkbia	rat	S36	448204	RHDsGLDsMKDEDyE			X	5210; 9246
Ikbkb	IKKB	Q9QY78	rat	SNAP23	64630	O70377	Snap23	rat	S95	455262	NRTKNFEsGKNYKAT	SNAP-25	X
Stk10	LOK	O55098	mouse	Moesin	17698	P26041	Msn	mouse	T558	447706	LGRDKYKtLRQIRQG	ERM	X		3141; 3726
GTF2F1	GTF2F1	P35269	human	GTF2F1	2962	P35269	GTF2F1	human	S385	483594	GGssRGNsRPGtPsA	TFIIF_alpha		X
GTF2F1	GTF2F1	P35269	human	RARG	5916	P13631	RARG	human	S79	455544	EMVPSsPsPPPPPRV			X
GTF2F1	GTF2F1	P35269	human	RARG	5916	P13631	RARG	human	S77	455543	SEEMVPSsPsPPPPP			X
GTF2F1	GTF2F1	P35269	human	GTF2F1	2962	P35269	GTF2F1	human	T389	483595	RGNsRPGtPsAEGGs	TFIIF_alpha		X
LATS1	LATS1	O95835	human	INCENP	3619	Q9NQS7	INCENP	human	S894	450468	RYHKRtssAVWNsPP			X
LATS1	LATS1	O95835	human	YAP1	10413	P46937	YAP1	human	S61	484116	IVHVRGDsEtDLEAL		X
LATS1	LATS1	O95835	human	YAP1	22601	P46938	Yap1	mouse	S112	448847	PQHVRAHssPAsLQL		X		4911; 13008; 57706; 29495
LATS1	LATS1	O95835	human	SASH1	23328	O94885	SASH1	human	S407	468680	LSHGRtCsFGGFDLT	SLY	X
LATS1	LATS1	O95835	human	CDC26	246184	Q8NHZ8	CDC26	human	T7	10815632	_MLRRKPtRLELKLD	ANAPC_CDC26	X	X
LATS1	LATS1	O95835	human	YAP1	22601	P46938	Yap1	mouse	S382	3190672	TyHSRDEstDsGLSM		X		13619
LATS1	LATS1	O95835	human	Raptor	57521	Q8N122	RPTOR	human	S606	53407301	SAHEkLYsLLSDPIP	HEAT	X	X
LATS1	LATS1	O95835	human	LATS1	9113	O95835	LATS1	human	S674	481736	EMMRVGLsQDAQDQM			X
LATS1	LATS1	O95835	human	LATS1	9113	O95835	LATS1	human	S909	457594	HQRCLAHsLVGTPNY	Pkinase		X	9157
LATS1	LATS1	O95835	human	YAP1 iso2	10413	P46937-2	YAP1	human	S61	484116	IVHVRGDsEtDLEAL		X
LATS1	LATS1	O95835	human	RAF1	5894	P04049	RAF1	human	S259	447741	sQRQRststPNVHMV			X	9421
LATS1	LATS1	O95835	human	KIF23	9493	Q02241	KIF23	human	S814	470674	LRHRRsRsAGDRWVD	MKLP1_Arf_bdg	X	X
LATS1	LATS1	O95835	human	AMOT	154796	Q4VCS5	AMOT	human	S175	28699604	QGHVRSLsERLMQMS		X
LATS1	LATS1	O95835	human	YAP1 iso2	10413	P46937-2	YAP1	human	S109	452305	KsHsRQAstDAGtAG		X		46931; 53749
LATS1	LATS1	O95835	human	KIF23	9493	Q02241	KIF23	human	S716	453934	QLHRRsNsCsSISVA		X	X
LATS1	LATS1	O95835	human	YAP1	10413	P46937	YAP1	human	S127	448847	PQHVRAHssPAsLQL		X	X	4911; 13008; 57706; 29495
LATS1	LATS1	O95835	human	LATS1	9113	O95835	LATS1	human	S1049	1791602	VDPDkLWsDDNEEEN			X
LATS1	LATS1	O95835	human	YAP1 iso2	10413	P46937-2	YAP1	human	S127	448847	PQHVRAHssPASLQL		X	X	57706; 29495
LATS1	LATS1	O95835	human	YAP1 iso2	10413	P46937-2	YAP1	human	S164	471933	AQHLRQssFEIPDDV		X
LATS1	LATS1	O95835	human	YAP1 iso2	10413	P46937-2	YAP1	human	S381	3190672	TYHSRDEsTDsGLsM		X		13619
LATS1	LATS1	O95835	human	TAZ	25937	Q9GZV5	WWTR1	human	S89	457660	AQHVRsHssPAsLQL		X		75275; 59971
Stk17b	DRAK2	Q8BG48	mouse	DRAK2	98267	Q8BG48	Stk17b	mouse	S12	1851300	RFDCRsVsGLLTTTP			X
Stk17b	DRAK2	Q8BG48	mouse	DRAK2	98267	Q8BG48	Stk17b	mouse	S351	1735800	PEDGsLVsKRFRFDD			X
Stk17b	DRAK2	Q8BG48	mouse	DRAK2	98267	Q8BG48	Stk17b	mouse	S362	2627602	RFDDSLPsPHELVPD			X
Stk17b	DRAK2	Q8BG48	mouse	DRAK2	98267	Q8BG48	Stk17b	mouse	S328	2627603	SEEKTSKsSCNGsCG			X
Stk17b	DRAK2	Q8BG48	mouse	DRAK2	98267	Q8BG48	Stk17b	mouse	S348	1851301	ENIPEDGsLVsKRFR			X
Stk17b	DRAK2	Q8BG48	mouse	DRAK2	98267	Q8BG48	Stk17b	mouse	S333	2627601	SKsSCNGsCGAREDK			X
Stk17b	DRAK2	Q8BG48	mouse	DRAK2	98267	Q8BG48	Stk17b	mouse	S10	2627600	RRRFDCRsVsGLLTT			X
Itk	ITK	Q03526	mouse	TBX21	57765	Q9JKD8	Tbx21	mouse	Y525	458297	KETEGQFyNYFPN__		X
Itk	ITK	Q03526	mouse	ITK	16428	Q03526	Itk	mouse	Y186	449834	ETLVIALyDYQTNDP	SH3_1	X
PDGFRB	PDGFRB	P09619	human	PDGFRB	5159	P09619	PDGFRB	human	Y1021	447523	PNEGDNDyIIPLPDP		X	X	2227
PDGFRB	PDGFRB	P09619	human	PDGFRA	5156	P16234	PDGFRA	human	Y754	448439	ERKEVsKysDIQRsL	Pkinase_Tyr		X	2992
PDGFRB	PDGFRB	P09619	human	PDGFRB	5159	P09619	PDGFRB	human	Y1009	447522	LDTSSVLyTAVQPNE		X	X	3124
PDGFRB	PDGFRB	P09619	human	FAK	5747	Q05397	PTK2	human	Y5	7445815	___MAAAyLDPNLNH		X	X
PDGFRB	PDGFRB	P09619	human	Arg	27	P42684	ABL2	human	Y272	456540	KCNKPTVyGVsPIHD			X
PDGFRB	PDGFRB	P09619	human	PDGFRB	5159	P09619	PDGFRB	human	Y579	447521	VSSDGHEyIyVDPMQ			X
PDGFRB	PDGFRB	P09619	human	PDGFRB	5159	P09619	PDGFRB	human	Y562	458338	LWQKKPRyEIRWKVI			X
PDGFRB	PDGFRB	P09619	human	FMIP	8563	Q13769	THOC5	human	Y225	25802102	EIEVKKEyLSSLQPR	FimP	X
PDGFRB	PDGFRB	P09619	human	Arg	27	P42684	ABL2	human	Y139	7437800	EKLRVLGyNQNGEWS	SH3_1		X
PDGFRB	PDGFRB	P09619	human	PLCG1	5335	P19174	PLCG1	human	Y783	447667	EGRNPGFyVEANPMP		X		2821; 14461; 14008; 25678; 88717
PDGFRB	PDGFRB	P09619	human	PDGFRB	5159	P09619	PDGFRB	human	Y740	447520	TGESDGGyMDMSKDE	Pkinase_Tyr		X	3168
PDGFRB	PDGFRB	P09619	human	Fyn	2534	P06241	FYN	human	Y28	447879	sLNQssGyRyGTDPT			X
PDGFRB	PDGFRB	P09619	human	Tel	2120	P41212	ETV6	human	Y17	454812	IkQERIsytPPEsPV		X	X
PDGFRB	PDGFRB	P09619	human	FAK	5747	Q05397	PTK2	human	Y194	18122800	ALEKKSNyEVLEkDV	FERM_M	X	X
PDGFRB	PDGFRB	P09619	human	PDGFRB	5159	P09619	PDGFRB	human	Y763	448850	DMKGDVKyADIESSN	Pkinase_Tyr	X
PDGFRB	PDGFRB	P09619	human	Ack	10188	Q07912	TNK2	human	Y635	4251154	PLPPPPAyDDVAQDE		X	X
PDGFRB	PDGFRB	P09619	human	PDGFRB	5159	P09619	PDGFRB	human	Y581	447519	SDGHEyIyVDPMQLP			X
PDGFRB	PDGFRB	P09619	human	MUC1	4582	P15941	MUC1	human	Y1218	473759	tyHtHGRyVPPsstD			X
PDGFRB	PDGFRB	P09619	human	PDGFRB	5159	P09619	PDGFRB	human	Y857	447509	DIMRDSNyISKGSTF	Pkinase_Tyr	X	X	3170
PDGFRB	PDGFRB	P09619	human	PDGFRB	5159	P09619	PDGFRB	human	Y775	449964	SSNyMAPyDNyVPSA	Pkinase_Tyr	X
PDGFRB	PDGFRB	P09619	human	MUC1	4582	P15941	MUC1	human	Y1203	454878	IFPARDtyHPMsEyP			X
PDGFRB	PDGFRB	P09619	human	PDGFRB	5159	P09619	PDGFRB	human	Y771	447517	ADIESSNyMAPyDNy	Pkinase_Tyr	X	X	3173
PDGFRB	PDGFRB	P09619	human	Arg	27	P42684	ABL2	human	Y161	449482	QGWVPsNyItPVNSL			X
PDGFRB	PDGFRB	P09619	human	Tel	2120	P41212	ETV6	human	Y27	454813	PEsPVPsyAsstPLH		X	X
PDGFRB	PDGFRB	P09619	human	Src	6714	P12931	SRC	human	Y419	448234	RLIEDNEytARQGAk	Pkinase_Tyr	X		2101; 6943; 59548; 70926
PDGFRB	PDGFRB	P09619	human	PDGFRB	5159	P09619	PDGFRB	human	Y751	447508	SKDESVDyVPMLDMK	Pkinase_Tyr	X	X	3166; 3161; 4549
PDGFRB	PDGFRB	P09619	human	PDGFRB	5159	P09619	PDGFRB	human	Y778	450207	yMAPyDNyVPSAPER	Pkinase_Tyr	X
Vrk1	VRK1	Q80X41	mouse	coilin	8161	P38432	COIL	human	S184	11329300	NEEAKRKsPKKKEKC	Coilin_N	X
PHKB	PHKB	P12798	rabbit	PHKB	100009137	P12798	PHKB	rabbit	S12	470137	TGLMAEVsWKVLERR			X
PHKB	PHKB	P12798	rabbit	PHKB	100009137	P12798	PHKB	rabbit	S700	472411	HSKVKRQsSTSNAPE	Glyco_hydro_15		X
PHKB	PHKB	P12798	rabbit	PHKB	100009137	P12798	PHKB	rabbit	S27	470138	ARTKRSGsVYEPLKS			X
CDK7	CDK7	P50613	human	CDK11B	984	P21127	CDK11B	human	T595	449142	GsPLKAytPVVVtLW	Pkinase		X
CDK7	CDK7	P50613	human	MCM2	4171	P49736	MCM2	human	S5	2201405	___MAEssEsFtMAs			X
CDK7	CDK7	P50613	human	2004-10-01	5460	Q01860	POU5F1	human	S12	18496900	LASDFAFsPPPGGGG		X
CDK7	CDK7	P50613	human	CDK2	1017	P24941	CDK2	human	Y168	4319901	HEVVtLWyRAPEILL	Pkinase		X
CDK7	CDK7	P50613	human	ER-alpha	2099	P03372	ESR1	human	S118	448101	LHPPPQLsPFLQPHG	Oest_recep	X	X	2511
CDK7	CDK7	P50613	human	CDK6	1021	Q00534	CDK6	human	T177	2454600	YSFQMALtSVVVTLW	Pkinase		X
CDK7	CDK7	P50613	human	ICK	56542	Q9JKV2	Cilk1	mouse	T157	456051	IRSRPPytDyVStRW	Pkinase	X	X
CDK7	CDK7	P50613	human	p53	7157	P04637	TP53	human	S371	447533	AHsSHLkskkGQsts			X
CDK7	CDK7	P50613	human	SPT5	6829	O00267	SUPT5H	human	T784	458816	MyGsGsrtPMyGsQt			X
CDK7	CDK7	P50613	human	MCM2	4171	P49736	MCM2	human	S41	452312	RtDALtssPGRDLPP		X	X
CDK7	CDK7	P50613	human	CDK9	1025	P50750	CDK9	human	S175	456536	FGLARAFsLAkNSQP	Pkinase	X	X
CDK7	CDK7	P50613	human	POLR2A	5430	P24928	POLR2A	human	S1616	450204	TPQSPSysPtsPsYS	RNA_pol_Rpb1_R	X	X	4735; 13499; 13546; 31262
CDK7	CDK7	P50613	human	MED1	5469	Q15648	MED1	human	T1457	449866	HsKsPAytPQNLDsE		X	X
CDK7	CDK7	P50613	human	MCM2	4171	P49736	MCM2	human	S13	473057	EsFtMAssPAQRRRG			X
CDK7	CDK7	P50613	human	RARA	5914	P10276	RARA	human	S77	455459	EIVPsPPsPPPLPRI		X	X
CDK7	CDK7	P50613	human	XRN2	22803	Q9H0D6	XRN2	human	T439	3211959	FtPsGILtPHALGsR			X
CDK7	CDK7	P50613	human	p53	7157	P04637	TP53	human	S376	447570	LkskkGQstsRHkkL			X
CDK7	CDK7	P50613	human	E2F1	1869	Q01094	E2F1	human	T433	447871	DCDFGDLtPLDF___		X	X
CDK7	CDK7	P50613	human	RARA	19401	P11416	Rara	mouse	S77	455459	EIVPSPPsPPPLPRI		X	X
CDK7	CDK7	P50613	human	SPT5	6829	O00267	SUPT5H	human	T775	458815	tPMyGsQtPMyGsGs			X
CDK7	CDK7	P50613	human	SPT5	6829	O00267	SUPT5H	human	S782	4948434	tPMyGsGsrtPMyGs			X
CDK7	CDK7	P50613	human	STF-1	26423	P33242	Nr5a1	mouse	S203	447603	EYPEPYAsPPQQPGP		X
CDK7	CDK7	P50613	human	POLR2A	20020	P08775	Polr2a	mouse	S1619	447616	SPSYsPtsPSYSPTS	RNA_pol_Rpb1_R		X	4735; 13523; 13546; 67221
CDK7	CDK7	P50613	human	CDK2	1017	P24941	CDK2	human	T160	447739	GVPVRtytHEVVtLW	Pkinase		X	2561
CDK7	CDK7	P50613	human	SPT5	6829	O00267	SUPT5H	human	S773	15415344	GRtPMyGsQtPMyGs			X
CDK7	CDK7	P50613	human	POLR2A	5430	P24928	POLR2A	human	S1621	3439802	SysPtsPsYSPTSPS	RNA_pol_Rpb1_R		X	13780
CDK7	CDK7	P50613	human	CDK4	1019	P11802	CDK4	human	T172	448476	YSYQMALtPVVVTLW	Pkinase		X
CDK7	CDK7	P50613	human	p53	7157	P04637	TP53	human	S378	447534	skkGQstsRHkkLMF			X
CDK7	CDK7	P50613	human	SMAD1	4086	Q15797	SMAD1	human	S206	451175	SSStYPHsPTSSDPG		X		9553; 5753
CDK7	CDK7	P50613	human	CDK1	983	P06493	CDK1	human	T161	447609	GIPIRVytHEVVTLW	Pkinase	X	X	9114
CDK7	CDK7	P50613	human	MCM2	4171	P49736	MCM2	human	S4	2201407	____MAEssEsFtMA			X
CDK7	CDK7	P50613	human	p53	7157	P04637	TP53	human	S392	447535	FktEGPDsD______			X	9281
CDK7	CDK7	P50613	human	MBLR	84108	Q9BYE7	PCGF6	human	S30	455506	LPPPPPVsPPALTPA			X
CDK7	CDK7	P50613	human	FMR1	14265	P35922	Fmr1	mouse	S499	469583	NSEAsNAsETESDHR	FXMRP1_C_core		X
CDK7	CDK7	P50613	human	p53	7157	P04637	TP53	human	S33	447531	LPENNVLsPLPsQAM			X	2526
CDK7	CDK7	P50613	human	POLR2A	5430	P24928	POLR2A	human	S1619	447616	SPSysPtsPsYSPTS	RNA_pol_Rpb1_R	X	X	4735; 13523; 13546; 67221
CDK7	CDK7	P50613	human	MCM2	4171	P49736	MCM2	human	S108	456310	DVEELtAsQREAAER	MCM2_N		X
CDK7	CDK7	P50613	human	XPB	2071	P19447	ERCC3	human	S90	1867858202	HIFLEAFsPVYKYAQ	Helicase_C_3	X
CDK7	CDK7	P50613	human	RARG	5916	P13631	RARG	human	S79	455544	EMVPSsPsPPPPPRV			X
CDK7	CDK7	P50613	human	CDK12	51755	Q9NYV4	CDK12	human	T893	472551	sEEsRPytNKVITLW	Pkinase		X
CDK7	CDK7	P50613	human	MCM2	4171	P49736	MCM2	human	S40	452311	RRtDALtssPGRDLP			X
CDK7	CDK7	P50613	human	MCM2	4171	P49736	MCM2	human	T59	2201408	EsEGLLGtEGPLEEE	MCM2_N		X
CDK7	CDK7	P50613	human	MCM2	4171	P49736	MCM2	human	S53	473058	LPPFEDEsEGLLGtE	MCM2_N		X
CDK7	CDK7	P50613	human	MCM2	4171	P49736	MCM2	human	S139	454180	RRGLLyDsDEEDEER	MCM2_N	X	X	8861; 12958
CDK7	CDK7	P50613	human	E2F1	1869	Q01094	E2F1	human	S403	447870	PEEFISLsPPHEALD		X	X
CDK7	CDK7	P50613	human	RARG	5916	P13631	RARG	human	S77	455543	SEEMVPSsPsPPPPP			X
CDK7	CDK7	P50613	human	MCM2	4171	P49736	MCM2	human	S27	452310	GNDPLtssPGRssRR		X	X
CDK7	CDK7	P50613	human	CDK2	1017	P24941	CDK2	human	S46	4271962	tETEGVPsTAIREIS	Pkinase		X
CDK7	CDK7	P50613	human	CDK2	1017	P24941	CDK2	human	T165	4319900	tytHEVVtLWyRAPE	Pkinase		X
CDK7	CDK7	P50613	human	RARA	19401	P11416	Rara	mouse	S461	455330	RSsPATQsP______			X
CDK7	CDK7	P50613	human	POLR2A	5430	P24928	POLR2A	human	S1878	3182204	sPKysPtsPtysPtt	RNA_pol_Rpb1_R; RNA_pol_Rpb1_R	X
CDK7	CDK7	P50613	human	MCM2	4171	P49736	MCM2	human	S7	2201406	_MAEssEsFtMAssP			X
CDK7	CDK7	P50613	human	AR	367	P10275	AR	human	S516	452166	VSRVPYPsPTCVkSE			X
CDK7	CDK7	P50613	human	STF-1	2516	Q13285	NR5A1	human	S203	447603	EYPEPYAsPPQPGLP		X	X
FGFR4	FGFR4	P22455	human	FGFR4	2264	P22455	FGFR4	human	Y754	448027	LLAVSEEyLDLRLTF			X
FGFR4	FGFR4	P22455	human	MST1	6789	Q13043	STK4	human	Y433	463558	kIPQDGDyEFLksWt	Mst1_SARAH	X	X
Lats1	LATS1	F1M2K4	rat	AMOT	154796	Q4VCS5	AMOT	human	S175	28699604	QGHVRSLsERLMQMS		X
Ripk1	RIPK1	Q60855	mouse	DRP1	74006	Q8K1M6	Dnm1l	mouse	S622	454690	PIPIMPAsPQKGHAV		X		3455; 4494
Ripk1	RIPK1	Q60855	mouse	RIPK1	19766	Q60855	Ripk1	mouse	S166	27116401	VASFKTWsKLTKEKD	Pkinase_Tyr	X		31122; 53286
Mapk8	JNK1	P49185	rat	Doublecortin iso2	1641	O43602-2	DCX	human	T331	469976	SKQsPIStPTsPGSL		X
Mapk8	JNK1	P49185	rat	STMN1	29332	P13668	Stmn1	rat	S38	448556	SVPEFPLsPPKKkDL	Stathmin		X	3426; 4191
Mapk8	JNK1	P49185	rat	PSD-95	29495	P31016	Dlg4	rat	S295	456936	PTsPRRYsPVAKDLL	PDZ_assoc	X		45737
Mapk8	JNK1	P49185	rat	GR	24413	P06536	Nr3c1	rat	S246	451796	LIDENLLsPLAGEDD	GCR	X	X	97285
Mapk8	JNK1	P49185	rat	IRS1	16367	P35569	Irs1	mouse	S307	447558	tEsITAtsPAsMVGG			X	2381
Mapk8	JNK1	P49185	rat	CTNND2	114028	F1M787	Ctnnd2	rat	S444	480954	RTSTAPSsPGVDSVP		X
Mapk8	JNK1	P49185	rat	STMN1	29332	P13668	Stmn1	rat	S25	448555	QAFELILsPRSKESV	Stathmin		X
Mapk8	JNK1	P49185	rat	Jun	24516	P17325	Jun	rat	S73	447943	VGLLKLAsPELERLI	Jun		X	9164; 3270; 8752; 12714
Mapk8	JNK1	P49185	rat	MAP2	25595	P15146	Map2	rat	T1622	450181	YSSRtPGtPGtPSyP		X		4544
Mapk8	JNK1	P49185	rat	MAP2	25595	P15146	Map2	rat	T1619	4704347	PPsYSSRtPGtPGtP		X
Mapk8	JNK1	P49185	rat	Doublecortin iso2	1641	O43602-2	DCX	human	T321	451361	TSSSQLStPKSKQsP		X
Mapk8	JNK1	P49185	rat	IRS1	25467	P35570	Irs1	rat	S307	447558	TEsITATsPASMVGG		X		2381
Mapk8	JNK1	P49185	rat	Doublecortin iso2	1641	O43602-2	DCX	human	S334	451359	sPIStPTsPGSLRkH		X		3453; 14053
Mapk8	JNK1	P49185	rat	MAP2	25595	P15146	Map2	rat	T1625	450182	RtPGtPGtPSyPRTP		X		4544
Mapk8	JNK1	P49185	rat	IRS2	29376	F1MAL5	Irs2	rat	T348	483924	RTDsLAAtPPAAKCT		X
DYRK4	DYRK4	Q9NR20	human	DYRK4	8798	Q9NR20	DYRK4	human	Y264	454665	EHQKVytyIQsRFYR	Pkinase		X
Ptk2	FAK iso2	P34152-2	mouse	FAK	14083	P34152	Ptk2	mouse	Y397	447887	sVsEtDDyAEIIDEE		X	X	3283; 8556
Ptk2	FAK iso2	P34152-2	mouse	SHC1 iso2	6464	P29353-2	SHC1	human	Y317	448511	ELFDDPSyVNVQNLD			X
Ptk2	FAK iso2	P34152-2	mouse	Cortactin	13043	Q60598	Cttn	mouse	Y421	447702	RPPssPIyEDAAPFK		X		4569
Ptk2	FAK iso2	P34152-2	mouse	N-WASP	73178	Q91YD9	Wasl	mouse	Y253	450253	RETSKVIyDFIEKTG	PBD	X	X
Ptk2	FAK iso2	P34152-2	mouse	FAK iso2	14083	P34152-2	Ptk2	mouse	Y428	447887	SGDETDDyAEIIDEE		X		3283; 8556
Ptk2	FAK iso2	P34152-2	mouse	Cortactin	13043	Q60598	Cttn	mouse	Y466	447703	TyTSEPVyETTEAPG		X
Ptk2	FAK iso2	P34152-2	mouse	ARHGEF7	8874	Q14155	ARHGEF7	human	Y620	3753309	PAPLtPAyHTLPHPS		X
Ptk2	FAK iso2	P34152-2	mouse	P130Cas	12927	Q61140	Bcar1	mouse	Y668	448399	EGGWMEDyDyVHLQG	DUF3513		X
Ptk2	FAK iso2	P34152-2	mouse	Cortactin	13043	Q60598	Cttn	mouse	Y482	447704	yQAEDDTyDGYESDL		X
Egfr	EGFR	Q01279	mouse	EGFR	13649	Q01279	Egfr	mouse	Y1197	448060	PTAENAEyLRVAPPS		X		2244; 4407
Egfr	EGFR	Q01279	mouse	EPS15	13858	P42567	Eps15	mouse	Y850	450484	NFANFSAyPsEEDMI			X
Egfr	EGFR	Q01279	mouse	GAB1	14388	Q9QYY0	Gab1	mouse	Y448	449791	GEELDENyVPMNPNs			X
Egfr	EGFR	Q01279	mouse	PIP5K1C	18717	O70161	Pip5k1c	mouse	Y634	486321	DAPSTDIyFPTDERS			X
Egfr	EGFR	Q01279	mouse	GAB1	14388	Q9QYY0	Gab1	mouse	Y407	447946	DASsQDCyDIPRtFP			X
Egfr	EGFR	Q01279	mouse	GAB1	14388	Q9QYY0	Gab1	mouse	Y590	449792	SHDSEENyVPMNPNL			X
Egfr	EGFR	Q01279	mouse	hnRNP P2	233908	P56959	Fus	mouse	Y6	1869633701	__MASNDyTQQATQS		X
Egfr	EGFR	Q01279	mouse	GAB1	14388	Q9QYY0	Gab1	mouse	Y628	447948	KGDKQVEyLDLDLDs			X	3231; 3233
Egfr	EGFR	Q01279	mouse	GAB1	14388	Q9QYY0	Gab1	mouse	Y473	447947	EPIQEPNyVPMtPGT			X
Egfr	EGFR	Q01279	mouse	GAB1	14388	Q9QYY0	Gab1	mouse	Y660	447949	MADERVDyVVVDQQK			X	12745
Egfr	EGFR	Q01279	mouse	PKACA	18747	P05132	Prkaca	mouse	Y331	15230353	DTSNFDDyEEEEIRV			X
Egfr	EGFR	Q01279	mouse	PLD2	18806	P97813	Pld2	mouse	Y11	450938	TQKNLFPyGDyLNSS		X
Egfr	EGFR	Q01279	mouse	GAB1	14388	Q9QYY0	Gab1	mouse	Y373	447945	ASDtDSSyCIPPPAG			X
Egfr	EGFR	Q01279	mouse	GAB1	14388	Q9QYY0	Gab1	mouse	Y285	449801	TEADGELyTFNTPSG			X
Egfr	EGFR	Q01279	mouse	ZNRF1	170737	Q91V17	Znrf1	mouse	Y103	479016	TYAHGNGyQETGGGH		X
Egfr	EGFR	Q01279	mouse	CBL	867	P22681	CBL	human	Y371	449753	TQEQyELyCEMGSTF		X
Egfr	EGFR	Q01279	mouse	hnRNP P2	233908	P56959	Fus	mouse	Y297	1869633700	TIESVADyFKQIGII		X
Egfr	EGFR	Q01279	mouse	GAB1	14388	Q9QYY0	Gab1	mouse	Y307	447944	MRHVsISyDIPPtPG			X	3234
Egfr	EGFR	Q01279	mouse	EGFR	13649	Q01279	Egfr	mouse	Y1069	448056	EDAFLQRyssDPtGA			X
STK38	NDR1	Q15208	human	YAP1	10413	P46937	YAP1	human	S61	484116	IVHVRGDsEtDLEAL			X
STK38	NDR1	Q15208	human	YAP1	10413	P46937	YAP1	human	S164	471933	AQHLRQssFEIPDDV			X
STK38	NDR1	Q15208	human	Exportin-1	7514	O14980	XPO1	human	S1055	453528	EKHKRQMsVPGIFNP		X
STK38	NDR1	Q15208	human	NDR1	11329	Q15208	STK38	human	T444	460659	DWVFINytyKRFEGL	Pkinase_C	X	X
STK38	NDR1	Q15208	human	RAB3IP	117177	Q96QF0	RAB3IP	human	S288	4734219	KGHTRNKstSSAMSG			X
STK38	NDR1	Q15208	human	KIF23	9493	Q02241	KIF23	human	S814	470674	LRHRRsRsAGDRWVD	MKLP1_Arf_bdg		X
STK38	NDR1	Q15208	human	KIF23	9493	Q02241	KIF23	human	S716	453934	QLHRRsNsCsSISVA			X
STK38	NDR1	Q15208	human	YAP1	10413	P46937	YAP1	human	S127	448847	PQHVRAHssPAsLQL		X	X	4911; 13008; 57706; 29495
STK38	NDR1	Q15208	human	NDR1	11329	Q15208	STK38	human	S281	448828	NRRQLAFstVGtPDy	Pkinase	X	X
STK38	NDR1	Q15208	human	YAP1	10413	P46937	YAP1	human	S109	452305	ksHsRQAstDAGtAG			X	46931; 53749
PRKAG2	AMPKG2	Q9UGJ0	human	SF2	6426	Q07955	SRSF1	human	S133	15178110	SGLPPSGsWQDLkDH	RRM_1	X
PRKAG2	AMPKG2	Q9UGJ0	human	TIF1A	54700	Q9NYV6	RRN3	human	S635	11315000	DTHFRsPssSVGsPP		X
PRKAG2	AMPKG2	Q9UGJ0	human	PDHA1	5160	P08559	PDHA1	human	S314	1868287349	IQEVRSksDPIMLLk	E1_dh		X
PRKAG2	AMPKG2	Q9UGJ0	human	STIM1	6786	Q13586	STIM1	human	S521	468874	RDLtHsDsEssLHMs			X
PRKAG2	AMPKG2	Q9UGJ0	human	PDHA1	5160	P08559	PDHA1	human	S295	468391	RyHGHsMsDPGVsyR	E1_dh		X
PRKAG2	AMPKG2	Q9UGJ0	human	STIM1	6786	Q13586	STIM1	human	S257	468872	GLHRAEQsLHDLQER			X
PRKAG2	AMPKG2	Q9UGJ0	human	SKP2	27401	Q9Z0Z3	Skp2	mouse	S256	1296362400	ATLLSSCsRLDELNL			X
PRKAG2	AMPKG2	Q9UGJ0	human	SKP2	6502	Q13309	SKP2	human	S256	1296362400	QTLLSSCsRLDELNL			X
PRKAG2	AMPKG2	Q9UGJ0	human	NEDD4L	23327	Q96PU5	NEDD4L	human	S795	18963100	VDLKPNGsEIMVTNE	HECT	X
Fyn	Fyn	P39688	mouse	FCGR2C	9103	P31995	FCGR2C	human	Y310	449501	tDDDKNIyLTLPPND			X
Fyn	Fyn	P39688	mouse	CD3E	12501	P22646	Cd3e	mouse	Y170	448918	PPVPNPDyEPIRKGQ	ITAM	X
Fyn	Fyn	P39688	mouse	NOX4	50490	Q9JHI8	Nox4	mouse	Y566	57848101	LSNRNNSyGTkFEYN		X
Fyn	Fyn	P39688	mouse	NYAP2	241134	Q8BM65	Nyap2	mouse	Y300	455105	DDQSEAVyEEMKYPI	NYAP_N	X
Fyn	Fyn	P39688	mouse	NRF2	18024	Q60795	Nfe2l2	mouse	Y568	460703	RDEDGKPySPSEYSL		X
Fyn	Fyn	P39688	mouse	FCGR2A	2212	P12318	FCGR2A	human	Y304	449552	tDDDKNIyLTLPPND			X
Fyn	Fyn	P39688	mouse	GPRC5B	64297	Q923Z0	Gprc5b	mouse	Y307	6158489	LQENPPNyFDTSQPR		X	X
Fyn	Fyn	P39688	mouse	RIAM	54519	Q8R5A3	Apbb1ip	mouse	Y267	1871479100	FLEKEERyAVFKNPQ			X
Fyn	Fyn	P39688	mouse	PKCD	18753	P28867	Prkcd	mouse	Y311	447573	TTEsVGIyQGFEKKP			X	2055
Fyn	Fyn	P39688	mouse	NMDAR2B	14812	Q01097	Grin2b	mouse	Y1472	448167	GSSNGHVyEKLSSIE	NMDAR2_C	X		4208
Fyn	Fyn	P39688	mouse	NMDAR2B	14812	Q01097	Grin2b	mouse	Y1252	448165	CKKAGNLyDIsEDNs	NMDAR2_C	X
Fyn	Fyn	P39688	mouse	KIRREL	170643	Q80W68	Kirrel	mouse	Y716	455015	DTTSQLSyENyEKFN			X
Fyn	Fyn	P39688	mouse	GABRG2	14406	P22723	Gabrg2	mouse	Y413	455818	ERDEEyGyECLDGKD	Neur_chan_memb	X
Fyn	Fyn	P39688	mouse	NMDAR2B	14812	Q01097	Grin2b	mouse	Y1336	448166	RFMDGsPyAHMFEMP	NMDAR2_C	X
Fyn	Fyn	P39688	mouse	KIRREL	170643	Q80W68	Kirrel	mouse	Y638	463752	kDPTNGyyNVRAHED			X
Fyn	Fyn	P39688	mouse	Srcasm	71943	Q923U0	Tom1l1	mouse	Y441	451209	DLQPPNyyEVMEFDP		X
Fyn	Fyn	P39688	mouse	CTNNB1	12387	Q02248	Ctnnb1	mouse	Y142	449044	AVVNLINyQDDAELA			X
Fyn	Fyn	P39688	mouse	IRS1	25467	P35570	Irs1	rat	Y895	447556	EPKsPGEyVNIEFGS			X	3070
Fyn	Fyn	P39688	mouse	INDO	15930	P28776	Ido1	mouse	Y253	21393601	KLPEGLLyEGVWDTP	IDO	X
Fyn	Fyn	P39688	mouse	Israa	100188919	B2CXA1	Israa	mouse	Y102	54065300	PSQLVPEyTEVTSLQ			X
Fyn	Fyn	P39688	mouse	CD3E	12501	P22646	Cd3e	mouse	Y181	448917	RKGQRDLySGLNQRA	ITAM	X
Fyn	Fyn	P39688	mouse	GPRC5B	64297	Q923Z0	Gprc5b	mouse	Y330	3972629	EMHLPRAyMENkAFs		X	X
Fyn	Fyn	P39688	mouse	RIAM	54519	Q8R5A3	Apbb1ip	mouse	Y427	1871479101	AKYGKTLyDNYQRAV			X
Fyn	Fyn	P39688	mouse	IRS1	25467	P35570	Irs1	rat	Y1172	451288	GLEKSLNyIDLDLVK			X
Fyn	Fyn	P39688	mouse	Srcasm	71943	Q923U0	Tom1l1	mouse	Y440	2263200	GDLQPPNyyEVMEFD		X
Fyn	Fyn	P39688	mouse	PKCD	18753	P28867	Prkcd	mouse	Y332	450077	ILDNNGTyGKIWEGS			X
Fyn	Fyn	P39688	mouse	WASP	22376	P70315	Was	mouse	Y293	447985	AETsKLIyDFIEDQG	PBD	X	X
Fyn	Fyn	P39688	mouse	Srcasm	71943	Q923U0	Tom1l1	mouse	Y457	451210	APTTEAVyEEIDGYH		X
Fyn	Fyn	P39688	mouse	Srcasm	71943	Q923U0	Tom1l1	mouse	Y392	451208	NLASSHTyDNFHSNS		X
Fyn	Fyn	P39688	mouse	TIM-1	171283	Q5QNS5	Havcr1	mouse	Y299	20842101	SRAEDNIyIVEDRP_		X
Fyn	Fyn	P39688	mouse	PSD-93	23859	Q91XM9	Dlg2	mouse	Y348	450885	tRPPEPVystVNKLC			X
Fyn	Fyn	P39688	mouse	CDK5	12568	P49615	Cdk5	mouse	Y15	448022	EkIGEGtyGtVFKAK	Pkinase	X		94254
Fyn	Fyn	P39688	mouse	KIRREL	170643	Q80W68	Kirrel	mouse	Y719	455014	SQLSyENyEKFNSHP			X
Fyn	Fyn	P39688	mouse	CTLA-4	12477	P09793	Ctla4	mouse	Y201	450897	SPLTTGVyVKMPPTE		X
Fyn	Fyn	P39688	mouse	GPRC5B	64297	Q923Z0	Gprc5b	mouse	Y383	462507	APFRsNVyQPtEMAV		X	X
Fyn	Fyn	P39688	mouse	NYAP2	241134	Q8BM65	Nyap2	mouse	Y277	455101	PEEEEPVyIEMVGNI	NYAP_N	X
Fyn	Fyn	P39688	mouse	KIRREL	170643	Q80W68	Kirrel	mouse	Y637	463751	MkDPTNGyyNVRAHE			X
Fyn	Fyn	P39688	mouse	CTLA-4	12477	P09793	Ctla4	mouse	Y218	450898	CEKQFQPyFIPIN__		X
PRKAA1	AMPKA1	Q13131	human	AMPKB1	5564	Q9Y478	PRKAB1	human	S108	448522	skLPLTRsHNNFVAI	AMPK1_CBM		X
PRKAA1	AMPKA1	Q13131	human	Tau iso8	4137	P10636-8	MAPT	human	T231	449079	KKVAVVRtPPKsPss			X	71429
PRKAA1	AMPKA1	Q13131	human	ALDH2	217	P05091	ALDH2	human	T356	1273608200	GNPFDSktEQGPQVD	Aldedh	X
PRKAA1	AMPKA1	Q13131	human	ATG9A	79065	Q7Z3C6	ATG9A	human	S761	4722321	QsIPRsAsYPCAAPR		X	X
PRKAA1	AMPKA1	Q13131	human	NRF2	18024	Q60795	Nfe2l2	mouse	S550	10292703	HLLKRRLsTLYLEVF	bZIP_Maf		X
PRKAA1	AMPKA1	Q13131	human	HSL	25330	P15304	Lipe	rat	S865	448804	ESMRRsVsEAALAQP			X	4137
PRKAA1	AMPKA1	Q13131	human	PDE4B	18578	Q8VBU5	Pde4b	mouse	S304	4765135	KKLMHsssLNNtSIS			X
PRKAA1	AMPKA1	Q13131	human	CBCP1	219771	Q8ND76	CCNY	human	S326	453488	SARKRsAsADNLtLP		X	X
PRKAA1	AMPKA1	Q13131	human	OGT	26295	P56558	Ogt	rat	T444	31828209	EAIASYRtALKLKPD	TPR_11	X	X
PRKAA1	AMPKA1	Q13131	human	FOXO3A	56484	Q9WVH4	Foxo3	mouse	S412	12084437	GLMQRGSsFPYTAKs		X
PRKAA1	AMPKA1	Q13131	human	NET1	10276	Q7Z628	NET1	human	S100	3204288	RPLARVTsLANLIsP		X
PRKAA1	AMPKA1	Q13131	human	IRS1	3667	P35568	IRS1	human	S794	447557	QHLRLSTsSGRLLyA		X		2389
PRKAA1	AMPKA1	Q13131	human	fumarase	2271	P07954	FH	human	S75	116533304	yGAQTVRsTMNFkIG	Lyase_1	X	X
PRKAA1	AMPKA1	Q13131	human	PARK2	5071	O60260	PRKN	human	S9	11096954	IVFVRFNssHGFPVE	ubiquitin	X	X
PRKAA1	AMPKA1	Q13131	human	AMOTL1	154810	Q8IY63	AMOTL1	human	S793	7103446	SSLRPARsVPsIAAA	Angiomotin_C	X	X
PRKAA1	AMPKA1	Q13131	human	AMPKA1	5562	Q13131	PRKAA1	human	S494	4717473	GtAtPQRsGsVsNyR	AdenylateSensor		X
PRKAA1	AMPKA1	Q13131	human	SNX17	9784	Q15036	SNX17	human	S437	468793	VkLSskLsAVsLRGI		X
PRKAA1	AMPKA1	Q13131	human	HDAC5	10014	Q9UQL6	HDAC5	human	S498	447996	RPLSRtQsSPLPQsP		X	X	3424
PRKAA1	AMPKA1	Q13131	human	mTOR	56717	Q9JLN9	Mtor	mouse	T2446	450853	NKRsRtRtDsysAGQ		X	X
PRKAA1	AMPKA1	Q13131	human	HIPK2	28996	Q9H2X6	HIPK2	human	S121	28847902	LMRRStVsLLDTYQK			X
PRKAA1	AMPKA1	Q13131	human	TBC1D1	57915	Q60949	Tbc1d1	mouse	S700	2228807	KKLHssssVPNFLKF			X	6929
PRKAA1	AMPKA1	Q13131	human	PTS	5805	Q03393	PTS	human	T58	1869465810	HNYKVVVtVHGEIDP		X	X
PRKAA1	AMPKA1	Q13131	human	MCU	90550	Q8NE86	MCU	human	S57	27259016	TVHQRIAsWQNLGAV		X	X
PRKAA1	AMPKA1	Q13131	human	GAPDH	2597	P04406	GAPDH	human	S122	31881707	GAkRVIIsAPsADAP			X
PRKAA1	AMPKA1	Q13131	human	GFAT iso2	2673	Q06210-2	GFPT1	human	S243	467935	CNLsRVDsttCLFPV		X	X
PRKAA1	AMPKA1	Q13131	human	DRP1	10059	O00429	DNM1L	human	S637	483971	VPVARKLsAREQRDC		X		4867; 6319
PRKAA1	AMPKA1	Q13131	human	eNOS	4846	P29474	NOS3	human	S1177	447884	TSRIRtQsFsLQERQ		X		9571; 9570
PRKAA1	AMPKA1	Q13131	human	VASP	7408	P50552	VASP	human	T278	448381	LARRRKAtQVGEktP			X
PRKAA1	AMPKA1	Q13131	human	ACC1	31	Q13085	ACACA	human	S80	448292	LHIRssMsGLHLVkQ		X		3661; 11818
PRKAA1	AMPKA1	Q13131	human	AMPKA1	5562	Q13131	PRKAA1	human	T388	7712505	EtPRARHtLDELNPQ			X
PRKAA1	AMPKA1	Q13131	human	HSF1	15499	P38532	Hsf1	mouse	S121	455480	NIKRKVTsVstLKSE		X	X
PRKAA1	AMPKA1	Q13131	human	PPP1R3C	5507	Q9UQK1	PPP1R3C	human	S293	6423501	LEStIFGsPRLASGL		X
PRKAA1	AMPKA1	Q13131	human	JAK1	3716	P23458	JAK1	human	S518	62372201	GSDRsFPsLGDLMsH			X
PRKAA1	AMPKA1	Q13131	human	YAP1	10413	P46937	YAP1	human	S61	484116	IVHVRGDsEtDLEAL		X	X
PRKAA1	AMPKA1	Q13131	human	CAMKK2	83506	O88831	Camkk2	rat	T144	15425433	PRMPRRPtVESHHVS		X	X
PRKAA1	AMPKA1	Q13131	human	SF2	6426	Q07955	SRSF1	human	S133	15178110	SGLPPSGsWQDLkDH	RRM_1	X
PRKAA1	AMPKA1	Q13131	human	BTRC	8945	Q9Y297	BTRC	human	S82	1869876000	SLRQTYNsCARLCLN		X
PRKAA1	AMPKA1	Q13131	human	RACK1	10399	P63244	RACK1	human	T50	23136904	WkLtrDEtNyGIPQR		X	X
PRKAA1	AMPKA1	Q13131	human	AMPKB1	5564	Q9Y478	PRKAB1	human	S174	7447518	MVDsQKCsDVsELss			X
PRKAA1	AMPKA1	Q13131	human	TBC1D1	57915	Q60949	Tbc1d1	mouse	S231	2103609	RPMRKsFsQPGLRSL			X
PRKAA1	AMPKA1	Q13131	human	CAMKK2	83506	O88831	Camkk2	rat	T446	286046005	IkLHPWVtRHGAEPL			X
PRKAA1	AMPKA1	Q13131	human	laforin	7957	O95278	EPM2A	human	S25	20583300	PELLVVGsRPELGRW	CBM_20	X	X
PRKAA1	AMPKA1	Q13131	human	NRF2	4780	Q16236	NFE2L2	human	S374	35497700	GDTLLGLsDsEVEEL		X	X
PRKAA1	AMPKA1	Q13131	human	TSC2 iso2	24855	P49816-2	Tsc2	rat	S1346	450212	QPLsKSSsSPELQTL		X	X	5584; 23402
PRKAA1	AMPKA1	Q13131	human	AMPKB1	5564	Q9Y478	PRKAB1	human	T158	7712506	NIIQVKktDFEVFDA	AMPK1_CBM		X
PRKAA1	AMPKA1	Q13131	human	AML3	860	Q13950	RUNX2	human	S118	460037	AELVRTDsPNFLCSV	Runt	X	X
PRKAA1	AMPKA1	Q13131	human	TIF1A	54700	Q9NYV6	RRN3	human	S635	11315000	DTHFRsPssSVGsPP		X	X
PRKAA1	AMPKA1	Q13131	human	SQSTM1	18412	Q64337	Sqstm1	mouse	S351	14580829	SsKEVDPsTGELQsL		X		95697; 16177
PRKAA1	AMPKA1	Q13131	human	KLC2	64837	Q9H0B6	KLC2	human	S545	3892542	GsLRRsGsFGKLRDA			X
PRKAA1	AMPKA1	Q13131	human	ATP6V1A	11964	P50516	Atp6v1a	mouse	S384	485978	YLGARLAsFYERAGR	ATP-synt_ab	X	X
PRKAA1	AMPKA1	Q13131	human	HIPK2	28996	Q9H2X6	HIPK2	human	T119	28847903	HNLMRRStVsLLDTY			X
PRKAA1	AMPKA1	Q13131	human	PARP1	142	P09874	PARP1	human	S177	18013484	LGFRPEYsAsQLkGF	zf-PARP		X
PRKAA1	AMPKA1	Q13131	human	YAP1	10413	P46937	YAP1	human	S94	3253276	RLRkLPDsFFkPPEP		X	X
PRKAA1	AMPKA1	Q13131	human	NRF2	4780	Q16236	NFE2L2	human	S408	10292700	GDMVQPLsPSQGQST		X	X
PRKAA1	AMPKA1	Q13131	human	KPNA2	3838	P52292	KPNA2	human	S105	454033	QAARkLLsREkQPPI		X	X
PRKAA1	AMPKA1	Q13131	human	PDHA1	5160	P08559	PDHA1	human	S314	1868287349	IQEVRSksDPIMLLk	E1_dh	X	X
PRKAA1	AMPKA1	Q13131	human	TBC1D1	57915	Q60949	Tbc1d1	mouse	T499	2228808	NRAKRsLtEsLEsIL			X
PRKAA1	AMPKA1	Q13131	human	PDE4B	18578	Q8VBU5	Pde4b	mouse	S125	4765110	sFLYRSDsDyDLsPK			X
PRKAA1	AMPKA1	Q13131	human	Tau iso8	4137	P10636-8	MAPT	human	S214	447929	GsRsRtPsLPtPPtR			X	77348
PRKAA1	AMPKA1	Q13131	human	EEF2K	29904	O00418	EEF2K	human	S398	450686	DsLPssPssAtPHSQ		X	X
PRKAA1	AMPKA1	Q13131	human	CAMKK2	83506	O88831	Camkk2	rat	S510	2861414	RREERSLsAPGNLLt			X	12818
PRKAA1	AMPKA1	Q13131	human	ULK1	22241	O70405	Ulk1	mouse	S317	35495300	SHLASPPsLGEMPQL		X	X	12753; 37762
PRKAA1	AMPKA1	Q13131	human	PFKFB2	5208	O60825	PFKFB2	human	S466	448460	PVRMRRNsFtPLssS			X
PRKAA1	AMPKA1	Q13131	human	CFTR	1080	P13569	CFTR	human	S737	449981	EPLERRLsLVPDSEQ	CFTR_R		X
PRKAA1	AMPKA1	Q13131	human	STIM1	6786	Q13586	STIM1	human	S521	468874	RDLtHsDsEssLHMs			X
PRKAA1	AMPKA1	Q13131	human	Tau iso8	4137	P10636-8	MAPT	human	S356	449104	RVQskIGsLDNItHV	Tubulin-binding		X
PRKAA1	AMPKA1	Q13131	human	ACC1	107476	Q5SWU9	Acaca	mouse	S79	448292	FHMRSsMsGLHLVKQ		X		3661; 11818
PRKAA1	AMPKA1	Q13131	human	eNOS	4846	P29474	NOS3	human	S633	448637	WRRKRKEssNtDsAG	Flavodoxin_1	X
PRKAA1	AMPKA1	Q13131	human	PARK2	50873	Q9WVS6	Park2	mouse	S9	11096954	IVFVRFNsSYGFPVE	ubiquitin	X	X
PRKAA1	AMPKA1	Q13131	human	Kv1.5	3741	P22460	KCNA5	human	S592	1269647506	KCNVKAKsNVDLRRS		X	X
PRKAA1	AMPKA1	Q13131	human	FOXO3A	2309	O43524	FOXO3	human	S626	20799905	SLECDMEsIIRSELM	FOXO-TAD	X	X
PRKAA1	AMPKA1	Q13131	human	p27Kip1	1027	P46527	CDKN1B	human	T198	448781	PGLRRRQt_______			X
PRKAA1	AMPKA1	Q13131	human	EXO1	9156	Q9UQ84	EXO1	human	S746	1240803	PGLYkSSsADsLStT			X
PRKAA1	AMPKA1	Q13131	human	GLI1	2735	P08151	GLI1	human	S408	41595600	GPLPRAPsISTVEPK		X	X
PRKAA1	AMPKA1	Q13131	human	DDIT3	1649	P35638	DDIT3	human	S30	455503	EDLQEVLssDENGGT		X	X
PRKAA1	AMPKA1	Q13131	human	RBBP7	5931	Q16576	RBBP7	human	S314	63080403	LkLHTFEsHkDEIFQ	WD40	X	X
PRKAA1	AMPKA1	Q13131	human	DYNC1I2	13427	O88487	Dync1i2	mouse	S81	449148	PIVPPPMsPssKsVs		X	X
PRKAA1	AMPKA1	Q13131	human	TET2	214133	Q4JK59	Tet2	mouse	S97	3202572	GGIKRtVsEPSLsGL		X
PRKAA1	AMPKA1	Q13131	human	PRPS2	5634	P11908	PRPS2	human	S180	18014264	GGAkRVTsIADrLNV		X	X
PRKAA1	AMPKA1	Q13131	human	PPP1R12C	54776	Q9BZL4	PPP1R12C	human	S452	472608	AGLQRsAsssWLEGt		X
PRKAA1	AMPKA1	Q13131	human	genethonin 1	8987	O95210	STBD1	human	S175	469665	CFAEKLPssNLLKNR		X
PRKAA1	AMPKA1	Q13131	human	ARHGEF7	114559	O55043	Arhgef7	rat	S71	3573357	KPSEkPVsPKSGTLK		X	X
PRKAA1	AMPKA1	Q13131	human	PAQR3	152559	Q6TCH7	PAQR3	human	T32	53998800	PRGIRLYtyEQIPGS		X	X
PRKAA1	AMPKA1	Q13131	human	KLC2	64837	Q9H0B6	KLC2	human	S582	452949	PRMKRAssLNFLNKs			X
PRKAA1	AMPKA1	Q13131	human	p53	7157	P04637	TP53	human	T18	447541	EPPLsQEtFsDLWkL	P53_TAD		X	2529
PRKAA1	AMPKA1	Q13131	human	EGFR	1956	P00533	EGFR	human	T892	41590814	SILHRIytHQSDVWS	Pkinase_Tyr		X
PRKAA1	AMPKA1	Q13131	human	AMPKA1	5562	Q13131	PRKAA1	human	S486	3195155	DEItEAksGtAtPQR	AdenylateSensor		X
PRKAA1	AMPKA1	Q13131	human	MED1	19014	Q925J9	Med1	mouse	S671	1210794	sPLERQNsssGsPRM			X
PRKAA1	AMPKA1	Q13131	human	GBF1	8729	Q92538	GBF1	human	T1337	454448	GKIHRsAtDADVVNs		X	X
PRKAA1	AMPKA1	Q13131	human	Tau iso8	4137	P10636-8	MAPT	human	S396	449081	GAEIVyKsPVVsGDt			X	9632
PRKAA1	AMPKA1	Q13131	human	PDE4B	18578	Q8VBU5	Pde4b	mouse	S118	449097	GHSQRREsFLYRSDs			X
PRKAA1	AMPKA1	Q13131	human	TBC1D1	57915	Q60949	Tbc1d1	mouse	S621	2228806	RKLMRYHsVstETPH			X
PRKAA1	AMPKA1	Q13131	human	p53	7157	P04637	TP53	human	S20	447529	PLsQEtFsDLWkLLP	P53_TAD		X	9287
PRKAA1	AMPKA1	Q13131	human	PRPS1	5631	P60891	PRPS1	human	S180	18014261	GGAkRVTsIADrLNV		X	X
PRKAA1	AMPKA1	Q13131	human	TNNI3	7137	P19429	TNNI3	human	S23	448423	PAPIRRRssNyRAyA	Troponin-I_N		X	4004
PRKAA1	AMPKA1	Q13131	human	PDHA1	5160	P08559	PDHA1	human	S295	468391	RyHGHsMsDPGVsyR	E1_dh	X	X
PRKAA1	AMPKA1	Q13131	human	STIM1	6786	Q13586	STIM1	human	S257	468872	GLHRAEQsLHDLQER			X
PRKAA1	AMPKA1	Q13131	human	beclin 1	8678	Q14457	BECN1	human	S93	5473540	ARMMstEsANsFTLI		X		14717
PRKAA1	AMPKA1	Q13131	human	Raptor	57521	Q8N122	RPTOR	human	S792	2314600	DKMRRAssYSsLNSL		X	X	2083; 89146
PRKAA1	AMPKA1	Q13131	human	CAMKK2	83506	O88831	Camkk2	rat	S110	286046004	RSQGGPAsSSSLDMN			X
PRKAA1	AMPKA1	Q13131	human	AMPKA1	5562	Q13131	PRKAA1	human	S496	450431	AtPQRsGsVsNyRSC	AdenylateSensor		X	4185; 4184; 2537
PRKAA1	AMPKA1	Q13131	human	MED1	19014	Q925J9	Med1	mouse	S771	1219246	QRMVRLsssDsIGPD			X
PRKAA1	AMPKA1	Q13131	human	NKCC2	6557	Q13621	SLC12A1	human	S130	478420	GPKVNRPsLLEIHEQ	AA_permease_N	X
PRKAA1	AMPKA1	Q13131	human	PIAS1	8554	O75925	PIAS1	human	S510	14160798	sPVsRtPsLPAVDTS		X
PRKAA1	AMPKA1	Q13131	human	Tau iso8	4137	P10636-8	MAPT	human	S262	447930	NVKsKIGstENLkHQ	Tubulin-binding		X
PRKAA1	AMPKA1	Q13131	human	PPP2R5C	5527	Q13362	PPP2R5C	human	S298	7643503	KYWPKTHsPKEVMFL	B56		X
PRKAA1	AMPKA1	Q13131	human	HNF4 alpha	3172	P41235	HNF4A	human	S313	449926	GkIkRLRsQVQVsLE	Hormone_recep	X
PRKAA1	AMPKA1	Q13131	human	AMPKA1	5562	Q13131	PRKAA1	human	T183	448786	sDGEFLRtsCGsPNy	Pkinase	X	X	2535; 2531; 4188; 5256; 50081
PRKAA1	AMPKA1	Q13131	human	ULK1	22241	O70405	Ulk1	mouse	S467	483136	sAIRRsGsttPLGFG		X	X	4634
PRKAA1	AMPKA1	Q13131	human	CK1E	1454	P49674	CSNK1E	human	S389	482888	rGAPANVsssDLtGR			X
PRKAA1	AMPKA1	Q13131	human	HER2	2064	P04626	ERBB2	human	T900	41590813	SILRRRFtHQSDVWS	Pkinase_Tyr		X
PRKAA1	AMPKA1	Q13131	human	USP10	9100	Q14694	USP10	human	S76	3831744	DtLPRtPsySISstL		X	X
PRKAA1	AMPKA1	Q13131	human	Kv1.5	3741	P22460	KCNA5	human	S559	1269647505	VQRKVsGsRGSFCKA		X	X
PRKAA1	AMPKA1	Q13131	human	Mnk1 iso2	8569	Q9BUB5-2	MKNK1	human	S353	56790200	QVLQRNSsTMDLTLF		X	X
PRKAA1	AMPKA1	Q13131	human	SIRT7	51547	Q9NRC8	SIRT7	human	T153	125108501	TLTHMSItRLHEQKL	SIR2	X	X
PRKAA1	AMPKA1	Q13131	human	BRAF iso1	109880	P28028-1	Braf	mouse	S766	450242	PKIHRSAsEPsLNRA		X
PRKAA1	AMPKA1	Q13131	human	AMPKB1	5564	Q9Y478	PRKAB1	human	T80	7712507	APAQARPtVFRWTGG	AMPK1_CBM		X
PRKAA1	AMPKA1	Q13131	human	Rb	19645	P13405	Rb1	mouse	S804	448717	IyIsPLksPyKIsEG	Rb_C		X	9308; 8974; 4277; 8957; 8516; 11917
PRKAA1	AMPKA1	Q13131	human	FANCA	2175	O15360	FANCA	human	S347	56793101	VQMQREWsFARtHPL	Fanconi_A_N		X
PRKAA1	AMPKA1	Q13131	human	beclin 1	8678	Q14457	BECN1	human	T388	56689904	EEVEKGEtRFCLPYR	APG6	X	X
PRKAA1	AMPKA1	Q13131	human	Restin	56430	Q922J3	Clip1	mouse	S311	4769833	AsLKRsPsAssLSSM		X
PRKAA1	AMPKA1	Q13131	human	KIF4A	24137	O95239	KIF4A	human	S801	459849	KLRRRtFsLTEVRGQ		X	X
PRKAA1	AMPKA1	Q13131	human	ChREBP	171078	Q8VIP2	Mlxipl	rat	S568	451262	TLLRPPEsPDAVPEI			X
PRKAA1	AMPKA1	Q13131	human	ULK1	8408	O75385	ULK1	human	S638	3176158	FDFPKtPssQNLLAL		X		14205
PRKAA1	AMPKA1	Q13131	human	FOXO3A	2309	O43524	FOXO3	human	S555	20799903	RALsNsVsNMGLSES		X	X
PRKAA1	AMPKA1	Q13131	human	NCL	4691	P19338	NCL	human	S328	31867151	PELktGIsDVFAkND	RRM_1	X	X
PRKAA1	AMPKA1	Q13131	human	PPP1R3C	5507	Q9UQK1	PPP1R3C	human	S33	6423500	MRLCLAHsPPVKSFL		X
PRKAA1	AMPKA1	Q13131	human	AMPKB1	5564	Q9Y478	PRKAB1	human	S177	7447522	sQKCsDVsELsssPP			X
PRKAA1	AMPKA1	Q13131	human	ZNF692	55657	Q9BU19	ZNF692	human	S470	471395	VAAHRSKsHPALLLA	zf-C2H2		X
PRKAA1	AMPKA1	Q13131	human	HIPK2	28996	Q9H2X6	HIPK2	human	T1114	28847906	APAALGStGTVAHLV			X
PRKAA1	AMPKA1	Q13131	human	TSC2 iso2	24855	P49816-2	Tsc2	rat	T1228	450211	PTLPRSNtVASFSSL		X	X
PRKAA1	AMPKA1	Q13131	human	ULK1	22241	O70405	Ulk1	mouse	S777	4699310	TRMFsVGsSSsLGST		X	X
PRKAA1	AMPKA1	Q13131	human	eNOS	287024	P29473	NOS3	cow	S1179	447884	TSRIRtQsFsLQERH		X		9570
PRKAA1	AMPKA1	Q13131	human	p73	7161	O15350	TP73	human	S426	33602702	GGMNKLPsVNQLVGQ		X	X
PRKAA1	AMPKA1	Q13131	human	Kv2.1	25736	P15387	Kcnb1	rat	S444	4714867	ERAKRNGsIVsMNMK			X
PRKAA1	AMPKA1	Q13131	human	HSL	3991	Q05469	LIPE	human	S855	448804	EPMRRsVsEAALAQP			X	4137
PRKAA1	AMPKA1	Q13131	human	FOXO3A	2309	O43524	FOXO3	human	T179	20799901	SSPDKRLtLSQIyEW	Forkhead	X	X
PRKAA1	AMPKA1	Q13131	human	FOXO3A	2309	O43524	FOXO3	human	S588	20799904	QTLSDSLsGSSLYST		X	X
PRKAA1	AMPKA1	Q13131	human	CAMKK2	83506	O88831	Camkk2	rat	S552	286046003	SPCGGGGsALVKGGP			X
PRKAA1	AMPKA1	Q13131	human	FOXO3A	2309	O43524	FOXO3	human	S30	478738	EPQsRPRsCtWPLQR			X
PRKAA1	AMPKA1	Q13131	human	PNPLA2	66853	Q8BJ56	Pnpla2	mouse	S406	473045	VELRRAQsLPsVPLS		X	X
PRKAA1	AMPKA1	Q13131	human	beclin 1	8678	Q14457	BECN1	human	S96	472002	MstEsANsFTLIGEA		X
PRKAA1	AMPKA1	Q13131	human	TBC1D1	57915	Q60949	Tbc1d1	mouse	T253	2228805	DASLRSStFssFDND			X
PRKAA1	AMPKA1	Q13131	human	ZNF9	12785	P53996	Cnbp	mouse	T173	471955	GHLARECtIEAtA__	zf-CCHC		X
PRKAA1	AMPKA1	Q13131	human	PPP2R5C	5527	Q13362	PPP2R5C	human	S336	7643502	RQLAkCVsSPHFQVA	B56		X
PRKAA1	AMPKA1	Q13131	human	Kir6.2		P70673	Kcnj11	rat	S385	2103601	AKPKFSIsPDSLs__		X
PRKAA1	AMPKA1	Q13131	human	FOXO3A	2309	O43524	FOXO3	human	S413	12084437	GLMQRSSsFPYTTKG		X	X	8174
PRKAA1	AMPKA1	Q13131	human	GFAT	2673	Q06210	GFPT1	human	S261	467935	CNLsRVDsttCLFPV			X
PRKAA1	AMPKA1	Q13131	human	GATAD2A	234366	Q8CHY6	Gatad2a	mouse	S96	453704	KSEKRPPsPDVIVLs			X
PRKAA1	AMPKA1	Q13131	human	TET2	54790	Q6N021	TET2	human	S99	3202572	GGIKRtVsEPsLSGL		X	X
PRKAA1	AMPKA1	Q13131	human	EZH2	2146	Q15910	EZH2	human	T311	34490427	NtYKRKNtETALDNk		X	X	27888
PRKAA1	AMPKA1	Q13131	human	SREBP-1 iso3	6720	P36956-3	SREBF1	human	S372	4934079	TAVHKSKsLKDLVSA		X	X	9874
PRKAA1	AMPKA1	Q13131	human	GSR	2936	P00390	GSR	human	T507	23111522	TkADFDNtVAIHPts	Pyr_redox_dim	X
PRKAA1	AMPKA1	Q13131	human	ULK1	8408	O75385	ULK1	human	S556	3176155	GLGCRLHsAPNLsDL		X		5869
PRKAA1	AMPKA1	Q13131	human	p300	2033	Q09472	EP300	human	S89	447592	SELLRSGsSPNLNMG		X	X
PRKAA1	AMPKA1	Q13131	human	CFTR	1080	P13569	CFTR	human	S768	455300	LQARRRQsVLNLMtH	CFTR_R		X
PRKAA1	AMPKA1	Q13131	human	TBC1D1	23216	Q86TI0	TBC1D1	human	T596	1247778	AFRRRANtLsHFPIE			X
PRKAA1	AMPKA1	Q13131	human	FOXO3A	2309	O43524	FOXO3	human	S399	20799902	DNItLPPsQPsPTGG		X	X
PRKAA1	AMPKA1	Q13131	human	genethonin 1	52331	Q8C7E7	Stbd1	mouse	S167	469665	SVAAkLPsSSLLVDR		X
PRKAA1	AMPKA1	Q13131	human	CAMKK2	83506	O88831	Camkk2	rat	S126	286046006	RCICPSLsYSPASSP			X
PRKAA1	AMPKA1	Q13131	human	SKP2	27401	Q9Z0Z3	Skp2	mouse	S256	1296362400	ATLLSSCsRLDELNL		X	X
PRKAA1	AMPKA1	Q13131	human	CAMKK2	83506	O88831	Camkk2	rat	S135	454104	SPASSPQsSPRMPRR			X
PRKAA1	AMPKA1	Q13131	human	TXNIP	10628	Q9H3M7	TXNIP	human	S308	277409200	GLssRTssMASRTsS			X
PRKAA1	AMPKA1	Q13131	human	HDAC5	10014	Q9UQL6	HDAC5	human	S259	447995	FPLRkTAsEPNLKVR		X	X	3443
PRKAA1	AMPKA1	Q13131	human	CAMKK2	83506	O88831	Camkk2	rat	S494	469882	KTMIRKRsFGNPFEG			X	16737
PRKAA1	AMPKA1	Q13131	human	KLC1	3831	Q07866	KLC1	human	S521	468108	ENMEkRRsREsLNVD			X
PRKAA1	AMPKA1	Q13131	human	AMPKB1	5564	Q9Y478	PRKAB1	human	S24	448111	HKtPRRDssGGtKDG			X
PRKAA1	AMPKA1	Q13131	human	TBC1D1	57915	Q60949	Tbc1d1	mouse	S660	2228809	PRLNPSAssPNFFKY			X	6928
PRKAA1	AMPKA1	Q13131	human	DNMT1 iso2	1786	P26358-2	DNMT1	human	S730	452655	DNIPEMPsPKKMHQG		X	X
PRKAA1	AMPKA1	Q13131	human	GABBR2	83633	O88871	Gabbr2	rat	S783	473060	VTSVNQAsTSRLEGL		X	X
PRKAA1	AMPKA1	Q13131	human	GAPVD1	26130	Q14C86	GAPVD1	human	S902	468085	ErLVRsRssDIVSsV		X
PRKAA1	AMPKA1	Q13131	human	HSF1	3297	Q00613	HSF1	human	S121	455480	NIkRkVtsVSTLksE		X	X
PRKAA1	AMPKA1	Q13131	human	TBC1D1	57915	Q60949	Tbc1d1	mouse	T590	1247778	AFRRRANtLsHFPVE			X
PRKAA1	AMPKA1	Q13131	human	PFKFB3	5209	Q16875	PFKFB3	human	S461	448801	NPLMRRNsVtPLAsP		X	X
PRKAA1	AMPKA1	Q13131	human	Kv2.1	25736	P15387	Kcnb1	rat	S541	473556	SKMAKTQsQPILNTK	Kv2channel		X
PRKAA1	AMPKA1	Q13131	human	AMPKA1	5562	Q13131	PRKAA1	human	S360	7320945	LAtsPPDsFLDDHHL			X
PRKAA1	AMPKA1	Q13131	human	CGN	57530	Q9P2M7	CGN	human	S131	457044	GKLLRsHsQAsLAGP		X
PRKAA1	AMPKA1	Q13131	human	CRY1	12952	P97784	Cry1	mouse	S71	11952908	ANLRKLNsRLFVIRG	DNA_photolyase	X
PRKAA1	AMPKA1	Q13131	human	SIRT2	22933	Q8IXJ6	SIRT2	human	T101	31839907	PDFRSPStGLyDNLE	SIR2	X
PRKAA1	AMPKA1	Q13131	human	2001-10-01	5451	P14859	POU2F1	human	S335	10424763	RFEALNLsFKNMCKL	Pou		X
PRKAA1	AMPKA1	Q13131	human	CTBP1	1487	Q13363	CTBP1	human	S158	455351	REGTRVQsVEQIREV	2-Hacid_dh; 2-Hacid_dh_C		X
PRKAA1	AMPKA1	Q13131	human	SKP2	6502	Q13309	SKP2	human	S256	1296362400	QTLLSSCsRLDELNL		X	X
PRKAA1	AMPKA1	Q13131	human	NKCC1	6558	P55011	SLC12A2	human	S77	3192079	RPLGPtPsQsRFQVD		X	X
PRKAA1	AMPKA1	Q13131	human	TBC1D1	23216	Q86TI0	TBC1D1	human	S237	2103609	RPMRKsFsQPGLRSL		X	X
PRKAA1	AMPKA1	Q13131	human	p27Kip1	12576	P46414	Cdkn1b	mouse	T197	448781	KPGLRRQt_______			X
PRKAA1	AMPKA1	Q13131	human	MED1	19014	Q925J9	Med1	mouse	S811	28758703	GtPVRDSsSSGHSQS			X
PRKAA1	AMPKA1	Q13131	human	Cortactin	2017	Q14247	CTTN	human	T401	449245	QARAKtQtPPVsPAP		X	X
PRKAA1	AMPKA1	Q13131	human	NKCC1	6558	P55011	SLC12A2	human	S242	18912156	GEkLLRPsLAELHDE	AA_permease_N	X	X
PRKAA1	AMPKA1	Q13131	human	PD-L1	29126	Q9NZQ7	CD274	human	S195	796148000	EKLFNVTsTLRINTT	C2-set_2	X	X
PRKAA1	AMPKA1	Q13131	human	BRAF	673	P15056	BRAF	human	S729	450242	PKIHRSAsEPsLNRA		X	X
PRKAA1	AMPKA1	Q13131	human	NRF2	4780	Q16236	NFE2L2	human	S433	27461383	PEKELPVsPGHrktP		X	X
PRKAA1	AMPKA1	Q13131	human	Tau iso8	4137	P10636-8	MAPT	human	S422	449083	GsIDMVDsPQLAtLA			X
PRKAA1	AMPKA1	Q13131	human	SCN5A	6331	Q14524	SCN5A	human	T101	1867858201	IVLNKGKtIFRFSAT		X	X
PRKAA1	AMPKA1	Q13131	human	GABBR1	81657	Q9Z0U4	Gabbr1	rat	S948	473059	ELRHQLQsRQQLRSR			X
PRKAA1	AMPKA1	Q13131	human	AMPKB1	5564	Q9Y478	PRKAB1	human	T148	7447514	IVTsQLGtVNNIIQV	AMPK1_CBM		X
PRKAA1	AMPKA1	Q13131	human	ULK1	22241	O70405	Ulk1	mouse	S555	3176155	GLGCRLHsAPNLSDF		X	X	5869
PRKAA1	AMPKA1	Q13131	human	TNNI3	7137	P19429	TNNI3	human	S150	451822	tLRrVrIsADAMMQA	Troponin	X	X
PRKAA1	AMPKA1	Q13131	human	HAT1	8520	O14929	HAT1	human	S190	63080404	MWFIETAsFIDVDDE		X	X
PRKAA1	AMPKA1	Q13131	human	CFTR	1080	P13569	CFTR	human	S813	449983	DIYsRRLsQEtGLEI	CFTR_R	X	X
PRKAA1	AMPKA1	Q13131	human	FOXO1A	2308	Q12778	FOXO1	human	T649	35486505	PHSVKTttHsWVsG_		X	X
PRKAA1	AMPKA1	Q13131	human	beclin 1	8678	Q14457	BECN1	human	S90	472001	IPPARMMstEsANsF		X		86455
PRKAA1	AMPKA1	Q13131	human	GAPVD1	66691	Q6PAR5	Gapvd1	mouse	S902	468085	ERLVRsRssDIVSsV		X
PRKAA1	AMPKA1	Q13131	human	CAMKK2	83506	O88831	Camkk2	rat	S174	286046000	KDEIGKGsYGVVKLA	Pkinase		X
PRKAA1	AMPKA1	Q13131	human	NEDD4L	23327	Q96PU5	NEDD4L	human	S795	18963100	VDLKPNGsEIMVTNE	HECT	X
PRKAA1	AMPKA1	Q13131	human	INSIG1	3638	O15503	INSIG1	human	T222	1868139204	ItIAFLAtLITQFLV	INSIG; TM	X
PRKAA1	AMPKA1	Q13131	human	Raptor	57521	Q8N122	RPTOR	human	S722	2314601	PrLrsVssyGNIRAV		X
PRKAA1	AMPKA1	Q13131	human	FOXO1A	2308	Q12778	FOXO1	human	S22	1869008600	EPLPRPRsCtWPLPR			X
PRKAA1	AMPKA1	Q13131	human	Syk	6850	P43405	SYK	human	S178	25687503	GKISREEsEQIVLIG	SH2	X
PRKAA1	AMPKA1	Q13131	human	ACSS2	55902	Q9NR19	ACSS2	human	S659	83970101	PGLPKTRsGKIMRRV	AMP-binding_C	X
PRKAA1	AMPKA1	Q13131	human	TNNI3	7137	P19429	TNNI3	human	S24	448424	APIRRRssNyRAyAt	Troponin-I_N		X	4004
PRKAA1	AMPKA1	Q13131	human	JAK1	3716	P23458	JAK1	human	S515	62372200	SLHGSDRsFPsLGDL			X
PRKAA1	AMPKA1	Q13131	human	TSC2	24855	P49816	Tsc2	rat	S1389	450212	QPLsKSSsSPELQTL			X	5584; 23402
PRKAA1	AMPKA1	Q13131	human	HSL	16890	P54310	Lipe	mouse	S559	448804	ESMRRsVsEAALAQP		X	X	4137
PRKAA1	AMPKA1	Q13131	human	PDE4D iso6	24627	P14270-6	Pde4d	rat	S81	33670300	KSMSRNSsIASDIHG			X
PRKAA1	AMPKA1	Q13131	human	smMLCK	396445	P11799	MYLK	chicken	S1749	466361	RAIGRLSsMAMISGM			X
PRKAA1	AMPKA1	Q13131	human	CYCS	510767	P62894	CYCS	cow	T29	4710693	EkGGkHktGPNLHGL	Cytochrom_C		X
PRKAA1	AMPKA1	Q13131	human	ACC2	32	O00763	ACACB	human	S222	448808	PtMRPsMsGLHLVKR		X		3661; 11818
PRKAA1	AMPKA1	Q13131	human	NR2C2	22026	P49117	Nr2c2	mouse	S351	7990482	HVISRDQstPIIEVE		X	X
PRKAA1	AMPKA1	Q13131	human	SQSTM1	8878	Q13501	SQSTM1	human	S294	31872178	ssCCsDPskPGGNVE			X
PRKAA1	AMPKA1	Q13131	human	MAP4	17758	P27546	Map4	mouse	S914	1210622	SVRsKVGstENIKHQ	Tubulin-binding		X
PRKAA1	AMPKA1	Q13131	human	KCNMA1 iso4	16531	Q08460-4	Kcnma1	mouse	S722	18264900	GRSERDCsCMSGRVR			X
CDK12	CDK12	Q9NYV4	human	PAK2	5062	Q13177	PAK2	human	T134	15413019	LkFyDsNtVkQKyLs		X	X
CDK12	CDK12	Q9NYV4	human	POLR2A	5430	P24928	POLR2A	human	S1616	450204	TPQSPSysPtsPsYS	RNA_pol_Rpb1_R	X	X	4735; 13499; 13546; 31262
CDK12	CDK12	Q9NYV4	human	PAK2	5062	Q13177	PAK2	human	T169	471473	TEAPAVVtEEEDDDE		X	X
CDK12	CDK12	Q9NYV4	human	POLR2A	5430	P24928	POLR2A	human	S1619	447616	SPSysPtsPsYSPTS	RNA_pol_Rpb1_R		X	4735; 13523; 13546; 67221
CAMK4	CAMK4	Q16566	human	QIK	315649	Q3LRT3	Sik2	rat	T484	478056	RSGQRRHtLSEVTNQ			X
CAMK4	CAMK4	Q16566	human	HDAC5	10014	Q9UQL6	HDAC5	human	S498	447996	RPLSRtQsSPLPQsP		X	X	3424
CAMK4	CAMK4	Q16566	human	CREB	1385	P16220	CREB1	human	S119	448228	EILsRRPsyRkILND	pKID		X	9187; 9196; 9198; 4095; 14228; 14001
CAMK4	CAMK4	Q16566	human	hnRNP L	3191	P14866	HNRNPL	human	S544	15436636	GkSERSssGLLEWES		X	X
CAMK4	CAMK4	Q16566	human	CBP	54244	Q6JHU9	Crebbp	rat	S301	448068	PQLASKQsMVNSLPA		X	X
CAMK4	CAMK4	Q16566	human	NOVA2	4858	Q9UNW9	NOVA2	human	T27	1869341902	VCTKRsNtGEEGEYF		X
CAMK4	CAMK4	Q16566	human	NOVA2	4858	Q9UNW9	NOVA2	human	S194	1869341903	EQVHKAVsAIVQKVQ		X
CAMK4	CAMK4	Q16566	human	CBP	12914	P45481	Crebbp	mouse	S301	448068	PQLASKQsMVNSLPA		X	X
CAMK4	CAMK4	Q16566	human	BAP37	11331	Q99623	PHB2	human	S91	22342307	RARPRkIssPTGSkD	Band_7	X	X
CAMK4	CAMK4	Q16566	human	CREB	81646	P15337	Creb1	rat	S133	448228	EILsRRPsYRkILND	pKID	X		9187; 9196; 9198; 4095; 14228; 14001
CAMK4	CAMK4	Q16566	human	CAMK2A iso2	815	Q9UQM7-2	CAMK2A	human	S332	3143902	DGVKkRKsssSVQLM			X
CAMK4	CAMK4	Q16566	human	NFkB-p65	5970	Q04206	RELA	human	S536	447800	sGDEDFSsIADMDFS			X	4887; 3036; 3031; 4886; 3033; 4025; 5733; 13346; 31553
CAMK4	CAMK4	Q16566	human	NOVA2	4858	Q9UNW9	NOVA2	human	S25	1869341901	EVVCTKRsNtGEEGE		X
CAMK4	CAMK4	Q16566	human	HDAC5	10014	Q9UQL6	HDAC5	human	S259	447995	FPLRkTAsEPNLKVR		X	X	3443
CAMK4	CAMK4	Q16566	human	STMN1	3925	P16949	STMN1	human	S16	448554	kELEKrAsGQAFELI	Stathmin		X	3353
CAMK4	CAMK4	Q16566	human	MYH9	25745	Q62812	Myh9	rat	T1940	452194	RRIVRKGtGDCsDEE		X
GSK3B	GSK3B	G1T8E2	rabbit	GSK3B	84027	P18266	Gsk3b	rat	S9	449111	SGRPRTTsFAESCKP			X	9336; 9331; 9327; 9323; 9322; 9325; 5558; 8566; 8466; 14026; 14332; 14310; 14630
GSK3B	GSK3B	G1T8E2	rabbit	HSL	25330	P15304	Lipe	rat	S865	448804	ESMRRsVsEAALAQP			X	4137
GSK3B	GSK3B	G1T8E2	rabbit	GYS1	100008660	P13834	GYS1	rabbit	S649	448239	VPPsPSLsRHSsPHQ	Glycogen_syn		X
GSK3B	GSK3B	G1T8E2	rabbit	SCN2A	24766	P04775	Scn2a	rat	T1966	4692783	TPEKtDVtPsttsPP			X
GSK3B	GSK3B	G1T8E2	rabbit	GYS1	100008660	P13834	GYS1	rabbit	S641	448237	YRYPRPAsVPPsPSL	Glycogen_syn		X
GSK3B	GSK3B	G1T8E2	rabbit	GYS1	100008660	P13834	GYS1	rabbit	S645	448238	RPAsVPPsPSLsRHS	Glycogen_syn		X
GSK3B	GSK3B	G1T8E2	rabbit	VHL	7428	P40337	VHL	human	S68	469116	PVLRSVNsREPsQVI	VHL		X
GSK3B	GSK3B	G1T8E2	rabbit	IRF1	16362	P15314	Irf1	mouse	T181	1380568700	LDMERDItPALsPCV			X
GSK3B	GSK3B	G1T8E2	rabbit	GYS1	100008660	P13834	GYS1	rabbit	S653	448240	PSLsRHSsPHQsEDE	Glycogen_syn		X
GSK3B	GSK3B	G1T8E2	rabbit	FGF14	2259	Q92915	FGF14	human	S226	93432000	PkPGVTPsKsTsASA			X
PRKAA2	AMPKA2	P54646	human	p53	22059	P02340	Tp53	mouse	S18	447490	IsLELPLsQEtFsGL	P53_TAD		X	9284; 9286; 12571
PRKAA2	AMPKA2	P54646	human	REEP1	65055	Q9H902	REEP1	human	S152	454487	SERLRsFsMQDLTTI		X
PRKAA2	AMPKA2	P54646	human	PLD1	5337	Q13393	PLD1	human	S505	11091057	GsVkRVTsGPsLGSL		X	X
PRKAA2	AMPKA2	P54646	human	HDAC5	10014	Q9UQL6	HDAC5	human	S498	447996	RPLSRtQsSPLPQsP		X		3424
PRKAA2	AMPKA2	P54646	human	HIPK2	28996	Q9H2X6	HIPK2	human	S121	28847902	LMRRStVsLLDTYQK		X
PRKAA2	AMPKA2	P54646	human	ACC1	31	Q13085	ACACA	human	S80	448292	LHIRssMsGLHLVkQ		X	X	3661; 11818
PRKAA2	AMPKA2	P54646	human	HIPK2	28996	Q9H2X6	HIPK2	human	T119	28847903	HNLMRRStVsLLDTY		X
PRKAA2	AMPKA2	P54646	human	PARP1	142	P09874	PARP1	human	S177	18013484	LGFRPEYsAsQLkGF	zf-PARP	X
PRKAA2	AMPKA2	P54646	human	PDHA1	5160	P08559	PDHA1	human	S314	1868287349	IQEVRSksDPIMLLk	E1_dh	X
PRKAA2	AMPKA2	P54646	human	EEF2K	29904	O00418	EEF2K	human	S398	450686	DsLPssPssAtPHSQ		X
PRKAA2	AMPKA2	P54646	human	DUSP1	1843	P28562	DUSP1	human	S334	53736000	AVLDRGTsTTTVFNF		X	X
PRKAA2	AMPKA2	P54646	human	CDC27	996	P30260	CDC27	human	S379	5965291	NALPRRssRLFtsDs		X	X
PRKAA2	AMPKA2	P54646	human	PGC-1 alpha	19017	O70343	Ppargc1a	mouse	S538	486320	SLFDVSPsCSSFNSP		X
PRKAA2	AMPKA2	P54646	human	FOXO3A	2309	O43524	FOXO3	human	S626	20799905	SLECDMEsIIRSELM	FOXO-TAD	X
PRKAA2	AMPKA2	P54646	human	PARP1	11545	P11103	Parp1	mouse	S177	18013484	LGFRPEYsASQLKGF	zf-PARP	X
PRKAA2	AMPKA2	P54646	human	GLI1	2735	P08151	GLI1	human	S408	41595600	GPLPRAPsISTVEPK		X	X
PRKAA2	AMPKA2	P54646	human	DYNC1I2	13427	O88487	Dync1i2	mouse	S81	449148	PIVPPPMsPssKsVs		X
PRKAA2	AMPKA2	P54646	human	PPP1R12C	54776	Q9BZL4	PPP1R12C	human	S452	472608	AGLQRsAsssWLEGt		X	X
PRKAA2	AMPKA2	P54646	human	PINK1	65018	Q9BXM7	PINK1	human	S228	25792200	MWNISAGsSSEAILN		X
PRKAA2	AMPKA2	P54646	human	PDHA1	5160	P08559	PDHA1	human	S295	468391	RyHGHsMsDPGVsyR	E1_dh	X
PRKAA2	AMPKA2	P54646	human	RAG1	19373	P15919	Rag1	mouse	S528	28076402	PPLKNVSsRTDVGII	RAG1	X	X
PRKAA2	AMPKA2	P54646	human	PINK1	65018	Q9BXM7	PINK1	human	S495	396518801	ALLQREAsKRPSARV	Pkinase	X
PRKAA2	AMPKA2	P54646	human	Restin	56430	Q922J3	Clip1	mouse	S311	4769833	AsLKRsPsAssLSSM		X
PRKAA2	AMPKA2	P54646	human	HAS2	3037	Q92819	HAS2	human	T110	18122801	LQSVKRLtYPGIKVV	Glycos_transf_2	X
PRKAA2	AMPKA2	P54646	human	FOXO3A	2309	O43524	FOXO3	human	S555	20799903	RALsNsVsNMGLSES		X
PRKAA2	AMPKA2	P54646	human	HIPK2	28996	Q9H2X6	HIPK2	human	T1114	28847906	APAALGStGTVAHLV		X
PRKAA2	AMPKA2	P54646	human	Kv2.1	25736	P15387	Kcnb1	rat	S444	4714867	ERAKRNGsIVsMNMK		X
PRKAA2	AMPKA2	P54646	human	VASP	22323	P70460	Vasp	mouse	S317	469024	TtLPRMKssssVtTS			X
PRKAA2	AMPKA2	P54646	human	FOXO3A	2309	O43524	FOXO3	human	T179	20799901	SSPDKRLtLSQIyEW	Forkhead	X
PRKAA2	AMPKA2	P54646	human	FOXO3A	2309	O43524	FOXO3	human	S588	20799904	QTLSDSLsGSSLYST		X
PRKAA2	AMPKA2	P54646	human	PINK1	65018	Q9BXM7	PINK1	human	S284	396518802	VLRAFTSsVPLLPGA	Pkinase	X
PRKAA2	AMPKA2	P54646	human	IRSp53	10458	Q9UQB8	BAIAP2	human	S366	468035	ktLPRsssMAAGLER		X	X
PRKAA2	AMPKA2	P54646	human	FOXO3A	2309	O43524	FOXO3	human	S413	12084437	GLMQRSSsFPYTTKG		X		8174
PRKAA2	AMPKA2	P54646	human	KLC4	89953	Q9NSK0	KLC4	human	S590	454355	SNMKRAAsLNyLNQP		X
PRKAA2	AMPKA2	P54646	human	PAK2	5062	Q13177	PAK2	human	S20	448298	APPVRMsstIFstGG		X	X	2607
PRKAA2	AMPKA2	P54646	human	IKKB	3551	O14920	IKBKB	human	S177	447492	AkELDQGsLCtsFVG	Pkinase	X	X	2078; 2697; 2694; 14938
PRKAA2	AMPKA2	P54646	human	PGC-1 alpha	19017	O70343	Ppargc1a	mouse	T177	486319	NHTHRIRtNPAIVkT		X
PRKAA2	AMPKA2	P54646	human	REEP2	51308	Q9BRK0	REEP2	human	S150	4765340	SEkLRsFsMQDLTLI		X
PRKAA2	AMPKA2	P54646	human	TBC1D1	23216	Q86TI0	TBC1D1	human	T596	1247778	AFRRRANtLsHFPIE		X
PRKAA2	AMPKA2	P54646	human	FOXO3A	2309	O43524	FOXO3	human	S399	20799902	DNItLPPsQPsPTGG		X
PRKAA2	AMPKA2	P54646	human	AS160	210789	Q8BYJ6	Tbc1d4	mouse	S711	2226513	PSLHTSFsAPSFTAP			X
PRKAA2	AMPKA2	P54646	human	HDAC5	10014	Q9UQL6	HDAC5	human	S259	447995	FPLRkTAsEPNLKVR		X		3443
PRKAA2	AMPKA2	P54646	human	GLI1	2735	P08151	GLI1	human	S102	41595602	LQTVIRTsPSSLVAF		X	X
PRKAA2	AMPKA2	P54646	human	IKKB	3551	O14920	IKBKB	human	S181	447489	DQGsLCtsFVGTLQy	Pkinase	X	X	2697; 2694; 14938
PRKAA2	AMPKA2	P54646	human	Kv2.1	25736	P15387	Kcnb1	rat	S541	473556	SKMAKTQsQPILNTK	Kv2channel	X
PRKAA2	AMPKA2	P54646	human	AP-2 alpha	7020	P05549	TFAP2A	human	S219	25581601	CSVPGRLsLLSsTsk	TF_AP-2	X	X
PRKAA2	AMPKA2	P54646	human	AMPKA2	108079	Q8BRK8	Prkaa2	mouse	T172	448026	sDGEFLRtsCGsPNY	Pkinase	X		2535; 2531; 5256; 50081
PRKAA2	AMPKA2	P54646	human	ACE2	70008	Q8R0I0	Ace2	mouse	S680	1868162500	SDLKPRVsFYFFVTS	Collectrin	X	X
PRKAA2	AMPKA2	P54646	human	MFF	56947	Q9GZY8	MFF	human	S172	484865	GQLVRNDsLWHRsDs	Miff	X
PRKAA2	AMPKA2	P54646	human	GLI1	2735	P08151	GLI1	human	T1074	41595601	QRGSsGHtPPPsGPP		X	X
PRKAA2	AMPKA2	P54646	human	ARMC10	83787	Q8N2F6	ARMC10	human	S45	454558	LGIRSsKsAGALEEG		X	X
STK38L	NDR2	Q9Y2H1	human	NuaK1	9891	O60285	NUAK1	human	T211	456032	QKDKFLQtFCGSPLY	Pkinase	X
STK38L	NDR2	Q9Y2H1	human	RAB3IP	117177	Q96QF0	RAB3IP	human	S288	4734219	KGHTRNKstSSAMSG			X
STK38L	NDR2	Q9Y2H1	human	YAP1	10413	P46937	YAP1	human	S127	448847	PQHVRAHssPAsLQL		X		4911; 13008; 57706; 29495
STK38L	NDR2	Q9Y2H1	human	NDR2	23012	Q9Y2H1	STK38L	human	S282	460298	NRRQLAYstVGtPDy	Pkinase	X
CDC42BPB	MRCKB	Q9Y5S2	human	MRCKB	9578	Q9Y5S2	CDC42BPB	human	T1108	1870421700	HVKVPKPtGVKKGWQ		X
Wee2	WEE1B	Q66JT0	mouse	CDK1	12534	P11440	Cdk1	mouse	Y15	447610	EKIGEGtyGVVyKGR	Pkinase	X		4539; 9111; 14566
Prkaa1	AMPKA1	Q5EG47	mouse	RAF1	5894	P04049	RAF1	human	S621	447746	PKINRsAsEPsLHRA			X
Prkaa1	AMPKA1	Q5EG47	mouse	MFF iso4	75734	Q6PCP5-4	Mff	mouse	S129	470753	GRLKRERsMsENAVR	Miff	X
Prkaa1	AMPKA1	Q5EG47	mouse	PDE4B	18578	Q8VBU5	Pde4b	mouse	S304	4765135	KKLMHsssLNNtSIS		X
Prkaa1	AMPKA1	Q5EG47	mouse	Raptor	74370	Q8K4Q0	Rptor	mouse	S722	2314601	PRLRsVssyGNIRAV		X
Prkaa1	AMPKA1	Q5EG47	mouse	TNNI3	21954	P48787	Tnni3	mouse	S151	451822	tLRRVRIsADAMMQA	Troponin		X
Prkaa1	AMPKA1	Q5EG47	mouse	H2B	319187	P10853	H2bc15	mouse	S36	449903	RKRsRkEsysVyVyk	Histone	X
Prkaa1	AMPKA1	Q5EG47	mouse	TBC1D1	57915	Q60949	Tbc1d1	mouse	S700	2228807	KKLHssssVPNFLKF		X		6929
Prkaa1	AMPKA1	Q5EG47	mouse	GABBR2	242425	Q80T41	Gabbr2	mouse	S783	473060	VtsVNQAsTSRLEGL		X
Prkaa1	AMPKA1	Q5EG47	mouse	TBC1D1	57915	Q60949	Tbc1d1	mouse	S231	2103609	RPMRKsFsQPGLRSL		X
Prkaa1	AMPKA1	Q5EG47	mouse	TSC2	22084	Q61037	Tsc2	mouse	S1388	450212	QPLSKssssPELQTL		X		5584; 23402
Prkaa1	AMPKA1	Q5EG47	mouse	TBC1D1	57915	Q60949	Tbc1d1	mouse	T499	2228808	NRAKRsLtEsLEsIL		X
Prkaa1	AMPKA1	Q5EG47	mouse	EXO1	9156	Q9UQ84	EXO1	human	S746	1240803	PGLYkSSsADsLStT		X
Prkaa1	AMPKA1	Q5EG47	mouse	TET2	214133	Q4JK59	Tet2	mouse	S97	3202572	GGIKRtVsEPSLsGL			X
Prkaa1	AMPKA1	Q5EG47	mouse	GFAT	14583	P47856	Gfpt1	mouse	S259	467935	CGLsRVDsttCLFPV		X	X
Prkaa1	AMPKA1	Q5EG47	mouse	PAK2	224105	Q8CIN4	Pak2	mouse	S20	448298	APPVRMSstIFSTGG		X
Prkaa1	AMPKA1	Q5EG47	mouse	PIKFYVE	18711	Q9Z1T6	Pikfyve	mouse	S307	457532	PARNRsAsItNLsLD		X	X
Prkaa1	AMPKA1	Q5EG47	mouse	TBC1D1	57915	Q60949	Tbc1d1	mouse	S621	2228806	RKLMRYHsVstETPH		X
Prkaa1	AMPKA1	Q5EG47	mouse	KLC1	16593	O88447	Klc1	mouse	S520	468108	EsMEKRRsREsLNMD			X
Prkaa1	AMPKA1	Q5EG47	mouse	PIKFYVE	18711	Q9Z1T6	Pikfyve	mouse	S48	3887627	PFKSAYSsFVNLFRF			X
Prkaa1	AMPKA1	Q5EG47	mouse	NUDT14	66174	Q9D142	Nudt14	mouse	T141	41294000	TDLRRVAtYMSGVGL	NUDIX	X
Prkaa1	AMPKA1	Q5EG47	mouse	MFF iso4	75734	Q6PCP5-4	Mff	mouse	S146	484865	GQLVRNDsMyGIsNL	Miff; Miff	X		49281
Prkaa1	AMPKA1	Q5EG47	mouse	SMURF1	75788	Q9CUN6	Smurf1	mouse	S148	27460454	DRIGGGGsVVDCRGL		X	X
Prkaa1	AMPKA1	Q5EG47	mouse	PDLIM5	56376	Q8CI51	Pdlim5	mouse	S177	38546304	TPLHLSAsGLHVSAN		X
Prkaa1	AMPKA1	Q5EG47	mouse	CK1E	1454	P49674	CSNK1E	human	S389	482888	rGAPANVsssDLtGR		X
Prkaa1	AMPKA1	Q5EG47	mouse	TNNI3	21954	P48787	Tnni3	mouse	S23	448423	PAPVRRRssANyRAY	Troponin-I_N		X
Prkaa1	AMPKA1	Q5EG47	mouse	Rb	19645	P13405	Rb1	mouse	S804	448717	IyIsPLksPyKIsEG	Rb_C	X		9308; 8974; 4277; 8957; 8516; 11917
Prkaa1	AMPKA1	Q5EG47	mouse	Raptor	74370	Q8K4Q0	Rptor	mouse	S792	2314600	DKMRRVSsYSALNSL		X		2083; 89146
Prkaa1	AMPKA1	Q5EG47	mouse	PNPLA2	66853	Q8BJ56	Pnpla2	mouse	S406	473045	VELRRAQsLPsVPLS		X
Prkaa1	AMPKA1	Q5EG47	mouse	TBC1D1	57915	Q60949	Tbc1d1	mouse	T253	2228805	DASLRSStFssFDND		X
Prkaa1	AMPKA1	Q5EG47	mouse	RAF1	5894	P04049	RAF1	human	S259	447741	sQRQRststPNVHMV			X	9421
Prkaa1	AMPKA1	Q5EG47	mouse	ZNF9	12785	P53996	Cnbp	mouse	T173	471955	GHLARECtIEAtA__	zf-CCHC	X
Prkaa1	AMPKA1	Q5EG47	mouse	MFF	75734	Q6PCP5	Mff	mouse	S129	470753	GRLKRERsMsENAVR	Miff	X
Prkaa1	AMPKA1	Q5EG47	mouse	MFF	75734	Q6PCP5	Mff	mouse	S146	484865	GQLVRNDsIVtPsPP	Miff	X		49281
Prkaa1	AMPKA1	Q5EG47	mouse	TBC1D1	57915	Q60949	Tbc1d1	mouse	S660	2228809	PRLNPSAssPNFFKY		X		6928
Prkaa1	AMPKA1	Q5EG47	mouse	TBC1D1	57915	Q60949	Tbc1d1	mouse	T590	1247778	AFRRRANtLsHFPVE		X
Prkaa1	AMPKA1	Q5EG47	mouse	CYCS	13063	P62897	Cycs	mouse	T29	4710693	EKGGKHktGPNLHGL	Cytochrom_C	X
Prkaa1	AMPKA1	Q5EG47	mouse	NKCC2	20495	P55014	Slc12a1	mouse	S126	478420	GPkVNRPsLLEIHEQ	AA_permease_N	X	X
Prkaa1	AMPKA1	Q5EG47	mouse	H2B	3018	P33778	H2BC3	human	S36	449903	RKRsRkEsysIyVyk	Histone		X
Prkaa1	AMPKA1	Q5EG47	mouse	HSL	16890	P54310	Lipe	mouse	S559	448804	ESMRRsVsEAALAQP		X		4137
Prkaa1	AMPKA1	Q5EG47	mouse	MAP4	17758	P27546	Map4	mouse	S914	1210622	SVRsKVGstENIKHQ	Tubulin-binding	X
CSNK1E	CK1E	P49674	human	PER2	8864	O15055	PER2	human	S662	449331	ALPGKAEsVAsLTsQ		X	X
CSNK1E	CK1E	P49674	human	DVL3	1857	Q92997	DVL3	human	S311	25736748	EINFENMsNDDAVRV	PDZ	X
CSNK1E	CK1E	P49674	human	Snail1	6615	O95863	SNAI1	human	S104	455881	GKGsQPPsPPsPAPs			X
CSNK1E	CK1E	P49674	human	E4BP4	395326	Q90Z72	NFIL3	chicken	S182	452016	CISVIKHsPQSSMSD	Vert_IL3-reg_TF	X	X
CSNK1E	CK1E	P49674	human	TRPM4	54795	Q8TD43	TRPM4	human	S839	36400700	GLSGGGGsLASGGPG	Ion_trans	X
CSNK1E	CK1E	P49674	human	SRC-3	8202	Q9Y6Q9	NCOA3	human	S102	4661900	VQkADVssTGQGVID		X	X
CSNK1E	CK1E	P49674	human	CK1E	1454	P49674	CSNK1E	human	S323	453416	RMGQLrGsAtRALPP		X
CSNK1E	CK1E	P49674	human	DVL2	1856	O14641	DVL2	human	S143	7320089	FHPNVSssHENLEPE	Dishevelled	X	X
CSNK1E	CK1E	P49674	human	TDP-43	23435	Q13148	TARDBP	human	S410	3084601	ssMDskssGWGM___		X
CSNK1E	CK1E	P49674	human	LRP6	4040	O75581	LRP6	human	S1420	460717	YVVHGPAsVPLGYVP			X
CSNK1E	CK1E	P49674	human	LRP6	4040	O75581	LRP6	human	S1431	460718	GYVPHPSsLSGSLPG			X
CSNK1E	CK1E	P49674	human	ZBED3	72114	Q9D0L1	Zbed3	mouse	S111	6738702	MPCPPPPsPtMAAEG		X
CSNK1E	CK1E	P49674	human	CK1E	1454	P49674	CSNK1E	human	T407	453420	sRIPAsQtsVPFDHL		X
CSNK1E	CK1E	P49674	human	CDH1	999	P12830	CDH1	human	S844	478354	GsGsEAAsLSsLNsS	Cadherin_C	X
CSNK1E	CK1E	P49674	human	TRAF3	7187	Q13114	TRAF3	human	Y446	1869973806	SLYSQPFyTGYFGYK		X
CSNK1E	CK1E	P49674	human	TRAF3	7187	Q13114	TRAF3	human	S349	8098598	QNWEEADsMkSSVEs		X	X
CSNK1E	CK1E	P49674	human	RAD17	5884	O75943	RAD17	human	T681	1868913302	EDyEsDGt_______			X
[truncated: 19,333 more rows]

## Sheet: Phosphorylations detected in pr
41921
Data extracted from PhosphoSitePlus(R), created by Cell Signaling Technology Inc. PhosphoSitePlus is licensed under a Creative Commons Attribution-NonCommercial-ShareAlike 3.0 Unported License. Attribution must be given in written, oral and digital presentations to PhosphoSitePlus, www.phosphosite.org. Written documents should additionally cite Hornbeck PV, Kornhauser JM, Tkachev S, Zhang B, Skrz…																	CCND1 regulators in our dataset
																	Cbx3
GENE	KINASE		KIN_ACC_ID	KIN_ORGANISM	SUBSTRATE	SUB_GENE_ID	SUB_ACC_ID	SUB_GENE	SUB_ORGANISM	SUB_MOD_RSD	SITE_GRP_ID	SITE_+/-7_AA	DOMAIN	IN_VIVO_RXN	IN_VITRO_RXN	CST_CAT#	Nfic
Dyrk2	DYRK2	FALSE	Q5U4C9	mouse	NDEL1	83431	Q9ERR1	Ndel1	mouse	S336	1869686801	LGSsRPSsAPGMLPL			X		Chd4
Pak2	PAK2	FALSE	Q64303	rat	MEK1	170851	Q01986	Map2k1	rat	S298	448284	RtPGRPLsSYGMDSR	Pkinase		X	9128; 98195	Sin3a
Pak2	PAK2	FALSE	Q64303	rat	PRKD1	85421	Q9WTQ1	Prkd1	rat	S203	449896	GVRRRRLsNVsLTGL		X			Chd4
Pak2	PAK2	FALSE	Q64303	rat	prolactin	24683	P01237	Prl	rat	S206	451732	IRCLRRDsHKVDNYL	Hormone_1		X		Cbx3
Pak2	PAK2	FALSE	Q64303	rat	prolactin	5617	P01236	PRL	human	S207	451732	LHCLRRDsHKIDNYL	Hormone_1		X		Cbx3
EIF2AK1	HRI	FALSE	Q9BQI3	human	eIF2-alpha	54318	P68101	Eif2s1	rat	S52	447635	MILLSELsRRRIRSI	S1		X	3597; 9721; 3398; 5199; 53085	Pml
EIF2AK1	HRI	FALSE	Q9BQI3	human	eIF2-alpha	100339093	P83268	EIF2S1	rabbit	S51	447635	RILLsELsR______	S1		X	3398; 5199	Hdac2
EIF2AK1	HRI	FALSE	Q9BQI3	human	eIF2-alpha	1965	P05198	EIF2S1	human	S52	447635	MILLsELsRRRIRsI	S1		X	3597; 9721; 3398; 5199; 53085	Pml
EIF2AK1	HRI	FALSE	Q9BQI3	human	eIF2-alpha	1965	P05198	EIF2S1	human	S49	450210	IEGMILLsELsRRRI	S1		X		Pml
PRKCD	PKCD	FALSE	Q05655	human	syndecan-4	24771	P34901	Sdc4	rat	S183	449863	MKKKDEGsYDLGKKP	Syndecan	X	X		Polr2a
PRKCD	PKCD	FALSE	Q05655	human	ANKRD54	223690	Q91WK7	Ankrd54	mouse	S14	239773904	GADDESRsGRsssDG		X			Nfic
PRKCD	PKCD	FALSE	Q05655	human	HDAC5	10014	Q9UQL6	HDAC5	human	S259	447995	FPLRkTAsEPNLKVR			X	3443	Nfic
PRKCD	PKCD	FALSE	Q05655	human	PTPRA iso2	5786	P18433-2	PTPRA	human	S204	447612	PLLARSPsTNRKYPP		X			Hdac1
PRKCD	PKCD	FALSE	Q05655	human	Bcl-2	596	P10415	BCL2	human	S70	448395	RDPVARtsPLQtPAA		X		2834; 2827	Chd4
PRKCD	PKCD	FALSE	Q05655	human	hnRNP K	3190	P61978	HNRNPK	human	S302	457408	GrGGrGGsrArNLPL		X	X		Nfic
PRKCD	PKCD	FALSE	Q05655	human	SHOC2	8036	Q9UQ13	SHOC2	human	T71	34669125	VAFSVDNtIKRPNPA			X		Pml
PRKCD	PKCD	FALSE	Q05655	human	TNNI3	21954	P48787	Tnni3	mouse	T144	451483	RGKFKRPtLRRVRIs	Troponin	X			Hdac1
PRKCD	PKCD	FALSE	Q05655	human	IRS1	25467	P35570	Irs1	rat	S612	447562	DDGyMPMsPGVAPVP			X	3193; 2386; 3203	Mef2a
PRKCD	PKCD	FALSE	Q05655	human	BVR	644	P53004	BLVRA	human	S237	4774274	sFHFksGsLENVPNV	Biliv-reduc_cat	X	X		Chd4
PRKCD	PKCD	FALSE	Q05655	human	MUC1	4582	P15941	MUC1	human	T1224	455682	RyVPPsstDRsPyEK		X	X		Cbx8
PRKCD	PKCD	FALSE	Q05655	human	ADD1	118	P35611	ADD1	human	S726	449829	KKKFRtPsFLKKsKK		X	X		Chd4
PRKCD	PKCD	FALSE	Q05655	human	TNNT2	286816	P13789	TNNT2	cow	T191	449038	GYIQKAQtERKsGKR	Troponin		X		Jun
PRKCD	PKCD	FALSE	Q05655	human	p47phox	653361	P14598	NCF1	human	S370	451730	PAVPPRPsADLILNR	p47_phox_C		X		Polr2a
PRKCD	PKCD	FALSE	Q05655	human	IRS1	25467	P35570	Irs1	rat	S307	447558	TEsITATsPASMVGG			X	2381	Fosl2
PRKCD	PKCD	FALSE	Q05655	human	FBXO25	26260	Q8TCJ0	FBXO25	human	S178	37043701	DLLQDLSsTLCILIR		X	X		Hmgn3
PRKCD	PKCD	FALSE	Q05655	human	ENOX2	10495	Q16206	ENOX2	human	S504	25602101	ENLKEKEsCASRLCA		X	X		Cbx3
PRKCD	PKCD	FALSE	Q05655	human	DRP1	114114	O35303	Dnm1l	rat	S635	454690	PIPIMPAsPQKGHAV		X	X	3455; 4494	Hdac6
PRKCD	PKCD	FALSE	Q05655	human	MYBPC3	17868	O70468	Mybpc3	mouse	S302	471081	sLLKKRDsFRRDskL			X		Rcor1
PRKCD	PKCD	FALSE	Q05655	human	TNNI3	7137	P19429	TNNI3	human	T143	451483	RGKFKRPtLRrVrIs	Troponin		X		Polr2a
PRKCD	PKCD	FALSE	Q05655	human	FRA1	8061	P15407	FOSL1	human	T217	1270902	LEPEALHtPTLMTtP		X			Brca1
PRKCD	PKCD	FALSE	Q05655	human	BEST1	7439	O76090	BEST1	human	S358	9720901	SAQFRRAsFMGSTFN			X		Cux1
PRKCD	PKCD	FALSE	Q05655	human	P70S6KB	6199	Q9UBS0	RPS6KB2	human	S473	450071	PPSGTKKsKRGRGRP		X	X		Mta3
PRKCD	PKCD	FALSE	Q05655	human	p47phox	653361	P14598	NCF1	human	S303	449405	RGAPPRRssIRNAHs	NECFESHC		X		Nfic
PRKCD	PKCD	FALSE	Q05655	human	CARD9	64170	Q9H257	CARD9	human	T231	23017301	CKVERKHtLKLRHAM		X	X		Ccnt2
PRKCD	PKCD	FALSE	Q05655	human	RGS9	281453	O46469	RGS9	cow	S475	449027	MSKLDRRsQLRKEPP			X		Hcfc1
PRKCD	PKCD	FALSE	Q05655	human	ITGB2	3689	P05107	ITGB2	human	T758	448533	NPLFksAtttVMNPk	Integrin_b_cyt		X		Hdac6
PRKCD	PKCD	FALSE	Q05655	human	PKCD	5580	Q05655	PRKCD	human	T218	7445829	TAANSRDtIFQkERF			X		Elf1
PRKCD	PKCD	FALSE	Q05655	human	L-plastin	3936	P13796	LCP1	human	S5	450852	___MARGsVsDEEMM		X			Hdac2
PRKCD	PKCD	FALSE	Q05655	human	TRPV4	59341	Q9HBA0	TRPV4	human	S162	10272403	FDIVSRGsTADLDGL		X			Hdac2
PRKCD	PKCD	FALSE	Q05655	human	SQSTM1	8878	Q13501	SQSTM1	human	S349	14580829	sskEVDPstGELQsL		X	X	95697; 16177	Chd4
PRKCD	PKCD	FALSE	Q05655	human	K8	3856	P05787	KRT8	human	S74	448539	tVNQsLLsPLVLEVD	Keratin_2_head	X			Cux1
PRKCD	PKCD	FALSE	Q05655	human	GAPDH	2597	P04406	GAPDH	human	T246	23109023	NVsVVDLtCRLEkPA	Gp_dh_C	X	X		Mta3
PRKCD	PKCD	FALSE	Q05655	human	GAPDH	2597	P04406	GAPDH	human	S241	9425118	RVPtANVsVVDLtCR	Gp_dh_C		X		Ezh2
PRKCD	PKCD	FALSE	Q05655	human	NRG1 iso6	3084	Q02297-6	NRG1	human	S286	28076401	LHDRLRQsLRSERNN	Neuregulin	X			Hcfc1
PRKCD	PKCD	FALSE	Q05655	human	p47phox	653361	P14598	NCF1	human	S328	449404	QDAYRRNsVRFLQQR	NECFESHC		X		Fosl2
PRKCD	PKCD	FALSE	Q05655	human	DAP3	7818	P51398	DAP3	human	S31	2226208	MGTQARQsIAAHLDN			X		Nr3c1
PRKCD	PKCD	FALSE	Q05655	human	STAT1	6772	P42224	STAT1	human	S727	447753	TDNLLPMsPEEFDEV	STAT1_TAZ2bind	X		9177; 8826	Gtf2f1
PRKCD	PKCD	FALSE	Q05655	human	PKCD	5580	Q05655	PRKCD	human	S503	4270924	kENIFGEsRAstFCG	Pkinase		X		Chd4
PRKCD	PKCD	FALSE	Q05655	human	PPAR-alpha	25747	P37230	Ppara	rat	T129	457548	CKGFFRRtIRLKLAY	zf-C4		X		Tcf12
PRKCD	PKCD	FALSE	Q05655	human	S6	6194	P62753	RPS6	human	S235	448092	IAKRRRLssLRAsts		X		5006; 4856; 4857; 4858; 4851; 4803; 2211; 3945; 3985; 5316; 4854; 8520; 9865; 14733; 27036; 34411; 62016	Pml
PRKCD	PKCD	FALSE	Q05655	human	ITGB2	3689	P05107	ITGB2	human	S745	448532	FEkEKLksQWNNDNP	Integrin_b_cyt		X		Chd4
PRKCD	PKCD	FALSE	Q05655	human	DBI	100008823	Q8WN94	DBI	rabbit	T65	2833502	AWNELKGtSKESAMR	ACBP	X			Jun
PRKCD	PKCD	FALSE	Q05655	human	PKCD	5580	Q05655	PRKCD	human	S299	483986	NQVtQRAsRRsDsAs		X	X		Srf
PRKCD	PKCD	FALSE	Q05655	human	SLC29A1	2030	Q99808	SLC29A1	human	S281	21326706	QPTNESHsIkAILkN	Nucleoside_tran	X			Phf8
PRKCD	PKCD	FALSE	Q05655	human	PPAR-alpha	25747	P37230	Ppara	rat	S110	457547	RICGDKAsGYHYGVH	zf-C4		X		Mef2a
PRKCD	PKCD	FALSE	Q05655	human	TIRAP	114609	P58753	TIRAP	human	Y106	463809	AAQDLVSyLEGSTAS	TIR_2		X		Chd4
PRKCD	PKCD	FALSE	Q05655	human	TNNT2	286816	P13789	TNNT2	cow	T200	451556	RKsGKRQtEREKKKK	Troponin		X		Hdac1
PRKCD	PKCD	FALSE	Q05655	human	DAP3	7818	P51398	DAP3	human	S280	2226203	tLKREDksPIAPEEL	DAP3		X		Hcfc1
PRKCD	PKCD	FALSE	Q05655	human	Cortactin	2017	Q14247	CTTN	human	S405	447700	KtQtPPVsPAPQPtE		X			Ubtf
PRKCD	PKCD	FALSE	Q05655	human	DAB2	1601	P98082	DAB2	human	S24	451211	QAAPKAPsKKEKKKG			X		Srf
PRKCD	PKCD	FALSE	Q05655	human	PTPN22	26191	Q9Y2R2	PTPN22	human	S35	1725300	FLkLkRQsTKYKADK		X	X		Mef2a
PRKCD	PKCD	FALSE	Q05655	human	PRKD1	5587	Q15139	PRKD1	human	S742	448590	GEksFRRsVVGtPAy	Pkinase	X	X		Nr3c1
PRKCD	PKCD	FALSE	Q05655	human	PKCD	5580	Q05655	PRKCD	human	S302	478497	tQRAsRRsDsAssEP			X		Gtf2f1
PRKCD	PKCD	FALSE	Q05655	human	p47phox	653361	P14598	NCF1	human	S348	451728	PGPQsPGsPLEEERQ		X	X		Polr2a
PRKCD	PKCD	FALSE	Q05655	human	eNOS	287024	P29473	NOS3	cow	S1179	447884	TSRIRtQsFsLQERH		X		9570	Hdac1
PRKCD	PKCD	FALSE	Q05655	human	BVR	644	P53004	BLVRA	human	S230	478716	LKRNRyLsFHFksGs	Biliv-reduc_cat	X	X		Nfic
PRKCD	PKCD	FALSE	Q05655	human	PKCD	5580	Q05655	PRKCD	human	S645	448591	LNEkARLsysDKNLI	Pkinase_C		X	9376	Chd4
PRKCD	PKCD	FALSE	Q05655	human	CACNA1C	100101555	P15381	CACB	rabbit	S1674	480102	QGLVGKPsQRNALSL			X		Gtf2f1
PRKCD	PKCD	FALSE	Q05655	human	HMGA1	117062	Q8K585	Hmga1	rat	S44	479856	PGTALVGsQKEPSEV			X		Fosl2
PRKCD	PKCD	FALSE	Q05655	human	TNNI3	511094	P08057	TNNI3	cow	S24	448423	PPPVRRRssANYRAY	Troponin-I_N		X		Nfic
PRKCD	PKCD	FALSE	Q05655	human	DAP3	7818	P51398	DAP3	human	T237	2226209	ItRVRNAtDAVGIVL	DAP3		X		Pml
PRKCD	PKCD	FALSE	Q05655	human	PKCD	5580	Q05655	PRKCD	human	S304	483987	RAsRRsDsAssEPVG		X	X		Stat3
PRKCD	PKCD	FALSE	Q05655	human	FGF1	2246	P05230	FGF1	human	S131	31954800	VGLKKNGsCKRGPRT	FGF	X	X		Polr2a
PRKCD	PKCD	FALSE	Q05655	human	PKCD	5580	Q05655	PRKCD	human	T295	4272376	AEALNQVtQRAsRRs			X		Suz12
PRKCD	PKCD	FALSE	Q05655	human	NRF2	18024	Q60795	Nfe2l2	mouse	S40	450082	SREVFDFsQRQKDYE		X			Hcfc1
PRKCD	PKCD	FALSE	Q05655	human	AML3	12393	Q08775	Runx2	mouse	S326	460575	KLDDSKPsLFSDRLS			X		Ezh2
PRKCD	PKCD	FALSE	Q05655	human	SMPD1	6609	P17405	SMPD1	human	S510	477185	DGNYSGSsHVVLDHE		X	X		Ets1
PRKCD	PKCD	FALSE	Q05655	human	H3	8350	P68431	H3C1	human	T45	455679	PHryrPGtVALrEIR	Histone	X	X		Polr2a
PRKCD	PKCD	FALSE	Q05655	human	CHAT iso3	1103	P28329-3	CHAT	human	S476	454037	HKAAVPAsEKLLLLK	Carn_acyltransf		X		Cux1
PRKCD	PKCD	FALSE	Q05655	human	CYBA	1535	P13498	CYBA	human	T147	7103047	ERPQIGGtIkQPPsN	Cytochrom_B558a		X		Sin3a
PRKCD	PKCD	FALSE	Q05655	human	PTPRA iso2	5786	P18433-2	PTPRA	human	S180	1869333505	QAGSHSNsFRLSNGR		X			Rad21
PRKCD	PKCD	FALSE	Q05655	human	p53	7157	P04637	TP53	human	S46	447536	AMDDLMLsPDDIEQW		X	X	2521	Nr3c1
PRKCD	PKCD	FALSE	Q05655	human	PR	5241	P06401	PGR	human	S400	449842	GAEAsARsPRSYLVA	Prog_receptor	X			Chd4
PRKCD	PKCD	FALSE	Q05655	human	PREX1	57580	Q8TCU6	PREX1	human	S313	18704701	RVtGsKKsTKRTKsI		X	X		Nfic
PRKCD	PKCD	FALSE	Q05655	human	TACE	6868	P78536	ADAM17	human	T735	449804	kPFPAPQtPGRLQPA		X			Rcor1
PRKCD	PKCD	FALSE	Q05655	human	Ebp1	288778	Q6AYD3	Pa2g4	rat	S360	478276	ELKALLQsSASRKTQ			X		Chd4
PRKCD	PKCD	FALSE	Q05655	human	CDH1	999	P12830	CDH1	human	T790	55578700	TRNDVAPtLMsVPRy	Cadherin_C	X	X		E2f4
PRKCD	PKCD	FALSE	Q05655	human	ANKRD54	223690	Q91WK7	Ankrd54	mouse	S19	239773906	SRsGRsssDGECAVA		X			Fosl2
PRKCD	PKCD	FALSE	Q05655	human	C5aR	728	P21730	C5AR1	human	S334	448819	sVVREsKsFTRsTVD			X		Polr2a
PRKCD	PKCD	FALSE	Q05655	human	IRS1	3667	P35568	IRS1	human	S574	451681	RLPGHRHsAFVPTRs			X		Brca1
PRKCD	PKCD	FALSE	Q05655	human	PLSCR3	57048	Q9NRY6	PLSCR3	human	T21	457790	PPPPYPVtPGYPEPA		X	X		Jund
PRKCD	PKCD	FALSE	Q05655	human	TNNI3	511094	P08057	TNNI3	cow	S79	451839	GEKGRALsTRCQPLE	Troponin		X		Polr2a
PRKCD	PKCD	FALSE	Q05655	human	TRPV4	59341	Q9HBA0	TRPV4	human	T175	10272405	GLLPFLLtHKKRLTD		X			Sap30
PRKCD	PKCD	FALSE	Q05655	human	DBI	100008823	Q8WN94	DBI	rabbit	T42	2833500	AtVGDVNtERPGMLD	ACBP	X			Nfic
PRKCD	PKCD	FALSE	Q05655	human	IRS1	25467	P35570	Irs1	rat	S24	455604	GYLRKPKsMHKRFFV	PH		X		Polr2a
PRKCD	PKCD	FALSE	Q05655	human	PPP1R14A	94274	Q96A00	PPP1R14A	human	T38	449098	QkRHARVtVkYDRRE	PP1_inhibitor		X		Nr3c1
PRKCD	PKCD	FALSE	Q05655	human	p47phox	653361	P14598	NCF1	human	S320	451726	QRsRKRLsQDAYRRN	NECFESHC		X		Brca1
PRKCD	PKCD	FALSE	Q05655	human	p47phox	653361	P14598	NCF1	human	S359	451729	EERQtQRsKPQPAVP	p47_phox_C		X		Jun
PRKCD	PKCD	FALSE	Q05655	human	TNNI3	511094	P08057	TNNI3	cow	S44	450690	AKKKSKIsAsRKLQL			X		Sin3a
PRKCD	PKCD	FALSE	Q05655	human	G6PD iso3	2539	P11413-3	G6PD	human	S210	15207801	FGRDLQSsDRLSNHI	G6PD_N	X	X		Cbx8
PRKCD	PKCD	FALSE	Q05655	human	CACNA1C	100101555	P15381	CACB	rabbit	S1928	455278	ASLGRRAsFHLECLK	CAC1F_C		X		Cbx8
PRKCD	PKCD	FALSE	Q05655	human	CDK5	1020	Q00535	CDK5	human	T77	900975700	LHsDkKLtLVFEFCD	Pkinase	X			Mta3
PRKCD	PKCD	FALSE	Q05655	human	LIMK2	3985	P53671	LIMK2	human	S283	456167	EGtLRRRsLRRsNsI		X	X		Chd4
PRKCD	PKCD	FALSE	Q05655	human	TNNT2	286816	P13789	TNNT2	cow	T281	451557	TRGKAKVtGRWK___	Troponin		X		Kdm1a
PRKCD	PKCD	FALSE	Q05655	human	TNNI3	511094	P08057	TNNI3	cow	T145	451483	RGKFKRPtLRRVRIS	Troponin		X		Nr3c1
PRKCD	PKCD	FALSE	Q05655	human	DAP3	7818	P51398	DAP3	human	S185	2226206	FDQPLEAstWLkNFk	DAP3		X		Pml
PRKCD	PKCD	FALSE	Q05655	human	EAR-2	2063	P10588	NR2F6	human	S83	25802106	CKSFFKRsIRRNLsY	zf-C4		X		Stat3
PRKCD	PKCD	FALSE	Q05655	human	PIP5K1B	18719	P70181	Pip5k1b	mouse	S413	27461455	PSKKRCNsIAALKAT			X		Ezh2
PRKCD	PKCD	FALSE	Q05655	human	p47phox	653361	P14598	NCF1	human	S304	449406	GAPPRRssIRNAHsI	NECFESHC		X		Hcfc1
PRKCD	PKCD	FALSE	Q05655	human	NMDAR2B	24410	Q00960	Grin2b	rat	S1303	450171	NKLRRQHsyDtFVDL	NMDAR2_C	X			Phf8
PRKCD	PKCD	FALSE	Q05655	human	HVCN1 iso4	84329	Q96D96-4	HVCN1	human	S77	12064203	GMLRKLFsSHRFQVI			X		Phf8
PRKCD	PKCD	FALSE	Q05655	human	CACNA1C	100101555	P15381	CACB	rabbit	S528	486358	ARLAHRIsKSKFsRY			X		Pml
PRKCD	PKCD	FALSE	Q05655	human	TNNI3	7137	P19429	TNNI3	human	S23	448423	PAPIRRRssNyRAyA	Troponin-I_N		X	4004	Nfic
PRKCD	PKCD	FALSE	Q05655	human	IRS1	3667	P35568	IRS1	human	S323	451399	MVGGKPGsFRVRAss			X	5610	Tcf12
PRKCD	PKCD	FALSE	Q05655	human	gp130	3572	P40189	IL6ST	human	T890	455688	GQVERFEtVGMEAAt		X	X		Pml
PRKCD	PKCD	FALSE	Q05655	human	TAGLN	25123	P31232	Tagln	rat	S181	469978	VIGLQMGsNrGAsQA	Calponin	X			Cbx8
PRKCD	PKCD	FALSE	Q05655	human	DAP3	7818	P51398	DAP3	human	T186	2226207	DQPLEAstWLkNFkT	DAP3		X		Mef2a
PRKCD	PKCD	FALSE	Q05655	human	PKCD	5580	Q05655	PRKCD	human	T141	1028305	EDEAkFPtMNRRGAI			X		Pml
PRKCD	PKCD	FALSE	Q05655	human	RPS3	6188	P23396	RPS3	human	S6	8046503	__MAVQIskkRkFVA		X	X		Mafk
PRKCD	PKCD	FALSE	Q05655	human	ANKRD54	223690	Q91WK7	Ankrd54	mouse	S17	239773905	DESRsGRsssDGECA		X			Elf1
PRKCD	PKCD	FALSE	Q05655	human	VRK1	22367	Q80X41	Vrk1	mouse	S355	483969	SVKTRPAsKKRKKEA		X	X		Sin3a
PRKCD	PKCD	FALSE	Q05655	human	PRKD1	5587	Q15139	PRKD1	human	S738	448589	ARIIGEksFRRsVVG	Pkinase	X	X	2054	Tcf12
PRKCD	PKCD	FALSE	Q05655	human	PLD2	5338	O14939	PLD2	human	T566	15343400	FIQRWNFtKTTKAKy		X	X		Foxm1
PRKCD	PKCD	FALSE	Q05655	human	BAG3	9531	O95817	BAG3	human	S187	12217052	sSSSSSAsLPsSGRs		X	X		Mef2a
PRKCD	PKCD	FALSE	Q05655	human	MCU	90550	Q8NE86	MCU	human	S92	27259017	VISVRLPsRRERCQF			X		Smc3
PRKCD	PKCD	FALSE	Q05655	human	CHAT iso3	1103	P28329-3	CHAT	human	S440	449057	VPTYESAsIRRFQEG	Carn_acyltransf		X		Nfya
PRKCD	PKCD	FALSE	Q05655	human	FRA1	8061	P15407	FOSL1	human	T227	50205700	LMTtPSLtPFtPSLV		X			Sin3a
PRKCD	PKCD	FALSE	Q05655	human	HMGA1	117062	Q8K585	Hmga1	rat	S64	3136103	PRGRPKGsKNKGTAK			X		Sin3a
PRKCD	PKCD	FALSE	Q05655	human	SHC1 iso2	6464	P29353-2	SHC1	human	S29	448791	EEWTRHGsFVNKPTR		X	X		Kdm1a
PRKCD	PKCD	FALSE	Q05655	human	HuR	1994	Q15717	ELAVL1	human	S318	2246702	GDkILQVsFkTNkSH		X	X		Phf8
PRKCD	PKCD	FALSE	Q05655	human	TIF1B	21849	Q62318	Trim28	mouse	S473	452391	SGMkRsRsGEGEVSG		X			Chd4
PRKCD	PKCD	FALSE	Q05655	human	S6	6194	P62753	RPS6	human	S236	448093	AKRRRLssLRAstsK		X		5006; 4856; 4857; 4858; 4851; 4803; 2211; 3945; 3985; 5316; 4854; 8520; 9865; 14733; 27036; 34411; 62016	Nfic
PRKCD	PKCD	FALSE	Q05655	human	HAX1	10456	O00165	HAX1	human	S210	37043700	QPkSYFksIsVtkIT		X	X		Pml
PRKCD	PKCD	FALSE	Q05655	human	RPS3	6188	P23396	RPS3	human	T221	452652	kDEILPttPIsEQkG		X	X		Nr3c1
PRKCD	PKCD	FALSE	Q05655	human	CTNNB1	1499	P35222	CTNNB1	human	S715	25288326	GYRQDDPsyRsFHsG		X	X		Jun
PRKCD	PKCD	FALSE	Q05655	human	PRKD1	5587	Q15139	PRKD1	human	S412	20615903	PLMRVVQsVKHTKRK		X	X		Pml
PRKCD	PKCD	FALSE	Q05655	human	IRS1	3667	P35568	IRS1	human	S307	450190	TRRsRtEsItAtsPA			X	2384; 2491	Hdac6
PRKCD	PKCD	FALSE	Q05655	human	TNNT2	286816	P13789	TNNT2	cow	S195	451755	KAQtERKsGKRQtER	Troponin		X		Yy1
PRKCD	PKCD	FALSE	Q05655	human	GSK3A	2931	P49840	GSK3A	human	S21	448584	sGrARtssFAEPGGG			X	9337; 9316; 9331; 5090; 9327; 8452; 8566	Jun
PRKCD	PKCD	FALSE	Q05655	human	CXCR4	7852	P61073	CXCR4	human	S324	6140803	LtsVsRGssLkILsk		X		85578	Mafk
PRKCD	PKCD	FALSE	Q05655	human	HVCN1 iso4	84329	Q96D96-4	HVCN1	human	T9	472529	SKFLRHFtVVGDDYH			X		Nfic
PRKCD	PKCD	FALSE	Q05655	human	TNNI3	7137	P19429	TNNI3	human	S24	448424	APIRRRssNyRAyAt	Troponin-I_N		X	4004	Chd4
PRKCD	PKCD	FALSE	Q05655	human	PPP1R14B	26472	Q96C90	PPP1R14B	human	T57	1904503	VRRQGKVtVkYDRKE	PP1_inhibitor		X		Rnf2
PRKCD	PKCD	FALSE	Q05655	human	TSC2	7249	P49815	TSC2	human	S939	448501	sFRARstsLNERPKs		X	X	3615	Chd1
PRKCD	PKCD	FALSE	Q05655	human	FCER1G	2207	P30273	FCER1G	human	S69	13310016	DGVytGLstRNQEty	ITAM		X		Cebpb
PRKCD	PKCD	FALSE	Q05655	human	TRPC6	22068	Q61143	Trpc6	mouse	S448	15794302	KFVAHAAsFTIFLGL	TM; Ion_trans	X			Creb1
PRKCD	PKCD	FALSE	Q05655	human	TBL1XR1	79718	Q9BZK7	TBL1XR1	human	S123	2509601	AAAsQQGsAKNGENT		X			Taf1
PRKCD	PKCD	FALSE	Q05655	human	GSK3B	2932	P49841	GSK3B	human	S9	449111	SGRPRttsFAEsCkP			X	9336; 9331; 9327; 9323; 9322; 9325; 5558; 8566; 8466; 14026; 14332; 14310; 14630	Ubtf
PRKCD	PKCD	FALSE	Q05655	human	STAT3	6774	P40763	STAT3	human	S727	448191	NtIDLPMsPRTLDSL		X	X	9134; 9136; 34911; 94994; 49081; 58978; 87544; 71958	Polr2a
PRKCD	PKCD	FALSE	Q05655	human	AID	11628	Q9WVE0	Aicda	mouse	S3	20660600	_____MDsLLMKQKK			X		Hcfc1
PRKCD	PKCD	FALSE	Q05655	human	CXCR4	7852	P61073	CXCR4	human	S325	3849622	tsVsRGssLkILskG		X		85578	Sp1
PRKCD	PKCD	FALSE	Q05655	human	DRP1	10059	O00429	DNM1L	human	S616	454690	PIPIMPAsPQKGHAV		X		3455; 4494	Chd1
PRKCD	PKCD	FALSE	Q05655	human	CACNA1C	100101555	P15381	CACB	rabbit	S533	453091	RIsKSKFsRYWRRWN			X		Creb1
PRKCD	PKCD	FALSE	Q05655	human	TRPV4	59341	Q9HBA0	TRPV4	human	S189	10272404	DEEFREPsTGKTCLP		X			Atf2
PRKCD	PKCD	FALSE	Q05655	human	p300	2033	Q09472	EP300	human	S89	447592	SELLRSGsSPNLNMG		X	X		Cebpb
PRKCD	PKCD	FALSE	Q05655	human	TSC2	7249	P49815	TSC2	human	S932	4728973	DDtPEkDsFRARsts		X	X		Pml
PRKCD	PKCD	FALSE	Q05655	human	lamin A/C	4000	P02545	LMNA	human	S22	452604	QAsstPLsPtRItRL		X		2026; 13448	Creb1
PRKCD	PKCD	FALSE	Q05655	human	FLI1	2313	Q01543	FLI1	human	T312	6406002	TNGEFKMtDPDEVAR	Ets	X	X		Pml
PRKCD	PKCD	FALSE	Q05655	human	Met	4233	P08581	MET	human	S985	450188	PHLDRLVsARsVsPt		X			Atf2
PRKCD	PKCD	FALSE	Q05655	human	TNNI3	511094	P08057	TNNI3	cow	S46	450691	KKSKIsAsRKLQLKT			X		Ep300
PRKCD	PKCD	FALSE	Q05655	human	HuR	1994	Q15717	ELAVL1	human	S221	478357	QAQrFrFsPMGVDHM		X	X		Taf1
PRKCD	PKCD	FALSE	Q05655	human	IRS1	3667	P35568	IRS1	human	S441	1990800	SPCDFRSsFRsVtPD			X		Tcf12
PRKCD	PKCD	FALSE	Q05655	human	TACSTD2	4070	P09758	TACSTD2	human	S322	470219	GELRkEPsL______		X			Atf2
PRKCD	PKCD	FALSE	Q05655	human	ANKRD54	223690	Q91WK7	Ankrd54	mouse	S18	239773903	ESRsGRsssDGECAV		X			Kdm4a
PRKCD	PKCD	FALSE	Q05655	human	BVR	644	P53004	BLVRA	human	S33	25526803	DLRNPHPsSAFLNLI	GFO_IDH_MocA	X	X		Nr3c1
PRKCD	PKCD	FALSE	Q05655	human	Ebp1	5036	Q9UQ80	PA2G4	human	S360	478276	ELkALLQssAsRKtQ		X	X		Hcfc1
PRKCD	PKCD	FALSE	Q05655	human	HVCN1	84329	Q96D96	HVCN1	human	T29	472529	SKFLRHFtVVGDDyH			X		Phf8
PRKCD	PKCD	FALSE	Q05655	human	Catalase	847	P04040	CAT	human	S167	30259808	LFPSFIHsQKRNPQT	Catalase		X		Hcfc1
PRKCD	PKCD	FALSE	Q05655	human	p73 iso2	7161	O15350-2	TP73	human	S289	455781	GQVLGRRsFEGRICA	P53	X	X		Nelfe
PRKCD	PKCD	FALSE	Q05655	human	PPAR-alpha	25747	P37230	Ppara	rat	S179	457549	RFGRMPRsEKAKLKA			X		Taf7
PRKCD	PKCD	FALSE	Q05655	human	Src	6714	P12931	SRC	human	S12	448230	KSKPKDAsQRRRsLE		X			Mef2a
PRKCD	PKCD	FALSE	Q05655	human	G6PD iso3	2539	P11413-3	G6PD	human	T266	15207800	NIACVILtFKEPFGT	G6PD_C	X	X		Nfic
PRKCD	PKCD	FALSE	Q05655	human	ARHGAP3	1124	P52757	CHN2	human	S171	13790300	EKVsRRLsRsKNEPR		X	X		Nelfe
PRKCD	PKCD	FALSE	Q05655	human	RKIP	5037	P30086	PEBP1	human	S153	448755	RGKFkVAsFRKKYEL	PBP		X		Nfya
PRKCD	PKCD	FALSE	Q05655	human	SHOC2	8036	Q9UQ13	SHOC2	human	S297	31905007	GLRYNRLsAIPRSLA	LRR_8		X		Ubtf
PRKCD	PKCD	FALSE	Q05655	human	p47phox	653361	P14598	NCF1	human	S315	451725	AHsIHQRsRKRLsQD	NECFESHC		X		Hdac6
PRKCD	PKCD	FALSE	Q05655	human	BVR	644	P53004	BLVRA	human	S21	25526801	VGVGRAGsVRMRDLR	GFO_IDH_MocA	X	X		Atf2
PRKCD	PKCD	FALSE	Q05655	human	TNNI3	511094	P08057	TNNI3	cow	S25	448424	PPVRRRssANYRAYA	Troponin-I_N		X		Jund
PRKCD	PKCD	FALSE	Q05655	human	p47phox	653361	P14598	NCF1	human	S379	451498	DLILNRCsEstKRKL	p47_phox_C	X	X		Nelfe
PRKCD	PKCD	FALSE	Q05655	human	RASGRP3	25780	Q8IV61	RASGRP3	human	T133	454419	YDWMRRVtQRKKVSK			X		Ep300
PRKCD	PKCD	FALSE	Q05655	human	HVCN1	84329	Q96D96	HVCN1	human	S97	12064203	GMLRKLFsSHRFQVI			X		Chd4
PIM2	Pim2	FALSE	Q9P1W9	human	EIF4B	300253	Q5RKG9	Eif4b	rat	S406	470374	RPRERHPsWRsEETQ			X	8151; 5399	Nr3c1
PIM2	Pim2	FALSE	Q9P1W9	human	PKM	5315	P14618	PKM	human	T454	23132420	RAPIIAVtRNPQtAR	PK_C	X	X		Brca1
PIM2	Pim2	FALSE	Q9P1W9	human	FOXP3	20371	Q99JB6	Foxp3	mouse	S41	41122600	ELLGTRGsGGPFQGR		X	X		Kdm1a
PIM2	Pim2	FALSE	Q9P1W9	human	STAT5B	6777	P51692	STAT5B	human	S731	448751	TyMDQAPsPAVCPQA			X		Rad21
PIM2	Pim2	FALSE	Q9P1W9	human	HK2	3099	P52789	HK2	human	T473	28704601	QHRARQktLEHLQLS	Hexokinase_1	X	X		Sap30
PIM2	Pim2	FALSE	Q9P1W9	human	Myc	4609	P01106	MYC	human	S293	10852562	GHskPPHsPLVLkRC	Myc_N		X		Jun
PIM2	Pim2	FALSE	Q9P1W9	human	BAD	12015	Q61337	Bad	mouse	S155	447863	GRELRRMsDEFEGsF	Bcl-2_BAD	X		9297	Ep300
PIM2	Pim2	FALSE	Q9P1W9	human	p21Cip1	1026	P38936	CDKN1A	human	T145	447837	QGRkRRQtsMTDFyH		X	X		Smc3
PIM2	Pim2	FALSE	Q9P1W9	human	BAD	12015	Q61337	Bad	mouse	S136	447862	PFRGRsRsAPPNLWA	Bcl-2_BAD	X		9295; 5286; 4366	Chd4
PIM2	Pim2	FALSE	Q9P1W9	human	Myc	17869	P01108	Myc	mouse	S329	2750300	AkRAKLDsGRVLKQI	Myc_N	X	X		Tcf12
PIM2	Pim2	FALSE	Q9P1W9	human	FBPase	14121	Q9QXD6	Fbp1	mouse	S144	15501075	FGIyRKKstDEPSEk	FBPase	X	X		Zkscan1
PIM2	Pim2	FALSE	Q9P1W9	human	HSF1	3297	Q00613	HSF1	human	T120	54414377	ENIkRkVtsVSTLks		X	X		Creb1
PIM2	Pim2	FALSE	Q9P1W9	human	BAD	12015	Q61337	Bad	mouse	S112	447860	ETRsRHssyPAGtEE	Bcl-2_BAD	X	X	9291; 5284; 9296; 5193; 11865	E2f4
PIM2	Pim2	FALSE	Q9P1W9	human	AMPKA1	5562	Q13131	PRKAA1	human	S467	7445995	LQLyQVDsRTYLLDF	AdenylateSensor	X	X		Taf7
PIM2	Pim2	FALSE	Q9P1W9	human	Notch 1	18128	Q01705	Notch1	mouse	S2152	3252805	GkkARkPsTkGLACG			X		Bach1
PIM2	Pim2	FALSE	Q9P1W9	human	p21Cip1	1026	P38936	CDKN1A	human	S146	447836	GRkRRQtsMTDFyHs			X		Ctcf
PIM2	Pim2	FALSE	Q9P1W9	human	PSMD2	5708	Q13200	PSMD2	human	S361	487471	ENNrFGGsGsQVDsA		X	X		Elf1
PIM2	Pim2	FALSE	Q9P1W9	human	IRS1	3667	P35568	IRS1	human	S1101	453434	GCRRRHssEtFsStP		X			Kdm1a
PIM2	Pim2	FALSE	Q9P1W9	human	FOXP3	20371	Q99JB6	Foxp3	mouse	S33	25292790	WkTAPkGsELLGTRG		X	X		Ep300
PIM2	Pim2	FALSE	Q9P1W9	human	FBPase	2203	P09467	FBP1	human	S144	15501075	FGIYRKKsTDEPSEK	FBPase	X	X		Phf8
CAMK2A	CAMK2A	FALSE	Q9UQM7	human	SynGAP	240057	F6SEU4	Syngap1	mouse	S1135	451016	PSItKQHsQtPstLN	DUF3498		X		Myc
CAMK2A	CAMK2A	FALSE	Q9UQM7	human	PLB	414755	P61012	PLN	dog	T17	448115	SAIRRAstIEMPQQA	Phospholamban		X	8496	Ets1
CAMK2A	CAMK2A	FALSE	Q9UQM7	human	AKAP5	9495	P24588	AKAP5	human	S92	31878521	LVtRRKRsESsKQQK	WSK		X		Taf1
CAMK2A	CAMK2A	FALSE	Q9UQM7	human	SCN5A	6331	Q14524	SCN5A	human	T455	4719534	LTIRGVDtVsRSsLE			X		Foxm1
CAMK2A	CAMK2A	FALSE	Q9UQM7	human	Kv4.2		Q63881	Kcnd2	rat	S459	2906104	LLSNQLQsSEDEPAF	DUF3399	X	X		Rest
CAMK2A	CAMK2A	FALSE	Q9UQM7	human	H1R	3269	P35367	HRH1	human	T142	453405	YLKYRtKtRASATIL	7tm_1		X		Fosl2
CAMK2A	CAMK2A	FALSE	Q9UQM7	human	Vimentin	280955	P48616	VIM	cow	S26	451767	GTASRPSsTRSYVTT	Filament_head		X		Ep300
CAMK2A	CAMK2A	FALSE	Q9UQM7	human	GJA1	24392	P08050	Gja1	rat	S306	465459	RNYNkQAsEQNWANy	Connexin43		X		Foxm1
CAMK2A	CAMK2A	FALSE	Q9UQM7	human	SCN5A	6331	Q14524	SCN5A	human	S484	3799157	KRRKRMssGtEECGE	Na_trans_cytopl		X		Polr2a
CAMK2A	CAMK2A	FALSE	Q9UQM7	human	Ets-2	2114	P15036	ETS2	human	S310	477898	LDVQRVPsFEsFEDD		X	X		Nelfe
CAMK2A	CAMK2A	FALSE	Q9UQM7	human	ITPKA	3706	P23677	ITPKA	human	T311	451074	EHAQRAVtKPRYMQW	IPK	X	X		Ccnt2
CAMK2A	CAMK2A	FALSE	Q9UQM7	human	SCN5A	6331	Q14524	SCN5A	human	S457	4719540	IRGVDtVsRSsLEMs			X		Ezh2
CAMK2A	CAMK2A	FALSE	Q9UQM7	human	SMRT	9612	Q9Y618	NCOR2	human	S2426	6422852	AsGDRPPsVSSVHsE		X	X		Chd7
CAMK2A	CAMK2A	FALSE	Q9UQM7	human	CAMK2A	25400	P11275	Camk2a	rat	T310	2869607	ILttMLAtRNFsGGK			X		Sap30
CAMK2A	CAMK2A	FALSE	Q9UQM7	human	Kir6.2	3767	Q14654	KCNJ11	human	T180	450652	QAHRRAEtLIFSKHA	IRK	X	X		Mybl2
CAMK2A	CAMK2A	FALSE	Q9UQM7	human	GJC1	14615	P28229	Gjc1	mouse	S381	22598808	SKSGSNKssIssKsG			X		Rad21
CAMK2A	CAMK2A	FALSE	Q9UQM7	human	NOX5 iso4	79400	Q96PH1-4	NOX5	human	S498	472626	RSVtMRKsQRSsKGS	FAD_binding_8		X		Kdm4a
CAMK2A	CAMK2A	FALSE	Q9UQM7	human	SCN8A	6334	Q9UQD0	SCN8A	human	T642	1869659201	RSVKRNstVDCNGVV		X			Cbx3
CAMK2A	CAMK2A	FALSE	Q9UQM7	human	PSD-95	29495	P31016	Dlg4	rat	S73	471390	ITLERGNsGLGFSIA	PDZ	X	X		Nelfe
CAMK2A	CAMK2A	FALSE	Q9UQM7	human	ITGB1	3688	P05556	ITGB1	human	T788	448600	PIyksAVttVVNPky	Integrin_b_cyt	X			Nfic
CAMK2A	CAMK2A	FALSE	Q9UQM7	human	TH iso4	7054	P07101-4	TH	human	S35	448544	AIMVRGQsPRFIGRR	TOH_N		X		Ets1
CAMK2A	CAMK2A	FALSE	Q9UQM7	human	GJA1	24392	P08050	Gja1	rat	S372	465460	sRAssRAssRPRPDD			X		Chd4
CAMK2A	CAMK2A	FALSE	Q9UQM7	human	SPR	29270	P18297	Spr	rat	S46	469984	LLSARSDsMLRQLKE	adh_short		X		Brca1
CAMK2A	CAMK2A	FALSE	Q9UQM7	human	SCN5A	6331	Q14524	SCN5A	human	S12	40413902	LLPRGTssFRRFtRE			X		Mef2a
CAMK2A	CAMK2A	FALSE	Q9UQM7	human	Caldesmon	373965	P12957	CALD1	chicken	T484	457423	QNGERELtTPKLKsT	Caldesmon		X		Ubtf
CAMK2A	CAMK2A	FALSE	Q9UQM7	human	Ets-2	2114	P15036	ETS2	human	S313	7113800	QRVPsFEsFEDDCsQ		X	X		Hcfc1
CAMK2A	CAMK2A	FALSE	Q9UQM7	human	SCN5A	6331	Q14524	SCN5A	human	S61	40413904	PQLDLQAsKKLPDLY			X		Ezh2
CAMK2A	CAMK2A	FALSE	Q9UQM7	human	DAT	24898	P23977	Slc6a3	rat	S13	451138	CsVGPMssVVAPAKE			X		Chd4
CAMK2A	CAMK2A	FALSE	Q9UQM7	human	Telethonin	8557	O15273	TCAP	human	S157	448693	GALRRsLsRSMsQEA	Telethonin		X		Nr3c1
CAMK2A	CAMK2A	FALSE	Q9UQM7	human	sarcolipin	6588	O00631	SLN	human	T5	459214	___MGINtRELFLNF	Sarcolipin		X		Chd4
CAMK2A	CAMK2A	FALSE	Q9UQM7	human	CAMK2A	815	Q9UQM7	CAMK2A	human	T286	447797	SCMHRQEtVDCLKKF		X	X	12716	Tcf12
CAMK2A	CAMK2A	FALSE	Q9UQM7	human	HSL	25330	P15304	Lipe	rat	S865	448804	ESMRRsVsEAALAQP			X	4137	Sin3a
CAMK2A	CAMK2A	FALSE	Q9UQM7	human	SCN5A	6331	Q14524	SCN5A	human	S464	40413909	sRSsLEMsPLAPVNs			X		Ezh2
CAMK2A	CAMK2A	FALSE	Q9UQM7	human	CHAT iso3	1103	P28329-3	CHAT	human	T456	449058	VDNIRSAtPEALAFV	Carn_acyltransf		X		Pml
CAMK2A	CAMK2A	FALSE	Q9UQM7	human	CAMK2A	815	Q9UQM7	CAMK2A	human	T305	448802	kLkGAILttMLAtRN			X		Chd2
CAMK2A	CAMK2A	FALSE	Q9UQM7	human	FosB	14282	P13346	Fosb	mouse	T149	35530404	PRRPREEtLTPEEEE			X		Mef2a
CAMK2A	CAMK2A	FALSE	Q9UQM7	human	CPEB3	208922	Q7TN99	Cpeb3	mouse	S298	25734909	sPLKKPFssNVIAPP		X			Taf7
CAMK2A	CAMK2A	FALSE	Q9UQM7	human	Ets-1	2113	P14921	ETS1	human	S285	449318	QRVPsyDsFDsEDyP		X	X		Pml
CAMK2A	CAMK2A	FALSE	Q9UQM7	human	SynGAP	240057	F6SEU4	Syngap1	mouse	S1162	4792809	VSNMPHLsADIESAH	DUF3498		X		Polr2a
CAMK2A	CAMK2A	FALSE	Q9UQM7	human	SCN5A	6331	Q14524	SCN5A	human	S571	27281507	PWPLRRtsAQGQPsP	Na_trans_cytopl	X	X		Nfic
CAMK2A	CAMK2A	FALSE	Q9UQM7	human	SPR	6697	P35270	SPR	human	S213	469983	QQLARETsVDPDMRK	adh_short		X		Rest
CAMK2A	CAMK2A	FALSE	Q9UQM7	human	SCN8A	6334	Q9UQD0	SCN8A	human	S541	23142148	NRIGRKFsIMNQsLL	Na_trans_cytopl	X			Cux1
CAMK2A	CAMK2A	FALSE	Q9UQM7	human	MOR-1	25601	P33535	Oprm1	rat	S266	447782	LKsVRMLsGSKEKDR	7tm_1	X			Nfic
CAMK2A	CAMK2A	FALSE	Q9UQM7	human	SLC1A3	6507	P43003	SLC1A3	human	T26	54247427	QQGVRKRtLLAKkkV			X		Nr3c1
CAMK2A	CAMK2A	FALSE	Q9UQM7	human	Securin	9232	O95997	PTTG1	human	S31	30977068	LkLGsGPsIkALDGR	Securin	X			Stat3
CAMK2A	CAMK2A	FALSE	Q9UQM7	human	SMAD2	4087	Q15796	SMAD2	human	S260	450146	TLsPVNHsLDLQPVT		X	X		Sp1
CAMK2A	CAMK2A	FALSE	Q9UQM7	human	PPP3CA	24674	P63329	Ppp3ca	rat	S411	2048309	GKMARVFsVLREESE		X			Foxm1
CAMK2A	CAMK2A	FALSE	Q9UQM7	human	TRPC6	22068	Q61143	Trpc6	mouse	T487	27839400	RQLFRMKtSCFSWME	Ion_trans; TM	X			Sin3a
CAMK2A	CAMK2A	FALSE	Q9UQM7	human	CACNA1C	100101555	P15381	CACB	rabbit	S1575	467228	VACKRLVsMNMPLNS	GPHH		X		Jund
CAMK2A	CAMK2A	FALSE	Q9UQM7	human	RYR2		F1PEE8	RYR2	dog	S2016	455603	TIRGRLLsLVEKVTY		X			Yy1
CAMK2A	CAMK2A	FALSE	Q9UQM7	human	TH iso4	7054	P07101-4	TH	human	S19	448542	KGFRRAVsELDAKQA	TOH_N		X		Gtf2f1
CAMK2A	CAMK2A	FALSE	Q9UQM7	human	p27Kip1	1027	P46527	CDKN1B	human	S10	447874	NVRVSNGsPsLErMD			X		Phf8
CAMK2A	CAMK2A	FALSE	Q9UQM7	human	SRF	6722	P11831	SRF	human	S103	447692	RGLKRsLsEMEIGMV			X	4261	Kdm4a
CAMK2A	CAMK2A	FALSE	Q9UQM7	human	CYLD	1540	Q9NQC7	CYLD	human	S362	31957307	FyTLNGSsVDSQPQs	CYLD_phos_site	X	X		Nr3c1
CAMK2A	CAMK2A	FALSE	Q9UQM7	human	Caldesmon	373965	P12957	CALD1	chicken	S602	457430	CFsPKGSsLKIEERA	Caldesmon		X		Cux1
CAMK2A	CAMK2A	FALSE	Q9UQM7	human	GJA1	24392	P08050	Gja1	rat	S325	449992	NRMGQAGstIsNsHA			X		Mef2a
CAMK2A	CAMK2A	FALSE	Q9UQM7	human	ANO1	101772	Q8BHY3	Ano1	mouse	S471	50773175	EKSLRKEsRNKETDK	Anoctamin	X			Kdm4a
CAMK2A	CAMK2A	FALSE	Q9UQM7	human	GJC1	14615	P28229	Gjc1	mouse	S384	22598805	GSNKssIssKsGDGK			X		Nr3c1
CAMK2A	CAMK2A	FALSE	Q9UQM7	human	TRPV1	83810	O35433	Trpv1	rat	S502	450016	YFLQRRPsLKSLFVD	Ion_trans	X			Jund
CAMK2A	CAMK2A	FALSE	Q9UQM7	human	AKAP5	9495	P24588	AKAP5	human	T87	406855301	AsLKRLVtRRKRsES	WSK		X		Chd2
CAMK2A	CAMK2A	FALSE	Q9UQM7	human	RYR2	6262	Q92736	RYR2	human	S2814	458801	IsQTSQVsVDAAHGY		X			Chd4
CAMK2A	CAMK2A	FALSE	Q9UQM7	human	Abi-1	11308	Q8CBW3	Abi1	mouse	S88	27115701	SQLRRMEsSINHISQ		X			Brca1
CAMK2A	CAMK2A	FALSE	Q9UQM7	human	SCN5A	6331	Q14524	SCN5A	human	S528	451569	KPRssrGsIFtFRRR	Na_trans_cytopl		X		Rcor1
CAMK2A	CAMK2A	FALSE	Q9UQM7	human	MCU	215999	Q3UMR5	Mcu	mouse	S56	27259016	TAHQRPAsWQSVGAA		X			Atf2
CAMK2A	CAMK2A	FALSE	Q9UQM7	human	GluR1	50592	P19490	Gria1	rat	S849	448565	FCLIPQQsINEAIrT			X	75574	Creb1
CAMK2A	CAMK2A	FALSE	Q9UQM7	human	HDAC5	10014	Q9UQL6	HDAC5	human	S498	447996	RPLSRtQsSPLPQsP		X		3424	Tcf12
CAMK2A	CAMK2A	FALSE	Q9UQM7	human	Vimentin	7431	P08670	VIM	human	S83	451816	GVRLLQDsVdFsLAd	Filament_head	X		3878; 12569	Rcor1
CAMK2A	CAMK2A	FALSE	Q9UQM7	human	PTPRA	19262	P18052	Ptpra	mouse	S180	447611	QAGsHSNsFRLSNGR			X		Ep300
CAMK2A	CAMK2A	FALSE	Q9UQM7	human	ICAP1	9270	O14713	ITGB1BP1	human	T38	450887	GGLsRsstVAsLDTD	ICAP-1_inte_bdg	X			Chd1
CAMK2A	CAMK2A	FALSE	Q9UQM7	human	eNOS	18127	P70313	Nos3	mouse	S1176	447884	TSRIRtQsFsLQERQ		X		9571; 9570	Creb1
CAMK2A	CAMK2A	FALSE	Q9UQM7	human	GluR1	14799	P23818	Gria1	mouse	S849	448565	FCLIPQQsINEAIRt			X	75574	Kdm4a
CAMK2A	CAMK2A	FALSE	Q9UQM7	human	SCN5A	6331	Q14524	SCN5A	human	S497	23142130	GEDRLPKsDsEDGPR	Na_trans_cytopl		X		Nfic
CAMK2A	CAMK2A	FALSE	Q9UQM7	human	NOX5 iso4	79400	Q96PH1-4	NOX5	human	S475	20612400	WTNRLYEsFKASDPL	FAD_binding_8	X	X		Max
CAMK2A	CAMK2A	FALSE	Q9UQM7	human	SERT	6532	P31645	SLC6A4	human	S13	31014803	LNSQKQLsACEDGED			X		Atf2
CAMK2A	CAMK2A	FALSE	Q9UQM7	human	TH	7054	P07101	TH	human	S71	448545	RFIGRRQsLIEDARK	TOH_N		X	2791	Mef2a
CAMK2A	CAMK2A	FALSE	Q9UQM7	human	sarcolipin		Q6SLE7	Sln	rat	T5	459214	___MERStQELFINF	Sarcolipin	X			Max
CAMK2A	CAMK2A	FALSE	Q9UQM7	human	NLGN1	192167	Q99K10	Nlgn1	mouse	T739	30318201	CSPQRTTtNDLTHAP		X	X		Phf8
CAMK2A	CAMK2A	FALSE	Q9UQM7	human	CRMP-2	12934	O08553	Dpysl2	mouse	T555	448084	DNIPRRttQRIVAPP		X	X		Hmgn3
CAMK2A	CAMK2A	FALSE	Q9UQM7	human	SMAD2	4087	Q15796	SMAD2	human	S110	450144	SFSEQTRsLDGRLQV	MH1	X	X		Brca1
CAMK2A	CAMK2A	FALSE	Q9UQM7	human	CREB	81646	P15337	Creb1	rat	S133	448228	EILsRRPsYRkILND	pKID	X	X	9187; 9196; 9198; 4095; 14228; 14001	Stat3
CAMK2A	CAMK2A	FALSE	Q9UQM7	human	GJC1	14615	P28229	Gjc1	mouse	S326	15499912	AQEQQYGsHEEHLPA			X		Cbx3
CAMK2A	CAMK2A	FALSE	Q9UQM7	human	PXR	8856	O75469	NR1I2	human	T290	25682902	LCQLRFNtVFNAETG	Hormone_recep	X	X		Jun
CAMK2A	CAMK2A	FALSE	Q9UQM7	human	FLNA	2316	P21333	FLNA	human	S2523	448843	VTGPRLVsNHsLHET		X			Jun
CAMK2A	CAMK2A	FALSE	Q9UQM7	human	beclin 1	8678	Q14457	BECN1	human	S96	472002	MstEsANsFTLIGEA		X			Mybl2
CAMK2A	CAMK2A	FALSE	Q9UQM7	human	RYR2	689560	B0LPN4	Ryr2	rat	S2804	458801	IsQTsQVsIDAAHGY			X		Chd7
CAMK2A	CAMK2A	FALSE	Q9UQM7	human	PPP1R14A	94274	Q96A00	PPP1R14A	human	S130	454707	GLRQPsPsHDGsLsP	PP1_inhibitor		X		Nfic
CAMK2A	CAMK2A	FALSE	Q9UQM7	human	Kv7.2 iso4	3785	O43526-4	KCNQ2	human	S438	481666	QTVRRsPsADQSLED	KCNQ_channel		X		Hcfc1
CAMK2A	CAMK2A	FALSE	Q9UQM7	human	Ets-1	2113	P14921	ETS1	human	S282	449317	NsLQRVPsyDsFDsE		X	X		Ctcf
CAMK2A	CAMK2A	FALSE	Q9UQM7	human	NMDAR2B	24410	Q00960	Grin2b	rat	S1303	450171	NKLRRQHsyDtFVDL	NMDAR2_C		X		Brca1
CAMK2A	CAMK2A	FALSE	Q9UQM7	human	GJA1	24392	P08050	Gja1	rat	S255	448852	HATTGPLsPskDCGs			X		Mef2a
CAMK2A	CAMK2A	FALSE	Q9UQM7	human	SCN5A	6331	Q14524	SCN5A	human	S1925	4719576	QRsLKHAsFLFRQQA			X		Zbtb33
CAMK2A	CAMK2A	FALSE	Q9UQM7	human	RYR2	20191	E9Q401	Ryr2	mouse	S2813	458801	IsQtsQVsIDAAHGY		X			Suz12
CAMK2A	CAMK2A	FALSE	Q9UQM7	human	SCN5A	6331	Q14524	SCN5A	human	S510	27281506	PRAMNHLsLTrGLsR	Na_trans_cytopl		X		Polr2a
CAMK2A	CAMK2A	FALSE	Q9UQM7	human	Vimentin	81818	P31000	Vim	rat	S39	451766	TTSTRTYsLGSALRP	Filament_head		X	13614	Ubtf
CAMK2A	CAMK2A	FALSE	Q9UQM7	human	CPEB3	208922	Q7TN99	Cpeb3	mouse	T446	4743577	ssGLssPtRCQNGER		X			Cux1
CAMK2A	CAMK2A	FALSE	Q9UQM7	human	gephyrin	64845	Q03555	Gphn	rat	S337	481401	NILRAsHsAVDITKV		X			Phf8
CAMK2A	CAMK2A	FALSE	Q9UQM7	human	CACNA1B	257648	Q02294	Cacna1b	rat	S2126	467286	SEKQRFYsCDRFGsR			X		Brca1
CAMK2A	CAMK2A	FALSE	Q9UQM7	human	GFAT	2673	Q06210	GFPT1	human	S261	467935	CNLsRVDsttCLFPV			X		Cbx3
CAMK2A	CAMK2A	FALSE	Q9UQM7	human	SCN5A	6331	Q14524	SCN5A	human	S11	40413901	FLLPRGTssFRRFtR			X		Sap30
CAMK2A	CAMK2A	FALSE	Q9UQM7	human	SCN5A	6331	Q14524	SCN5A	human	S577	40413905	tsAQGQPsPGTSAPG	Na_trans_cytopl		X		Yy1
CAMK2A	CAMK2A	FALSE	Q9UQM7	human	CTNNB1	1499	P35222	CTNNB1	human	S552	472273	QDtQRRtsMGGtQQQ			X	9566; 5651	Brca1
CAMK2A	CAMK2A	FALSE	Q9UQM7	human	CAMK2A	12322	P11798	Camk2a	mouse	T286	447797	sCMHRQEtVDCLkkF		X		12716	Taf1
CAMK2A	CAMK2A	FALSE	Q9UQM7	human	SAPAP1 iso2	9229	O14490-2	DLGAP1	human	S44	456939	CRRMRSGsYIKAMGD		X		13638	Atf2
CAMK2A	CAMK2A	FALSE	Q9UQM7	human	nNOS	24598	P29476	Nos1	rat	S847	447886	SYKVRFNsVSSYSDS	Flavodoxin_1	X			Nfic
CAMK2A	CAMK2A	FALSE	Q9UQM7	human	CAMK2A	25400	P11275	Camk2a	rat	T305	448802	kLkGAILttMLAtRN			X		Tcf12
CAMK2A	CAMK2A	FALSE	Q9UQM7	human	GJA1	24392	P08050	Gja1	rat	S365	459207	IVDQRPssRAssRAs			X		Zbtb33
CAMK2A	CAMK2A	FALSE	Q9UQM7	human	CAMK2A	25400	P11275	Camk2a	rat	T306	449596	LkGAILttMLAtRNF			X		Cux1
CAMK2A	CAMK2A	FALSE	Q9UQM7	human	SCN5A	20271	Q9JJV9	Scn5a	mouse	S571	27281507	PWPLRRPsTQGQPGF	Na_trans_cytopl	X			Sp1
CAMK2A	CAMK2A	FALSE	Q9UQM7	human	SCN5A	6331	Q14524	SCN5A	human	S1934	40413914	LFRQQAGsGLsEEDA			X		Bach1
CAMK2A	CAMK2A	FALSE	Q9UQM7	human	SCN5A	6331	Q14524	SCN5A	human	S539	4719564	FRRRDLGsEADFADD	Na_trans_cytopl		X		Hdac6
CAMK2A	CAMK2A	FALSE	Q9UQM7	human	SYN1	281510	P17599	SYN1	cow	S605	450236	AGPTRQAsQAGPMPR			X		Myc
CAMK2A	CAMK2A	FALSE	Q9UQM7	human	DRD3	29238	P19020	Drd3	rat	S229	482885	RILTRQNsQCISIRP	7tm_1		X		Kdm1a
CAMK2A	CAMK2A	FALSE	Q9UQM7	human	ITGB1	3688	P05556	ITGB1	human	T789	447709	IyksAVttVVNPkyE	Integrin_b_cyt	X			Runx3
CAMK2A	CAMK2A	FALSE	Q9UQM7	human	5-LO	240	P09917	ALOX5	human	S272	450169	CsLERQLsLEQEVQQ	Lipoxygenase		X	3748	Yy1
CAMK2A	CAMK2A	FALSE	Q9UQM7	human	GJA1	24392	P08050	Gja1	rat	S364	450183	AIVDQRPssRAssRA			X		Six5
CAMK2A	CAMK2A	FALSE	Q9UQM7	human	SCN5A	6331	Q14524	SCN5A	human	S516	4719558	LsLTrGLsRTsMKPR	Na_trans_cytopl	X	X		Chd4
CAMK2A	CAMK2A	FALSE	Q9UQM7	human	GJA1	24392	P08050	Gja1	rat	S314	486031	EQNWANysAEQNRMG			X		Mybl2
CAMK2A	CAMK2A	FALSE	Q9UQM7	human	ID1	3397	P41134	ID1	human	S36	15411040	GEVVRCLsEQSVAIS			X		Creb1
CAMK2A	CAMK2A	FALSE	Q9UQM7	human	GABBR1	54393	Q9WV18	Gabbr1	mouse	S867	15167000	ITRGEWQsEAQDtMK			X		Cebpb
CAMK2A	CAMK2A	FALSE	Q9UQM7	human	GJA1	24392	P08050	Gja1	rat	S328	449993	GQAGstIsNsHAQPF			X		Foxm1
CAMK2A	CAMK2A	FALSE	Q9UQM7	human	SCN5A	6331	Q14524	SCN5A	human	S460	4719552	VDtVsRSsLEMsPLA			X		Bach1
CAMK2A	CAMK2A	FALSE	Q9UQM7	human	P2X3	81739	P49654	P2rx3	rat	T388	33402211	ATVEKQStDSGAySI		X			Brca1
CAMK2A	CAMK2A	FALSE	Q9UQM7	human	MOR-1	25601	P33535	Oprm1	rat	S261	447781	LMILRLKsVRMLsGS	7tm_1	X			Hdac6
CAMK2A	CAMK2A	FALSE	Q9UQM7	human	H1R	3269	P35367	HRH1	human	S398	450937	WKRLRsHsRQyVSGL	7tm_1		X		Chd2
CAMK2A	CAMK2A	FALSE	Q9UQM7	human	SynGAP	240057	F6SEU4	Syngap1	mouse	S766	4792737	MMRDLNssIDLQSFM	DUF3498		X		Cux1
CAMK2A	CAMK2A	FALSE	Q9UQM7	human	LXR-beta	7376	P55055	NR1H2	human	S426	18502600	RMLMKLVsLRTLSSV	Hormone_recep	X			Tcf12
CAMK2A	CAMK2A	FALSE	Q9UQM7	human	Ets-1	2113	P14921	ETS1	human	S257	449319	DsFEsIEsyDsCDRL		X	X		Cux1
CAMK2A	CAMK2A	FALSE	Q9UQM7	human	CLCN3	1182	P51790	CLCN3	human	S109	451427	ERHRRINsKKKESAW			X		Chd4
CAMK2A	CAMK2A	FALSE	Q9UQM7	human	Vimentin	280955	P48616	VIM	cow	S412	451764	EGEESRIsLPLPNFS			X		Ctcf
CAMK2A	CAMK2A	FALSE	Q9UQM7	human	CTNNB1	1499	P35222	CTNNB1	human	T332	29614600	VNIMRTytyEkLLWT			X		Bach1
CAMK2A	CAMK2A	FALSE	Q9UQM7	human	SCN8A	6334	Q9UQD0	SCN8A	human	S561	1869659200	PFLSRHNsKSSIFSF		X			Brca1
CAMK2A	CAMK2A	FALSE	Q9UQM7	human	Vimentin	280955	P48616	VIM	cow	S66	451765	GVYATRSsAVRLRsG	Filament_head		X		Rad21
CAMK2A	CAMK2A	FALSE	Q9UQM7	human	gp130	3572	P40189	IL6ST	human	S782	448180	QVFSRsEsTQPLLDS			X		Maz
CAMK2A	CAMK2A	FALSE	Q9UQM7	human	HSF1	3297	Q00613	HSF1	human	S230	448072	PkYSRQFsLEHVHGS			X		Polr2a
CAMK2A	CAMK2A	FALSE	Q9UQM7	human	Caldesmon	373965	P12957	CALD1	chicken	S741	457434	RNLWEKQsVEKPAAS			X		Srf
CAMK2A	CAMK2A	FALSE	Q9UQM7	human	NFL	281348	P02548	NEFL	cow	S58	457405	LSVRRsYsSSSGsLM	Filament_head		X		Atf1
CAMK2A	CAMK2A	FALSE	Q9UQM7	human	CPEB3	208922	Q7TN99	Cpeb3	mouse	S419	54003201	YGRRRGRssLFPFED		X	X		Foxm1
CAMK2A	CAMK2A	FALSE	Q9UQM7	human	GJA1	24392	P08050	Gja1	rat	S330	449994	AGstIsNsHAQPFDF			X		Kdm4a
CAMK2A	CAMK2A	FALSE	Q9UQM7	human	myelin P0	539462	P10522	MPZ	cow	S233	458933	SRSTKAAsEKKTKGL	Myelin-PO_C		X		Cbx3
CAMK2A	CAMK2A	FALSE	Q9UQM7	human	PTPRA	19262	P18052	Ptpra	mouse	S204	447612	PLLARsPstNRKYPP			X		Pml
CAMK2A	CAMK2A	FALSE	Q9UQM7	human	RIMS1	84556	Q9JIR4	Rims1	rat	S287	455664	KQASRSRsEPPRERK			X		Chd7
CAMK2A	CAMK2A	FALSE	Q9UQM7	human	CACNA1C	12288	Q01815	Cacna1c	mouse	S1545	467228	VACKRLVsMNMPLNS	GPHH		X		Tcf12
CAMK2A	CAMK2A	FALSE	Q9UQM7	human	NFL	281348	P02548	NEFL	cow	S67	451023	SSGsLMPsLEsLDLS	Filament_head		X		Chd4
CAMK2A	CAMK2A	FALSE	Q9UQM7	human	IP3R2		P29995	Itpr2	rat	S150	26415703	EKNAMRVsLDAAGNE	Ins145_P3_rec		X		Mybl2
CAMK2A	CAMK2A	FALSE	Q9UQM7	human	HDAC5	10014	Q9UQL6	HDAC5	human	S259	447995	FPLRkTAsEPNLKVR		X		3443	Ets1
CAMK2A	CAMK2A	FALSE	Q9UQM7	human	CACNA1C	100101555	P15381	CACB	rabbit	S1700	4714250	PEIRRAIsGDLtAEE	CAC1F_C		X		Mybl2
CAMK2A	CAMK2A	FALSE	Q9UQM7	human	MCU	215999	Q3UMR5	Mcu	mouse	S91	27259017	VISVRLPsRRERCQF		X			Kdm1a
CAMK2A	CAMK2A	FALSE	Q9UQM7	human	CAMK2A iso2	815	Q9UQM7-2	CAMK2A	human	T286	447797	SCMHRQEtVDCLKKF		X			Sp4
CAMK2A	CAMK2A	FALSE	Q9UQM7	human	SynGAP	240057	F6SEU4	Syngap1	mouse	S752	3573950	PMVLRGPsAEMQGyM	DUF3498		X		Elk1
CAMK2A	CAMK2A	FALSE	Q9UQM7	human	smMLCK	396445	P11799	MYLK	chicken	S1762	455821	GMsGRKAsGssPTsP			X		Cux1
CAMK2A	CAMK2A	FALSE	Q9UQM7	human	SMAD2	4087	Q15796	SMAD2	human	S240	450145	SDQQLNQsMDTGsPA		X	X		Sin3a
CAMK2A	CAMK2A	FALSE	Q9UQM7	human	Vimentin	280955	P48616	VIM	cow	S72	449026	SsAVRLRsGVPGVRL	Filament_head		X		Gata3
CAMK2A	CAMK2A	FALSE	Q9UQM7	human	TNNT2	286816	P13789	TNNT2	cow	T191	449038	GYIQKAQtERKsGKR	Troponin		X		Ctcf
CAMK2A	CAMK2A	FALSE	Q9UQM7	human	MOR-1	25601	P33535	Oprm1	rat	T370	447785	sTRVRQNtREHPsTA			X		Ctcf
CAMK2A	CAMK2A	FALSE	Q9UQM7	human	CACNA1C		BAA34185.2	CACNA1C	guinea pig	T1603	7437803	RTALRIKtEGNLEQA	Ca_chan_IQ		X		Nelfe
CAMK2A	CAMK2A	FALSE	Q9UQM7	human	SynGAP	240057	F6SEU4	Syngap1	mouse	S1222	472605	EYERRLLsQEEQTSk	DUF3498		X		Polr2a
CAMK2A	CAMK2A	FALSE	Q9UQM7	human	SynGAP	240057	F6SEU4	Syngap1	mouse	S1111	481549	QsLskEGsIGGsGGs	DUF3498		X		Myc
CAMK2A	CAMK2A	FALSE	Q9UQM7	human	SCN8A	6334	Q9UQD0	SCN8A	human	S641	1869659202	RRSVKRNstVDCNGV		X			Nr3c1
CAMK2A	CAMK2A	FALSE	Q9UQM7	human	SCN5A	6331	Q14524	SCN5A	human	S483	3799151	sKRRKRMssGtEECG	Na_trans_cytopl		X		Mef2a
CAMK2A	CAMK2A	FALSE	Q9UQM7	human	SynGAP	240057	F6SEU4	Syngap1	mouse	S1107	1867842100	RPRQQsLskEGsIGG	DUF3498		X		Smc3
CAMK2A	CAMK2A	FALSE	Q9UQM7	human	MECP2	29386	Q00566	Mecp2	rat	S421	470075	EKMPRAGsLESDGCP			X		Creb1
CAMK2A	CAMK2A	FALSE	Q9UQM7	human	FBX43	286151	Q4G163	FBXO43	human	T234	13419500	FSQQKTStIDDSKDD			X		Chd4
CAMK2A	CAMK2A	FALSE	Q9UQM7	human	CAMK2A	815	Q9UQM7	CAMK2A	human	T306	449596	LkGAILttMLAtRNF			X		Rest
CAMK2A	CAMK2A	FALSE	Q9UQM7	human	RRAD	6236	P55042	RRAD	human	S273	457396	AGTRRREsLGKKAKR			X		Brca1
CAMK2A	CAMK2A	FALSE	Q9UQM7	human	phosducin	20028	Q9QW08	Pdc	mouse	S54	454888	KEILRQMsSPQSRDD	Phosducin		X		Taf7
CAMK2A	CAMK2A	FALSE	Q9UQM7	human	Caldesmon	373965	P12957	CALD1	chicken	S59	1868253000	QKEEGDVsGEVTEKS	Caldesmon		X		Brca1
CAMK2A	CAMK2A	FALSE	Q9UQM7	human	SYN1	20964	O88935	Syn1	mouse	S605	450236	AGPtRQAsQAGPGPr		X		88246	Six5
CAMK2A	CAMK2A	FALSE	Q9UQM7	human	FosB	14282	P13346	Fosb	mouse	T180	35530403	RNRRRELtDRLQAET	bZIP_1		X		Ctcf
CAMK2A	CAMK2A	FALSE	Q9UQM7	human	GJA1	24392	P08050	Gja1	rat	S373	459209	RAssRAssRPRPDDL			X		Jun
CAMK2A	CAMK2A	FALSE	Q9UQM7	human	RIMS1	84556	Q9JIR4	Rims1	rat	S241	455663	RLQERSRsQTPLSTA			X		Phf8
CAMK2A	CAMK2A	FALSE	Q9UQM7	human	KIF3A	16568	P28741	Kif3a	mouse	S698	50247605	KPEtVIDsLLQ____			X		Tcf12
CAMK2A	CAMK2A	FALSE	Q9UQM7	human	KIF3A	16568	P28741	Kif3a	mouse	T694	31906433	KRsAKPEtVIDsLLQ			X		Chd2
CAMK2A	CAMK2A	FALSE	Q9UQM7	human	TH iso4	7054	P07101-4	TH	human	S44	448545	RFIGRRQsLIEDARK	TOH_N		X	2791	Brca1
CAMK2A	CAMK2A	FALSE	Q9UQM7	human	RCHY1	25898	Q96PM5	RCHY1	human	T154	483981	ICLEDIHtsRVVAHV	zf-RING_2	X	X		Jund
CAMK2A	CAMK2A	FALSE	Q9UQM7	human	CACNA1C iso4		P15381-4	CACNA1C	rabbit	S1570	467228	VACKRLVsMNMPLNS	GPHH		X		Ep300
CAMK2A	CAMK2A	FALSE	Q9UQM7	human	DLG1	25252	Q62696	Dlg1	rat	S39	451614	SSIERVIsIFQSNLF	L27_1		X		Ctcf
CAMK2A	CAMK2A	FALSE	Q9UQM7	human	CACNA1C iso4		P15381-4	CACNA1C	rabbit	S1512	460572	DYLTRDWsILGPHHL	Ion_trans		X		Foxm1
CAMK2A	CAMK2A	FALSE	Q9UQM7	human	CACNA1B	257648	Q02294	Cacna1b	rat	S784	455282	RLQNLRAsCEALYSE			X		Mybl2
CAMK2A	CAMK2A	FALSE	Q9UQM7	human	STMN1	3925	P16949	STMN1	human	S16	448554	kELEKrAsGQAFELI	Stathmin	X		3353	Mef2a
CAMK2A	CAMK2A	FALSE	Q9UQM7	human	GJA1	24392	P08050	Gja1	rat	S257	465456	TTGPLsPskDCGsPk			X		Rad21
CAMK2A	CAMK2A	FALSE	Q9UQM7	human	TPH2	216343	Q8CGV2	Tph2	mouse	S19	470085	YWARRGLsLDSAVPE			X		Ets1
CAMK2A	CAMK2A	FALSE	Q9UQM7	human	GJC1	14615	P28229	Gjc1	mouse	S382	22598807	KSGSNKssIssKsGD			X		Ep300
CAMK2A	CAMK2A	FALSE	Q9UQM7	human	mGluR1	24414	P23385	Grm1	rat	T871	4713375	KLPCRSNtFLNIFRR			X		Brca1
CAMK2A	CAMK2A	FALSE	Q9UQM7	human	Securin	9232	O95997	PTTG1	human	S89	31879178	KQKQPsFsAKKMTEK	Securin	X			Tcf12
CAMK2A	CAMK2A	FALSE	Q9UQM7	human	SCN5A	6331	Q14524	SCN5A	human	T17	40413900	TssFRRFtREsLAAI			X		Srf
CAMK2A	CAMK2A	FALSE	Q9UQM7	human	CACNA1C	12288	Q01815	Cacna1c	mouse	S1487	460572	DYLTRDWsILGPHHL	Ion_trans		X		Rest
CAMK2A	CAMK2A	FALSE	Q9UQM7	human	TH	7054	P07101	TH	human	S19	448542	KGFRRAVsELDAKQA	TOH_N	X	X		Brca1
CAMK2A	CAMK2A	FALSE	Q9UQM7	human	SCN5A	6331	Q14524	SCN5A	human	S1920	40413910	RRHLLQRsLKHAsFL			X		Phf8
CAMK2A	CAMK2A	FALSE	Q9UQM7	human	SCN5A	6331	Q14524	SCN5A	human	S1885	40413913	KFMAANPsKISYEPI			X		Fosl2
CAMK2A	CAMK2A	FALSE	Q9UQM7	human	NMDAR2A	2903	Q12879	GRIN2A	human	S1459	481117	RVYKKMPsIESDV__	NMDAR2_C	X	X		Fos
CAMK2A	CAMK2A	FALSE	Q9UQM7	human	CYLD	1540	Q9NQC7	CYLD	human	S418	4745557	TTENRFHsLPFsLtK	CYLD_phos_site	X	X	4500	Stat3
CAMK2A	CAMK2A	FALSE	Q9UQM7	human	MYH9	25745	Q62812	Myh9	rat	T1940	452194	RRIVRKGtGDCsDEE		X			Jund
CAMK2A	CAMK2A	FALSE	Q9UQM7	human	SMRT	9612	Q9Y618	NCOR2	human	S2453	4785906	VWEDRPssAGstPFP			X		Brca1
CAMK2A	CAMK2A	FALSE	Q9UQM7	human	MOR-1	4988	P35372	OPRM1	human	S268	447782	LKsVRMLsGsKEKDR	7tm_1	X			Ccnt2
CAMK2A	CAMK2A	FALSE	Q9UQM7	human	NOX5 iso4	79400	Q96PH1-4	NOX5	human	S659	20612404	ANKEKKDsITGLQTR	NAD_binding_6		X		Sap30
CAMK2A	CAMK2A	FALSE	Q9UQM7	human	DLG1	25252	Q62696	Dlg1	rat	S232	451615	ITLERGNsGLGFSIA	PDZ		X		Polr2a
CAMK2A	CAMK2A	FALSE	Q9UQM7	human	KIF3A	11127	Q9Y496	KIF3A	human	S687	454304	KTGRRKRsAkPEtVI			X		Nfic
CAMK2A	CAMK2A	FALSE	Q9UQM7	human	CPEB3	208922	Q7TN99	Cpeb3	mouse	S420	54003200	GRRRGRssLFPFEDA		X	X		Hcfc1
CAMK2A	CAMK2A	FALSE	Q9UQM7	human	Caldesmon	373965	P12957	CALD1	chicken	S26	457417	RLEAERLsyQRNDDD			X		Phf8
CAMK2A	CAMK2A	FALSE	Q9UQM7	human	SCN5A	6331	Q14524	SCN5A	human	S667	25752820	QRALsAVsVLTsALE	Na_trans_cytopl		X
CAMK2A	CAMK2A	FALSE	Q9UQM7	human	NSDDR	747	Q9Y4D2	DAGLA	human	S782	27807805	APLATMEsLSDTESL			X
CAMK2A	CAMK2A	FALSE	Q9UQM7	human	SCN5A	6331	Q14524	SCN5A	human	S20	40413903	FRRFtREsLAAIEKR			X
CAMK2A	CAMK2A	FALSE	Q9UQM7	human	CARD11	84433	Q9BXL7	CARD11	human	S116	466431	KEPTRRFstIVVEEG			X
CAMK2A	CAMK2A	FALSE	Q9UQM7	human	KIF17	16559	Q99PW8	Kif17	mouse	S1029	1720900	SKAKRKKsKNSFGGE		X
CAMK2A	CAMK2A	FALSE	Q9UQM7	human	CAMK2A	25400	P11275	Camk2a	rat	S314	451708	MLAtRNFsGGKSGGN			X
CAMK2A	CAMK2A	FALSE	Q9UQM7	human	RYR2		F1PEE8	RYR2	dog	S2799	458801	IsQTSQVsVDAAHGY		X
CAMK2A	CAMK2A	FALSE	Q9UQM7	human	NFL	281348	P02548	NEFL	cow	S70	466427	sLMPsLEsLDLSQVA	Filament_head		X
CAMK2A	CAMK2A	FALSE	Q9UQM7	human	SCN5A	6331	Q14524	SCN5A	human	S1937	40413906	QQAGsGLsEEDAPER			X
CAMK2A	CAMK2A	FALSE	Q9UQM7	human	NMDAR2A	14811	P35436	Grin2a	mouse	S1459	481117	RVYKKMPsIEsDV__	NMDAR2_C	X	X
CAMK2A	CAMK2A	FALSE	Q9UQM7	human	SLC1A3	6507	P43003	SLC1A3	human	T37	60189903	KkkVQNItkEDVKSY			X
CAMK2A	CAMK2A	FALSE	Q9UQM7	human	SynGAP	240057	F6SEU4	Syngap1	mouse	S1105	8098868	PARPRQQsLskEGsI	DUF3498		X
CAMK2A	CAMK2A	FALSE	Q9UQM7	human	PLCB3	5331	Q01970	PLCB3	human	S537	448450	PSLEPQKsLGDEGLN		X	X	2481; 29021
CAMK2A	CAMK2A	FALSE	Q9UQM7	human	SynGAP	240057	F6SEU4	Syngap1	mouse	S780	451015	MARGLNSsMDMARLP	DUF3498		X
CAMK2A	CAMK2A	FALSE	Q9UQM7	human	CACNA1B	257648	Q02294	Cacna1b	rat	S896	455283	ERARPRRsHsKEAPG			X
CAMK2A	CAMK2A	FALSE	Q9UQM7	human	GJA1	24392	P08050	Gja1	rat	S296	465457	VTGDRNNssCRNYNk	Connexin43		X
CAMK2A	CAMK2A	FALSE	Q9UQM7	human	SPR	29270	P18297	Spr	rat	S214	469983	QQLARETsMDPELRS	adh_short		X
CAMK2A	CAMK2A	FALSE	Q9UQM7	human	RCHY1	25898	Q96PM5	RCHY1	human	S155	483982	CLEDIHtsRVVAHVL	zf-RING_2	X	X
CAMK2A	CAMK2A	FALSE	Q9UQM7	human	rabphilin 3A	171039	P47709	Rph3a	rat	S274	455801	QGLRRANsVQASRPA			X
CAMK2A	CAMK2A	FALSE	Q9UQM7	human	GluR4	29629	P19493	Gria4	rat	S862	448810	TRNKARLsITGSVGE			X
CAMK2A	CAMK2A	FALSE	Q9UQM7	human	SCN5A	6331	Q14524	SCN5A	human	S1865	40413915	TKRVLGEsGEMDALK			X
CAMK2A	CAMK2A	FALSE	Q9UQM7	human	gephyrin	64845	Q03555	Gphn	rat	S335	18910590	KENILRAsHsAVDIT			X
CAMK2A	CAMK2A	FALSE	Q9UQM7	human	LRP4	83469	Q9QYP1	Lrp4	rat	S1887	465668	TTPERRGsLPDTGWK			X
CAMK2A	CAMK2A	FALSE	Q9UQM7	human	SCN5A	6331	Q14524	SCN5A	human	S2007	34355964	DLADFPPsPDRDRES			X
CAMK2A	CAMK2A	FALSE	Q9UQM7	human	CACNA1S	100009585	P07293	CACNA1S	rabbit	S1575	6064601	PEIRRTIsGDLtAEE			X
CAMK2A	CAMK2A	FALSE	Q9UQM7	human	PLB	414755	P61012	PLN	dog	S16	448114	RSAIRRAstIEMPQQ	Phospholamban		X	8496
CAMK2A	CAMK2A	FALSE	Q9UQM7	human	Vimentin	280955	P48616	VIM	cow	S39	451766	TTSTRTYsLGSALRP	Filament_head		X
CAMK2A	CAMK2A	FALSE	Q9UQM7	human	SynGAP	192117	Q9QUH6	Syngap1	rat	S1138	451016	PSITkQHsQTPSTLN	DUF3498	X
CAMK2A	CAMK2A	FALSE	Q9UQM7	human	sarcolipin	66402	Q9CQD6	Sln	mouse	T5	459214	___MERStQELFINF	Sarcolipin		X
CAMK2A	CAMK2A	FALSE	Q9UQM7	human	Kv4.2		Q63881	Kcnd2	rat	S438	2906103	ARIRAAKsGSANAYM		X	X
CAMK2A	CAMK2A	FALSE	Q9UQM7	human	CYLD	1540	Q9NQC7	CYLD	human	S772	31957308	LFKkIFPsLELNITD	UCH	X	X
CAMK2A	CAMK2A	FALSE	Q9UQM7	human	CD44	960	P16070	CD44	human	S706	450988	LNGEAsksQEMVHLV		X	X
CAMK2A	CAMK2A	FALSE	Q9UQM7	human	GJC1	14615	P28229	Gjc1	mouse	S385	22598809	SNKssIssKsGDGKT			X
CAMK2A	CAMK2A	FALSE	Q9UQM7	human	NOX5 iso4	79400	Q96PH1-4	NOX5	human	S502	20612402	MRKsQRSsKGSEILL	FAD_binding_8		X
CAMK2A	CAMK2A	FALSE	Q9UQM7	human	GJC1	14615	P28229	Gjc1	mouse	T337	22598811	HLPADLEtLQREIRM			X
CAMK2A	CAMK2A	FALSE	Q9UQM7	human	HDAC5	84580	F1LM64	Hdac5	rat	S322	447996	RPLSRTQsSPLPQSP		X
CAMK2A	CAMK2A	FALSE	Q9UQM7	human	separase	9700	Q14674	ESPL1	human	S1501	447668	TDNWRKMsFEILRGs			X
CAMK2A	CAMK2A	FALSE	Q9UQM7	human	NETO2		C6K2K4	Neto2	rat	S409	4752528	SLREKEIsADLADLS		X	X
CAMK2A	CAMK2A	FALSE	Q9UQM7	human	CACNA1H	8912	O95180	CACNA1H	human	S1198	22648004	tPLRRAEsLDPRPLR			X
CAMK2A	CAMK2A	FALSE	Q9UQM7	human	TH iso3	7054	P07101-3	TH	human	S40	448545	RFIGRRQsLIEDARK	TOH_N		X	2791
CAMK2A	CAMK2A	FALSE	Q9UQM7	human	LRP4	83469	Q9QYP1	Lrp4	rat	S1900	465667	WKHERKLsSESQV__			X
CAMK2A	CAMK2A	FALSE	Q9UQM7	human	PSD-95	1742	P78352	DLG4	human	S73	471390	ITLERGNsGLGFSIA	PDZ	X
CAMK2A	CAMK2A	FALSE	Q9UQM7	human	CPEB3	208922	Q7TN99	Cpeb3	mouse	S299	25734913	PLKKPFssNVIAPPK		X
CAMK2A	CAMK2A	FALSE	Q9UQM7	human	SCN5A	6331	Q14524	SCN5A	human	S1503	9993604	NAMKKLGsKKPQKPI			X
CAMK2A	CAMK2A	FALSE	Q9UQM7	human	beclin 1	8678	Q14457	BECN1	human	S93	5473540	ARMMstEsANsFTLI		X		14717
CAMK2A	CAMK2A	FALSE	Q9UQM7	human	SCN5A	6331	Q14524	SCN5A	human	S471	10404937	sPLAPVNsHERRsKR			X
CAMK2A	CAMK2A	FALSE	Q9UQM7	human	BRSK1	499073	B2DD29	Brsk1	rat	T189	456027	VGDSLLEtSCGSPHY	Pkinase	X	X
CAMK2A	CAMK2A	FALSE	Q9UQM7	human	Securin	9232	O95997	PTTG1	human	T66	33663901	AtRkALGtVNRATEK	Securin	X
CAMK2A	CAMK2A	FALSE	Q9UQM7	human	GJC1	14615	P28229	Gjc1	mouse	S387	22598806	KssIssKsGDGKTsV			X
CAMK2A	CAMK2A	FALSE	Q9UQM7	human	H1R	3269	P35367	HRH1	human	S396	453404	FTWKRLRsHsRQyVS	7tm_1		X
CAMK2A	CAMK2A	FALSE	Q9UQM7	human	Ets-2	2114	P15036	ETS2	human	S246	7113802	FPkSRLSsVsVTYCS			X
CAMK2A	CAMK2A	FALSE	Q9UQM7	human	beclin 1	8678	Q14457	BECN1	human	S90	472001	IPPARMMstEsANsF		X	X	86455
CAMK2A	CAMK2A	FALSE	Q9UQM7	human	SPR	29270	P18297	Spr	rat	S196	469985	EPSVRVLsYAPGPLD	adh_short		X
CAMK2A	CAMK2A	FALSE	Q9UQM7	human	CACNA1C	100101555	P15381	CACB	rabbit	S1517	460572	DYLTRDWsILGPHHL	Ion_trans		X
CAMK2A	CAMK2A	FALSE	Q9UQM7	human	SCN5A	6331	Q14524	SCN5A	human	S1998	40413911	RGSDYSHsEDLADFP			X
CAMK2A	CAMK2A	FALSE	Q9UQM7	human	SCN5A	6331	Q14524	SCN5A	human	S1003	40413908	AAQGQLPsCIATPYS	Na_trans_assoc		X
CAMK2A	CAMK2A	FALSE	Q9UQM7	human	Caldesmon	373965	P12957	CALD1	chicken	S73	457422	SEVNAQNsVAEEETK	Caldesmon		X
CAMK2A	CAMK2A	FALSE	Q9UQM7	human	RYR2	689560	B0LPN4	Ryr2	rat	S2798	448848	yNRTRRIsQTsQVsI			X
CAMK2A	CAMK2A	FALSE	Q9UQM7	human	CACNA1C	100101555	P15381	CACB	rabbit	S439	460571	GVLSGEFsKEREKAK	Ion_trans		X
CAMK2A	CAMK2A	FALSE	Q9UQM7	human	Caldesmon	373965	P12957	CALD1	chicken	S635	457432	AVVsKIDsRLEQyTs	Caldesmon		X
CAMK2A	CAMK2A	FALSE	Q9UQM7	human	TRPV1	83810	O35433	Trpv1	rat	T704	487542	WKLQRAItILDTEKS		X
CAMK2A	CAMK2A	FALSE	Q9UQM7	human	CTNNB1	1499	P35222	CTNNB1	human	T472	3653236	ICALRHLtsRHQEAE	Arm		X
CAMK2A	CAMK2A	FALSE	Q9UQM7	human	NMDAR2B	2904	Q13224	GRIN2B	human	S1303	450171	NKLRRQHsyDtFVDL	NMDAR2_C		X
CAMK2A	CAMK2A	FALSE	Q9UQM7	human	Tau	281296	P29172	MAPT	cow	S423	454127	SNVSSTGsIDMVDSP			X	15013
CAMK2A	CAMK2A	FALSE	Q9UQM7	human	myelin P0	539462	P10522	MPZ	cow	S210	458930	HKTAKDAsKRGRQTP	Myelin-PO_C		X
CAMK2A	CAMK2A	FALSE	Q9UQM7	human	WEE1B	381759	Q66JT0	Wee2	mouse	S15	456697	QGLNKKLsFSFCEED		X	X
CAMK2A	CAMK2A	FALSE	Q9UQM7	human	GluR1	2890	P42261	GRIA1	human	S567	17934900	FSPYEWHsEEFEEGR	Lig_chan		X
CAMK2A	CAMK2A	FALSE	Q9UQM7	human	GLO1	2739	Q04760	GLO1	human	T107	7106304	ELTHNWGtEDDETQS	Glyoxalase	X
CAMK2A	CAMK2A	FALSE	Q9UQM7	human	RYR2	6262	Q92736	RYR2	human	S2808	448848	YNRTRRIsQTSQVsV			X
CAMK2A	CAMK2A	FALSE	Q9UQM7	human	SNCA	6622	P37840	SNCA	human	S129	448278	NEAyEMPsEEGyQDy	Synuclein		X	23706
CAMK2A	CAMK2A	FALSE	Q9UQM7	human	Tau iso8	4137	P10636-8	MAPT	human	S262	447930	NVKsKIGstENLkHQ	Tubulin-binding		X
CAMK2A	CAMK2A	FALSE	Q9UQM7	human	Tau iso8	4137	P10636-8	MAPT	human	S416	454127	sNVsstGsIDMVDsP			X	15013
CAMK2A	CAMK2A	FALSE	Q9UQM7	human	H1R	3269	P35367	HRH1	human	T140	453406	LRYLKYRtKtRASAT	7tm_1		X
CAMK2A	CAMK2A	FALSE	Q9UQM7	human	CREB	81646	P15337	Creb1	rat	S142	448547	RkILNDLssDAPGVP	pKID		X
CAMK2A	CAMK2A	FALSE	Q9UQM7	human	mAChR M4	25111	P08485	Chrm4	rat	T145	14699600	TYPARRTtKMAGLMI	7tm_1	X	X
CAMK2A	CAMK2A	FALSE	Q9UQM7	human	CDK5R1	116671	P61810	Cdk5r1	rat	S91	12607404	ENLKKSLsCANLSTF	CDK5_activator		X
CAMK2A	CAMK2A	FALSE	Q9UQM7	human	smMLCK	396445	P11799	MYLK	chicken	S1749	466361	RAIGRLSsMAMISGM			X
CAMK2A	CAMK2A	FALSE	Q9UQM7	human	GJA1	24392	P08050	Gja1	rat	S369	459208	RPssRAssRAssRPR			X
CAMK2A	CAMK2A	FALSE	Q9UQM7	human	FosB	14282	P13346	Fosb	mouse	S27	465535	SAESQYLsSVDSFGS		X
CAMK2A	CAMK2A	FALSE	Q9UQM7	human	NSDDR	747	Q9Y4D2	DAGLA	human	S808	27807806	RSIRGsPsLHAVLER			X
CAMK2A	CAMK2A	FALSE	Q9UQM7	human	RPT6	81827	P62198	Psmc5	rat	S120	483970	RVALRNDsYTLHKIL		X
CAMK2A	CAMK2A	FALSE	Q9UQM7	human	NOX5 iso4	79400	Q96PH1-4	NOX5	human	T494	472625	KRLsRSVtMRKsQRS	FAD_binding_8		X
CAMK2A	CAMK2A	FALSE	Q9UQM7	human	SCN5A	6331	Q14524	SCN5A	human	T570	40413907	VPWPLRRtsAQGQPs	Na_trans_cytopl		X
CAMK2A	CAMK2A	FALSE	Q9UQM7	human	CPEB3	208922	Q7TN99	Cpeb3	mouse	S291	25288000	PsPLNPIsPLKKPFs		X
CAMK2A	CAMK2A	FALSE	Q9UQM7	human	PEA-15	100736554	Q9Z297	Pea15	hamster	S116	450281	KDIIRQPsEEEIIKL			X
CAMK2A	CAMK2A	FALSE	Q9UQM7	human	GluR1	50592	P19490	Gria1	rat	S645	471090	LTVERMVsPIESAED	Lig_chan		X
CAMK2A	CAMK2A	FALSE	Q9UQM7	human	GJA1	24392	P08050	Gja1	rat	S297	465458	TGDRNNssCRNYNkQ	Connexin43		X
CAMK2A	CAMK2A	FALSE	Q9UQM7	human	FAK	14083	P34152	Ptk2	mouse	S843	447963	DVRLsRGsIDREDGS			X
CAMK2A	CAMK2A	FALSE	Q9UQM7	human	CPEB3	208922	Q7TN99	Cpeb3	mouse	S443	2658904	QALssGLssPtRCQN		X
CAMK2A	CAMK2A	FALSE	Q9UQM7	human	GJA1	24392	P08050	Gja1	rat	S244	17743400	KDRVKGRsDPyHATT			X
CAMK2A	CAMK2A	FALSE	Q9UQM7	human	Kir6.2	3767	Q14654	KCNJ11	human	T224	453090	MQVVRKTtSPEGEVV	IRK	X	X
CAMK2A	CAMK2A	FALSE	Q9UQM7	human	SCN5A	6331	Q14524	SCN5A	human	S664	27281501	GARQRALsAVsVLTs	Na_trans_cytopl		X
CAMK2A	CAMK2A	FALSE	Q9UQM7	human	GJC1	14615	P28229	Gjc1	mouse	S393	22598810	KsGDGKTsVWI____			X
CAMK2A	CAMK2A	FALSE	Q9UQM7	human	SCN5A	6331	Q14524	SCN5A	human	S42	27281503	GSTTLQEsREGLPEE			X
CAMK2A	CAMK2A	FALSE	Q9UQM7	human	SCN5A	6331	Q14524	SCN5A	human	S499	40413912	DRLPKsDsEDGPRAM	Na_trans_cytopl		X
CAMK2A	CAMK2A	FALSE	Q9UQM7	human	Securin	9232	O95997	PTTG1	human	S87	3845109	PLKQKQPsFsAKKMT	Securin	X
CAMK2A	CAMK2A	FALSE	Q9UQM7	human	PLB	5350	P26678	PLN	human	T17	448115	SAIRRAstIEMPQQA	Phospholamban	X		8496
CAMK2A	CAMK2A	FALSE	Q9UQM7	human	Caldesmon	373965	P12957	CALD1	chicken	S490	457429	LtTPKLKsTENAFGR	Caldesmon		X
CAMK2A	CAMK2A	FALSE	Q9UQM7	human	RYR2	20191	E9Q401	Ryr2	mouse	S2807	448848	YNRTRRIsQtsQVsI		X
CAMK2A	CAMK2A	FALSE	Q9UQM7	human	Telethonin	8557	O15273	TCAP	human	S161	3893741	RsLsRSMsQEAQRG_	Telethonin		X
CAMK2A	CAMK2A	FALSE	Q9UQM7	human	HDAC5	84580	F1LM64	Hdac5	rat	S83	447995	FPLRKTAsEPNLKVR		X
CAMK2A	CAMK2A	FALSE	Q9UQM7	human	Ets-1	2113	P14921	ETS1	human	S251	449316	GkLGGQDsFEsIEsy		X	X
CSNK2A1	CK2A1	FALSE	P68400	human	DDX58	23586	O95786	DDX58	human	S854	17484202	HPKPkQFssFEkRAK	RIG-I_C-RD	X	X
CSNK2A1	CK2A1	FALSE	P68400	human	PAK1	5058	Q13153	PAK1	human	S223	454121	DVAtsPIsPtENNtt		X	X
CSNK2A1	CK2A1	FALSE	P68400	human	HMGA2	15364	P52927	Hmga2	mouse	S101	469757	QETEEtssQEsAEED			X
CSNK2A1	CK2A1	FALSE	P68400	human	ataxin-3	110616	Q9CVD2	Atxn3	mouse	S29	13421402	LLQGEYFsPVELSSI	Josephin	X	X
CSNK2A1	CK2A1	FALSE	P68400	human	DDIT3	1649	P35638	DDIT3	human	S31	455504	DLQEVLssDENGGTY			X
CSNK2A1	CK2A1	FALSE	P68400	human	CD10	4311	P08473	MME	human	S6	3850156	__MGKsEsQMDItDI		X	X
CSNK2A1	CK2A1	FALSE	P68400	human	PTEN	5728	P60484	PTEN	human	S380	448313	EPDHyRYsDttDsDP			X	9551; 9554; 9549; 7960
CSNK2A1	CK2A1	FALSE	P68400	human	MSK1	9252	O75582	RPS6KA5	human	S760	12159002	TETRssssESSHSsS			X
CSNK2A1	CK2A1	FALSE	P68400	human	PPP1R2	5504	P41236	PPP1R2	human	S87	449054	GDDEDACsDtEAtEA	IPP-2		X
CSNK2A1	CK2A1	FALSE	P68400	human	CFTR	12638	P26361	Cftr	mouse	S670	3333405	TETLRRFsVDDSSAP	CFTR_R		X
CSNK2A1	CK2A1	FALSE	P68400	human	caveolin-2	858	P51636	CAV2	human	S36	469561	DPEKFADsDQDRDPH	Caveolin	X	X
CSNK2A1	CK2A1	FALSE	P68400	human	SPTBN1	6711	Q01082	SPTBN1	human	S2110	471398	PEPstKVsEEAEsQQ			X
CSNK2A1	CK2A1	FALSE	P68400	human	NHE3	100009430	P26432	NHE-3	rabbit	S554	450899	TEGERRGsLAFIRSP		X
CSNK2A1	CK2A1	FALSE	P68400	human	IRS1	25467	P35570	Irs1	rat	S612	447562	DDGyMPMsPGVAPVP			X	3193; 2386; 3203
CSNK2A1	CK2A1	FALSE	P68400	human	Sialoprotein-2	281233	Q28862	IBSP	cow	S86	457544	EEEEEETsNEEGNNG	BSP_II		X
CSNK2A1	CK2A1	FALSE	P68400	human	PER2	18627	O54943	Per2	mouse	S53	9439800	TGRDSQGsDCDDNGK		X	X
CSNK2A1	CK2A1	FALSE	P68400	human	14-3-3 theta	10971	P27348	YWHAQ	human	S232	456053	LTLWtsDsAGEECDA		X
CSNK2A1	CK2A1	FALSE	P68400	human	FAF1	11124	Q9UNN5	FAF1	human	S291	450287	DVHMVsDsDGDDFED			X
CSNK2A1	CK2A1	FALSE	P68400	human	MYH10	4628	P35580	MYH10	human	S1956	465600	EGAsLELsDDDtEsK			X
CSNK2A1	CK2A1	FALSE	P68400	human	CREB	81646	P15337	Creb1	rat	S111	451808	TIAEsEDsQEsVDsV		X
CSNK2A1	CK2A1	FALSE	P68400	human	ZC3H8	84524	Q8N5P1	ZC3H8	human	T32	3206328	RIDDEIDtEVEETQE		X
CSNK2A1	CK2A1	FALSE	P68400	human	CDC27	996	P30260	CDC27	human	S154	18258506	FLWSPFEsLCEIGEK		X
CSNK2A1	CK2A1	FALSE	P68400	human	occludin	100506658	Q16625	OCLN	human	T404	471472	HyEtDyttGGEsCDE		X	X
CSNK2A1	CK2A1	FALSE	P68400	human	Calmodulin	24242	P0DP29	Calm1	rat	S102	448706	kDGNGyIsAAELRHV	EF-hand_7	X	X
CSNK2A1	CK2A1	FALSE	P68400	human	Sialoprotein-2	281233	Q28862	IBSP	cow	S106	467257	DENEDEEsEAENTTL	BSP_II		X
CSNK2A1	CK2A1	FALSE	P68400	human	TDP-43	23435	Q13148	TARDBP	human	S379	3084615	NSYsGsNsGAAIGWG			X
CSNK2A1	CK2A1	FALSE	P68400	human	NCAM-L1	3897	P32004	L1CAM	human	S1181	465573	GEyRSLEsDNEEKAF	Bravo_FIGEY		X
CSNK2A1	CK2A1	FALSE	P68400	human	XRCC1	7515	P18887	XRCC1	human	T488	451452	GAEDsGDtEDELRRV		X	X
CSNK2A1	CK2A1	FALSE	P68400	human	GRB14	2888	Q14449	GRB14	human	S362	31834912	QGRsGCSsQSIsPMR			X
CSNK2A1	CK2A1	FALSE	P68400	human	CBX1	10951	P83916	CBX1	human	T51	2753801	GFSDEDNtWEPEENL	Chromo	X	X
CSNK2A1	CK2A1	FALSE	P68400	human	RP1	10982	Q15555	MAPRE2	human	S236	23140241	SSGSASksDkDLETQ		X	X
CSNK2A1	CK2A1	FALSE	P68400	human	SQSTM1	8878	Q13501	SQSTM1	human	S403	22264800	ESLSQMLsMGFsDEG	UBA_5	X	X	39786
CSNK2A1	CK2A1	FALSE	P68400	human	ER-alpha	2099	P03372	ESR1	human	S282	6048401	EGrGEVGsAGDMRAA		X	X
CSNK2A1	CK2A1	FALSE	P68400	human	treacle	6949	Q13428	TCOF1	human	T210	35530406	TSSSSDEtDVEGKPS		X	X
CSNK2A1	CK2A1	FALSE	P68400	human	ECE1 iso3	1889	P42892-3	ECE1	human	S20	3053606	EDLVDsLsEGDAYPN		X	X
CSNK2A1	CK2A1	FALSE	P68400	human	XRCC1	7515	P18887	XRCC1	human	S421	3181474	EAsHsGGsGDEAPKL			X
CSNK2A1	CK2A1	FALSE	P68400	human	RPS5	20103	P97461	Rps5	mouse	S34	9819907	DVQINDIsLQDYIAV			X
CSNK2A1	CK2A1	FALSE	P68400	human	VTN	7448	P04004	VTN	human	T76	451404	tMPEDEytVYDDGEE			X
CSNK2A1	CK2A1	FALSE	P68400	human	DARPP-32	360616	Q6J4I0	Ppp1r1b	rat	S45	465607	LFRVSEHssPEEESS	DARPP-32		X
CSNK2A1	CK2A1	FALSE	P68400	human	N-WASP	682507	F1LSG0	Wasl	rat	S481	3149547	RSKAIHssDEDEDDD		X	X
CSNK2A1	CK2A1	FALSE	P68400	human	RNPS1	10921	Q15287	RNPS1	human	S53	455347	KGATKEssEKDRGRD		X	X
CSNK2A1	CK2A1	FALSE	P68400	human	CTNNA1	1495	P35221	CTNNA1	human	S641	449139	tPEELDDsDFEtEDF	Vinculin	X	X
CSNK2A1	CK2A1	FALSE	P68400	human	SMRT	9612	Q9Y618	NCOR2	human	S2511	465590	CSQYETLsDsE____			X
CSNK2A1	CK2A1	FALSE	P68400	human	YY1	7528	P25490	YY1	human	S118	460025	EVVGGDDsDGLRAED		X	X
CSNK2A1	CK2A1	FALSE	P68400	human	WASP	7454	P42768	WAS	human	S483	449294	KRSRAIHssDEGEDQ		X	X
CSNK2A1	CK2A1	FALSE	P68400	human	ARC	8996	O60936	NOL3	human	T149	448618	SEAVQSGtPEEPEPE		X
CSNK2A1	CK2A1	FALSE	P68400	human	DNAJB2	3300	P25686	DNAJB2	human	S247	34505486	PASCPLDsDLsEDED			X
CSNK2A1	CK2A1	FALSE	P68400	human	STAT1	6772	P42224	STAT1	human	S727	447753	TDNLLPMsPEEFDEV	STAT1_TAZ2bind	X		9177; 8826
CSNK2A1	CK2A1	FALSE	P68400	human	LASS5	91012	Q8N5B7	CERS5	human	S356	18260888	RsDVEsssEEEDVTT		X
CSNK2A1	CK2A1	FALSE	P68400	human	ECE1 iso3	1889	P42892-3	ECE1	human	S18	3053605	DEEDLVDsLsEGDAY		X	X
CSNK2A1	CK2A1	FALSE	P68400	human	IRS1	25467	P35570	Irs1	rat	T502	449932	MGTsPALtGDEAAGA			X
CSNK2A1	CK2A1	FALSE	P68400	human	CACNA1C	100101555	P15381	CACB	rabbit	T1704	17620920	RAIsGDLtAEEELDK	CAC1F_C		X
CSNK2A1	CK2A1	FALSE	P68400	human	EIF5	1983	P55010	EIF5	human	T207	3339005	DDDWGEDttEEAQRR			X
CSNK2A1	CK2A1	FALSE	P68400	human	DOK7	231134	Q18PE0	Dok7	mouse	S266	41621606	DDRSLsssSSEASHs			X
CSNK2A1	CK2A1	FALSE	P68400	human	CDH1	12550	P09803	Cdh1	mouse	S840	465565	LVFDYEGsGsEAAsL	Cadherin_C		X
CSNK2A1	CK2A1	FALSE	P68400	human	SLITRK1	114798	Q96PX8	SLITRK1	human	S695	4749248	DCGSHSLsD______			X
CSNK2A1	CK2A1	FALSE	P68400	human	HMGN1	3150	P05114	HMGN1	human	S99	451698	AGEkEAksD______			X
CSNK2A1	CK2A1	FALSE	P68400	human	PACS-1	55690	Q6VY07	PACS1	human	S278	2911721	SPDIDNYsEEEEESF			X
CSNK2A1	CK2A1	FALSE	P68400	human	Ikaros	22778	Q03267	Ikzf1	mouse	T23	4828303	ESPPVSDtPDEGDEP			X
CSNK2A1	CK2A1	FALSE	P68400	human	PLD1	5337	Q13393	PLD1	human	S611	465587	FKLFHPssESEQGLT			X
CSNK2A1	CK2A1	FALSE	P68400	human	MRE11A	4361	P49959	MRE11	human	S688	449207	sKGVDFEssEDDDDD		X	X
CSNK2A1	CK2A1	FALSE	P68400	human	MCR	4306	P08235	NR3C2	human	S111	386186601	SMGLYMDsVRDADYS		X	X
CSNK2A1	CK2A1	FALSE	P68400	human	JNK2	5601	P45984	MAPK9	human	S407	447648	STEQtLAsDTDSSLD			X
CSNK2A1	CK2A1	FALSE	P68400	human	Jun	3725	P05412	JUN	human	S243	450451	PGEtPPLsPIDMEsQ			X	2994
CSNK2A1	CK2A1	FALSE	P68400	human	p47phox	653361	P14598	NCF1	human	S348	451728	PGPQsPGsPLEEERQ			X
CSNK2A1	CK2A1	FALSE	P68400	human	ATF-1	466	P18846	ATF1	human	S47	15725601	EsQDSSDsIGssQKA	pKID	X
CSNK2A1	CK2A1	FALSE	P68400	human	N-WASP	682507	F1LSG0	Wasl	rat	S480	3149548	KRSKAIHssDEDEDD		X	X
CSNK2A1	CK2A1	FALSE	P68400	human	OTUB1	55611	Q96FW1	OTUB1	human	S16	3208998	QkQEPLGsDsEGVNC		X	X
CSNK2A1	CK2A1	FALSE	P68400	human	MRTO4	51154	Q9UKD2	MRTO4	human	S235	22349546	EsTEEsDsEDDD___			X
CSNK2A1	CK2A1	FALSE	P68400	human	RIC8A	293614	NP_001093990	Ric8a	rat	S435	468627	GRPEGQYsEDEDtDT	Ric8		X
CSNK2A1	CK2A1	FALSE	P68400	human	FANCD2	2177	Q9BXW9	FANCD2	human	S891	1871613601	tLsEEkNsECDPtPs		X
CSNK2A1	CK2A1	FALSE	P68400	human	TLE1	7088	Q04724	TLE1	human	S239	454385	KDSsHYDsDGDKsDD		X	X
CSNK2A1	CK2A1	FALSE	P68400	human	CDH1	999	P12830	CDH1	human	S850	1270900	AsLSsLNsSEsDKDQ	Cadherin_C		X
CSNK2A1	CK2A1	FALSE	P68400	human	TDP-43	23435	Q13148	TARDBP	human	S410	3084601	ssMDskssGWGM___			X
CSNK2A1	CK2A1	FALSE	P68400	human	BMI1	648	P35226	BMI1	human	S110	56654163	SADAANGsNEDrGEV			X
CSNK2A1	CK2A1	FALSE	P68400	human	WAVE2	10163	Q9Y6W5	WASF2	human	S497	6377639	EFDEDDWsD______			X
CSNK2A1	CK2A1	FALSE	P68400	human	AIP	9049	O00170	AIP	human	S43	10888700	FHYRTLHsDDEGTVL	FKBP_C		X
CSNK2A1	CK2A1	FALSE	P68400	human	SLC18A2	25549	Q01827	Slc18a2	rat	S514	465596	GDDEEsEsD______			X
CSNK2A1	CK2A1	FALSE	P68400	human	calsequestrin 2	845	O14958	CASQ2	human	S385	1868253002	DDDDDDNsDEEDNDD			X
CSNK2A1	CK2A1	FALSE	P68400	human	NCAPH	23397	Q15003	NCAPH	human	S570	470129	PGLQAADsDDEDLDD	Cnd2		X
CSNK2A1	CK2A1	FALSE	P68400	human	TINF2	26277	Q9BSI4	TINF2	human	S396	17554823	IGDLVLDsDEEENGQ			X
CSNK2A1	CK2A1	FALSE	P68400	human	HOXB7	3217	P09629	HOXB7	human	S133	465570	IYPWMRssGTDRKRG			X
CSNK2A1	CK2A1	FALSE	P68400	human	GMF-beta	2764	P60983	GMFB	human	S53	451488	DEELEGIsPDELkDE	Cofilin_ADF		X
CSNK2A1	CK2A1	FALSE	P68400	human	SLC3A2	6520	P08195	SLC3A2	human	S408	6003503	TssyLsDsGsTGEHT			X
CSNK2A1	CK2A1	FALSE	P68400	human	FMR1	2332	Q06787	FMR1	human	S500	469583	NSEASNAsETESDHR	FXMRP1_C_core		X
CSNK2A1	CK2A1	FALSE	P68400	human	DNAJB2	3300	P25686	DNAJB2	human	S250	34499810	CPLDsDLsEDEDLQL	UIM	X	X
CSNK2A1	CK2A1	FALSE	P68400	human	FAF1	11124	Q9UNN5	FAF1	human	S289	450286	ITDVHMVsDsDGDDF			X
CSNK2A1	CK2A1	FALSE	P68400	human	CFTR	12638	P26361	Cftr	mouse	S422	3333404	SNGDRKHsSDENNVS			X
CSNK2A1	CK2A1	FALSE	P68400	human	LASS4	79603	Q9HA82	CERS4	human	S342	7102766	QMEKDIRsDVEEsDs		X
CSNK2A1	CK2A1	FALSE	P68400	human	MDC1	9656	Q14676	MDC1	human	S218	4213800	PFAFNLNsDtDVEEG		X
CSNK2A1	CK2A1	FALSE	P68400	human	RRAD	6236	P55042	RRAD	human	S257	457395	QIRLRRDsKEANARR			X
CSNK2A1	CK2A1	FALSE	P68400	human	CD5	921	P06127	CD5	human	S482	450126	SsMQPDNssDsDyDL		X	X
CSNK2A1	CK2A1	FALSE	P68400	human	APOE	348	P02649	APOE	human	S314	457115	tsAAPVPsDNH____			X
CSNK2A1	CK2A1	FALSE	P68400	human	FANCD2	2177	Q9BXW9	FANCD2	human	S898	1871613602	sECDPtPsHRGQLNk		X
CSNK2A1	CK2A1	FALSE	P68400	human	CFTR	1080	P13569	CFTR	human	T421	1382554800	QNNNNRktsNGDDsL		X
CSNK2A1	CK2A1	FALSE	P68400	human	DTD1	92675	Q8TEA8	DTD1	human	S194	3072143	tPRKEDRsAssGAEG			X
CSNK2A1	CK2A1	FALSE	P68400	human	GBF1	8729	Q92538	GBF1	human	S297	1170755601	TDsGLEFsSQTTSKE		X	X
CSNK2A1	CK2A1	FALSE	P68400	human	PhLP	5082	Q13371	PDCL	human	S296	465538	AtCHsEDsDLEID__	Phosducin		X
CSNK2A1	CK2A1	FALSE	P68400	human	HSP70	3303	P0DMV8	HSPA1B	human	T636	18010647	GGsGsGPtIEEVD__			X
CSNK2A1	CK2A1	FALSE	P68400	human	LASS6	253782	Q6ZMG9	CERS6	human	S347	22350312	RsDIEsssDEEDSEP		X
CSNK2A1	CK2A1	FALSE	P68400	human	caveolin-1	403980	P33724	CAV1	dog	S88	451561	FDGIWKAsFTTFTVT	Caveolin		X
CSNK2A1	CK2A1	FALSE	P68400	human	HMGN1	3150	P05114	HMGN1	human	S89	451697	ktEEsPAsDEAGEkE	HMG14_17		X
CSNK2A1	CK2A1	FALSE	P68400	human	NFE2L1	18023	Q61985	Nfe2l1	mouse	S497	28700306	EGAVGYSsDSETLDL		X
CSNK2A1	CK2A1	FALSE	P68400	human	Calmodulin	801	P0DP23	CALM3	human	S102	448706	kDGNGyIsAAELrHV	EF-hand_7		X
CSNK2A1	CK2A1	FALSE	P68400	human	SSRP1	6749	Q08945	SSRP1	human	S510	455268	SSSNEGDsDRDEKKR			X
CSNK2A1	CK2A1	FALSE	P68400	human	HHEX	3087	Q03014	HHEX	human	S163	7430500	FETQKYLsPPERKRL	Homeobox		X
CSNK2A1	CK2A1	FALSE	P68400	human	ITCH	16396	Q8C863	Itch	mouse	T425	470111	VNHNTRItQWEDPRS	WW		X
CSNK2A1	CK2A1	FALSE	P68400	human	NKX2-5	18091	P42582	Nkx2-5	mouse	S163	465563	FKQQRYLsAPERDQL	Homeobox		X
CSNK2A1	CK2A1	FALSE	P68400	human	IL16	3603	Q14005	IL16	human	S743	11280302	MPLQPNAsLNEEEGT			X
CSNK2A1	CK2A1	FALSE	P68400	human	GRB14	2888	Q14449	GRB14	human	S358	31834913	MHPYQGRsGCSsQSI			X
CSNK2A1	CK2A1	FALSE	P68400	human	Jun	3725	P05412	JUN	human	S249	455367	LsPIDMEsQERIkAE			X
CSNK2A1	CK2A1	FALSE	P68400	human	MDC1	9656	Q14676	MDC1	human	S402	3196337	QAsMVINsDtDDEEE		X
CSNK2A1	CK2A1	FALSE	P68400	human	DAXX	1616	Q9UER7	DAXX	human	S737	467726	PEEIIVLsDsD____		X	X
CSNK2A1	CK2A1	FALSE	P68400	human	MSK1	9252	O75582	RPS6KA5	human	S757	12159001	stsTETRssssESSH			X
CSNK2A1	CK2A1	FALSE	P68400	human	PLD1	5337	Q13393	PLD1	human	S610	465586	HFKLFHPssESEQGL			X
CSNK2A1	CK2A1	FALSE	P68400	human	PAX7	18509	P47239	Pax7	mouse	S201	50592106	GNRLDEGsDVEsEPd			X
CSNK2A1	CK2A1	FALSE	P68400	human	SSRP1	6749	Q08945	SSRP1	human	S688	456296	KRRRSEDsEEEELAS			X
CSNK2A1	CK2A1	FALSE	P68400	human	NHE5	6553	Q14940	SLC9A5	human	S712	20832301	EEEEsDssEtEKEDD			X
CSNK2A1	CK2A1	FALSE	P68400	human	PSEN2	5664	P49810	PSEN2	human	S9	449961	LTFMAsDsEEEVCDE			X
CSNK2A1	CK2A1	FALSE	P68400	human	XRCC1	7515	P18887	XRCC1	human	S418	3181471	EEDEAsHsGGsGDEA			X
CSNK2A1	CK2A1	FALSE	P68400	human	ATF-4	468	P18848	ATF4	human	S215	27833501	IKEEDTPsDNDsGIC		X	X
CSNK2A1	CK2A1	FALSE	P68400	human	AQP4	25293	P47863	Aqp4	rat	S285	449922	MEVEDNRsQVEtEDL			X
CSNK2A1	CK2A1	FALSE	P68400	human	SHOX	6473	O15266	SHOX	human	S106	457680	EKREDVKsEDEDGQT		X	X
CSNK2A1	CK2A1	FALSE	P68400	human	IHPK2	51447	Q9UHH9	IP6K2	human	S356	18258507	AEDLEDLsEEsADES	IPK	X
CSNK2A1	CK2A1	FALSE	P68400	human	PPAR-gamma iso2	19016	P37238-2	Pparg	mouse	S21	12170301	GIsSVDLsVMEDHSH	PPARgamma_N	X
CSNK2A1	CK2A1	FALSE	P68400	human	IkB-alpha	4792	P25963	NFKBIA	human	S36	448204	RHDsGLDsMkDEEyE			X	5210; 9246
CSNK2A1	CK2A1	FALSE	P68400	human	PTPRCAP	5790	Q14761	PTPRCAP	human	S153	23136094	RAEEARDsDtEGDLV	PTPRCAP	X	X
CSNK2A1	CK2A1	FALSE	P68400	human	DNAJC1	607587	F1PMR9	DNAJC1	dog	S486	469721	DISEQKEssDEESQK			X
CSNK2A1	CK2A1	FALSE	P68400	human	GRB14	2888	Q14449	GRB14	human	S370	14567758	QSIsPMRsIsENsLV	BPS		X
CSNK2A1	CK2A1	FALSE	P68400	human	ARRB2	409	P32121	ARRB2	human	T382	455373	EFDTNYAtDDDIVFE			X
CSNK2A1	CK2A1	FALSE	P68400	human	PPP1R2	5504	P41236	PPP1R2	human	S121	449052	yRIQEQEssGEEDsD	IPP-2		X
CSNK2A1	CK2A1	FALSE	P68400	human	TOP1	7150	P11387	TOP1	human	S506	27276101	ADTVGCCsLRVEHIN	Topoisom_I		X
CSNK2A1	CK2A1	FALSE	P68400	human	SRPK1	6732	Q96SB4	SRPK1	human	S555	456013	DYLFEPHsGEEYTRD	Pkinase		X
CSNK2A1	CK2A1	FALSE	P68400	human	CADPS	26989	Q62717	Cadps	rat	S5	7712502	___MLDPsssEEEsD			X
CSNK2A1	CK2A1	FALSE	P68400	human	PIAS1	8554	O75925	PIAS1	human	S467	4700788	IDLtIDsssDEEEEE		X	X
CSNK2A1	CK2A1	FALSE	P68400	human	MYH2	4620	Q9UKX2	MYH2	human	S1921	3090700	ERADIAEsQVNKLRV	Myosin_tail_1		X
CSNK2A1	CK2A1	FALSE	P68400	human	CADPS	26989	Q62717	Cadps	rat	S6	7712500	__MLDPsssEEEsDE			X
CSNK2A1	CK2A1	FALSE	P68400	human	SCN2A	24766	P04775	Scn2a	rat	S1124	6003506	LNTEEFSsEsDMEES	Na_trans_assoc		X
CSNK2A1	CK2A1	FALSE	P68400	human	MYH10	4628	P35580	MYH10	human	S1952	465599	QLHLEGAsLELsDDD			X
CSNK2A1	CK2A1	FALSE	P68400	human	SIRT1	23411	Q96EB6	SIRT1	human	S661	6855924	GAEVYsDsEDDVLSS		X	X
CSNK2A1	CK2A1	FALSE	P68400	human	PHF8	23133	Q9UPP1	PHF8	human	S854	3216123	DAEYIyPsLEsDDDD		X	X
CSNK2A1	CK2A1	FALSE	P68400	human	SAT	6303	P21673	SAT1	human	S146	11390100	FYKRRGAsDLsSEEG			X
CSNK2A1	CK2A1	FALSE	P68400	human	TOP2A	7153	P11388	TOP2A	human	S1525	448764	PIKyLEEsDEDDLF_			X
CSNK2A1	CK2A1	FALSE	P68400	human	IGFBP1	3484	P08833	IGFBP1	human	S144	451659	NFHLMAPsEEDHSIL		X	X
CSNK2A1	CK2A1	FALSE	P68400	human	ataxin-3	4287	P54252	ATXN3	human	S347	9441000	LQAAVTMsLETVRND		X
CSNK2A1	CK2A1	FALSE	P68400	human	calsequestrin 1	100009095	P07221	CASQ1	rabbit	T381	451337	VLEGEINtEDDDDED	Calsequestrin		X
CSNK2A1	CK2A1	FALSE	P68400	human	DDX58	23586	O95786	DDX58	human	T770	17484200	DsILRLQtWDEAVFR		X	X
CSNK2A1	CK2A1	FALSE	P68400	human	IGFBP3	3486	P17936	IGFBP3	human	S194	10902818	KVDyEsQstDtQNFs		X
CSNK2A1	CK2A1	FALSE	P68400	human	SMC3	9126	Q9UQE7	SMC3	human	S1067	453059	GDVEGsQsQDEGEGs	SMC_N	X
CSNK2A1	CK2A1	FALSE	P68400	human	SSB	6741	P05455	SSB	human	S366	449301	GkktKFAsDDEHDEH		X	X
CSNK2A1	CK2A1	FALSE	P68400	human	IkB-alpha	4792	P25963	NFKBIA	human	S283	451523	NLQMLPEsEDEEsyD		X	X
CSNK2A1	CK2A1	FALSE	P68400	human	Myb	4602	P10242	MYB	human	S12	448187	PRHSIYssDEDDEDF			X
CSNK2A1	CK2A1	FALSE	P68400	human	XRCC1	7515	P18887	XRCC1	human	S416	3181468	ssEEDEAsHsGGsGD			X
CSNK2A1	CK2A1	FALSE	P68400	human	BIK	638	Q13323	BIK	human	S35	448349	EVLGMtDsEEDLDPM	bcl-2I13		X
CSNK2A1	CK2A1	FALSE	P68400	human	PhLP	5082	Q13371	PDCL	human	S25	465539	sssEDEDsDHEDKDR		X	X
CSNK2A1	CK2A1	FALSE	P68400	human	CK2B	1460	P67870	CSNK2B	human	S3	447647	_____MsssEEVsWI			X
CSNK2A1	CK2A1	FALSE	P68400	human	XRCC1	7515	P18887	XRCC1	human	S408	3181459	YLMAGPGsssEEDEA			X
CSNK2A1	CK2A1	FALSE	P68400	human	LASS5	91012	Q8N5B7	CERS5	human	S350	18260879	KVSKDDRsDVEsssE		X
CSNK2A1	CK2A1	FALSE	P68400	human	MCR	4306	P08235	NR3C2	human	S459	386186600	FMDGSYFsFMDDkDY		X	X
CSNK2A1	CK2A1	FALSE	P68400	human	MDC1	9656	Q14676	MDC1	human	S299	477757	sQPPGEDsDtDVDDD		X
CSNK2A1	CK2A1	FALSE	P68400	human	TPM1	22003	P58771	Tpm1	mouse	S283	451804	HALNDMtsI______	Tropomyosin		X
CSNK2A1	CK2A1	FALSE	P68400	human	CREB	1385	P16220	CREB1	human	S97	451808	TIAEsEDsQEsVDsV			X
CSNK2A1	CK2A1	FALSE	P68400	human	CTDP1	9150	Q9Y5B0	CTDP1	human	S942	455466	ssNEDEGsssEADEM	FCP1_C		X
CSNK2A1	CK2A1	FALSE	P68400	human	MYH9	4627	P35579	MYH9	human	S1916	451181	AMNREVssLkNkLRr	Myosin_tail_1	X
CSNK2A1	CK2A1	FALSE	P68400	human	TELO2	9894	Q9Y4R8	TELO2	human	S487	15668105	AQLAGsDsDLDsDDE		X	X
CSNK2A1	CK2A1	FALSE	P68400	human	GAP43	14432	P06837	Gap43	mouse	S193	449598	PTEtAEssQAEEEkD	Neuromodulin		X
CSNK2A1	CK2A1	FALSE	P68400	human	MRE11A	4361	P49959	MRE11	human	S558	3191332	AEQMANDsDDsISAA		X	X
CSNK2A1	CK2A1	FALSE	P68400	human	Sialoprotein-2	281233	Q28862	IBSP	cow	S76	457543	ENGNGDssEEEEEEE	BSP_II		X
CSNK2A1	CK2A1	FALSE	P68400	human	TRHR	25570	Q01717	Trhr	rat	S383	465594	YVsTtKVsFDDtCLA			X
CSNK2A1	CK2A1	FALSE	P68400	human	TIF1A	54700	Q9NYV6	RRN3	human	S170	470001	KEGDVDVsDsDDEDD	RRN3	X	X
CSNK2A1	CK2A1	FALSE	P68400	human	NCL	25135	P13383	Ncl	rat	S213	466007	EEEEEDDsEEEVMEI			X
CSNK2A1	CK2A1	FALSE	P68400	human	DDHD1	338047	O46606	DDHD1	cow	S716	465583	AKDPTSIsENEGIST	DDHD		X
CSNK2A1	CK2A1	FALSE	P68400	human	ataxin-3 iso1	4287	P54252-1	ATXN3	human	S236	9441003	LQRALALsRQEIDME	UIM	X
CSNK2A1	CK2A1	FALSE	P68400	human	Calmodulin	24242	P0DP29	Calm1	rat	T80	448704	MARKMkDtDsEEEIR		X	X
CSNK2A1	CK2A1	FALSE	P68400	human	CADPS	26989	Q62717	Cadps	rat	S7	7712501	_MLDPsssEEEsDEI			X
CSNK2A1	CK2A1	FALSE	P68400	human	PER2	18627	O54943	Per2	mouse	S693	468399	ETVEDMAsGPEsLDG		X	X
CSNK2A1	CK2A1	FALSE	P68400	human	ABCB1B	18669	P06795	Abcb1	mouse	S665	22634902	KsPLIRRsIYRsVHR			X
CSNK2A1	CK2A1	FALSE	P68400	human	FUNDC1	139341	Q8IVP5	FUNDC1	human	S13	2025373	PPPQDyEsDDDsyEV		X	X
CSNK2A1	CK2A1	FALSE	P68400	human	PIAS1	8554	O75925	PIAS1	human	S466	4700782	VIDLtIDsssDEEEE		X	X
CSNK2A1	CK2A1	FALSE	P68400	human	XRCC1	7515	P18887	XRCC1	human	S485	451510	QDNGAEDsGDtEDEL		X	X
CSNK2A1	CK2A1	FALSE	P68400	human	HSP105	15505	Q61699	Hsph1	mouse	S509	448756	PtEEEDGssLEADME	HSP70		X
CSNK2A1	CK2A1	FALSE	P68400	human	PAR-4	5074	Q96IZ0	PAWR	human	S231	476476	GRyksttsVsEEDVS		X
CSNK2A1	CK2A1	FALSE	P68400	human	MDM2	4193	Q00987	MDM2	human	S260	454923	sLDsEDYsLsEEGQE			X
CSNK2A1	CK2A1	FALSE	P68400	human	ataxin-3	4287	P54252	ATXN3	human	S335	9441001	SDLGDAMsEEDMLQA		X
CSNK2A1	CK2A1	FALSE	P68400	human	CTCF	396274	Q08705	CTCF	chicken	S604	448302	GRKRKMRsKKEDssD			X
CSNK2A1	CK2A1	FALSE	P68400	human	Sialoprotein-2	281233	Q28862	IBSP	cow	S67	457541	VQsSsDssEENGNGD	BSP_II		X
CSNK2A1	CK2A1	FALSE	P68400	human	SLC28A2	60423	Q62773	Slc28a2	rat	S46	4700175	EEVTQGHsLKDGLGH		X
CSNK2A1	CK2A1	FALSE	P68400	human	STARD10	10809	Q9Y365	STARD10	human	S284	483984	GGAGGEGsDDDtsLt			X
CSNK2A1	CK2A1	FALSE	P68400	human	DMBT1	12945	Q60997	Dmbt1	mouse	T2073	13201902	AFTLGRRtHIDRGQP			X
CSNK2A1	CK2A1	FALSE	P68400	human	NHE3	100009430	P26432	NHE-3	rabbit	S719	3496800	KERELELsDPEEAPD		X	X
CSNK2A1	CK2A1	FALSE	P68400	human	HOXB7	3217	P09629	HOXB7	human	T203	465571	NKTAGPGttGQDRAE			X
CSNK2A1	CK2A1	FALSE	P68400	human	HMGN1	614915	P02316	HMGN1	cow	S90	451697	KNEESPAsDEAEEKE	HMG14_17		X
CSNK2A1	CK2A1	FALSE	P68400	human	OAZ2	18247	O08608	Oaz2	mouse	S186	11507801	YPLDQNLsDED____			X
CSNK2A1	CK2A1	FALSE	P68400	human	HOXB7	3217	P09629	HOXB7	human	T204	465572	KTAGPGttGQDRAEA			X
CSNK2A1	CK2A1	FALSE	P68400	human	RIC8A	293614	NP_001093990	Ric8a	rat	T440	468628	QYsEDEDtDTEEYRE	Ric8		X
CSNK2A1	CK2A1	FALSE	P68400	human	TRF1	7013	P54274	TERF1	human	T122	2481000	LTACQLRtIYICQFL	TRF	X	X
CSNK2A1	CK2A1	FALSE	P68400	human	SCN2A	24766	P04775	Scn2a	rat	S1126	6003507	TEEFSsEsDMEESKE	Na_trans_assoc		X
CSNK2A1	CK2A1	FALSE	P68400	human	NPHP1	4867	O15259	NPHP1	human	S126	26395105	EEsEsEDsEDSGGEE		X	X
CSNK2A1	CK2A1	FALSE	P68400	human	MUSK	18198	Q61006	Musk	mouse	S680	26367601	TVCSLSHsDLSTRAR	Pkinase_Tyr		X
CSNK2A1	CK2A1	FALSE	P68400	human	LASS6	253782	Q6ZMG9	CERS6	human	S341	40511820	KVSKDDRsDIEsssD		X
CSNK2A1	CK2A1	FALSE	P68400	human	MDC1	9656	Q14676	MDC1	human	S329	453669	QPFGFIDsDtDAEEE		X
CSNK2A1	CK2A1	FALSE	P68400	human	IkB-alpha	4792	P25963	NFKBIA	human	S288	451524	PEsEDEEsyDtEsEF		X	X
CSNK2A1	CK2A1	FALSE	P68400	human	HSP90B	3326	P08238	HSP90AB1	human	S718	3177650	LEGDEDAsRMEEVD_			X
CSNK2A1	CK2A1	FALSE	P68400	human	IRS1	25467	P35570	Irs1	rat	S99	449931	HFAIAADsEAEQDSW	PH		X
CSNK2A1	CK2A1	FALSE	P68400	human	SLC3A2	6520	P08195	SLC3A2	human	S527	6003505	LsLFRRLsDQRsKER			X
CSNK2A1	CK2A1	FALSE	P68400	human	FOXC2	14234	Q61850	Foxc2	mouse	S124	36950200	NSIRHNLsLNECFVK	Forkhead	X	X
CSNK2A1	CK2A1	FALSE	P68400	human	MRLC2	103910	O14950	MYL12B	human	T135	466341	tTMGDrFtDEEVDEL	EF-hand_11		X
CSNK2A1	CK2A1	FALSE	P68400	human	TELO2	9894	Q9Y4R8	TELO2	human	S491	15668106	GsDsDLDsDDEFVPY		X	X
CSNK2A1	CK2A1	FALSE	P68400	human	Huntingtin	3064	P42858	HTT	human	S13	10206805	kLMkAFEsLksFQQQ		X
CSNK2A1	CK2A1	FALSE	P68400	human	XRCC1	7515	P18887	XRCC1	human	S475	451509	IDIEGVQsEGQDNGA			X
CSNK2A1	CK2A1	FALSE	P68400	human	Akt1	207	P31749	AKT1	human	S129	450019	sGsPsDNsGAEEMEV		X	X	13461
CSNK2A1	CK2A1	FALSE	P68400	human	ACE	1636	P12821	ACE	human	S1299	450699	SHGPQFGsEVELRHS		X
CSNK2A1	CK2A1	FALSE	P68400	human	MCM2	4171	P49736	MCM2	human	S41	452312	RtDALtssPGRDLPP			X
CSNK2A1	CK2A1	FALSE	P68400	human	CDC34	997	P49427	CDC34	human	S203	448687	APAPDEGsDLFYDDY		X	X
CSNK2A1	CK2A1	FALSE	P68400	human	Lu	4059	P50895	BCAM	human	S598	1713901	GEPGLsHsGsEQPEQ			X
CSNK2A1	CK2A1	FALSE	P68400	human	XRCC1	7515	P18887	XRCC1	human	S578	40274402	GELEDNMsDRVQFVI	BRCT_2		X
CSNK2A1	CK2A1	FALSE	P68400	human	RRAD	6236	P55042	RRAD	human	S273	457396	AGTRRREsLGKKAKR			X
CSNK2A1	CK2A1	FALSE	P68400	human	TAP	317724	P41541	USO1	cow	S941	450465	EEEDELEsGDQDDED	Uso1_p115_C		X
CSNK2A1	CK2A1	FALSE	P68400	human	DTD1	92675	Q8TEA8	DTD1	human	S204	476435	sGAEGDVssErEP__			X
CSNK2A1	CK2A1	FALSE	P68400	human	MDC1	9656	Q14676	MDC1	human	T220	4213801	AFNLNsDtDVEEGQQ		X
CSNK2A1	CK2A1	FALSE	P68400	human	ABCF1	23	Q8NE71	ABCF1	human	S140	454452	AALIQDQsEEEEEEE			X
CSNK2A1	CK2A1	FALSE	P68400	human	XRCC1	7515	P18887	XRCC1	human	S525	451451	stDENtDsEEHQEPP			X
CSNK2A1	CK2A1	FALSE	P68400	human	DZIP1	66573	Q8BMD2	Dzip1	mouse	S714	21241900	DTDWTEGsEMDDSDF		X	X
CSNK2A1	CK2A1	FALSE	P68400	human	CD6	923	P30203	CD6	human	S482	28095003	PEDSDsGsDsDYEHY			X
CSNK2A1	CK2A1	FALSE	P68400	human	HSP90A	3320	P07900	HSP90AA1	human	S263	448662	PEIEDVGsDEEEEKK	HSP90		X
CSNK2A1	CK2A1	FALSE	P68400	human	eIF3-alpha	8669	O75822	EIF3J	human	S127	3177700	LKkLQEEsDLELAkE	eIF3_subunit	X
CSNK2A1	CK2A1	FALSE	P68400	human	DNAJC1	607587	F1PMR9	DNAJC1	dog	S487	469722	ISEQKEssDEESQKK			X
CSNK2A1	CK2A1	FALSE	P68400	human	ATF-1	466	P18846	ATF1	human	S36	465558	AQQVSSLsESEEsQD		X	X
CSNK2A1	CK2A1	FALSE	P68400	human	CARD9	64170	Q9H257	CARD9	human	T531	1206001	NTTGSDNtDtEGS__		X	X
CSNK2A1	CK2A1	FALSE	P68400	human	WASP	7454	P42768	WAS	human	S484	449295	RSRAIHssDEGEDQA		X	X
CSNK2A1	CK2A1	FALSE	P68400	human	Sialoprotein-2	281233	Q28862	IBSP	cow	S98	8165300	NNGGNEDsDENEDEE	BSP_II		X
CSNK2A1	CK2A1	FALSE	P68400	human	BRCA1	672	P38398	BRCA1	human	S1572	465559	ESGISLFsDDPEsDP			X
CSNK2A1	CK2A1	FALSE	P68400	human	CCNH	902	P51946	CCNH	human	T315	455993	KHEEEEWtDDDLVEs			X
CSNK2A1	CK2A1	FALSE	P68400	human	CTCF	396274	Q08705	CTCF	chicken	S609	448303	MRsKKEDssDsEENA			X
CSNK2A1	CK2A1	FALSE	P68400	human	HMGA2	15364	P52927	Hmga2	mouse	S104	469758	EEtssQEsAEED___			X
CSNK2A1	CK2A1	FALSE	P68400	human	DDX58	23586	O95786	DDX58	human	S855	17484201	PKPkQFssFEkRAKI	RIG-I_C-RD	X	X
CSNK2A1	CK2A1	FALSE	P68400	human	HHEX	3087	Q03014	HHEX	human	S177	7430501	LAKMLQLsERQVKTW	Homeobox		X
CSNK2A1	CK2A1	FALSE	P68400	human	EIF5	1983	P55010	EIF5	human	S390	448030	KEAEEEssGGEEEDE	W2	X	X
CSNK2A1	CK2A1	FALSE	P68400	human	NCL	25135	P13383	Ncl	rat	S187	466006	AAPAAPAsEDEDEED			X
CSNK2A1	CK2A1	FALSE	P68400	human	DNMT3A	13435	O88508	Dnmt3a	mouse	S386	17548178	LFPACHDsDEsDSGK			X
CSNK2A1	CK2A1	FALSE	P68400	human	SRF	6722	P11831	SRF	human	S85	451801	GsEGDsEsGEEEELG			X
CSNK2A1	CK2A1	FALSE	P68400	human	GAP43	14432	P06837	Gap43	mouse	T89	449600	EGDGsAttDAAPAts	Neuromodulin		X
CSNK2A1	CK2A1	FALSE	P68400	human	RRAD	6236	P55042	RRAD	human	S214	457394	LVRSREVsVDEGRAC	Ras		X
CSNK2A1	CK2A1	FALSE	P68400	human	DLG3 iso2	1741	Q92796-2	DLG3	human	S295	4710993	QGVTSNtsDSESSSK		X	X
CSNK2A1	CK2A1	FALSE	P68400	human	CDC34	997	P49427	CDC34	human	S222	448688	EVEEEADsCFGDDED		X	X
CSNK2A1	CK2A1	FALSE	P68400	human	DNMT3A	1788	Q9Y6K1	DNMT3A	human	S390	17548178	LFPVCHDsDEsDTAK		X	X
CSNK2A1	CK2A1	FALSE	P68400	human	TUBB3	10381	Q13509	TUBB3	human	S444	451154	YEDDEEEsEAQGPK_		X
CSNK2A1	CK2A1	FALSE	P68400	human	IHPK2	51447	Q9UHH9	IP6K2	human	S347	478422	RPEVVLDsDAEDLED	IPK	X
CSNK2A1	CK2A1	FALSE	P68400	human	ABCF1	23	Q8NE71	ABCF1	human	S109	453457	KKLsVPtsDEEDEVP			X
CSNK2A1	CK2A1	FALSE	P68400	human	DDIT3	1649	P35638	DDIT3	human	S30	455503	EDLQEVLssDENGGT			X
CSNK2A1	CK2A1	FALSE	P68400	human	NFkB-p65	5970	Q04206	RELA	human	S529	447799	GLPNGLLsGDEDFSs		X	X
CSNK2A1	CK2A1	FALSE	P68400	human	JNK2	5601	P45984	MAPK9	human	T404	447650	SSMSTEQtLAsDTDS			X
CSNK2A1	CK2A1	FALSE	P68400	human	SGT1	11319	O95905	ECD	human	S503	3178821	LGPRPNEsDsDDLDD	SGT1		X
CSNK2A1	CK2A1	FALSE	P68400	human	DHFR	1719	P00374	DHFR	human	S145	25735921	RIMQDFEsDTFFPEI	DHFR_1		X
CSNK2A1	CK2A1	FALSE	P68400	human	POLR2F	83503	O88828	Polr2f	rat	S2	465588	______MsDNEDNFD			X
CSNK2A1	CK2A1	FALSE	P68400	human	ANP32A	8125	P39687	ANP32A	human	S158	459186	DDKEAPDsDAEGyVE	LRR_9		X
CSNK2A1	CK2A1	FALSE	P68400	human	SRPK1	6732	Q96SB4	SRPK1	human	S51	456012	QEEEILGsDDDEQED			X
CSNK2A1	CK2A1	FALSE	P68400	human	MUSK	18198	Q61006	Musk	mouse	S697	26367602	SPGPPPLsCAEQLCI	Pkinase_Tyr		X
CSNK2A1	CK2A1	FALSE	P68400	human	HSP90A	3320	P07900	HSP90AA1	human	S726	3180213	LEGDDDtsRMEEVD_			X
CSNK2A1	CK2A1	FALSE	P68400	human	ABCB1B	18669	P06795	Abcb1	mouse	S669	22634901	IRRsIYRsVHRKQDQ			X
CSNK2A1	CK2A1	FALSE	P68400	human	eIF2B-epsilon	100009393	P47823	EIF2B5	rabbit	S718	449908	KEAEEEssEDD____	W2	X	X
CSNK2A1	CK2A1	FALSE	P68400	human	Calmodulin	801	P0DP23	CALM3	human	S82	448705	RkMkDtDsEEEIrEA			X
CSNK2A1	CK2A1	FALSE	P68400	human	Notch 1	4851	P46531	NOTCH1	human	S1900	20831302	GGLEtGNsEEEEDAP	Ank_2	X	X
CSNK2A1	CK2A1	FALSE	P68400	human	MDC1	9656	Q14676	MDC1	human	T378	477989	EsQAGsDtDVEEGKA		X
CSNK2A1	CK2A1	FALSE	P68400	human	Caldesmon	373965	P12957	CALD1	chicken	S26	457417	RLEAERLsyQRNDDD			X
CSNK2A1	CK2A1	FALSE	P68400	human	GADD45GIP1	90480	Q8TAE8	GADD45GIP1	human	S221	474542	PAASGAPss______			X
CSNK2A1	CK2A1	FALSE	P68400	human	DDIT3	1649	P35638	DDIT3	human	S14	455501	PFSFGTLssWELEAW			X
CSNK2A1	CK2A1	FALSE	P68400	human	STX1A	116470	P32851	Stx1a	rat	S14	451261	ELRTAKDsDDDDDVt			X
CSNK2A1	CK2A1	FALSE	P68400	human	MCM2	4171	P49736	MCM2	human	S13	473057	EsFtMAssPAQRRRG			X
CSNK2A1	CK2A1	FALSE	P68400	human	IGF2R	3482	P11717	IGF2R	human	S2484	451244	LVsFHDDsDEDLLHI		X	X
CSNK2A1	CK2A1	FALSE	P68400	human	XPB	2071	P19447	ERCC3	human	S751	454425	FGTMSSMsGADDTVy			X
CSNK2A1	CK2A1	FALSE	P68400	human	FGF14	2259	Q92915	FGF14	human	S230	54201600	VTPsKsTsASAIMNG			X
CSNK2A1	CK2A1	FALSE	P68400	human	IFI16	3428	Q16666	IFI16	human	S132	450085	GAQkRKKsTKEKAGP			X
CSNK2A1	CK2A1	FALSE	P68400	human	Ikaros	22778	Q03267	Ikzf1	mouse	S293	15404028	LSDMPYDsANYEKED			X
CSNK2A1	CK2A1	FALSE	P68400	human	CREB	81646	P15337	Creb1	rat	S129	450092	QKRREILsRRPsYRk	pKID		X
CSNK2A1	CK2A1	FALSE	P68400	human	PDIA6	10130	Q15084	PDIA6	human	S22	465562	LAVNGLYsSSDDVIE			X
CSNK2A1	CK2A1	FALSE	P68400	human	HMGN1	3150	P05114	HMGN1	human	S8	465531	MPkRkVssAEGAAkE	HMG14_17		X
CSNK2A1	CK2A1	FALSE	P68400	human	ER-alpha	2099	P03372	ESR1	human	S167	448102	GGRERLAsTNDkGSM	Oest_recep		X	64508; 42101
CSNK2A1	CK2A1	FALSE	P68400	human	C1R	715	P00736	C1R	human	S206	451385	TEASGYIsSLEYPRS	CUB		X
CSNK2A1	CK2A1	FALSE	P68400	human	Akt2	208	P31751	AKT2	human	S131	33402214	CGsPsDSsTTEEMEV			X
CSNK2A1	CK2A1	FALSE	P68400	human	LEF-1	51176	Q9UJU2	LEF1	human	S61	471385	kSSLVNEsEIIPASN	CTNNB1_binding		X
CSNK2A1	CK2A1	FALSE	P68400	human	NPM1	4869	P06748	NPM1	human	S125	459897	AVEEDAEsEDEEEED			X
CSNK2A1	CK2A1	FALSE	P68400	human	STI1	20867	Q60864	Stip1	mouse	S189	465575	LLGVDLGsMDEEEEA			X
CSNK2A1	CK2A1	FALSE	P68400	human	Restin	6249	P30622	CLIP1	human	S1364	3189736	DDLNNYDsDDQEKQS		X	X
CSNK2A1	CK2A1	FALSE	P68400	human	PEA-15	18611	Q62048	Pea15	mouse	S116	450281	KDIIRQPsEEEIIKL			X
CSNK2A1	CK2A1	FALSE	P68400	human	CFTR	1080	P13569	CFTR	human	S427	1382554801	ktsNGDDsLFFSNFS		X
CSNK2A1	CK2A1	FALSE	P68400	human	DOK7	231134	Q18PE0	Dok7	mouse	S346	41621603	GIATGSHssYSGSFS			X
CSNK2A1	CK2A1	FALSE	P68400	human	ATF-1	466	P18846	ATF1	human	S41	15725600	SLsESEEsQDSSDsI		X
CSNK2A1	CK2A1	FALSE	P68400	human	AQP4	25293	P47863	Aqp4	rat	S315	465557	DEKKGKDssGEVLss			X
CSNK2A1	CK2A1	FALSE	P68400	human	eIF2-beta	8894	P20042	EIF2S2	human	S2	451805	______MsGDEMIFD		X	X
CSNK2A1	CK2A1	FALSE	P68400	human	CREB	81646	P15337	Creb1	rat	S143	448548	kILNDLssDAPGVPR	pKID		X
CSNK2A1	CK2A1	FALSE	P68400	human	CDH1	12550	P09803	Cdh1	mouse	S855	465567	ssLNSsEsDQDQDYD	Cadherin_C		X
CSNK2A1	CK2A1	FALSE	P68400	human	NFL	18039	P08551	Nefl	mouse	S473	450895	EAKDEPPsEGEAEEE			X
CSNK2A1	CK2A1	FALSE	P68400	human	HSP90A	3320	P07900	HSP90AA1	human	T725	3180216	PLEGDDDtsRMEEVD			X
CSNK2A1	CK2A1	FALSE	P68400	human	SLC29A1	2030	Q99808	SLC29A1	human	S254	486282	EtkLDLIskGEEPRA	Nucleoside_tran	X
CSNK2A1	CK2A1	FALSE	P68400	human	ECE1 iso3	1889	P42892-3	ECE1	human	T9	14159846	MStYKRAtLDEEDLV		X
CSNK2A1	CK2A1	FALSE	P68400	human	HSP90A	3320	P07900	HSP90AA1	human	T36	15410982	LMSLIINtFySNkEI		X	X
CSNK2A1	CK2A1	FALSE	P68400	human	SPTAN1	20740	P16546	Sptan1	mouse	S1302	14828401	TAQRLIQsHPEsAED	Spectrin		X
CSNK2A1	CK2A1	FALSE	P68400	human	NHE5	6553	Q14940	SLC9A5	human	S702	20832300	AVILTVEsEEEEEEs			X
CSNK2A1	CK2A1	FALSE	P68400	human	UBC3B	54926	Q712K3	UBE2R2	human	S233	449751	DCYDDDDsGNEEs__		X	X
CSNK2A1	CK2A1	FALSE	P68400	human	CDC34	997	P49427	CDC34	human	T233	448689	DDEDDsGtEEs____		X	X
CSNK2A1	CK2A1	FALSE	P68400	human	p53	7157	P04637	TP53	human	T150	456327	VQLWVDstPPPGtRV	P53		X
CSNK2A1	CK2A1	FALSE	P68400	human	4E-BP1	116636	Q62622	Eif4ebp1	rat	S64	447527	FLMECRNsPVAKtPP	eIF_4EBP		X	9451; 9456
CSNK2A1	CK2A1	FALSE	P68400	human	PSEN2	5664	P49810	PSEN2	human	S330	448567	MEEDsYDsFGEPsYP	Presenilin; Presenilin		X
CSNK2A1	CK2A1	FALSE	P68400	human	EEF1D	1936	P29692	EEF1D	human	S162	457574	DDIDLFGsDNEEEDk	EF-1_beta_acid	X	X
CSNK2A1	CK2A1	FALSE	P68400	human	CD6	923	P30203	CD6	human	S484	28095002	DSDsGsDsDYEHYDF			X
CSNK2A1	CK2A1	FALSE	P68400	human	amphiphysin	273	P49418	AMPH	human	T387	469997	LPWDLWTtSTDLVQP		X	X
CSNK2A1	CK2A1	FALSE	P68400	human	ABCC1	4363	P33527	ABCC1	human	T249	25592000	WSLNkEDtSEQVVPV		X	X
CSNK2A1	CK2A1	FALSE	P68400	human	CFTR	1080	P13569	CFTR	human	S511	477193	ENIIFGVsyDEyRYR	ABC_tran	X	X
CSNK2A1	CK2A1	FALSE	P68400	human	ABCA1	19	O95477	ABCA1	human	S1255	452019	FLKVAEEsGVDAETs			X
CSNK2A1	CK2A1	FALSE	P68400	human	EIF5	1983	P55010	EIF5	human	T208	3339004	DDWGEDttEEAQRRR			X
CSNK2A1	CK2A1	FALSE	P68400	human	Jun	3725	P05412	JUN	human	T231	455366	ALkEEPQtVPEMPGE	Jun	X	X
CSNK2A1	CK2A1	FALSE	P68400	human	PSEN2	5664	P49810	PSEN2	human	S7	449960	_MLTFMAsDsEEEVC			X
CSNK2A1	CK2A1	FALSE	P68400	human	FURIN	5045	P09958	FURIN	human	S775	469743	QEECPsDsEEDEGRG			X
CSNK2A1	CK2A1	FALSE	P68400	human	SIRT1	93759	Q923E4	Sirt1	mouse	S649	6855923	FHGAEVYsDsEDDVL		X	X
CSNK2A1	CK2A1	FALSE	P68400	human	IGFBP3	3486	P17936	IGFBP3	human	S140	451463	APGNAsEsEEDRsAG		X	X
CSNK2A1	CK2A1	FALSE	P68400	human	CETN2	1069	P41208	CETN2	human	T138	471512	kELGENLtDEELQEM	EF-hand_7		X
CSNK2A1	CK2A1	FALSE	P68400	human	CALU iso15	813	O43852-15	CALU	human	T73	29606705	MYSHDGNtDEPEWVK		X
CSNK2A1	CK2A1	FALSE	P68400	human	HMGN1	614915	P02316	HMGN1	cow	S100	451698	AEEKEAKsD______			X
CSNK2A1	CK2A1	FALSE	P68400	human	DDIT3	1649	P35638	DDIT3	human	S15	455502	FSFGTLssWELEAWY			X
CSNK2A1	CK2A1	FALSE	P68400	human	DZIP1	66573	Q8BMD2	Dzip1	mouse	S706	21241901	FGKSAVKsDTDWTEG		X	X
CSNK2A1	CK2A1	FALSE	P68400	human	ERK2	5594	P28482	MAPK1	human	S246	6845001	HILGILGsPsQEDLN	Pkinase	X	X
CSNK2A1	CK2A1	FALSE	P68400	human	XRCC1	7515	P18887	XRCC1	human	S410	3181465	MAGPGsssEEDEAsH			X
CSNK2A1	CK2A1	FALSE	P68400	human	S100B	525716	P02638	S100B	cow	S63	465589	KVMETLDsDGDGECD	EF-hand_1		X
CSNK2A1	CK2A1	FALSE	P68400	human	Myc	4609	P01106	MYC	human	S252	466014	PPTTssDsEEEQEDE	Myc_N		X
CSNK2A1	CK2A1	FALSE	P68400	human	MDC1	9656	Q14676	MDC1	human	T404	3196400	sMVINsDtDDEEEVs		X
CSNK2A1	CK2A1	FALSE	P68400	human	PPP1R2P3	153743	Q6NXS1	PPP1R2P3	human	S121	27842901	yRIQEQEssGEEDsD	IPP-2		X
CSNK2A1	CK2A1	FALSE	P68400	human	amphiphysin	273	P49418	AMPH	human	T350	469996	PEVKKEEtLLDLDFD		X	X
CSNK2A1	CK2A1	FALSE	P68400	human	MDC1	9656	Q14676	MDC1	human	T331	477988	FGFIDsDtDAEEERI		X
CSNK2A1	CK2A1	FALSE	P68400	human	Nur77	3164	P22736	NR4A1	human	S152	25692904	SFQPPQLsPWDGSFG		X	X
CSNK2A1	CK2A1	FALSE	P68400	human	RNF7	9616	Q9UBF6	RNF7	human	T10	449925	DVEDGEEtCALAsHS		X	X
CSNK2A1	CK2A1	FALSE	P68400	human	CREM	12916	P27699	Crem	mouse	T110	450058	QVATIAEtDDsADsE			X
CSNK2A1	CK2A1	FALSE	P68400	human	HMGN1	3150	P05114	HMGN1	human	S86	451696	GEtktEEsPAsDEAG	HMG14_17		X
CSNK2A1	CK2A1	FALSE	P68400	human	PPP1R2P3	153743	Q6NXS1	PPP1R2P3	human	S127	27842902	EssGEEDsDLsPEER	IPP-2		X
CSNK2A1	CK2A1	FALSE	P68400	human	RAP80	51720	Q96RL1	UIMC1	human	S44	470700	EDAFIVIsDsDGEEP			X
CSNK2A1	CK2A1	FALSE	P68400	human	SIRT1	93759	Q923E4	Sirt1	mouse	S154	6006902	NGFHsCEsDDDDRTS		X	X
CSNK2A1	CK2A1	FALSE	P68400	human	XPC	7508	Q01831	XPC	human	S94	3194024	VIKDEALsDGDDLRD		X
CSNK2A1	CK2A1	FALSE	P68400	human	XRCC1	7515	P18887	XRCC1	human	T523	451448	AGstDENtDsEEHQE		X	X
CSNK2A1	CK2A1	FALSE	P68400	human	Bcr	110279	Q6PAJ1	Bcr	mouse	Y178	447792	ADAEKPFyVNVEFHH		X		3901
CSNK2A1	CK2A1	FALSE	P68400	human	SIRT1	93759	Q923E4	Sirt1	mouse	S651	6855924	GAEVYsDsEDDVLSS		X	X
CSNK2A1	CK2A1	FALSE	P68400	human	CREB	81646	P15337	Creb1	rat	S114	451809	EsEDsQEsVDsVtDs	pKID	X
CSNK2A1	CK2A1	FALSE	P68400	human	PPP1R2	5504	P41236	PPP1R2	human	S122	449053	RIQEQEssGEEDsDL	IPP-2		X
CSNK2A1	CK2A1	FALSE	P68400	human	DTD1	92675	Q8TEA8	DTD1	human	S196	476434	RKEDRsAssGAEGDV			X
CSNK2A1	CK2A1	FALSE	P68400	human	C/EBP-delta	1052	P49716	CEBPD	human	S57	40263800	PAMYDDEsAIDFSAY		X	X
CSNK2A1	CK2A1	FALSE	P68400	human	DZIP1	66573	Q8BMD2	Dzip1	mouse	S665	13907506	TKTPPFssEEEPDEE		X	X
CSNK2A1	CK2A1	FALSE	P68400	human	TFPI	7035	P10646	TFPI	human	S30	451319	PAPLNADsEEDEEHT			X
CSNK2A1	CK2A1	FALSE	P68400	human	FNIP1	96459	Q8TF40	FNIP1	human	S946	4734332	sDsALGDsEsEDTGH			X
CSNK2A1	CK2A1	FALSE	P68400	human	CDH1	999	P12830	CDH1	human	S853	465567	SsLNsSEsDKDQDYD	Cadherin_C		X
CSNK2A1	CK2A1	FALSE	P68400	human	PPAR-gamma iso2	19016	P37238-2	Pparg	mouse	S16	12170300	WPTNFGIsSVDLsVM	PPARgamma_N	X
CSNK2A1	CK2A1	FALSE	P68400	human	MYH10	4628	P35580	MYH10	human	T1960	465601	LELsDDDtEsKtsDV			X
CSNK2A1	CK2A1	FALSE	P68400	human	LASS4	79603	Q9HA82	CERS4	human	S349	7102761	sDVEEsDssEEAAAA		X
CSNK2A1	CK2A1	FALSE	P68400	human	IGF2R	3482	P11717	IGF2R	human	S2409	451243	LHGDDQDsEDEVLtI		X	X
CSNK2A1	CK2A1	FALSE	P68400	human	XRCC1	7515	P18887	XRCC1	human	S518	451449	GEDPyAGstDENtDs		X	X
CSNK2A1	CK2A1	FALSE	P68400	human	PTEN	5728	P60484	PTEN	human	S385	448650	RYsDttDsDPENEPF			X
CSNK2A1	CK2A1	FALSE	P68400	human	calsequestrin 2	845	O14958	CASQ2	human	S393	1868253003	DEEDNDDsDDDDDE_			X
CSNK2A1	CK2A1	FALSE	P68400	human	CDH1	12550	P09803	Cdh1	mouse	S853	465566	sLssLNSsEsDQDQD	Cadherin_C		X
CSNK2A1	CK2A1	FALSE	P68400	human	GYS1	100008660	P13834	GYS1	rabbit	S657	449790	RHSsPHQsEDEEEPR	Glycogen_syn		X
CSNK2A1	CK2A1	FALSE	P68400	human	IkB-alpha	4792	P25963	NFKBIA	human	S293	451525	EEsyDtEsEFTEFtE		X	X
CSNK2A1	CK2A1	FALSE	P68400	human	MDC1	9656	Q14676	MDC1	human	T455	453677	ttERDsDtDVEEEEL		X
CSNK2A1	CK2A1	FALSE	P68400	human	WAVE2	10163	Q9Y6W5	WASF2	human	S484	6377638	IAVEYsDsEDDssEF			X
CSNK2A1	CK2A1	FALSE	P68400	human	TWIST1	7291	Q15672	TWIST1	human	S20	18899300	ADDSLsNsEEEPDRQ		X	X
CSNK2A1	CK2A1	FALSE	P68400	human	MDC1	9656	Q14676	MDC1	human	S453	453670	QtttERDsDtDVEEE		X
CSNK2A1	CK2A1	FALSE	P68400	human	p47phox	653361	P14598	NCF1	human	S283	465579	PSMyLQKsGQDVsQA	NECFESHC		X
CSNK2A1	CK2A1	FALSE	P68400	human	MYH9	4627	P35579	MYH9	human	S1943	456730	RKGAGDGsDEEVDGK		X	X	5026; 14611
CSNK2A1	CK2A1	FALSE	P68400	human	STX1A	6804	Q16623	STX1A	human	S14	451261	ELRTAKDsDDDDDVA		X	X
CSNK2A1	CK2A1	FALSE	P68400	human	Calmodulin	24242	P0DP29	Calm1	rat	S82	448705	RKMkDtDsEEEIREA		X	X
CSNK2A1	CK2A1	FALSE	P68400	human	RAD9A	5883	Q99638	RAD9A	human	S341	449817	PKsPGPHsEEEDEAE			X
CSNK2A1	CK2A1	FALSE	P68400	human	HES6	55502	Q96HZ4	HES6	human	S183	455670	GPGDDLCsDLEEAPE			X
CSNK2A1	CK2A1	FALSE	P68400	human	p27Kip1	1027	P46527	CDKN1B	human	S83	451426	WQEVEkGsLPEFyyR			X
CSNK2A1	CK2A1	FALSE	P68400	human	coronin 1C	23603	Q9ULV4	CORO1C	human	S463	22996300	CNQDERIskLEQQMA		X	X
CSNK2A1	CK2A1	FALSE	P68400	human	SEC63	11231	Q9UGP8	SEC63	human	S748	3215004	DsEGFEDsFEEEEEE		X	X
CSNK2A1	CK2A1	FALSE	P68400	human	HMGN1	3150	P05114	HMGN1	human	S7	447788	_MPkRkVssAEGAAk	HMG14_17		X
CSNK2A1	CK2A1	FALSE	P68400	human	ERK2	5594	P28482	MAPK1	human	S248	6845000	LGILGsPsQEDLNCI	Pkinase	X	X
CSNK2A1	CK2A1	FALSE	P68400	human	ANP32B	10541	Q92688	ANP32B	human	T244	456786	GEkRKREtDDEGEDD		X	X
CSNK2A1	CK2A1	FALSE	P68400	human	PSMA3	29670	P18422	Psma3	rat	S250	451185	sLKEEDEsDDDNM__			X
CSNK2A1	CK2A1	FALSE	P68400	human	GAP43	14432	P06837	Gap43	mouse	T95	449601	ttDAAPAtsPkAEEP	Neuromodulin		X
CSNK2A1	CK2A1	FALSE	P68400	human	NIPP-1	282319	Q28147	PPP1R8	cow	S204	451338	KNsRVTFsEDDEIIN			X
CSNK2A1	CK2A1	FALSE	P68400	human	EEF1D	100009222	P53787	EEF1D	rabbit	S162	457574	DDIDLFGsDEEEDKE	EF-1_beta_acid		X
CSNK2A1	CK2A1	FALSE	P68400	human	IGFBP3	3486	P17936	IGFBP3	human	S138	451462	PPAPGNAsEsEEDRs		X	X
CSNK2A1	CK2A1	FALSE	P68400	human	DOK7	231134	Q18PE0	Dok7	mouse	S273	41621607	sSSEASHsDISASSR			X
CSNK2A1	CK2A1	FALSE	P68400	human	VHL	7428	P40337	VHL	human	S43	15573202	EEsGPEEsGPEELGA		X
CSNK2A1	CK2A1	FALSE	P68400	human	SCN2A	24766	P04775	Scn2a	rat	S1112	6003508	VPIALGEsDFENLNT	Na_trans_assoc		X
CSNK2A1	CK2A1	FALSE	P68400	human	Sialoprotein-2	281233	Q28862	IBSP	cow	S64	457539	RFAVQsSsDssEENG	BSP_II		X
CSNK2A1	CK2A1	FALSE	P68400	human	CDC34	997	P49427	CDC34	human	S231	448654	FGDDEDDsGtEEs__		X	X
CSNK2A1	CK2A1	FALSE	P68400	human	PIP4K2A	5305	P48426	PIP4K2A	human	S304	450664	DGEEEGEsDGTHPVG	PIP5K	X	X
CSNK2A1	CK2A1	FALSE	P68400	human	A-Myb	4603	P10243	MYBL1	human	S7	465555	_MAKRSRsEDEDDDL			X
CSNK2A1	CK2A1	FALSE	P68400	human	DHFR	1719	P00374	DHFR	human	S168	55369311	PEYPGVLsDVQEEkG	DHFR_1		X
CSNK2A1	CK2A1	FALSE	P68400	human	EXOSC9	5393	Q06265	EXOSC9	human	S394	3194468	APIILsDsEEEEMII		X	X
CSNK2A1	CK2A1	FALSE	P68400	human	DPF3 iso2	8110	Q92784-2	DPF3	human	S348	23251120	GRRsGRGsPtADKKG		X	X
CSNK2A1	CK2A1	FALSE	P68400	human	MAZ	4150	P56270	MAZ	human	S460	465574	PTAVGSLsGAEGVPV		X	X
CSNK2A1	CK2A1	FALSE	P68400	human	MEF2A	4205	Q02078	MEF2A	human	S289	456758	KGMMPPLsEEEELEL		X
CSNK2A1	CK2A1	FALSE	P68400	human	TWIST1	7291	Q15672	TWIST1	human	S18	18899301	SPADDSLsNsEEEPD		X	X
CSNK2A1	CK2A1	FALSE	P68400	human	CTCF	396274	Q08705	CTCF	chicken	S612	448305	KKEDssDsEENAEPD		X	X
CSNK2A1	CK2A1	FALSE	P68400	human	PDIA6	10130	Q15084	PDIA6	human	S428	452832	VEDDIDLsDVELDDL			X
CSNK2A1	CK2A1	FALSE	P68400	human	Calmodulin	801	P0DP23	CALM3	human	T80	448704	MARkMkDtDsEEEIr			X
CSNK2A1	CK2A1	FALSE	P68400	human	CPLX2	281711	P84088	CPLX2	cow	S115	474556	EEEEEEEsILDTVLK	Synaphin		X
CSNK2A1	CK2A1	FALSE	P68400	human	NCAPG	64151	Q9BPX3	NCAPG	human	S975	3210612	tAEADsEsDHEVPEP			X
CSNK2A1	CK2A1	FALSE	P68400	human	Myc	4609	P01106	MYC	human	S249	466012	EETPPTTssDsEEEQ	Myc_N		X
CSNK2A1	CK2A1	FALSE	P68400	human	FGF14	2259	Q92915	FGF14	human	S228	54201601	PGVTPsKsTsASAIM			X
CSNK2A1	CK2A1	FALSE	P68400	human	RIC8A	293614	NP_001093990	Ric8a	rat	S522	3213321	ETMEGQLssDPDsDP			X
CSNK2A1	CK2A1	FALSE	P68400	human	RAD51	5888	Q06609	RAD51	human	T13	23305002	QLEANADtsVEEESF			X
CSNK2A1	CK2A1	FALSE	P68400	human	ATF-1	466	P18846	ATF1	human	S50	15725603	DSSDsIGssQKAHGI	pKID	X
CSNK2A1	CK2A1	FALSE	P68400	human	NHE5	6553	Q14940	SLC9A5	human	S711	20832303	EEEEEsDssEtEKED			X
CSNK2A1	CK2A1	FALSE	P68400	human	CHD-4	1108	Q14839	CHD4	human	S310	471449	skRKRsssEDDDLDV		X
CSNK2A1	CK2A1	FALSE	P68400	human	DTD1	92675	Q8TEA8	DTD1	human	T187	36396302	EssKERNtPRKEDRs			X
CSNK2A1	CK2A1	FALSE	P68400	human	GAP43	14432	P06837	Gap43	mouse	T88	449599	kEGDGsAttDAAPAt	Neuromodulin		X
CSNK2A1	CK2A1	FALSE	P68400	human	XRCC1	7515	P18887	XRCC1	human	S409	3181462	LMAGPGsssEEDEAs			X
CSNK2A1	CK2A1	FALSE	P68400	human	NASP iso2	4678	P49321-2	NASP	human	S158	476187	tEEMPNDsVLENKSL		X	X
CSNK2A1	CK2A1	FALSE	P68400	human	PAX3	5077	P23760	PAX3	human	S205	4145506	APQsDEGsDIDsEPD			X
CSNK2A1	CK2A1	FALSE	P68400	human	XRCC1	7515	P18887	XRCC1	human	T519	451450	EDPyAGstDENtDsE		X	X
CSNK2A1	CK2A1	FALSE	P68400	human	Ikaros	22778	Q03267	Ikzf1	mouse	S101	4828301	GSHRDQGsSALSGVG			X
CSNK2A1	CK2A1	FALSE	P68400	human	calpastatin	831	P20810	CAST	human	S655	25733148	QDPIDALsGDLDsCP		X
CSNK2A1	CK2A1	FALSE	P68400	human	HS1	3059	P14317	HCLS1	human	T16	11349500	DVSVsVEtQGDDWDt			X
CSNK2A1	CK2A1	FALSE	P68400	human	IkB-beta	4793	Q15653	NFKBIB	human	S313	452013	EKsGPCSsSsDSDSG			X
CSNK2A1	CK2A1	FALSE	P68400	human	SIRT1	23411	Q96EB6	SIRT1	human	S659	6855923	FHGAEVYsDsEDDVL		X	X
CSNK2A1	CK2A1	FALSE	P68400	human	M6PR	17113	P24668	M6pr	mouse	S268	455293	DDQLGEEsEERDDHL	Man-6-P_recep		X
CSNK2A1	CK2A1	FALSE	P68400	human	TNFAIP1	7126	Q13829	TNFAIP1	human	S278	460382	SRSRSQAsPsEDEEt			X
CSNK2A1	CK2A1	FALSE	P68400	human	VHL	7428	P40337	VHL	human	S33	15573201	EEDGGEEsGAEEsGP		X
CSNK2A1	CK2A1	FALSE	P68400	human	ARL13B	68146	Q640N2	Arl13b	mouse	S328	4732982	ALsQQLDsEDEQDQR			X
CSNK2A1	CK2A1	FALSE	P68400	human	TDP-43	23435	Q13148	TARDBP	human	S409	3084616	GssMDskssGWGM__			X
CSNK2A1	CK2A1	FALSE	P68400	human	PhLP	5082	Q13371	PDCL	human	S19	448824	KLQYyysssEDEDsD		X	X
CSNK2A1	CK2A1	FALSE	P68400	human	RAD9A	5883	Q99638	RAD9A	human	S387	449815	sPVLAEDsEGEG___			X
CSNK2A1	CK2A1	FALSE	P68400	human	AQP4	25293	P47863	Aqp4	rat	S276	465556	AAQQTkGsYMEVEDN			X
CSNK2A1	CK2A1	FALSE	P68400	human	EIF5	1983	P55010	EIF5	human	S389	448029	LKEAEEEssGGEEED	W2	X	X
CSNK2A1	CK2A1	FALSE	P68400	human	ASCL1	17172	Q02067	Ascl1	mouse	S150	453455	GAANKKMsKVETLRS	HLH	X	X
CSNK2A1	CK2A1	FALSE	P68400	human	CTDP1	9150	Q9Y5B0	CTDP1	human	T584	455468	EEEEEEDtDEDDHLI			X
CSNK2A1	CK2A1	FALSE	P68400	human	GGA1	26088	Q9UJY5	GGA1	human	S355	455525	EQPSASVsLLDDELM			X
CSNK2A1	CK2A1	FALSE	P68400	human	PIAS1	8554	O75925	PIAS1	human	S468	4700794	DLtIDsssDEEEEEP		X	X
CSNK2A1	CK2A1	FALSE	P68400	human	WAVE2	10163	Q9Y6W5	WASF2	human	S488	6377641	YsDsEDDssEFDEDD			X
CSNK2A1	CK2A1	FALSE	P68400	human	PDX1	18609	P52946	Pdx1	mouse	S232	13421406	EQDCAVtsGEELLAV		X	X
CSNK2A1	CK2A1	FALSE	P68400	human	CTDP1	9150	Q9Y5B0	CTDP1	human	S575	11276300	AGESLDQsMEEEEEE			X
CSNK2A1	CK2A1	FALSE	P68400	human	NCAM-L1	3897	P32004	L1CAM	human	T1172	4702537	ARPMkDEtFGEyRSL	Bravo_FIGEY		X
CSNK2A1	CK2A1	FALSE	P68400	human	XRCC4	7518	Q13426	XRCC4	human	T233	2286405	DPVyDEstDEEsENQ	XRCC4		X
CSNK2A1	CK2A1	FALSE	P68400	human	Myb	4602	P10242	MYB	human	S11	448186	RPRHSIYssDEDDED			X
CSNK2A1	CK2A1	FALSE	P68400	human	ANP32A	8125	P39687	ANP32A	human	S204	459187	EGEEEDVsGEEEEDE			X
CSNK2A1	CK2A1	FALSE	P68400	human	HDAC3	8841	O15379	HDAC3	human	S424	455624	DHDNDKEsDVEI___		X	X	3815
CSNK2A1	CK2A1	FALSE	P68400	human	Sialoprotein-2	281233	Q28862	IBSP	cow	S154	457545	KATKEDEsDEEEEEE	BSP_II		X
CSNK2A1	CK2A1	FALSE	P68400	human	CDC37	11140	Q16543	CDC37	human	S13	450034	VWDHIEVsDDEDETH	CDC37_N		X	13248
CSNK2A1	CK2A1	FALSE	P68400	human	MRE11A	4361	P49959	MRE11	human	S561	23127159	MANDsDDsISAATNK		X	X
CSNK2A1	CK2A1	FALSE	P68400	human	HMGA2	15364	P52927	Hmga2	mouse	T99	7493925	PAQETEEtssQEsAE			X
CSNK2A1	CK2A1	FALSE	P68400	human	DOK7	231134	Q18PE0	Dok7	mouse	S347	41621601	IATGSHssYSGSFSS			X
CSNK2A1	CK2A1	FALSE	P68400	human	RRAD	6236	P55042	RRAD	human	S290	457397	GRIVARNsRKMAFRA			X
CSNK2A1	CK2A1	FALSE	P68400	human	PhLP	5082	Q13371	PDCL	human	S18	448823	EKLQYyysssEDEDs		X	X
CSNK2A1	CK2A1	FALSE	P68400	human	37500	4735	Q15019	37500	human	S218	459178	yHLPDAEsDEDEDFk	Septin	X	X
CSNK2A1	CK2A1	FALSE	P68400	human	PGK1	5230	P00558	PGK1	human	S256	23131090	NNMEIGTsLFDEEGA	PGK	X	X
CSNK2A1	CK2A1	FALSE	P68400	human	MRTO4	51154	Q9UKD2	MRTO4	human	S229	14576310	LPEsAsEsTEEsDsE			X
CSNK2A1	CK2A1	FALSE	P68400	human	PPP1R2P3	153743	Q6NXS1	PPP1R2P3	human	S122	27842900	RIQEQEssGEEDsDL	IPP-2		X
CSNK2A1	CK2A1	FALSE	P68400	human	RAD17	5884	O75943	RAD17	human	S678	1184590201	IIIEDyEsDGt____			X
CSNK2A1	CK2A1	FALSE	P68400	human	EXOSC9	5393	Q06265	EXOSC9	human	S392	3194465	QDAPIILsDsEEEEM		X	X
CSNK2A1	CK2A1	FALSE	P68400	human	CDC25B	994	P30305	CDC25B	human	S187	448747	AGsGAAsssGEDkEN	M-inducer_phosp		X
CSNK2A1	CK2A1	FALSE	P68400	human	COL17A1	1308	Q9UMD9	COL17A1	human	S544	484007	KIGLHsDsQEELWMF			X
CSNK2A1	CK2A1	FALSE	P68400	human	Sialoprotein-2		P13839	Ibsp	rat	S153	457545	KAPKMKEsDEEEEEE	BSP_II		X
CSNK2A1	CK2A1	FALSE	P68400	human	NPHP1	4867	O15259	NPHP1	human	S121	26395106	PTEEEEEsEsEDsED		X	X
CSNK2A1	CK2A1	FALSE	P68400	human	LSD1	23028	O60341	KDM1A	human	S137	449181	LsEDEyysEEERNAK		X	X
CSNK2A1	CK2A1	FALSE	P68400	human	MAX	4149	P61244	MAX	human	S2	449307	______MsDNDDIEV			X
CSNK2A1	CK2A1	FALSE	P68400	human	RFC1	89809	D3ZFT1	Rfc1	rat	S71	452681	RIIyDsDsESEETVQ			X
CSNK2A1	CK2A1	FALSE	P68400	human	NMDAR2B	24410	Q00960	Grin2b	rat	S1480	454415	EKLssIEsDV_____	NMDAR2_C		X
CSNK2A1	CK2A1	FALSE	P68400	human	Ikaros	22778	Q03267	Ikzf1	mouse	S388	451351	REAsPsNsCQDstDt			X
CSNK2A1	CK2A1	FALSE	P68400	human	HSP90B	3326	P08238	HSP90AB1	human	S226	454114	kEREKEIsDDEAEEE	HSP90	X	X
CSNK2A1	CK2A1	FALSE	P68400	human	STX1B	24923	P61265	Stx1b	rat	S14	450122	ELRSAKDsDDEEEVV			X
CSNK2A1	CK2A1	FALSE	P68400	human	VTN	7448	P04004	VTN	human	T69	451403	VTRGDVFtMPEDEyt			X
CSNK2A1	CK2A1	FALSE	P68400	human	C/EBP-beta	12608	P28033	Cebpb	mouse	S222	408589401	kktVDKLsDEYKMRR	bZIP_2	X
CSNK2A1	CK2A1	FALSE	P68400	human	NHE5	6553	Q14940	SLC9A5	human	S709	20832304	sEEEEEEsDssEtEK			X
CSNK2A1	CK2A1	FALSE	P68400	human	ABCA1	19	O95477	ABCA1	human	T1243	452018	SYGISEttLEEIFLK			X
CSNK2A1	CK2A1	FALSE	P68400	human	PDX1	18609	P52946	Pdx1	mouse	T231	13421407	PEQDCAVtsGEELLA		X	X
CSNK2A1	CK2A1	FALSE	P68400	human	SRC-2	10499	Q15596	NCOA2	human	S493	468245	LsPrHRMsPGVAGsP	NCOA_u2	X
CSNK2A1	CK2A1	FALSE	P68400	human	HOXB6	15414	P09023	Hoxb6	mouse	S214	450896	LLSASQLsAEEEEEK			X
CSNK2A1	CK2A1	FALSE	P68400	human	PML	5371	P29590	PML	human	S565	2479600	VIsssEDsDAENSSS	DUF3583	X	X
CSNK2A1	CK2A1	FALSE	P68400	human	XRCC1	7515	P18887	XRCC1	human	Y515	40274401	EENGEDPyAGstDEN			X
CSNK2A1	CK2A1	FALSE	P68400	human	eEF1B	100009286	P34826	EEF1B2	rabbit	S112	465598	GsDDEEEsEEAKRLR	EF-1_beta_acid		X
CSNK2A1	CK2A1	FALSE	P68400	human	TOP2A	7153	P11388	TOP2A	human	S1469	452243	NRRKRkPstsDDsDs	DTHCT		X	13072
CSNK2A1	CK2A1	FALSE	P68400	human	ABCB1B	18669	P06795	Abcb1	mouse	S681	22634900	QDQERRLsMKEAVDE			X
CSNK2A1	CK2A1	FALSE	P68400	human	IGFBP1	3484	P08833	IGFBP1	human	S126	451658	GsPEsPEstEITEEE		X	X
CSNK2A1	CK2A1	FALSE	P68400	human	DOK7	231134	Q18PE0	Dok7	mouse	S264	41621604	GGDDRSLsssSSEAS			X
CSNK2A1	CK2A1	FALSE	P68400	human	EIF4G2	1982	P78344	EIF4G2	human	S902	12738134	ETAEEEEsEEEAD__	W2	X
CSNK2A1	CK2A1	FALSE	P68400	human	HDAC2	3066	Q92769	HDAC2	human	S394	449930	EDAVHEDsGDEDGED		X	X
CSNK2A1	CK2A1	FALSE	P68400	human	SLBP	7884	Q14493	SLBP	human	T61	466351	ERRPEsFttPEGPkP			X
CSNK2A1	CK2A1	FALSE	P68400	human	SRF	6722	P11831	SRF	human	S79	451803	AGALYsGsEGDsEsG			X
CSNK2A1	CK2A1	FALSE	P68400	human	NIPP-1	282319	Q28147	PPP1R8	cow	T161	451339	LGLPEEEtELDNLTE			X
CSNK2A1	CK2A1	FALSE	P68400	human	SEC63	11231	Q9UGP8	SEC63	human	S574	27440601	EEVsDKGsDsEEEET		X	X
CSNK2A1	CK2A1	FALSE	P68400	human	N-CoR1	9611	O75376	NCOR1	human	S2436	468249	SAQyEtLsDsDD___		X	X
CSNK2A1	CK2A1	FALSE	P68400	human	SGT1	11319	O95905	ECD	human	S518	3178827	EDFECLDsDDDLDFE	SGT1		X
CSNK2A1	CK2A1	FALSE	P68400	human	p53	7157	P04637	TP53	human	T155	455908	DstPPPGtRVRAMAI	P53		X
CSNK2A1	CK2A1	FALSE	P68400	human	p53	7157	P04637	TP53	human	S392	447535	FktEGPDsD______			X	9281
CSNK2A1	CK2A1	FALSE	P68400	human	CASP2	835	P42575	CASP2	human	S157	456810	LyKkLRLsTDtVEHs		X	X
CSNK2A1	CK2A1	FALSE	P68400	human	IkB-alpha	4792	P25963	NFKBIA	human	T291	451526	EDEEsyDtEsEFTEF		X	X
CSNK2A1	CK2A1	FALSE	P68400	human	CTCF	396274	Q08705	CTCF	chicken	S610	448304	RsKKEDssDsEENAE			X
CSNK2A1	CK2A1	FALSE	P68400	human	FMR1	14265	P35922	Fmr1	mouse	S499	469583	NSEAsNAsETESDHR	FXMRP1_C_core		X
CSNK2A1	CK2A1	FALSE	P68400	human	Myc	4609	P01106	MYC	human	S250	466013	ETPPTTssDsEEEQE	Myc_N		X
CSNK2A1	CK2A1	FALSE	P68400	human	CARD9	64170	Q9H257	CARD9	human	T533	1206000	TGSDNtDtEGS____		X	X
CSNK2A1	CK2A1	FALSE	P68400	human	RAP80	51720	Q96RL1	UIMC1	human	S46	470701	AFIVIsDsDGEEPKE			X
CSNK2A1	CK2A1	FALSE	P68400	human	RFC1	89809	D3ZFT1	Rfc1	rat	T110	468618	PVTYIsEtDEDDDFL			X
CSNK2A1	CK2A1	FALSE	P68400	human	MDC1	9656	Q14676	MDC1	human	T301	477987	PPGEDsDtDVDDDsR		X
CSNK2A1	CK2A1	FALSE	P68400	human	MDC1	9656	Q14676	MDC1	human	S376	477758	LQEsQAGsDtDVEEG		X
CSNK2A1	CK2A1	FALSE	P68400	human	CADPS	26989	Q62717	Cadps	rat	S1281	7712503	QGISMKDsDEEDEED			X
CSNK2A1	CK2A1	FALSE	P68400	human	Snail1	6615	O95863	SNAI1	human	S92	452602	VAELTsLsDEDsGKG		X	X
CSNK2A1	CK2A1	FALSE	P68400	human	GAP43	14432	P06837	Gap43	mouse	S192	449597	PPTEtAEssQAEEEk	Neuromodulin		X
CSNK2A1	CK2A1	FALSE	P68400	human	Myf-5	4617	P13349	MYF5	human	S133	457385	NAIRYIEsLQELLRE	HLH		X
CSNK2A1	CK2A1	FALSE	P68400	human	Sialoprotein-2	281233	Q28862	IBSP	cow	S66	457540	AVQsSsDssEENGNG	BSP_II		X
CSNK2A1	CK2A1	FALSE	P68400	human	LEF-1	51176	Q9UJU2	LEF1	human	S42	471384	EkIFAEIsHPEEEGD	CTNNB1_binding		X
CSNK2A1	CK2A1	FALSE	P68400	human	MCM2	4171	P49736	MCM2	human	S108	456310	DVEELtAsQREAAER	MCM2_N		X
CSNK2A1	CK2A1	FALSE	P68400	human	MUS81	80198	Q96NY9	MUS81	human	S87	31880574	RLQRHRTsGGDHAPD		X	X
CSNK2A1	CK2A1	FALSE	P68400	human	CDH1	12550	P09803	Cdh1	mouse	S842	15754600	FDYEGsGsEAAsLss	Cadherin_C		X
CSNK2A1	CK2A1	FALSE	P68400	human	SRF	6722	P11831	SRF	human	S83	451800	YsGsEGDsEsGEEEE			X
CSNK2A1	CK2A1	FALSE	P68400	human	ARC	85383	Q62881	Nol3	rat	T149	448618	SEAVQPRtPEEPELE			X
CSNK2A1	CK2A1	FALSE	P68400	human	SERINC3	10955	Q13530	SERINC3	human	S380	1255792401	ILGDTTTsGAsDEED	Serinc	X	X
CSNK2A1	CK2A1	FALSE	P68400	human	caveolin-2	858	P51636	CAV2	human	S23	460671	DDsysHHsGLEyADP	Caveolin	X	X
CSNK2A1	CK2A1	FALSE	P68400	human	H2AX	3014	P16104	H2AX	human	Y57	34492711	YLAAVLEyLTAEILE	Histone	X	X
CSNK2A1	CK2A1	FALSE	P68400	human	PEDF	5176	P36955	SERPINF1	human	S24	455231	SSCQNPAsPPEEGSP			X
CSNK2A1	CK2A1	FALSE	P68400	human	DZIP1	66573	Q8BMD2	Dzip1	mouse	S664	13907508	STKTPPFssEEEPDE		X	X
CSNK2A1	CK2A1	FALSE	P68400	human	DNMT3A	13435	O88508	Dnmt3a	mouse	S389	17548182	ACHDsDEsDSGKAVE			X
CSNK2A1	CK2A1	FALSE	P68400	human	BRMS1	25855	Q9HCU9	BRMS1	human	S30	25284673	MNGEEEEsEEERSGS			X
CSNK2A1	CK2A1	FALSE	P68400	human	MYH10	4628	P35580	MYH10	human	S1965	465602	DDtEsKtsDVNEtQP			X
CSNK2A1	CK2A1	FALSE	P68400	human	N-Myc	4613	P04198	MYCN	human	S261	450052	TSGEDTLsDsDDEDD	Myc_N		X
CSNK2A1	CK2A1	FALSE	P68400	human	EVI1	2122	Q03112	MECOM	human	S858	482637	IGNsNHGsQsPRNVE		X	X
CSNK2A1	CK2A1	FALSE	P68400	human	LASS4	79603	Q9HA82	CERS4	human	S350	7102764	DVEEsDssEEAAAAQ		X
CSNK2A1	CK2A1	FALSE	P68400	human	CREM	12916	P27699	Crem	mouse	S156	450064	PKIEEEKsEEEGTPP			X
CSNK2A1	CK2A1	FALSE	P68400	human	WAVE2	10163	Q9Y6W5	WASF2	human	S482	6377642	RRIAVEYsDsEDDss			X
CSNK2A1	CK2A1	FALSE	P68400	human	Sialoprotein-2	281233	Q28862	IBSP	cow	S62	467256	LKRFAVQsSsDssEE	BSP_II		X
CSNK2A1	CK2A1	FALSE	P68400	human	eIF2B-epsilon	100009393	P47823	EIF2B5	rabbit	S717	449907	LKEAEEEssEDD___	W2	X	X
CSNK2A1	CK2A1	FALSE	P68400	human	LASS4	79603	Q9HA82	CERS4	human	S347	36704607	IRsDVEEsDssEEAA		X
CSNK2A1	CK2A1	FALSE	P68400	human	Calmodulin	801	P0DP23	CALM3	human	T118	469586	tNLGEkLtDEEVDEM	EF-hand_7		X
CSNK2A1	CK2A1	FALSE	P68400	human	DOK7	231134	Q18PE0	Dok7	mouse	S249	41621605	EKRLSLLsHSGRPGs			X
CSNK2A1	CK2A1	FALSE	P68400	human	PAX3	18505	P24610	Pax3	mouse	S205	4145506	APQsDEGsDIDsEPD			X
CSNK2A1	CK2A1	FALSE	P68400	human	PhLP	64013	Q63737	Pdcl	rat	S18	448823	EKLQYYYstsEDEDs			X
CSNK2A1	CK2A1	FALSE	P68400	human	RIOK1	83732	Q9BRS2	RIOK1	human	T410	797986500	MEIASQRtkEERSSQ		X	X
CSNK2A1	CK2A1	FALSE	P68400	human	FNIP1	96459	Q8TF40	FNIP1	human	S939	17550026	DIPRNEssDsALGDs			X
CSNK2A1	CK2A1	FALSE	P68400	human	PER2	18627	O54943	Per2	mouse	S697	468400	DMAsGPEsLDGAAGG			X
CSNK2A1	CK2A1	FALSE	P68400	human	DTD1	92675	Q8TEA8	DTD1	human	S205	485755	GAEGDVssErEP___			X
CSNK2A1	CK2A1	FALSE	P68400	human	PIN4	5303	Q9Y237	PIN4	human	S19	3188102	AGKGGAAsGSDSADK			X
CSNK2A1	CK2A1	FALSE	P68400	human	CACNA1S	100009585	P07293	CACNA1S	rabbit	T1579	6061600	RTIsGDLtAEEELER			X
CSNK2A1	CK2A1	FALSE	P68400	human	PhLP	64013	Q63737	Pdcl	rat	T19	448824	KLQYYYstsEDEDsD			X
CSNK2A1	CK2A1	FALSE	P68400	human	SLC29A1	63959	Q9JIM1	Slc29a1	mouse	S254	486282	ETkLDLIskGEEPKG	Nucleoside_tran	X
CSNK2A1	CK2A1	FALSE	P68400	human	EHMT2	10919	Q96KQ7	EHMT2	human	S211	18009234	EIQHFRMsDDVHsLG		X	X
CSNK2A1	CK2A1	FALSE	P68400	human	4E-BP1	1978	Q13541	EIF4EBP1	human	S112	447526	KRAGGEEsQFEMDI_	eIF_4EBP		X
CSNK2A1	CK2A1	FALSE	P68400	human	RANGAP1	5905	P46060	RANGAP1	human	S358	458865	AKVLASLsDDEDEEE		X	X
CSNK2A1	CK2A1	FALSE	P68400	human	CD5	921	P06127	CD5	human	S485	450128	QPDNssDsDyDLHGA		X	X
CSNK2A1	CK2A1	FALSE	P68400	human	eEF1B	100009286	P34826	EEF1B2	rabbit	S106	452653	DDIDLFGsDDEEEsE	EF-1_beta_acid		X
CSNK2A1	CK2A1	FALSE	P68400	human	TNFAIP1	7126	Q13829	TNFAIP1	human	S280	3195881	SRSQAsPsEDEEtFE		X	X
CSNK2A1	CK2A1	FALSE	P68400	human	SLC3A2	6520	P08195	SLC3A2	human	S406	6003504	LLTssyLsDsGsTGE			X
CSNK2A1	CK2A1	FALSE	P68400	human	RFC1	89809	D3ZFT1	Rfc1	rat	S69	452680	KKRIIyDsDsESEET			X
CSNK2A1	CK2A1	FALSE	P68400	human	CCNF	899	P41002	CCNF	human	S621	288031702	GYEGDQEsEGEKEGD		X	X
CSNK2A1	CK2A1	FALSE	P68400	human	ODC	24609	P09057	Odc1	rat	S303	451283	VWKEQTGsDDEDESN	Orn_DAP_Arg_deC		X
CSNK2A1	CK2A1	FALSE	P68400	human	Sialoprotein-2		P13839	Ibsp	rat	S31	457538	RRIKAEDsEENGVFK	BSP_II		X
CSNK2A1	CK2A1	FALSE	P68400	human	ARNT	405	P27540	ARNT	human	S77	458309	DKERFARsDDEQssA			X
CSNK2A1	CK2A1	FALSE	P68400	human	PTEN	5728	P60484	PTEN	human	S370	448649	TSVtPDVsDNEPDHy		X	X
CSNK2A1	CK2A1	FALSE	P68400	human	adrenodoxin	281157	P00257	FDX1	cow	T129	455475	FEKLEAItDEENDML	Fer2		X
CSNK2A1	CK2A1	FALSE	P68400	human	FANCD2	2177	Q9BXW9	FANCD2	human	S886	31867427	TSSsDtLsEEkNsEC	FancD2	X	X
CSNK2A1	CK2A1	FALSE	P68400	human	GJA8	395846	P36381	GJA8	chicken	S364	465560	KAEEEVVsDEVEGPS		X	X
CSNK2A1	CK2A1	FALSE	P68400	human	NHE5	6553	Q14940	SLC9A5	human	T714	20832302	EEsDssEtEKEDDEG			X
CSNK2A1	CK2A1	FALSE	P68400	human	PhLP	5082	Q13371	PDCL	human	S20	448825	LQYyysssEDEDsDH		X	X
CSNK2A1	CK2A1	FALSE	P68400	human	PTEN	5728	P60484	PTEN	human	T383	448315	HyRYsDttDsDPENE			X	9554; 9549; 7960
CSNK2A1	CK2A1	FALSE	P68400	human	TYMS	7298	P04818	TYMS	human	S124	13209303	FLDsLGFsTREEGDL	Thymidylat_synt		X
CSNK2A1	CK2A1	FALSE	P68400	human	CLTB	281698	P04975	CLTB	cow	S11	465605	DFGFFSSsEsGAPEA	Clathrin_lg_ch		X
CSNK2A1	CK2A1	FALSE	P68400	human	MRTO4	51154	Q9UKD2	MRTO4	human	S233	14576313	AsEsTEEsDsEDDD_			X
CSNK2A1	CK2A1	FALSE	P68400	human	MCM2	4171	P49736	MCM2	human	S40	452311	RRtDALtssPGRDLP			X
CSNK2A1	CK2A1	FALSE	P68400	human	FTO	79068	Q9C0B1	FTO	human	T150	23108331	NDYLQIEtIQALEEL	FTO_NTD	X	X
CSNK2A1	CK2A1	FALSE	P68400	human	RIC8A	293614	NP_001093990	Ric8a	rat	S523	3213324	TMEGQLssDPDsDPD			X
CSNK2A1	CK2A1	FALSE	P68400	human	DARPP-32	360616	Q6J4I0	Ppp1r1b	rat	S97	466340	LQTISNLsENQAsEE	DARPP-32		X
CSNK2A1	CK2A1	FALSE	P68400	human	CD6	923	P30203	CD6	human	S480	28095001	PPPEDSDsGsDsDYE			X
CSNK2A1	CK2A1	FALSE	P68400	human	PSMD3	5709	O43242	PSMD3	human	S6	18912808	__MkQEGsARRRGAD		X
CSNK2A1	CK2A1	FALSE	P68400	human	Sialoprotein-2		P13839	Ibsp	rat	S76	457542	EENGDGDssEEEGEE	BSP_II		X
CSNK2A1	CK2A1	FALSE	P68400	human	CDH1	999	P12830	CDH1	human	S847	465568	sEAAsLSsLNsSEsD	Cadherin_C		X
CSNK2A1	CK2A1	FALSE	P68400	human	IRS1	25467	P35570	Irs1	rat	S307	447558	TEsITATsPASMVGG			X	2381
CSNK2A1	CK2A1	FALSE	P68400	human	ABCA1	19	O95477	ABCA1	human	T1242	452017	SSYGISEttLEEIFL			X
CSNK2A1	CK2A1	FALSE	P68400	human	BIK	638	Q13323	BIK	human	T33	448350	TMEVLGMtDsEEDLD	bcl-2I13		X
CSNK2A1	CK2A1	FALSE	P68400	human	PRPF3	9129	O43395	PRPF3	human	T494	999610	TEAVQDPtKVEAHVR	PRP3	X	X
CSNK2A1	CK2A1	FALSE	P68400	human	STC2	8614	O76061	STC2	human	S288	450097	AQGPSGssEWEDEQS			X
CSNK2A1	CK2A1	FALSE	P68400	human	CETN2	1069	P41208	CETN2	human	S158	34405001	RDGDGEVsEQEFLRI	EF-hand_7		X
CSNK2A1	CK2A1	FALSE	P68400	human	RAD1	5810	O60671	RAD1	human	S280	14881302	PDEEVPEsEs_____			X
CSNK2A1	CK2A1	FALSE	P68400	human	CREB3	10488	O43889	CREB3	human	S46	1827354100	LPLSEVPsDWEVDDL		X	X
CSNK2A1	CK2A1	FALSE	P68400	human	NPM1	18148	Q61937	Npm1	mouse	S125	459897	AVEEDAEsEDEDEED			X
CSNK2A1	CK2A1	FALSE	P68400	human	TR-alpha iso5	21833	P63058_OBS	Thra	mouse	S474	449309	ASSLSSSssDEDTEV			X
CSNK2A1	CK2A1	FALSE	P68400	human	LASS6	253782	Q6ZMG9	CERS6	human	S346	22350309	DRsDIEsssDEEDSE		X
CSNK2A1	CK2A1	FALSE	P68400	human	CLTB	281698	P04975	CLTB	cow	S13	465606	GFFSSsEsGAPEAAE	Clathrin_lg_ch		X
CSNK2A1	CK2A1	FALSE	P68400	human	KIR3DL1	3811	P43629	KIR3DL1	human	S388	990303	RTANsEDsDEQDPEE			X
CSNK2A1	CK2A1	FALSE	P68400	human	FGA	2243	P02671	FGA	human	S542	466009	PMLGEFVsETESRGs			X
CSNK2A1	CK2A1	FALSE	P68400	human	N-Myc	4613	P04198	MYCN	human	S263	448221	GEDTLsDsDDEDDEE	Myc_N		X
CSNK2A1	CK2A1	FALSE	P68400	human	SGT1	11319	O95905	ECD	human	S505	3178824	PRPNEsDsDDLDDED	SGT1		X
CSNK2A1	CK2A1	FALSE	P68400	human	TLE1	7088	Q04724	TLE1	human	S253	23940705	DNLVVDVsNEDPSsP		X
CSNK2A1	CK2A1	FALSE	P68400	human	FANCD2	2177	Q9BXW9	FANCD2	human	S882	1871613600	DGSkTSSsDtLsEEk		X
CSNK2A1	CK2A1	FALSE	P68400	human	14-3-3 gamma	22628	P61982	Ywhag	mouse	S235	14569218	DNLTLWTsDQQDDDG			X
CSNK2A1	CK2A1	FALSE	P68400	human	RRAD	6236	P55042	RRAD	human	S299	457398	KMAFRAKsKsCHDLS			X
CSNK2A1	CK2A1	FALSE	P68400	human	Huntingtin	3064	P42858	HTT	human	S16	12056100	kAFEsLksFQQQQQQ		X
CSNK2A1	CK2A1	FALSE	P68400	human	p47phox	653361	P14598	NCF1	human	S208	465580	KRGWIPAsFLEPLDS			X
CSNK2A1	CK2A1	FALSE	P68400	human	DNAJB2	3300	P25686	DNAJB2	human	S264	62382605	LAMAySLsEMEAAGK	UIM		X
CSNK2A1	CK2A1	FALSE	P68400	human	COL17A1	1308	Q9UMD9	COL17A1	human	S542	484006	LDKIGLHsDsQEELW			X
CSNK2A1	CK2A1	FALSE	P68400	human	RIC8A	293614	NP_001093990	Ric8a	rat	S527	3213327	QLssDPDsDPD____			X
CSNK2A1	CK2A1	FALSE	P68400	human	LSD1	23028	O60341	KDM1A	human	S131	453104	DEsLANLsEDEyysE		X	X	37177
CSNK2A1	CK2A1	FALSE	P68400	human	Survivin	332	O15392	BIRC5	human	T48	18451300	AGFIHCPtENEPDLA	BIR		X
CSNK2A1	CK2A1	FALSE	P68400	human	HMGA2	15364	P52927	Hmga2	mouse	S100	4708612	AQETEEtssQEsAEE			X
CSNK2A1	CK2A1	FALSE	P68400	human	G6PI	2821	P06744	GPI	human	S185	455279	GPRVWyVsNIDGTHI	PGI		X
CSNK2A1	CK2A1	FALSE	P68400	human	GCH1	2643	P30793	GCH1	human	S81	487495	AYSSILSsLGENPQR	GTP_cyclohydroI	X
CSNK2A1	CK2A1	FALSE	P68400	human	MRE11A	4361	P49959	MRE11	human	S649	455765	EVIEVDEsDVEEDIF			X
CSNK2A1	CK2A1	FALSE	P68400	human	CLPH	64029	Q68FX6	Clph	rat	T280	12658500	DNPEDPLtDEEPADG	CABS1		X
CSNK2A1	CK2A1	FALSE	P68400	human	SRC-2	10499	Q15596	NCOA2	human	S499	4728850	MsPGVAGsPrIPPSQ	NCOA_u2	X
CSNK2A1	CK2A1	FALSE	P68400	human	FETUA	280988	P12763	AHSG	cow	S323	467424	SGVAsVEssSGEAFH			X
CSNK2A1	CK2A1	FALSE	P68400	human	HDAC6	10013	Q9UBN7	HDAC6	human	S458	18944908	EEDNVEEsEEEGPWE		X
CSNK2A1	CK2A1	FALSE	P68400	human	CDC37	114562	Q63692	Cdc37	rat	S13	450034	VWDHIEVsDDEDETH	CDC37_N		X	13248
CSNK2A1	CK2A1	FALSE	P68400	human	TRHR	25570	Q01717	Trhr	rat	T365	465592	KEsDRFstELDDItV			X
CSNK2A1	CK2A1	FALSE	P68400	human	SPTBN1	6711	Q01082	SPTBN1	human	T2159	471399	NGAtEQRtssKEssP			X
CSNK2A1	CK2A1	FALSE	P68400	human	CHD-4	1108	Q14839	CHD4	human	S308	471447	FGskRKRsssEDDDL		X
CSNK2A1	CK2A1	FALSE	P68400	human	MAX	4149	P61244	MAX	human	S11	449308	NDDIEVEsDEEQPRF			X
CSNK2A1	CK2A1	FALSE	P68400	human	RPS5	20103	P97461	Rps5	mouse	S24	9819906	IkLFGkWsTDDVQIN			X
CSNK2A1	CK2A1	FALSE	P68400	human	PSEN2	5664	P49810	PSEN2	human	S335	449963	YDsFGEPsYPEVFEP	Presenilin		X
CSNK2A1	CK2A1	FALSE	P68400	human	TSPY1	7258	Q01534	TSPY1	human	T300	460704	PPEEGTEtSGDSQLL			X
CSNK2A1	CK2A1	FALSE	P68400	human	DTD1	92675	Q8TEA8	DTD1	human	S181	36396300	RAKGPsEssKERNtP			X
CSNK2A1	CK2A1	FALSE	P68400	human	PKD2	5311	Q13563	PKD2	human	S812	451598	FPRsLDDsEEDDDED			X
CSNK2A1	CK2A1	FALSE	P68400	human	MCM2	4171	P49736	MCM2	human	S53	473058	LPPFEDEsEGLLGtE	MCM2_N		X
CSNK2A1	CK2A1	FALSE	P68400	human	HSP90B	3326	P08238	HSP90AB1	human	S255	449266	PKIEDVGsDEEDDsG	HSP90	X	X
CSNK2A1	CK2A1	FALSE	P68400	human	CDC25C	995	P30307	CDC25C	human	T236	451436	VEKFkDNtIPDkVKK	M-inducer_phosp	X	X
CSNK2A1	CK2A1	FALSE	P68400	human	PML	5371	P29590	PML	human	S560	6835504	EERVVVIsssEDsDA	DUF3583		X
CSNK2A1	CK2A1	FALSE	P68400	human	DDHD1	338047	O46606	DDHD1	cow	S93	465581	SDDNYDFsSAESGSS			X
CSNK2A1	CK2A1	FALSE	P68400	human	PER2	8864	O15055	PER2	human	S696	468399	EMVEDAAsGPEsLDC		X	X
CSNK2A1	CK2A1	FALSE	P68400	human	ER-alpha	2099	P03372	ESR1	human	S559	6048400	PTsRGGAsVEETDQS	ESR1_C	X	X
CSNK2A1	CK2A1	FALSE	P68400	human	NCL	25135	P13383	Ncl	rat	S34	466005	DsEDEEMsEDEDDss			X
CSNK2A1	CK2A1	FALSE	P68400	human	HDAC1	3065	Q13547	HDAC1	human	S423	447913	CEEEFsDsEEEGEGG		X	X
CSNK2A1	CK2A1	FALSE	P68400	human	MRE11A	4361	P49959	MRE11	human	S689	452321	KGVDFEssEDDDDDP		X	X
CSNK2A1	CK2A1	FALSE	P68400	human	ARRB2 iso2	281638	P32120-2	ARRB2	cow	T382	455373	EFETNYAtDDDIVFE		X
CSNK2A1	CK2A1	FALSE	P68400	human	G3BP-1	10146	Q13283	G3BP1	human	S149	449041	VtEPQEEsEEEVEEP		X	X
CSNK2A1	CK2A1	FALSE	P68400	human	MYH10	4628	P35580	MYH10	human	S1975	465603	NEtQPPQsE______			X
CSNK2A1	CK2A1	FALSE	P68400	human	CDH1	12550	P09803	Cdh1	mouse	S848	15754601	GsEAAsLssLNSsEs	Cadherin_C		X
CSNK2A1	CK2A1	FALSE	P68400	human	CTDP1	9150	Q9Y5B0	CTDP1	human	S944	455467	NEDEGsssEADEMAK	FCP1_C		X
CSNK2A1	CK2A1	FALSE	P68400	human	XPC	7508	Q01831	XPC	human	S129	14161729	sNEEEEEsENDWEEV			X
CSNK2A1	CK2A1	FALSE	P68400	human	MCM2	4171	P49736	MCM2	human	S139	454180	RRGLLyDsDEEDEER	MCM2_N		X	8861; 12958
CSNK2A1	CK2A1	FALSE	P68400	human	Myf-5	4617	P13349	MYF5	human	S49	457384	HKAELQGsDEDEHVR	Basic		X
CSNK2A1	CK2A1	FALSE	P68400	human	PER2	8864	O15055	PER2	human	S700	468400	DAAsGPEsLDCLAGP			X
CSNK2A1	CK2A1	FALSE	P68400	human	HDAC1	3065	Q13547	HDAC1	human	S421	447912	IACEEEFsDsEEEGE		X	X
CSNK2A1	CK2A1	FALSE	P68400	human	FURIN	5045	P09958	FURIN	human	S773	469742	AWQEECPsDsEEDEG			X
CSNK2A1	CK2A1	FALSE	P68400	human	TEBP	10728	Q15185	PTGES3	human	S113	451129	WKDWEDDsDEDMsNF		X	X
CSNK2A1	CK2A1	FALSE	P68400	human	DTD1	92675	Q8TEA8	DTD1	human	S197	1983955	KEDRsAssGAEGDVs			X
CSNK2A1	CK2A1	FALSE	P68400	human	HS1	3059	P14317	HCLS1	human	T23	11349501	tQGDDWDtDPDFVND			X
CSNK2A1	CK2A1	FALSE	P68400	human	NPHP1	4867	O15259	NPHP1	human	S123	26395107	EEEEEsEsEDsEDSG		X	X
CSNK2A1	CK2A1	FALSE	P68400	human	DARPP-32	360616	Q6J4I0	Ppp1r1b	rat	S102	457675	NLsENQAsEEEDELG	DARPP-32		X	3401
CSNK2A1	CK2A1	FALSE	P68400	human	Sialoprotein-2	281233	Q28862	IBSP	cow	S300	457546	YKGRGYDsYDGQDYY	BSP_II		X
CSNK2A1	CK2A1	FALSE	P68400	human	MDM2	4193	Q00987	MDM2	human	S269	455458	sEEGQELsDEDDEVy			X
CSNK2A1	CK2A1	FALSE	P68400	human	KIR3DL1	3811	P43629	KIR3DL1	human	S385	990304	AGNRTANsEDsDEQD			X
CSNK2A1	CK2A1	FALSE	P68400	human	DAXX	1616	Q9UER7	DAXX	human	S739	467727	EIIVLsDsD______		X	X
CSNK2A1	CK2A1	FALSE	P68400	human	FNIP1	96459	Q8TF40	FNIP1	human	S938	1861699800	WDIPRNEssDsALGD			X
CSNK2A1	CK2A1	FALSE	P68400	human	MSK1	9252	O75582	RPS6KA5	human	T793	12159000	ADSNNPEtLFQFSDS			X
CSNK2A1	CK2A1	FALSE	P68400	human	hnRNP A1	3178	P09651	HNRNPA1	human	S199	451555	sQrGrsGsGNFGGGr			X
CSNK2A1	CK2A1	FALSE	P68400	human	SRC-2	10499	Q15596	NCOA2	human	S487	4728845	GQPTSMLsPrHRMsP	NCOA_u2	X
CSNK2A1	CK2A1	FALSE	P68400	human	PTEN	5728	P60484	PTEN	human	T382	448314	DHyRYsDttDsDPEN			X	9554; 9549; 7960
CSNK2A1	CK2A1	FALSE	P68400	human	GRB14	2888	Q14449	GRB14	human	S366	29576856	GCSsQSIsPMRsIsE			X
CSNK2A1	CK2A1	FALSE	P68400	human	Myc	4609	P01106	MYC	human	S347	466010	RKCtsPRssDtEENV			X
CSNK2A1	CK2A1	FALSE	P68400	human	NCAPG	64151	Q9BPX3	NCAPG	human	S973	3210609	CQtAEADsEsDHEVP			X
CSNK2A1	CK2A1	FALSE	P68400	human	CAPZA1	829	P52907	CAPZA1	human	S9	457555	ADFDDrVsDEEkVRI		X	X
CSNK2A1	CK2A1	FALSE	P68400	human	hnRNP C1/C2	3183	P07910	HNRNPC	human	S260	448833	sEGGADDsAEEGDLL			X
CSNK2A1	CK2A1	FALSE	P68400	human	USP7	7874	Q93009	USP7	human	S18	449238	KAGEQQLsEPEDMEM		X	X
CSNK2A1	CK2A1	FALSE	P68400	human	Sialoprotein-2	281233	Q28862	IBSP	cow	S75	457542	EENGNGDssEEEEEE	BSP_II		X
CSNK2A1	CK2A1	FALSE	P68400	human	SEC63	11231	Q9UGP8	SEC63	human	S576	27440600	VsDKGsDsEEEETNR		X	X
CSNK2A1	CK2A1	FALSE	P68400	human	LASS6	253782	Q6ZMG9	CERS6	human	S345	22350306	DDRsDIEsssDEEDS		X
CSNK2A1	CK2A1	FALSE	P68400	human	CPLX1	768228	Q0IIL7	CPLX1	cow	S115	474557	AAEEEDEsILDTVIK	Synaphin		X
CSNK2A1	CK2A1	FALSE	P68400	human	TELO2	9894	Q9Y4R8	TELO2	human	S485	27530803	PQAQLAGsDsDLDsD		X	X
CSNK2A1	CK2A1	FALSE	P68400	human	TTI1	9675	O43156	TTI1	human	S828	9765114	DVADGNVsDFDNEEE		X	X
CSNK2A1	CK2A1	FALSE	P68400	human	CREB	1385	P16220	CREB1	human	S94	451807	QISTIAEsEDsQEsV			X
CSNK2A1	CK2A1	FALSE	P68400	human	CFTR	12638	P26361	Cftr	mouse	T1467	21440502	ITALKEEtEEEVQET			X
CSNK2A1	CK2A1	FALSE	P68400	human	SET iso2	6418	Q01105-2	SET	human	S9	6308300	sAPAAkVsKkELNsN		X
CSNK2A1	CK2A1	FALSE	P68400	human	MSK1	9252	O75582	RPS6KA5	human	S759	12159003	sTETRssssESSHSs			X
CSNK2A1	CK2A1	FALSE	P68400	human	OTUD5	55593	Q96G74	OTUD5	human	S177	449291	EVGAGyNsEDEyEAA			X
CSNK2A1	CK2A1	FALSE	P68400	human	FNIP1	96459	Q8TF40	FNIP1	human	S948	4734337	sALGDsEsEDTGHDM			X
CSNK2A1	CK2A1	FALSE	P68400	human	FN1 iso1	2335	P02751-1	FN1	human	S2384	467903	VQADREDsRE_____			X
CSNK2A1	CK2A1	FALSE	P68400	human	CFTR	1080	P13569	CFTR	human	S422	3333404	NNNNRktsNGDDsLF		X	X
CSNK2A1	CK2A1	FALSE	P68400	human	FANCD2	2177	Q9BXW9	FANCD2	human	T884	1871613603	SkTSSsDtLsEEkNs		X
CSNK2A1	CK2A1	FALSE	P68400	human	CDC25B	994	P30305	CDC25B	human	S186	448746	EAGsGAAsssGEDkE	M-inducer_phosp		X
CSNK2A1	CK2A1	FALSE	P68400	human	occludin	100506658	Q16625	OCLN	human	S408	2906719	DyttGGEsCDELEED		X	X
CSNK2A1	CK2A1	FALSE	P68400	human	DOK7	231134	Q18PE0	Dok7	mouse	S265	41621602	GDDRSLsssSSEASH			X
CSNK2A1	CK2A1	FALSE	P68400	human	MCM2	4171	P49736	MCM2	human	S27	452310	GNDPLtssPGRssRR			X
CSNK2A1	CK2A1	FALSE	P68400	human	SIRT1	93759	Q923E4	Sirt1	mouse	S683	9993600	EEPLEDEsEIEEFYN		X	X
CSNK2A1	CK2A1	FALSE	P68400	human	PEDF	5176	P36955	SERPINF1	human	S114	455232	ALYYDLIsSPDIHGT	Serpin		X
CSNK2A1	CK2A1	FALSE	P68400	human	LASS5	91012	Q8N5B7	CERS5	human	S355	18260885	DRsDVEsssEEEDVT		X
CSNK2A1	CK2A1	FALSE	P68400	human	HOXB7	3217	P09629	HOXB7	human	S132	465569	RIYPWMRssGTDRKR			X
CSNK2A1	CK2A1	FALSE	P68400	human	WAVE2	10163	Q9Y6W5	WASF2	human	S489	6377640	sDsEDDssEFDEDDW			X
CSNK2A1	CK2A1	FALSE	P68400	human	CREB	81646	P15337	Creb1	rat	S108	451807	QISTIAEsEDsQEsV		X
CSNK2A1	CK2A1	FALSE	P68400	human	TOP2A	7153	P11388	TOP2A	human	S1365	18016961	TKtsPKLsNkELKPQ		X
CSNK2A1	CK2A1	FALSE	P68400	human	Sialoprotein-2	281233	Q28862	IBSP	cow	S31	457538	RRAKLEDsEENGVFK	BSP_II		X
CSNK2A1	CK2A1	FALSE	P68400	human	FANCD2	2177	Q9BXW9	FANCD2	human	T896	27448950	kNsECDPtPsHRGQL	FancD2	X	X
CSNK2A1	CK2A1	FALSE	P68400	human	Myc	4609	P01106	MYC	human	S348	466011	KCtsPRssDtEENVk			X
CSNK2A1	CK2A1	FALSE	P68400	human	p53	7157	P04637	TP53	human	S149	456326	PVQLWVDstPPPGtR	P53		X
CSNK2A1	CK2A1	FALSE	P68400	human	NFkB-p65	19697	Q04207	Rela	mouse	S527	447799	SGLPNGLsGDEDFss		X	X
CSNK2A1	CK2A1	FALSE	P68400	human	TR-alpha iso5	21833	P63058_OBS	Thra	mouse	S475	449310	SSLSSSssDEDTEVF			X
CSNK2A1	CK2A1	FALSE	P68400	human	VDR	7421	P11473	VDR	human	S208	456982	SFSNLDLsEEDSDDP		X	X
CSNK2A1	CK2A1	FALSE	P68400	human	VHL	7428	P40337	VHL	human	S38	15573200	EEsGAEEsGPEEsGP		X
CSNK2A1	CK2A1	FALSE	P68400	human	Wee1	7465	P30291	WEE1	human	S121	456468	WEEEGFGsSsPVKsP			X
CSNK2A1	CK2A1	FALSE	P68400	human	occludin	100506658	Q16625	OCLN	human	T400	471470	tEQDHyEtDyttGGE		X	X
CSNK2A1	CK2A1	FALSE	P68400	human	IkB-alpha	4792	P25963	NFKBIA	human	T299	456335	EsEFTEFtEDELPyD			X
CSNK2A1	CK2A1	FALSE	P68400	human	Ikaros	22778	Q03267	Ikzf1	mouse	S63	451348	NVkVETQsDEENGRA			X
CSNK2A1	CK2A1	FALSE	P68400	human	DTD1	92675	Q8TEA8	DTD1	human	S179	23112003	KTRAKGPsEssKERN			X
CSNK2A1	CK2A1	FALSE	P68400	human	BMAL1	11865	Q9WTL8	Arntl	mouse	S97	7359500	RRRDKMNsFIDELAS	HLH		X
CSNK2A1	CK2A1	FALSE	P68400	human	SLC18A2	25549	Q01827	Slc18a2	rat	S512	465595	PIGDDEEsEsD____			X
CSNK2A1	CK2A1	FALSE	P68400	human	CETN1	1068	Q12798	CETN1	human	T138	34405000	NELGENLtDEELQEM	EF-hand_8		X
CSNK2A1	CK2A1	FALSE	P68400	human	PSMA3	29670	P18422	Psma3	rat	S243	451184	AEkyAKEsLKEEDEs			X
CSNK2A1	CK2A1	FALSE	P68400	human	TOP2A	7153	P11388	TOP2A	human	S1377	448765	KPQKsVVsDLEADDV			X
CSNK2A1	CK2A1	FALSE	P68400	human	TIF1A	54700	Q9NYV6	RRN3	human	S172	470002	GDVDVsDsDDEDDNL	RRN3	X	X
CSNK2A1	CK2A1	FALSE	P68400	human	LDLR	281276	P01131	LDLR	cow	S258	465609	YPSRQMVsLEDDVA_			X
CSNK2A1	CK2A1	FALSE	P68400	human	CDC34	997	P49427	CDC34	human	S236	448690	DDsGtEEs_______		X	X
CSNK2A1	CK2A1	FALSE	P68400	human	CK2A1	1457	P68400	CSNK2A1	human	Y182	10294400	DWGLAEFyHPGQEYN	Pkinase		X
CSNK2A1	CK2A1	FALSE	P68400	human	SSRP1	6749	Q08945	SSRP1	human	S657	456295	KSssRQLsEsFksKE			X
CSNK2A1	CK2A1	FALSE	P68400	human	CDK1	983	P06493	CDK1	human	S39	455465	MkkIRLEsEEEGVPs	Pkinase	X	X
CSNK2A1	CK2A1	FALSE	P68400	human	FosB	2354	P53539	FOSB	human	S27	465535	SAESQYLsSVDSFGS		X	X
CSNK2A1	CK2A1	FALSE	P68400	human	FETUA	280988	P12763	AHSG	cow	S324	471394	GVAsVEssSGEAFHV			X
CSNK2A1	CK2A1	FALSE	P68400	human	DLG3	58948	Q62936	Dlg3	rat	S632	4710993	KGVTSNTsDSESSSK		X
CSNK2A1	CK2A1	FALSE	P68400	human	Caldesmon	373965	P12957	CALD1	chicken	S73	457422	SEVNAQNsVAEEETK	Caldesmon		X
CSNK2A1	CK2A1	FALSE	P68400	human	FNIP1	96459	Q8TF40	FNIP1	human	S941	4734327	PRNEssDsALGDsEs			X
CSNK2A1	CK2A1	FALSE	P68400	human	p70S6K	83840	P67999	Rps6kb1	rat	S40	450117	DQPEDAGsEDELEEG			X
CSNK2A1	CK2A1	FALSE	P68400	human	IkB-alpha	4792	P25963	NFKBIA	human	S32	448203	LLDDRHDsGLDsMkD			X	5210; 2859; 9246; 5209
CSNK2A1	CK2A1	FALSE	P68400	human	ATF-1	466	P18846	ATF1	human	S51	15725602	SSDsIGssQKAHGIL	pKID	X
CSNK2A1	CK2A1	FALSE	P68400	human	CK2B	1460	P67870	CSNK2B	human	S2	447646	______MsssEEVsW			X
CSNK2A1	CK2A1	FALSE	P68400	human	EVI1	2122	Q03112	MECOM	human	S538	4703001	PLkMEPQsPGEVKKL		X	X
CSNK2A1	CK2A1	FALSE	P68400	human	GBF1	8729	Q92538	GBF1	human	S292	1170755600	VVSPSTDsGLEFsSQ		X	X
CSNK2A1	CK2A1	FALSE	P68400	human	Ikaros	22778	Q03267	Ikzf1	mouse	S13	4828300	GQDMSQVsGKESPPV			X
CSNK2A1	CK2A1	FALSE	P68400	human	Ikaros	22778	Q03267	Ikzf1	mouse	T393	451353	sNsCQDstDtEsNAE			X
CSNK2A1	CK2A1	FALSE	P68400	human	DDHD1	338047	O46606	DDHD1	cow	S105	465582	GSSLRYYsEGESGGG			X
CSNK2A1	CK2A1	FALSE	P68400	human	SLC3A2	6520	P08195	SLC3A2	human	S531	6003501	RRLsDQRsKERSLLH			X
CSNK2A1	CK2A1	FALSE	P68400	human	TRHR	25570	Q01717	Trhr	rat	T371	465593	stELDDItVTDtYVs			X
CSNK2A1	CK2A1	FALSE	P68400	human	ARRB2	216869	Q91YI4	Arrb2	mouse	T383	455373	EFDTNYAtDDDIVFE		X	X
CSNK2A1	CK2A1	FALSE	P68400	human	PACSIN1	23969	Q61644	Pacsin1	mouse	S358	4730500	QTYATEWsDDEsGNP			X
CSNK2A1	CK2A1	FALSE	P68400	human	DTD1	92675	Q8TEA8	DTD1	human	S182	36396301	AKGPsEssKERNtPR			X
CSNK2A1	CK2A1	FALSE	P68400	human	MLH1	4292	P40692	MLH1	human	S477	480003	RKRHREDsDVEMVED		X	X
CSNK2A1	CK2A1	FALSE	P68400	human	SERINC3	10955	Q13530	SERINC3	human	S383	1255792400	DTTTsGAsDEEDGQP	Serinc	X	X
CSNK2A1	CK2A1	FALSE	P68400	human	FGA	2243	P02671	FGA	human	S609	466008	KMADEAGsEADHEGt			X
CSNK2A1	CK2A1	FALSE	P68400	human	PR	5241	P06401	PGR	human	S81	450160	TQDQQsLsDVEGAys	Prog_receptor	X	X
CSNK2A1	CK2A1	FALSE	P68400	human	LASS5	91012	Q8N5B7	CERS5	human	S354	18260882	DDRsDVEsssEEEDV		X
CSNK2A1	CK2A1	FALSE	P68400	human	SNCA	6622	P37840	SNCA	human	S129	448278	NEAyEMPsEEGyQDy	Synuclein	X	X	23706
CSNK2A1	CK2A1	FALSE	P68400	human	FETUA	280988	P12763	AHSG	cow	S320	467423	HTFSGVAsVEssSGE			X
CSNK2A1	CK2A1	FALSE	P68400	human	PDCD5	9141	O14737	PDCD5	human	S119	452536	NRRKVMDsDEDDDy_		X	X
CSNK2A1	CK2A1	FALSE	P68400	human	CREB	81646	P15337	Creb1	rat	S142	448547	RkILNDLssDAPGVP	pKID		X
CSNK2A1	CK2A1	FALSE	P68400	human	IGFBP1	3484	P08833	IGFBP1	human	S194	451660	LAKAQETsGEEIsKF	Thyroglobulin_1	X	X
CSNK2A1	CK2A1	FALSE	P68400	human	factor V	2153	P12259	F5	human	S720	451408	LEPEDEEsDADYDYQ			X
CSNK2A1	CK2A1	FALSE	P68400	human	SLC3A2	6520	P08195	SLC3A2	human	S410	6003502	syLsDsGsTGEHTkS			X
CSNK2A1	CK2A1	FALSE	P68400	human	MSK1	9252	O75582	RPS6KA5	human	S758	455798	tsTETRssssESSHS			X
CSNK2A1	CK2A1	FALSE	P68400	human	DNMT3A	1788	Q9Y6K1	DNMT3A	human	S393	17548182	VCHDsDEsDTAKAVE		X	X
CSNK2A1	CK2A1	FALSE	P68400	human	SAT	6303	P21673	SAT1	human	S149	11390101	RRGAsDLsSEEGWRL			X
CSNK2A1	CK2A1	FALSE	P68400	human	IkB-beta	4793	Q15653	NFKBIB	human	S315	452014	sGPCSsSsDSDSGDE			X
CSNK2A1	CK2A1	FALSE	P68400	human	MSK2	8986	O75676	RPS6KA4	human	S324	11489900	PFRPQIRsELDVGNF	Pkinase_C		X
CSNK2A1	CK2A1	FALSE	P68400	human	B-Myb	4605	P10244	MYBL2	human	T18	465554	DELHyQDtDsDVPEQ			X
CSNK2A1	CK2A1	FALSE	P68400	human	LIG1	3978	P18858	LIG1	human	S66	448498	KAARVLGsEGEEEDE			X
CSNK2A1	CK2A1	FALSE	P68400	human	TEBP	10728	Q15185	PTGES3	human	S118	451130	DDsDEDMsNFDRFsE		X	X
CSNK2A1	CK2A1	FALSE	P68400	human	AP-2 alpha	7020	P05549	TFAP2A	human	S429	20797701	TDNNAKssDKEEKHR		X	X
CSNK2A1	CK2A1	FALSE	P68400	human	CTDP1	9150	Q9Y5B0	CTDP1	human	S740	453872	TkAQRENsPAAFPDR	FCP1_C		X
CSNK2A1	CK2A1	FALSE	P68400	human	eIF2-beta	8894	P20042	EIF2S2	human	S67	450072	DTRKkDAsDDLDDLN		X	X
CSNK2A1	CK2A1	FALSE	P68400	human	RAD1	5810	O60671	RAD1	human	S282	14881301	EEVPEsEs_______			X
CSNK2A1	CK2A1	FALSE	P68400	human	RGS19	10287	P49795	RGS19	human	S24	449957	ADRPPSMsSHDTASP			X
CSNK2A1	CK2A1	FALSE	P68400	human	LXR-alpha	10062	Q13133	NR1H3	human	S198	469114	SLPPRASsPPQILPQ		X	X
CSNK2A1	CK2A1	FALSE	P68400	human	ACE2	59272	Q9BYF1	ACE2	human	S787	1868161400	PyAsIDIsKGENNPG		X
CSNK2A1	CK2A1	FALSE	P68400	human	eIF4G iso8	1981	Q04637-8	EIF4G1	human	S1239	18910225	sPLKAALsEEELEKK		X	X
CSNK2A1	CK2A1	FALSE	P68400	human	CHD-4	1108	Q14839	CHD4	human	S428	470519	WEAKEDNsEGEEILE		X
CSNK2A1	CK2A1	FALSE	P68400	human	PML	5371	P29590	PML	human	S561	6835503	ERVVVIsssEDsDAE	DUF3583		X
CSNK2A1	CK2A1	FALSE	P68400	human	C/EBP-beta	24253	P21272	Cebpb	rat	S223	408589401	kkAVDKLsDEYKMRR	bZIP_2	X
CSNK2A1	CK2A1	FALSE	P68400	human	SRC-2	10499	Q15596	NCOA2	human	S469	4728825	NYALKMNsPsQSsPG	NCOA_u2	X
CSNK2A1	CK2A1	FALSE	P68400	human	MED17	234959	Q8VCD5	Med17	mouse	S53	4765330	RIDFSQGsGsEEEEA		X	X
CSNK2A1	CK2A1	FALSE	P68400	human	SRF	6722	P11831	SRF	human	S77	451802	PTAGALYsGsEGDsE			X
CSNK2A1	CK2A1	FALSE	P68400	human	PML	5371	P29590	PML	human	S562	6835502	RVVVIsssEDsDAEN	DUF3583		X
CSNK2A1	CK2A1	FALSE	P68400	human	PhLP	64013	Q63737	Pdcl	rat	S20	448825	LQYYYstsEDEDsDH			X
CSNK2A1	CK2A1	FALSE	P68400	human	PIK3R1	5295	P27986	PIK3R1	human	S608	448133	ENtEDQysLVEDDED			X
CSNK2A1	CK2A1	FALSE	P68400	human	TOP1	7150	P11387	TOP1	human	S10	465604	GDHLHNDsQIEADFR			X
CSNK2A1	CK2A1	FALSE	P68400	human	Sialoprotein-2		P13839	Ibsp	rat	S77	457543	ENGDGDssEEEGEEE	BSP_II		X
CSNK2A1	CK2A1	FALSE	P68400	human	Geminin	51053	O75496	GMNN	human	S184	25535401	EEETVEDsLVEDSEI	Geminin		X
CSNK2A1	CK2A1	FALSE	P68400	human	CD5	921	P06127	CD5	human	S483	450127	sMQPDNssDsDyDLH		X	X
VRK2	VRK2 iso2	FALSE	Q86Y07-2	human	p53	22059	P02340	Tp53	mouse	S18	447490	IsLELPLsQEtFsGL	P53_TAD	X		9284; 9286; 12571
VRK2	VRK2 iso2	FALSE	Q86Y07-2	human	p53	22059	P02340	Tp53	mouse	T21	447541	ELPLsQEtFsGLWKL	P53_TAD	X	X
AURKA	AurA	FALSE	O14965	human	syntenin	6386	O00560	SDCBP	human	T200	1869341900	RPFERTItMHKDSTG		X	X
AURKA	AurA	FALSE	O14965	human	CRMP-1	1400	Q14194	CRMP1	human	T101	11539300	RAALVGGttMIIDHV	Amidohydro_1		X
AURKA	AurA	FALSE	O14965	human	WDR62	284403	O43379	WDR62	human	S49	3175148	LRRRtRLstAsEEtV		X
AURKA	AurA	FALSE	O14965	human	FAF1	11124	Q9UNN5	FAF1	human	S291	450287	DVHMVsDsDGDDFED		X	X
AURKA	AurA	FALSE	O14965	human	WDR62	284403	O43379	WDR62	human	T50	1246205	RRRtRLstAsEEtVQ		X
AURKA	AurA	FALSE	O14965	human	TPX2	398174	Q6NUF4	tpx2.L	frog	S48	457642	PPDQRRLsETSVNTE	Aurora-A_bind		X
AURKA	AurA	FALSE	O14965	human	AurA	6790	O14965	AURKA	human	S67	457664	QAQkLVssHkPVQNQ			X
AURKA	AurA	FALSE	O14965	human	SECISBP2L	9728	Q93073	SECISBP2L	human	T573	1868832803	IAKLKRPtALKKVIL		X	X
AURKA	AurA	FALSE	O14965	human	AurA	6790	O14965	AURKA	human	T287	457654	HAPSsRRttLCGtLD	Pkinase		X
AURKA	AurA	FALSE	O14965	human	ATP6V1A	11964	P50516	Atp6v1a	mouse	S175	14913505	LPPRNRGsVTYIAPP	ATP-synt_ab_Xtn	X	X
AURKA	AurA	FALSE	O14965	human	ARPC1B	10095	O15143	ARPC1B	human	T21	10349703	HAWNkDRtQIAICPN		X
AURKA	AurA	FALSE	O14965	human	NuMA-1	4926	Q14980	NUMA1	human	S1887	3196640	tRssARRsQAGVsSG			X
AURKA	AurA	FALSE	O14965	human	MCRS1	10445	Q96EZ8	MCRS1	human	S36	40268168	AGQkRAssQALGTIP		X	X
AURKA	AurA	FALSE	O14965	human	SPAG5	10615	Q96R06	SPAG5	human	S115	34824800	IsStPkTsEEAVDPL		X	X
AURKA	AurA	FALSE	O14965	human	dynactin 1	1639	Q14203	DCTN1	human	S19	455515	TPSGSrMsAEAsArP			X
AURKA	AurA	FALSE	O14965	human	AML2	864	Q13761	RUNX3	human	T14	4733089	PSTSRRFtPPsPAFP		X
AURKA	AurA	FALSE	O14965	human	ALDH1A1	216	P00352	ALDH1A1	human	T493	63070900	yTEVkTVtVkISQKN		X	X
AURKA	AurA	FALSE	O14965	human	YAP1	10413	P46937	YAP1	human	S397	3190672	tyHSRDEstDsGLsM		X	X
AURKA	AurA	FALSE	O14965	human	AurA	6790	O14965	AURKA	human	Y148	457653	kGkFGNVyLAREKQS	Pkinase		X
AURKA	AurA	FALSE	O14965	human	AurA	6790	O14965	AURKA	human	S266	457669	PENLLLGsAGELKIA	Pkinase		X
AURKA	AurA	FALSE	O14965	human	ARHGEF2	9181	Q92974	ARHGEF2	human	S886	451365	PVDPRRRsLPAGDAL		X	X
AURKA	AurA	FALSE	O14965	human	FAF1	11124	Q9UNN5	FAF1	human	S289	450286	ITDVHMVsDsDGDDF		X	X
AURKA	AurA	FALSE	O14965	human	AurA	6790	O14965	AURKA	human	S278	457670	KIADFGWsVHAPSsR	Pkinase		X
AURKA	AurA	FALSE	O14965	human	SPIN1	10927	Q9Y657	SPIN1	human	S124	3217695	RVAtSRIsDAHLADt		X	X
AURKA	AurA	FALSE	O14965	human	WDR62	284403	O43379	WDR62	human	S33	453570	PARRGQssPPPAPPI			X
AURKA	AurA	FALSE	O14965	human	BRCA1	672	P38398	BRCA1	human	S308	451604	KAEFCNKskQPGLAR		X	X
AURKA	AurA	FALSE	O14965	human	SKI	6497	P12755	SKI	human	S383	11145003	LsAFRPWsPAVSASE			X
AURKA	AurA	FALSE	O14965	human	CRMP-1	1400	Q14194	CRMP1	human	T102	11539301	AALVGGttMIIDHVV	Amidohydro_1		X
AURKA	AurA	FALSE	O14965	human	LDH-B	3945	P07195	LDHB	human	S162	31882222	PkHrVIGsGCNLDsA		X	X
AURKA	AurA	FALSE	O14965	human	KIF2C	380006	Q91636	kif2c	frog	S719	3545002	LQVEEQAsKQISKKK			X
AURKA	AurA	FALSE	O14965	human	MYBBP1A	10514	Q9BQG0	MYBBP1A	human	S1303	3210687	ARKKARLsLVIRsPs			X
AURKA	AurA	FALSE	O14965	human	GSK3B	2932	P49841	GSK3B	human	S9	449111	SGRPRttsFAEsCkP		X	X	9336; 9331; 9327; 9323; 9322; 9325; 5558; 8566; 8466; 14026; 14332; 14310; 14630
AURKA	AurA	FALSE	O14965	human	PHLDA1	22822	Q8WV24	PHLDA1	human	S95	22459800	PLCLLRVsLLCALRA		X
AURKA	AurA	FALSE	O14965	human	CENPJ	55835	Q9HC77	CENPJ	human	S467	31855585	LKCSNRksLsPsGLK		X	X
AURKA	AurA	FALSE	O14965	human	CETN2	1069	P41208	CETN2	human	S170	448199	LRIMkKTsLY_____		X	X
AURKA	AurA	FALSE	O14965	human	KIF4A	24137	O95239	KIF4A	human	T799	479906	PPKLRRRtFsLTEVR		X	X
AURKA	AurA	FALSE	O14965	human	CPEB	12877	P70166	Cpeb1	mouse	T171	449610	VRGSRLDtRPILDsR	CEBP1_N		X
AURKA	AurA	FALSE	O14965	human	HAUS8	93323	Q9BT25	HAUS8	human	S20	20583301	ATGPTNsssAKKKDK		X	X
AURKA	AurA	FALSE	O14965	human	NuMA-1	4926	Q14980	NUMA1	human	T1811	1245323	tRsARRRttQIINIt			X
AURKA	AurA	FALSE	O14965	human	VHL	7428	P40337	VHL	human	S72	469117	SVNsREPsQVIFCNr	VHL	X	X
AURKA	AurA	FALSE	O14965	human	LIMK2	3985	P53671	LIMK2	human	T494	467206	kATTKKRtLRKNDRK	Pkinase_Tyr	X	X
AURKA	AurA	FALSE	O14965	human	PAR3-alpha	56288	Q8TEW0	PARD3	human	S962	11279402	SSRsGREsVSTAsDQ		X	X
AURKA	AurA	FALSE	O14965	human	TPX2	398174	Q6NUF4	tpx2.L	frog	S90	459997	KSQSKRSsRRMsKKH			X
AURKA	AurA	FALSE	O14965	human	NEDD1	121441	Q8NHV4	NEDD1	human	S405	4706050	FDDtGKssLGDMFsP		X	X
AURKA	AurA	FALSE	O14965	human	AurA	6790	O14965	AURKA	human	S226	457668	YRELQKLskFDEQRT	Pkinase		X
AURKA	AurA	FALSE	O14965	human	NDEL1	83431	Q9ERR1	Ndel1	mouse	S251	474509	LtPSARIsALNIVGD	NUDE_C	X	X
AURKA	AurA	FALSE	O14965	human	PLK1	5347	P53350	PLK1	human	T210	448139	YDGERKktLCGtPNy	Pkinase	X	X	4354; 5472; 9062
AURKA	AurA	FALSE	O14965	human	ER-alpha	2099	P03372	ESR1	human	S167	448102	GGRERLAsTNDkGSM	Oest_recep	X	X	64508; 42101
AURKA	AurA	FALSE	O14965	human	NPM1	4869	P06748	NPM1	human	S125	459897	AVEEDAEsEDEEEED			X
AURKA	AurA	FALSE	O14965	human	DLG7	9787	Q15398	DLGAP5	human	S627	456345	VKLFsGLsVssEGPs			X
AURKA	AurA	FALSE	O14965	human	AurA	6790	O14965	AURKA	human	T16	457662	IsGPVKAtAPVGGPk			X
AURKA	AurA	FALSE	O14965	human	FADD	8772	Q13158	FADD	human	S203	22496704	MsWNsDAsTSEAS__		X	X
AURKA	AurA	FALSE	O14965	human	LATS2	26524	Q9NRM7	LATS2	human	S83	451703	ALREIRysLLPFANE		X	X
AURKA	AurA	FALSE	O14965	human	SKI	6497	P12755	SKI	human	S326	41656200	RRVPRVssEPPASIR			X
AURKA	AurA	FALSE	O14965	human	p73	7161	O15350	TP73	human	S235	23481800	DPVTGRQsVVVPYEP	P53	X	X
AURKA	AurA	FALSE	O14965	human	AurA	6790	O14965	AURKA	human	S10	457661	RsKENCIsGPVKAtA			X
AURKA	AurA	FALSE	O14965	human	HEC1	10403	O14777	NDC80	human	S44	474539	kPtFGkLsINkPtsE			X
AURKA	AurA	FALSE	O14965	human	MCRS1	10445	Q96EZ8	MCRS1	human	S35	14575930	LAGQkRAssQALGTI		X	X
AURKA	AurA	FALSE	O14965	human	NuMA-1	4926	Q14980	NUMA1	human	S2047	4748253	kQADRRQsMAFsILN			X
AURKA	AurA	FALSE	O14965	human	MBD3	53615	O95983	MBD3	human	S85	1210518	RQRVRyDssNQVKGk	MBDa	X	X
AURKA	AurA	FALSE	O14965	human	CtIP	5932	Q99708	RBBP8	human	S593	4766307	IPLRPREsLETENVL		X	X
AURKA	AurA	FALSE	O14965	human	H3	8350	P68431	H3C1	human	S10	455676	tkQtArkstGGkAPr	Histone	X	X	9701; 9711; 9606; 3465; 3642; 3377; 3475; 3458; 5764; 8481; 8552; 53348; 29237
AURKA	AurA	FALSE	O14965	human	CtIP	5932	Q99708	RBBP8	human	S327	452473	ELPtRVssPVFGATS		X
AURKA	AurA	FALSE	O14965	human	MAP9	79884	Q49MG5	MAP9	human	S625	999603	RKQKKRHsFLESEAL		X	X
AURKA	AurA	FALSE	O14965	human	CPEB	12877	P70166	Cpeb1	mouse	S177	483983	DtRPILDsRSSsPSD	CEBP1_N		X
AURKA	AurA	FALSE	O14965	human	SIRT1	23411	Q96EB6	SIRT1	human	T344	25594500	GkLLRNYtQNIDTLE	SIR2	X	X
AURKA	AurA	FALSE	O14965	human	SPIN1	10927	Q9Y657	SPIN1	human	S109	24976101	LNkDERVsALEVLPD		X	X
AURKA	AurA	FALSE	O14965	human	PSEN2	5664	P49810	PSEN2	human	S19	449962	EVCDERTsLMsAEsP			X
AURKA	AurA	FALSE	O14965	human	KCTD12	115207	Q96CX2	KCTD12	human	S243	18011104	ITVCGKTsLAkEVFG		X
AURKA	AurA	FALSE	O14965	human	NuMA-1	4926	Q14980	NUMA1	human	S1883	31033004	YrPttRssARRsQAG			X
AURKA	AurA	FALSE	O14965	human	ALDH1A1	216	P00352	ALDH1A1	human	T442	63070901	kDIDKAItISSALQA	Aldedh	X	X
AURKA	AurA	FALSE	O14965	human	AurA	6790	O14965	AURKA	human	S41	457663	QNPLPVNsGQAQRVL			X
AURKA	AurA	FALSE	O14965	human	BIM	10018	O43521	BCL2L11	human	S98	8080218	RSssGyFsFDTDRsP		X	X
AURKA	AurA	FALSE	O14965	human	syntenin	6386	O00560	SDCBP	human	S131	56649728	kIGLRLKsIDNGIFV	PDZ	X	X
AURKA	AurA	FALSE	O14965	human	PKD2	5311	Q13563	PKD2	human	S829	4696848	HSSRRRGsISSGVSY			X
AURKA	AurA	FALSE	O14965	human	Cas-L	4739	Q14511	NEDD9	human	S296	4696722	PVARRHQsLsPNHPP			X
AURKA	AurA	FALSE	O14965	human	MAP9	79884	Q49MG5	MAP9	human	S305	11334001	AVEKSKEsQVTADDL			X
AURKA	AurA	FALSE	O14965	human	LATS2	26524	Q9NRM7	LATS2	human	S380	3213669	ATLARRDsLQKPGLE		X	X
AURKA	AurA	FALSE	O14965	human	DLG7	9787	Q15398	DLGAP5	human	S725	456346	CLssERMsLPLLAGG			X
AURKA	AurA	FALSE	O14965	human	LIMK2	3985	P53671	LIMK2	human	T505	448683	NDRKKRYtVVGNPYW	Pkinase_Tyr	X	X	3841
AURKA	AurA	FALSE	O14965	human	AML2	864	Q13761	RUNX3	human	T173	55571501	YHRAIkVtVDGPREP	Runt	X
AURKA	AurA	FALSE	O14965	human	DLG7	9787	Q15398	DLGAP5	human	S830	456348	QEHARHIsFGGNLIt			X
AURKA	AurA	FALSE	O14965	human	HEC1	10403	O14777	NDC80	human	S55	459763	PtsERkVsLFGkRts	Ndc80_HEC	X	X
AURKA	AurA	FALSE	O14965	human	TPX2	22974	Q9ULW0	TPX2	human	S121	459996	PAQPQRRsLRLsAQk		X	X
AURKA	AurA	FALSE	O14965	human	AurA	6790	O14965	AURKA	human	S98	457666	PLNNTQKskQPLPsA			X
AURKA	AurA	FALSE	O14965	human	HAUS8	93323	Q9BT25	HAUS8	human	S19	20583302	PATGPTNsssAKKKD		X	X
AURKA	AurA	FALSE	O14965	human	EB3	22924	Q9UPY8	MAPRE3	human	S176	4740060	MQTSGRLsNVAPPCI		X	X
AURKA	AurA	FALSE	O14965	human	NuMA-1	4926	Q14980	NUMA1	human	T2084	31033005	sPNtRSGtRRsPRIA			X
AURKA	AurA	FALSE	O14965	human	p53	7157	P04637	TP53	human	S106	27300200	sQkTYQGsYGFrLGF	P53	X	X
AURKA	AurA	FALSE	O14965	human	POU6F1	5463	Q14863	POU6F1	human	S197	1869383200	kLDITPKsAQKLKPV		X	X
AURKA	AurA	FALSE	O14965	human	NuMA-1	4926	Q14980	NUMA1	human	T1812	477991	RsARRRttQIINItM			X
AURKA	AurA	FALSE	O14965	human	BIM	10018	O43521	BCL2L11	human	S93	8080215	SsLLSRSssGyFsFD		X	X
AURKA	AurA	FALSE	O14965	human	PIN1	5300	Q13526	PIN1	human	S16	447772	PGWEkRMsRSSGRVy	WW	X	X
AURKA	AurA	FALSE	O14965	human	AKIP	54998	Q9NWT8	AURKAIP1	human	S70	999611	MLVPRKMsVSPLESW		X	X
AURKA	AurA	FALSE	O14965	human	AurA	6790	O14965	AURKA	human	S342	457608	QETYKRIsRVEFTFP	Pkinase		X
AURKA	AurA	FALSE	O14965	human	BIM	10018	O43521	BCL2L11	human	S94	4698178	sLLSRSssGyFsFDT		X	X
AURKA	AurA	FALSE	O14965	human	AurA	6790	O14965	AURKA	human	S104	457667	KskQPLPsAPENNPE			X
AURKA	AurA	FALSE	O14965	human	NuMA-1	4926	Q14980	NUMA1	human	S1969	3196643	QEtLRRAsMQPIQIA			X
AURKA	AurA	FALSE	O14965	human	TPX2	398174	Q6NUF4	tpx2.L	frog	S94	1869508032	KRSsRRMsKKHRQKL			X
AURKA	AurA	FALSE	O14965	human	NuMA-1	4926	Q14980	NUMA1	human	T1804	3196649	FLDsGrKtRsARRRt			X
AURKA	AurA	FALSE	O14965	human	SOX8	30812	P57073	SOX8	human	S327	4715062	SAPSASAsPTETGPP		X	X
AURKA	AurA	FALSE	O14965	human	WDR62	284403	O43379	WDR62	human	S32	10989988	VPARRGQssPPPAPP			X
AURKA	AurA	FALSE	O14965	human	KIBRA	23286	Q8IX03	WWC1	human	S539	20751200	tsLsPRSsLSsPSPP		X	X
AURKA	AurA	FALSE	O14965	human	AR	367	P10275	AR	human	T282	15605002	VPPAVRPtPCAPLAE	Androgen_recep	X	X
AURKA	AurA	FALSE	O14965	human	DLG7	9787	Q15398	DLGAP5	human	S757	456347	EGMELNSsItSQDVL			X
AURKA	AurA	FALSE	O14965	human	MBD3	53615	O95983	MBD3	human	S24	11378200	REEVPRRsGLSAGHR	MBD	X	X
AURKA	AurA	FALSE	O14965	human	TIFA	92610	Q96CG3	TIFA	human	T9	50409900	TSFEDADtEETVTCL		X	X
AURKA	AurA	FALSE	O14965	human	FANCA	2175	O15360	FANCA	human	S165	56757905	HSMFSRLsFCQELWK		X	X
AURKA	AurA	FALSE	O14965	human	p53	7157	P04637	TP53	human	S215	454242	DrNtFrHsVVVPyEP	P53	X	X
AURKA	AurA	FALSE	O14965	human	HEC1	10403	O14777	NDC80	human	S69	474513	sGHGsRNsQLGIFSs	Ndc80_HEC		X
AURKA	AurA	FALSE	O14965	human	TPX2	22974	Q9ULW0	TPX2	human	S125	459997	QRRsLRLsAQkDLEQ		X	X
AURKA	AurA	FALSE	O14965	human	LIMK1	3984	P53667	LIMK1	human	T508	447808	PDRKKRYtVVGNPYW	Pkinase_Tyr	X	X	3841
AURKA	AurA	FALSE	O14965	human	NuMA-1	4926	Q14980	NUMA1	human	S2087	28722901	tRSGtRRsPRIATTT			X
AURKA	AurA	FALSE	O14965	human	AurA	6790	O14965	AURKA	human	S83	457665	QKQLQATsVPHPVsR			X
AURKA	AurA	FALSE	O14965	human	NUSAP1	51203	Q9BXS6	NUSAP1	human	S240	469451	VPPRGRLsVAstPIs	NUSAP	X
AURKA	AurA	FALSE	O14965	human	AurA	6790	O14965	AURKA	human	S391	457671	TANSSKPsNCQNKES			X
AURKA	AurA	FALSE	O14965	human	hnRNP K	3190	P61978	HNRNPK	human	S379	483629	syAGGrGsyGDLGGP		X	X
AURKA	AurA	FALSE	O14965	human	TACC3	21335	Q9JJ11	Tacc3	mouse	S347	474537	ESAWRKQsLyVKFDP		X
AURKA	AurA	FALSE	O14965	human	AurA	6790	O14965	AURKA	human	T288	448784	APSsRRttLCGtLDy	Pkinase	X	X	3079; 2914; 13464; 8525
AURKA	AurA	FALSE	O14965	human	LIMK1	3984	P53667	LIMK1	human	S307	3191869	DRsPGAGsLGsPAsQ		X	X
AURKA	AurA	FALSE	O14965	human	CENPA	1058	P49450	CENPA	human	S7	448601	_MGPRRRsRKPEAPR	Histone		X	2187
AURKA	AurA	FALSE	O14965	human	RASSF1 iso2	11186	Q9NS23-2	RASSF1	human	S203	484000	TsVRRRtsFYLPKDA	RA	X	X
AURKA	AurA	FALSE	O14965	human	ER-alpha	2099	P03372	ESR1	human	S305	448805	IkRSkkNsLALSLtA		X	X
AURKA	AurA	FALSE	O14965	human	LIMK2	3985	P53671	LIMK2	human	S283	456167	EGtLRRRsLRRsNsI		X	X
AURKA	AurA	FALSE	O14965	human	MCM2	4171	P49736	MCM2	human	S220	2201403	NVFkERIsDMCkENR	MCM_N		X
AURKA	AurA	FALSE	O14965	human	AR	367	P10275	AR	human	S293	15605001	PLAECKGsLLDDsAG	Androgen_recep	X	X
AURKA	AurA	FALSE	O14965	human	KIF2C	380006	Q91636	kif2c	frog	S196	2132102	NNQGRRKsNIVKEME			X
AURKA	AurA	FALSE	O14965	human	ALDH1A1	216	P00352	ALDH1A1	human	T267	14567868	KSNLKRVtLELGGKS	Aldedh	X	X
AURKA	AurA	FALSE	O14965	human	p53	7157	P04637	TP53	human	S315	447530	LPNNtsssPQPkkkP		X	X	2528
AURKA	AurA	FALSE	O14965	human	Geminin	51053	O75496	GMNN	human	T25	40323301	NSSVPRRtLkMIQPS	Geminin	X	X
AURKA	AurA	FALSE	O14965	human	KCTD12	115207	Q96CX2	KCTD12	human	S200	468044	PLLtPsQsLDGsRRs		X
AURKA	AurA	FALSE	O14965	human	RALA	5898	P11233	RALA	human	S194	483989	NGKKKRKsLAKRIRE		X
AURKA	AurA	FALSE	O14965	human	RASSF1 iso2	11186	Q9NS23-2	RASSF1	human	T202	483999	GTsVRRRtsFYLPKD	RA	X	X
AURKA	AurA	FALSE	O14965	human	TACC3	10460	Q9Y6A5	TACC3	human	S558	474537	ESALRKQsLyLkFDP		X	X	8842; 5645
AURKA	AurA	FALSE	O14965	human	NuMA-1	4926	Q14980	NUMA1	human	S1991	487347	RQQRkRVsLEPHQGP			X
AURKA	AurA	FALSE	O14965	human	YY1	7528	P25490	YY1	human	S365	15416769	EGCGkRFsLDFNLRT	zf-C2H2	X	X
AURKA	AurA	FALSE	O14965	human	CDC25B	994	P30305	CDC25B	human	S353	452008	VQNkRRRsVtPPEEQ	M-inducer_phosp	X	X
Ikbkb	IKKB	FALSE	Q9QY78	rat	IkB-alpha	25493	Q63746	Nfkbia	rat	S32	448203	LVDDRHDsGLDsMKD			X	5210; 2859; 9246; 5209
Ikbkb	IKKB	FALSE	Q9QY78	rat	SNAP23	64630	O70377	Snap23	rat	S120	455263	NVVsKQPsRITNGQP	SNAP-25	X
Ikbkb	IKKB	FALSE	Q9QY78	rat	CARD11	416476	Q5F3W0	RCJMB04_5k17	chicken	S578	457640	NRNDSIMsTTPEPPG		X
Ikbkb	IKKB	FALSE	Q9QY78	rat	SNAP23	8773	O00161	SNAP23	human	S95	455262	NRTkNFEsGkAykTt	SNAP-25	X
Ikbkb	IKKB	FALSE	Q9QY78	rat	IkB-alpha	25493	Q63746	Nfkbia	rat	S36	448204	RHDsGLDsMKDEDyE			X	5210; 9246
Ikbkb	IKKB	FALSE	Q9QY78	rat	SNAP23	64630	O70377	Snap23	rat	S95	455262	NRTKNFEsGKNYKAT	SNAP-25	X
Stk10	LOK	FALSE	O55098	mouse	Moesin	17698	P26041	Msn	mouse	T558	447706	LGRDKYKtLRQIRQG	ERM	X		3141; 3726
GTF2F1	GTF2F1	FALSE	P35269	human	GTF2F1	2962	P35269	GTF2F1	human	S385	483594	GGssRGNsRPGtPsA	TFIIF_alpha		X
GTF2F1	GTF2F1	FALSE	P35269	human	RARG	5916	P13631	RARG	human	S79	455544	EMVPSsPsPPPPPRV			X
GTF2F1	GTF2F1	FALSE	P35269	human	RARG	5916	P13631	RARG	human	S77	455543	SEEMVPSsPsPPPPP			X
GTF2F1	GTF2F1	FALSE	P35269	human	GTF2F1	2962	P35269	GTF2F1	human	T389	483595	RGNsRPGtPsAEGGs	TFIIF_alpha		X
LATS1	LATS1	FALSE	O95835	human	INCENP	3619	Q9NQS7	INCENP	human	S894	450468	RYHKRtssAVWNsPP			X
LATS1	LATS1	FALSE	O95835	human	YAP1	10413	P46937	YAP1	human	S61	484116	IVHVRGDsEtDLEAL		X
LATS1	LATS1	FALSE	O95835	human	YAP1	22601	P46938	Yap1	mouse	S112	448847	PQHVRAHssPAsLQL		X		4911; 13008; 57706; 29495
LATS1	LATS1	FALSE	O95835	human	SASH1	23328	O94885	SASH1	human	S407	468680	LSHGRtCsFGGFDLT	SLY	X
LATS1	LATS1	FALSE	O95835	human	CDC26	246184	Q8NHZ8	CDC26	human	T7	10815632	_MLRRKPtRLELKLD	ANAPC_CDC26	X	X
LATS1	LATS1	FALSE	O95835	human	YAP1	22601	P46938	Yap1	mouse	S382	3190672	TyHSRDEstDsGLSM		X		13619
LATS1	LATS1	FALSE	O95835	human	Raptor	57521	Q8N122	RPTOR	human	S606	53407301	SAHEkLYsLLSDPIP	HEAT	X	X
LATS1	LATS1	FALSE	O95835	human	LATS1	9113	O95835	LATS1	human	S674	481736	EMMRVGLsQDAQDQM			X
LATS1	LATS1	FALSE	O95835	human	LATS1	9113	O95835	LATS1	human	S909	457594	HQRCLAHsLVGTPNY	Pkinase		X	9157
LATS1	LATS1	FALSE	O95835	human	YAP1 iso2	10413	P46937-2	YAP1	human	S61	484116	IVHVRGDsEtDLEAL		X
LATS1	LATS1	FALSE	O95835	human	RAF1	5894	P04049	RAF1	human	S259	447741	sQRQRststPNVHMV			X	9421
LATS1	LATS1	FALSE	O95835	human	KIF23	9493	Q02241	KIF23	human	S814	470674	LRHRRsRsAGDRWVD	MKLP1_Arf_bdg	X	X
LATS1	LATS1	FALSE	O95835	human	AMOT	154796	Q4VCS5	AMOT	human	S175	28699604	QGHVRSLsERLMQMS		X
LATS1	LATS1	FALSE	O95835	human	YAP1 iso2	10413	P46937-2	YAP1	human	S109	452305	KsHsRQAstDAGtAG		X		46931; 53749
LATS1	LATS1	FALSE	O95835	human	KIF23	9493	Q02241	KIF23	human	S716	453934	QLHRRsNsCsSISVA		X	X
LATS1	LATS1	FALSE	O95835	human	YAP1	10413	P46937	YAP1	human	S127	448847	PQHVRAHssPAsLQL		X	X	4911; 13008; 57706; 29495
LATS1	LATS1	FALSE	O95835	human	LATS1	9113	O95835	LATS1	human	S1049	1791602	VDPDkLWsDDNEEEN			X
LATS1	LATS1	FALSE	O95835	human	YAP1 iso2	10413	P46937-2	YAP1	human	S127	448847	PQHVRAHssPASLQL		X	X	57706; 29495
LATS1	LATS1	FALSE	O95835	human	YAP1 iso2	10413	P46937-2	YAP1	human	S164	471933	AQHLRQssFEIPDDV		X
LATS1	LATS1	FALSE	O95835	human	YAP1 iso2	10413	P46937-2	YAP1	human	S381	3190672	TYHSRDEsTDsGLsM		X		13619
LATS1	LATS1	FALSE	O95835	human	TAZ	25937	Q9GZV5	WWTR1	human	S89	457660	AQHVRsHssPAsLQL		X		75275; 59971
Stk17b	DRAK2	FALSE	Q8BG48	mouse	DRAK2	98267	Q8BG48	Stk17b	mouse	S12	1851300	RFDCRsVsGLLTTTP			X
Stk17b	DRAK2	FALSE	Q8BG48	mouse	DRAK2	98267	Q8BG48	Stk17b	mouse	S351	1735800	PEDGsLVsKRFRFDD			X
Stk17b	DRAK2	FALSE	Q8BG48	mouse	DRAK2	98267	Q8BG48	Stk17b	mouse	S362	2627602	RFDDSLPsPHELVPD			X
Stk17b	DRAK2	FALSE	Q8BG48	mouse	DRAK2	98267	Q8BG48	Stk17b	mouse	S328	2627603	SEEKTSKsSCNGsCG			X
Stk17b	DRAK2	FALSE	Q8BG48	mouse	DRAK2	98267	Q8BG48	Stk17b	mouse	S348	1851301	ENIPEDGsLVsKRFR			X
Stk17b	DRAK2	FALSE	Q8BG48	mouse	DRAK2	98267	Q8BG48	Stk17b	mouse	S333	2627601	SKsSCNGsCGAREDK			X
Stk17b	DRAK2	FALSE	Q8BG48	mouse	DRAK2	98267	Q8BG48	Stk17b	mouse	S10	2627600	RRRFDCRsVsGLLTT			X
Itk	ITK	FALSE	Q03526	mouse	TBX21	57765	Q9JKD8	Tbx21	mouse	Y525	458297	KETEGQFyNYFPN__		X
Itk	ITK	FALSE	Q03526	mouse	ITK	16428	Q03526	Itk	mouse	Y186	449834	ETLVIALyDYQTNDP	SH3_1	X
PDGFRB	PDGFRB	FALSE	P09619	human	PDGFRB	5159	P09619	PDGFRB	human	Y1021	447523	PNEGDNDyIIPLPDP		X	X	2227
PDGFRB	PDGFRB	FALSE	P09619	human	PDGFRA	5156	P16234	PDGFRA	human	Y754	448439	ERKEVsKysDIQRsL	Pkinase_Tyr		X	2992
PDGFRB	PDGFRB	FALSE	P09619	human	PDGFRB	5159	P09619	PDGFRB	human	Y1009	447522	LDTSSVLyTAVQPNE		X	X	3124
PDGFRB	PDGFRB	FALSE	P09619	human	FAK	5747	Q05397	PTK2	human	Y5	7445815	___MAAAyLDPNLNH		X	X
PDGFRB	PDGFRB	FALSE	P09619	human	Arg	27	P42684	ABL2	human	Y272	456540	KCNKPTVyGVsPIHD			X
PDGFRB	PDGFRB	FALSE	P09619	human	PDGFRB	5159	P09619	PDGFRB	human	Y579	447521	VSSDGHEyIyVDPMQ			X
PDGFRB	PDGFRB	FALSE	P09619	human	PDGFRB	5159	P09619	PDGFRB	human	Y562	458338	LWQKKPRyEIRWKVI			X
PDGFRB	PDGFRB	FALSE	P09619	human	FMIP	8563	Q13769	THOC5	human	Y225	25802102	EIEVKKEyLSSLQPR	FimP	X
PDGFRB	PDGFRB	FALSE	P09619	human	Arg	27	P42684	ABL2	human	Y139	7437800	EKLRVLGyNQNGEWS	SH3_1		X
PDGFRB	PDGFRB	FALSE	P09619	human	PLCG1	5335	P19174	PLCG1	human	Y783	447667	EGRNPGFyVEANPMP		X		2821; 14461; 14008; 25678; 88717
PDGFRB	PDGFRB	FALSE	P09619	human	PDGFRB	5159	P09619	PDGFRB	human	Y740	447520	TGESDGGyMDMSKDE	Pkinase_Tyr		X	3168
PDGFRB	PDGFRB	FALSE	P09619	human	Fyn	2534	P06241	FYN	human	Y28	447879	sLNQssGyRyGTDPT			X
PDGFRB	PDGFRB	FALSE	P09619	human	Tel	2120	P41212	ETV6	human	Y17	454812	IkQERIsytPPEsPV		X	X
PDGFRB	PDGFRB	FALSE	P09619	human	FAK	5747	Q05397	PTK2	human	Y194	18122800	ALEKKSNyEVLEkDV	FERM_M	X	X
PDGFRB	PDGFRB	FALSE	P09619	human	PDGFRB	5159	P09619	PDGFRB	human	Y763	448850	DMKGDVKyADIESSN	Pkinase_Tyr	X
PDGFRB	PDGFRB	FALSE	P09619	human	Ack	10188	Q07912	TNK2	human	Y635	4251154	PLPPPPAyDDVAQDE		X	X
PDGFRB	PDGFRB	FALSE	P09619	human	PDGFRB	5159	P09619	PDGFRB	human	Y581	447519	SDGHEyIyVDPMQLP			X
PDGFRB	PDGFRB	FALSE	P09619	human	MUC1	4582	P15941	MUC1	human	Y1218	473759	tyHtHGRyVPPsstD			X
PDGFRB	PDGFRB	FALSE	P09619	human	PDGFRB	5159	P09619	PDGFRB	human	Y857	447509	DIMRDSNyISKGSTF	Pkinase_Tyr	X	X	3170
PDGFRB	PDGFRB	FALSE	P09619	human	PDGFRB	5159	P09619	PDGFRB	human	Y775	449964	SSNyMAPyDNyVPSA	Pkinase_Tyr	X
PDGFRB	PDGFRB	FALSE	P09619	human	MUC1	4582	P15941	MUC1	human	Y1203	454878	IFPARDtyHPMsEyP			X
PDGFRB	PDGFRB	FALSE	P09619	human	PDGFRB	5159	P09619	PDGFRB	human	Y771	447517	ADIESSNyMAPyDNy	Pkinase_Tyr	X	X	3173
PDGFRB	PDGFRB	FALSE	P09619	human	Arg	27	P42684	ABL2	human	Y161	449482	QGWVPsNyItPVNSL			X
PDGFRB	PDGFRB	FALSE	P09619	human	Tel	2120	P41212	ETV6	human	Y27	454813	PEsPVPsyAsstPLH		X	X
PDGFRB	PDGFRB	FALSE	P09619	human	Src	6714	P12931	SRC	human	Y419	448234	RLIEDNEytARQGAk	Pkinase_Tyr	X		2101; 6943; 59548; 70926
PDGFRB	PDGFRB	FALSE	P09619	human	PDGFRB	5159	P09619	PDGFRB	human	Y751	447508	SKDESVDyVPMLDMK	Pkinase_Tyr	X	X	3166; 3161; 4549
PDGFRB	PDGFRB	FALSE	P09619	human	PDGFRB	5159	P09619	PDGFRB	human	Y778	450207	yMAPyDNyVPSAPER	Pkinase_Tyr	X
Vrk1	VRK1	FALSE	Q80X41	mouse	coilin	8161	P38432	COIL	human	S184	11329300	NEEAKRKsPKKKEKC	Coilin_N	X
PHKB	PHKB	FALSE	P12798	rabbit	PHKB	100009137	P12798	PHKB	rabbit	S12	470137	TGLMAEVsWKVLERR			X
PHKB	PHKB	FALSE	P12798	rabbit	PHKB	100009137	P12798	PHKB	rabbit	S700	472411	HSKVKRQsSTSNAPE	Glyco_hydro_15		X
PHKB	PHKB	FALSE	P12798	rabbit	PHKB	100009137	P12798	PHKB	rabbit	S27	470138	ARTKRSGsVYEPLKS			X
CDK7	CDK7	FALSE	P50613	human	CDK11B	984	P21127	CDK11B	human	T595	449142	GsPLKAytPVVVtLW	Pkinase		X
CDK7	CDK7	FALSE	P50613	human	MCM2	4171	P49736	MCM2	human	S5	2201405	___MAEssEsFtMAs			X
CDK7	CDK7	FALSE	P50613	human	38261	5460	Q01860	POU5F1	human	S12	18496900	LASDFAFsPPPGGGG		X
CDK7	CDK7	FALSE	P50613	human	CDK2	1017	P24941	CDK2	human	Y168	4319901	HEVVtLWyRAPEILL	Pkinase		X
CDK7	CDK7	FALSE	P50613	human	ER-alpha	2099	P03372	ESR1	human	S118	448101	LHPPPQLsPFLQPHG	Oest_recep	X	X	2511
CDK7	CDK7	FALSE	P50613	human	CDK6	1021	Q00534	CDK6	human	T177	2454600	YSFQMALtSVVVTLW	Pkinase		X
CDK7	CDK7	FALSE	P50613	human	ICK	56542	Q9JKV2	Cilk1	mouse	T157	456051	IRSRPPytDyVStRW	Pkinase	X	X
CDK7	CDK7	FALSE	P50613	human	p53	7157	P04637	TP53	human	S371	447533	AHsSHLkskkGQsts			X
CDK7	CDK7	FALSE	P50613	human	SPT5	6829	O00267	SUPT5H	human	T784	458816	MyGsGsrtPMyGsQt			X
CDK7	CDK7	FALSE	P50613	human	MCM2	4171	P49736	MCM2	human	S41	452312	RtDALtssPGRDLPP		X	X
CDK7	CDK7	FALSE	P50613	human	CDK9	1025	P50750	CDK9	human	S175	456536	FGLARAFsLAkNSQP	Pkinase	X	X
CDK7	CDK7	FALSE	P50613	human	POLR2A	5430	P24928	POLR2A	human	S1616	450204	TPQSPSysPtsPsYS	RNA_pol_Rpb1_R	X	X	4735; 13499; 13546; 31262
CDK7	CDK7	FALSE	P50613	human	MED1	5469	Q15648	MED1	human	T1457	449866	HsKsPAytPQNLDsE		X	X
CDK7	CDK7	FALSE	P50613	human	MCM2	4171	P49736	MCM2	human	S13	473057	EsFtMAssPAQRRRG			X
CDK7	CDK7	FALSE	P50613	human	RARA	5914	P10276	RARA	human	S77	455459	EIVPsPPsPPPLPRI		X	X
CDK7	CDK7	FALSE	P50613	human	XRN2	22803	Q9H0D6	XRN2	human	T439	3211959	FtPsGILtPHALGsR			X
CDK7	CDK7	FALSE	P50613	human	p53	7157	P04637	TP53	human	S376	447570	LkskkGQstsRHkkL			X
CDK7	CDK7	FALSE	P50613	human	E2F1	1869	Q01094	E2F1	human	T433	447871	DCDFGDLtPLDF___		X	X
CDK7	CDK7	FALSE	P50613	human	RARA	19401	P11416	Rara	mouse	S77	455459	EIVPSPPsPPPLPRI		X	X
CDK7	CDK7	FALSE	P50613	human	SPT5	6829	O00267	SUPT5H	human	T775	458815	tPMyGsQtPMyGsGs			X
CDK7	CDK7	FALSE	P50613	human	SPT5	6829	O00267	SUPT5H	human	S782	4948434	tPMyGsGsrtPMyGs			X
CDK7	CDK7	FALSE	P50613	human	STF-1	26423	P33242	Nr5a1	mouse	S203	447603	EYPEPYAsPPQQPGP		X
CDK7	CDK7	FALSE	P50613	human	POLR2A	20020	P08775	Polr2a	mouse	S1619	447616	SPSYsPtsPSYSPTS	RNA_pol_Rpb1_R		X	4735; 13523; 13546; 67221
CDK7	CDK7	FALSE	P50613	human	CDK2	1017	P24941	CDK2	human	T160	447739	GVPVRtytHEVVtLW	Pkinase		X	2561
CDK7	CDK7	FALSE	P50613	human	SPT5	6829	O00267	SUPT5H	human	S773	15415344	GRtPMyGsQtPMyGs			X
CDK7	CDK7	FALSE	P50613	human	POLR2A	5430	P24928	POLR2A	human	S1621	3439802	SysPtsPsYSPTSPS	RNA_pol_Rpb1_R		X	13780
CDK7	CDK7	FALSE	P50613	human	CDK4	1019	P11802	CDK4	human	T172	448476	YSYQMALtPVVVTLW	Pkinase		X
CDK7	CDK7	FALSE	P50613	human	p53	7157	P04637	TP53	human	S378	447534	skkGQstsRHkkLMF			X
CDK7	CDK7	FALSE	P50613	human	SMAD1	4086	Q15797	SMAD1	human	S206	451175	SSStYPHsPTSSDPG		X		9553; 5753
CDK7	CDK7	FALSE	P50613	human	CDK1	983	P06493	CDK1	human	T161	447609	GIPIRVytHEVVTLW	Pkinase	X	X	9114
CDK7	CDK7	FALSE	P50613	human	MCM2	4171	P49736	MCM2	human	S4	2201407	____MAEssEsFtMA			X
CDK7	CDK7	FALSE	P50613	human	p53	7157	P04637	TP53	human	S392	447535	FktEGPDsD______			X	9281
CDK7	CDK7	FALSE	P50613	human	MBLR	84108	Q9BYE7	PCGF6	human	S30	455506	LPPPPPVsPPALTPA			X
CDK7	CDK7	FALSE	P50613	human	FMR1	14265	P35922	Fmr1	mouse	S499	469583	NSEAsNAsETESDHR	FXMRP1_C_core		X
CDK7	CDK7	FALSE	P50613	human	p53	7157	P04637	TP53	human	S33	447531	LPENNVLsPLPsQAM			X	2526
CDK7	CDK7	FALSE	P50613	human	POLR2A	5430	P24928	POLR2A	human	S1619	447616	SPSysPtsPsYSPTS	RNA_pol_Rpb1_R	X	X	4735; 13523; 13546; 67221
CDK7	CDK7	FALSE	P50613	human	MCM2	4171	P49736	MCM2	human	S108	456310	DVEELtAsQREAAER	MCM2_N		X
CDK7	CDK7	FALSE	P50613	human	XPB	2071	P19447	ERCC3	human	S90	1867858202	HIFLEAFsPVYKYAQ	Helicase_C_3	X
CDK7	CDK7	FALSE	P50613	human	RARG	5916	P13631	RARG	human	S79	455544	EMVPSsPsPPPPPRV			X
CDK7	CDK7	FALSE	P50613	human	CDK12	51755	Q9NYV4	CDK12	human	T893	472551	sEEsRPytNKVITLW	Pkinase		X
CDK7	CDK7	FALSE	P50613	human	MCM2	4171	P49736	MCM2	human	S40	452311	RRtDALtssPGRDLP			X
CDK7	CDK7	FALSE	P50613	human	MCM2	4171	P49736	MCM2	human	T59	2201408	EsEGLLGtEGPLEEE	MCM2_N		X
CDK7	CDK7	FALSE	P50613	human	MCM2	4171	P49736	MCM2	human	S53	473058	LPPFEDEsEGLLGtE	MCM2_N		X
CDK7	CDK7	FALSE	P50613	human	MCM2	4171	P49736	MCM2	human	S139	454180	RRGLLyDsDEEDEER	MCM2_N	X	X	8861; 12958
CDK7	CDK7	FALSE	P50613	human	E2F1	1869	Q01094	E2F1	human	S403	447870	PEEFISLsPPHEALD		X	X
CDK7	CDK7	FALSE	P50613	human	RARG	5916	P13631	RARG	human	S77	455543	SEEMVPSsPsPPPPP			X
CDK7	CDK7	FALSE	P50613	human	MCM2	4171	P49736	MCM2	human	S27	452310	GNDPLtssPGRssRR		X	X
CDK7	CDK7	FALSE	P50613	human	CDK2	1017	P24941	CDK2	human	S46	4271962	tETEGVPsTAIREIS	Pkinase		X
CDK7	CDK7	FALSE	P50613	human	CDK2	1017	P24941	CDK2	human	T165	4319900	tytHEVVtLWyRAPE	Pkinase		X
CDK7	CDK7	FALSE	P50613	human	RARA	19401	P11416	Rara	mouse	S461	455330	RSsPATQsP______			X
CDK7	CDK7	FALSE	P50613	human	POLR2A	5430	P24928	POLR2A	human	S1878	3182204	sPKysPtsPtysPtt	RNA_pol_Rpb1_R; RNA_pol_Rpb1_R	X
CDK7	CDK7	FALSE	P50613	human	MCM2	4171	P49736	MCM2	human	S7	2201406	_MAEssEsFtMAssP			X
CDK7	CDK7	FALSE	P50613	human	AR	367	P10275	AR	human	S516	452166	VSRVPYPsPTCVkSE			X
CDK7	CDK7	FALSE	P50613	human	STF-1	2516	Q13285	NR5A1	human	S203	447603	EYPEPYAsPPQPGLP		X	X
FGFR4	FGFR4	FALSE	P22455	human	FGFR4	2264	P22455	FGFR4	human	Y754	448027	LLAVSEEyLDLRLTF			X
FGFR4	FGFR4	FALSE	P22455	human	MST1	6789	Q13043	STK4	human	Y433	463558	kIPQDGDyEFLksWt	Mst1_SARAH	X	X
Lats1	LATS1	FALSE	F1M2K4	rat	AMOT	154796	Q4VCS5	AMOT	human	S175	28699604	QGHVRSLsERLMQMS		X
Ripk1	RIPK1	FALSE	Q60855	mouse	DRP1	74006	Q8K1M6	Dnm1l	mouse	S622	454690	PIPIMPAsPQKGHAV		X		3455; 4494
Ripk1	RIPK1	FALSE	Q60855	mouse	RIPK1	19766	Q60855	Ripk1	mouse	S166	27116401	VASFKTWsKLTKEKD	Pkinase_Tyr	X		31122; 53286
Mapk8	JNK1	FALSE	P49185	rat	Doublecortin iso2	1641	O43602-2	DCX	human	T331	469976	SKQsPIStPTsPGSL		X
Mapk8	JNK1	FALSE	P49185	rat	STMN1	29332	P13668	Stmn1	rat	S38	448556	SVPEFPLsPPKKkDL	Stathmin		X	3426; 4191
Mapk8	JNK1	FALSE	P49185	rat	PSD-95	29495	P31016	Dlg4	rat	S295	456936	PTsPRRYsPVAKDLL	PDZ_assoc	X		45737
Mapk8	JNK1	FALSE	P49185	rat	GR	24413	P06536	Nr3c1	rat	S246	451796	LIDENLLsPLAGEDD	GCR	X	X	97285
Mapk8	JNK1	FALSE	P49185	rat	IRS1	16367	P35569	Irs1	mouse	S307	447558	tEsITAtsPAsMVGG			X	2381
Mapk8	JNK1	FALSE	P49185	rat	CTNND2	114028	F1M787	Ctnnd2	rat	S444	480954	RTSTAPSsPGVDSVP		X
Mapk8	JNK1	FALSE	P49185	rat	STMN1	29332	P13668	Stmn1	rat	S25	448555	QAFELILsPRSKESV	Stathmin		X
Mapk8	JNK1	FALSE	P49185	rat	Jun	24516	P17325	Jun	rat	S73	447943	VGLLKLAsPELERLI	Jun		X	9164; 3270; 8752; 12714
Mapk8	JNK1	FALSE	P49185	rat	MAP2	25595	P15146	Map2	rat	T1622	450181	YSSRtPGtPGtPSyP		X		4544
Mapk8	JNK1	FALSE	P49185	rat	MAP2	25595	P15146	Map2	rat	T1619	4704347	PPsYSSRtPGtPGtP		X
Mapk8	JNK1	FALSE	P49185	rat	Doublecortin iso2	1641	O43602-2	DCX	human	T321	451361	TSSSQLStPKSKQsP		X
Mapk8	JNK1	FALSE	P49185	rat	IRS1	25467	P35570	Irs1	rat	S307	447558	TEsITATsPASMVGG		X		2381
Mapk8	JNK1	FALSE	P49185	rat	Doublecortin iso2	1641	O43602-2	DCX	human	S334	451359	sPIStPTsPGSLRkH		X		3453; 14053
Mapk8	JNK1	FALSE	P49185	rat	MAP2	25595	P15146	Map2	rat	T1625	450182	RtPGtPGtPSyPRTP		X		4544
Mapk8	JNK1	FALSE	P49185	rat	IRS2	29376	F1MAL5	Irs2	rat	T348	483924	RTDsLAAtPPAAKCT		X
DYRK4	DYRK4	FALSE	Q9NR20	human	DYRK4	8798	Q9NR20	DYRK4	human	Y264	454665	EHQKVytyIQsRFYR	Pkinase		X
Ptk2	FAK iso2	FALSE	P34152-2	mouse	FAK	14083	P34152	Ptk2	mouse	Y397	447887	sVsEtDDyAEIIDEE		X	X	3283; 8556
Ptk2	FAK iso2	FALSE	P34152-2	mouse	SHC1 iso2	6464	P29353-2	SHC1	human	Y317	448511	ELFDDPSyVNVQNLD			X
Ptk2	FAK iso2	FALSE	P34152-2	mouse	Cortactin	13043	Q60598	Cttn	mouse	Y421	447702	RPPssPIyEDAAPFK		X		4569
Ptk2	FAK iso2	FALSE	P34152-2	mouse	N-WASP	73178	Q91YD9	Wasl	mouse	Y253	450253	RETSKVIyDFIEKTG	PBD	X	X
Ptk2	FAK iso2	FALSE	P34152-2	mouse	FAK iso2	14083	P34152-2	Ptk2	mouse	Y428	447887	SGDETDDyAEIIDEE		X		3283; 8556
Ptk2	FAK iso2	FALSE	P34152-2	mouse	Cortactin	13043	Q60598	Cttn	mouse	Y466	447703	TyTSEPVyETTEAPG		X
Ptk2	FAK iso2	FALSE	P34152-2	mouse	ARHGEF7	8874	Q14155	ARHGEF7	human	Y620	3753309	PAPLtPAyHTLPHPS		X
Ptk2	FAK iso2	FALSE	P34152-2	mouse	P130Cas	12927	Q61140	Bcar1	mouse	Y668	448399	EGGWMEDyDyVHLQG	DUF3513		X
Ptk2	FAK iso2	FALSE	P34152-2	mouse	Cortactin	13043	Q60598	Cttn	mouse	Y482	447704	yQAEDDTyDGYESDL		X
Egfr	EGFR	FALSE	Q01279	mouse	EGFR	13649	Q01279	Egfr	mouse	Y1197	448060	PTAENAEyLRVAPPS		X		2244; 4407
Egfr	EGFR	FALSE	Q01279	mouse	EPS15	13858	P42567	Eps15	mouse	Y850	450484	NFANFSAyPsEEDMI			X
Egfr	EGFR	FALSE	Q01279	mouse	GAB1	14388	Q9QYY0	Gab1	mouse	Y448	449791	GEELDENyVPMNPNs			X
Egfr	EGFR	FALSE	Q01279	mouse	PIP5K1C	18717	O70161	Pip5k1c	mouse	Y634	486321	DAPSTDIyFPTDERS			X
Egfr	EGFR	FALSE	Q01279	mouse	GAB1	14388	Q9QYY0	Gab1	mouse	Y407	447946	DASsQDCyDIPRtFP			X
Egfr	EGFR	FALSE	Q01279	mouse	GAB1	14388	Q9QYY0	Gab1	mouse	Y590	449792	SHDSEENyVPMNPNL			X
Egfr	EGFR	FALSE	Q01279	mouse	hnRNP P2	233908	P56959	Fus	mouse	Y6	1869633701	__MASNDyTQQATQS		X
Egfr	EGFR	FALSE	Q01279	mouse	GAB1	14388	Q9QYY0	Gab1	mouse	Y628	447948	KGDKQVEyLDLDLDs			X	3231; 3233
Egfr	EGFR	FALSE	Q01279	mouse	GAB1	14388	Q9QYY0	Gab1	mouse	Y473	447947	EPIQEPNyVPMtPGT			X
Egfr	EGFR	FALSE	Q01279	mouse	GAB1	14388	Q9QYY0	Gab1	mouse	Y660	447949	MADERVDyVVVDQQK			X	12745
Egfr	EGFR	FALSE	Q01279	mouse	PKACA	18747	P05132	Prkaca	mouse	Y331	15230353	DTSNFDDyEEEEIRV			X
Egfr	EGFR	FALSE	Q01279	mouse	PLD2	18806	P97813	Pld2	mouse	Y11	450938	TQKNLFPyGDyLNSS		X
Egfr	EGFR	FALSE	Q01279	mouse	GAB1	14388	Q9QYY0	Gab1	mouse	Y373	447945	ASDtDSSyCIPPPAG			X
Egfr	EGFR	FALSE	Q01279	mouse	GAB1	14388	Q9QYY0	Gab1	mouse	Y285	449801	TEADGELyTFNTPSG			X
Egfr	EGFR	FALSE	Q01279	mouse	ZNRF1	170737	Q91V17	Znrf1	mouse	Y103	479016	TYAHGNGyQETGGGH		X
Egfr	EGFR	FALSE	Q01279	mouse	CBL	867	P22681	CBL	human	Y371	449753	TQEQyELyCEMGSTF		X
Egfr	EGFR	FALSE	Q01279	mouse	hnRNP P2	233908	P56959	Fus	mouse	Y297	1869633700	TIESVADyFKQIGII		X
Egfr	EGFR	FALSE	Q01279	mouse	GAB1	14388	Q9QYY0	Gab1	mouse	Y307	447944	MRHVsISyDIPPtPG			X	3234
Egfr	EGFR	FALSE	Q01279	mouse	EGFR	13649	Q01279	Egfr	mouse	Y1069	448056	EDAFLQRyssDPtGA			X
STK38	NDR1	FALSE	Q15208	human	YAP1	10413	P46937	YAP1	human	S61	484116	IVHVRGDsEtDLEAL			X
STK38	NDR1	FALSE	Q15208	human	YAP1	10413	P46937	YAP1	human	S164	471933	AQHLRQssFEIPDDV			X
STK38	NDR1	FALSE	Q15208	human	Exportin-1	7514	O14980	XPO1	human	S1055	453528	EKHKRQMsVPGIFNP		X
STK38	NDR1	FALSE	Q15208	human	NDR1	11329	Q15208	STK38	human	T444	460659	DWVFINytyKRFEGL	Pkinase_C	X	X
STK38	NDR1	FALSE	Q15208	human	RAB3IP	117177	Q96QF0	RAB3IP	human	S288	4734219	KGHTRNKstSSAMSG			X
STK38	NDR1	FALSE	Q15208	human	KIF23	9493	Q02241	KIF23	human	S814	470674	LRHRRsRsAGDRWVD	MKLP1_Arf_bdg		X
STK38	NDR1	FALSE	Q15208	human	KIF23	9493	Q02241	KIF23	human	S716	453934	QLHRRsNsCsSISVA			X
STK38	NDR1	FALSE	Q15208	human	YAP1	10413	P46937	YAP1	human	S127	448847	PQHVRAHssPAsLQL		X	X	4911; 13008; 57706; 29495
STK38	NDR1	FALSE	Q15208	human	NDR1	11329	Q15208	STK38	human	S281	448828	NRRQLAFstVGtPDy	Pkinase	X	X
STK38	NDR1	FALSE	Q15208	human	YAP1	10413	P46937	YAP1	human	S109	452305	ksHsRQAstDAGtAG			X	46931; 53749
PRKAG2	AMPKG2	FALSE	Q9UGJ0	human	SF2	6426	Q07955	SRSF1	human	S133	15178110	SGLPPSGsWQDLkDH	RRM_1	X
PRKAG2	AMPKG2	FALSE	Q9UGJ0	human	TIF1A	54700	Q9NYV6	RRN3	human	S635	11315000	DTHFRsPssSVGsPP		X
PRKAG2	AMPKG2	FALSE	Q9UGJ0	human	PDHA1	5160	P08559	PDHA1	human	S314	1868287349	IQEVRSksDPIMLLk	E1_dh		X
PRKAG2	AMPKG2	FALSE	Q9UGJ0	human	STIM1	6786	Q13586	STIM1	human	S521	468874	RDLtHsDsEssLHMs			X
PRKAG2	AMPKG2	FALSE	Q9UGJ0	human	PDHA1	5160	P08559	PDHA1	human	S295	468391	RyHGHsMsDPGVsyR	E1_dh		X
PRKAG2	AMPKG2	FALSE	Q9UGJ0	human	STIM1	6786	Q13586	STIM1	human	S257	468872	GLHRAEQsLHDLQER			X
PRKAG2	AMPKG2	FALSE	Q9UGJ0	human	SKP2	27401	Q9Z0Z3	Skp2	mouse	S256	1296362400	ATLLSSCsRLDELNL			X
PRKAG2	AMPKG2	FALSE	Q9UGJ0	human	SKP2	6502	Q13309	SKP2	human	S256	1296362400	QTLLSSCsRLDELNL			X
PRKAG2	AMPKG2	FALSE	Q9UGJ0	human	NEDD4L	23327	Q96PU5	NEDD4L	human	S795	18963100	VDLKPNGsEIMVTNE	HECT	X
Fyn	Fyn	FALSE	P39688	mouse	FCGR2C	9103	P31995	FCGR2C	human	Y310	449501	tDDDKNIyLTLPPND			X
Fyn	Fyn	FALSE	P39688	mouse	CD3E	12501	P22646	Cd3e	mouse	Y170	448918	PPVPNPDyEPIRKGQ	ITAM	X
Fyn	Fyn	FALSE	P39688	mouse	NOX4	50490	Q9JHI8	Nox4	mouse	Y566	57848101	LSNRNNSyGTkFEYN		X
Fyn	Fyn	FALSE	P39688	mouse	NYAP2	241134	Q8BM65	Nyap2	mouse	Y300	455105	DDQSEAVyEEMKYPI	NYAP_N	X
Fyn	Fyn	FALSE	P39688	mouse	NRF2	18024	Q60795	Nfe2l2	mouse	Y568	460703	RDEDGKPySPSEYSL		X
Fyn	Fyn	FALSE	P39688	mouse	FCGR2A	2212	P12318	FCGR2A	human	Y304	449552	tDDDKNIyLTLPPND			X
Fyn	Fyn	FALSE	P39688	mouse	GPRC5B	64297	Q923Z0	Gprc5b	mouse	Y307	6158489	LQENPPNyFDTSQPR		X	X
Fyn	Fyn	FALSE	P39688	mouse	RIAM	54519	Q8R5A3	Apbb1ip	mouse	Y267	1871479100	FLEKEERyAVFKNPQ			X
Fyn	Fyn	FALSE	P39688	mouse	PKCD	18753	P28867	Prkcd	mouse	Y311	447573	TTEsVGIyQGFEKKP			X	2055
Fyn	Fyn	FALSE	P39688	mouse	NMDAR2B	14812	Q01097	Grin2b	mouse	Y1472	448167	GSSNGHVyEKLSSIE	NMDAR2_C	X		4208
Fyn	Fyn	FALSE	P39688	mouse	NMDAR2B	14812	Q01097	Grin2b	mouse	Y1252	448165	CKKAGNLyDIsEDNs	NMDAR2_C	X
Fyn	Fyn	FALSE	P39688	mouse	KIRREL	170643	Q80W68	Kirrel	mouse	Y716	455015	DTTSQLSyENyEKFN			X
Fyn	Fyn	FALSE	P39688	mouse	GABRG2	14406	P22723	Gabrg2	mouse	Y413	455818	ERDEEyGyECLDGKD	Neur_chan_memb	X
Fyn	Fyn	FALSE	P39688	mouse	NMDAR2B	14812	Q01097	Grin2b	mouse	Y1336	448166	RFMDGsPyAHMFEMP	NMDAR2_C	X
Fyn	Fyn	FALSE	P39688	mouse	KIRREL	170643	Q80W68	Kirrel	mouse	Y638	463752	kDPTNGyyNVRAHED			X
Fyn	Fyn	FALSE	P39688	mouse	Srcasm	71943	Q923U0	Tom1l1	mouse	Y441	451209	DLQPPNyyEVMEFDP		X
Fyn	Fyn	FALSE	P39688	mouse	CTNNB1	12387	Q02248	Ctnnb1	mouse	Y142	449044	AVVNLINyQDDAELA			X
Fyn	Fyn	FALSE	P39688	mouse	IRS1	25467	P35570	Irs1	rat	Y895	447556	EPKsPGEyVNIEFGS			X	3070
Fyn	Fyn	FALSE	P39688	mouse	INDO	15930	P28776	Ido1	mouse	Y253	21393601	KLPEGLLyEGVWDTP	IDO	X
Fyn	Fyn	FALSE	P39688	mouse	Israa	100188919	B2CXA1	Israa	mouse	Y102	54065300	PSQLVPEyTEVTSLQ			X
Fyn	Fyn	FALSE	P39688	mouse	CD3E	12501	P22646	Cd3e	mouse	Y181	448917	RKGQRDLySGLNQRA	ITAM	X
Fyn	Fyn	FALSE	P39688	mouse	GPRC5B	64297	Q923Z0	Gprc5b	mouse	Y330	3972629	EMHLPRAyMENkAFs		X	X
Fyn	Fyn	FALSE	P39688	mouse	RIAM	54519	Q8R5A3	Apbb1ip	mouse	Y427	1871479101	AKYGKTLyDNYQRAV			X
Fyn	Fyn	FALSE	P39688	mouse	IRS1	25467	P35570	Irs1	rat	Y1172	451288	GLEKSLNyIDLDLVK			X
Fyn	Fyn	FALSE	P39688	mouse	Srcasm	71943	Q923U0	Tom1l1	mouse	Y440	2263200	GDLQPPNyyEVMEFD		X
Fyn	Fyn	FALSE	P39688	mouse	PKCD	18753	P28867	Prkcd	mouse	Y332	450077	ILDNNGTyGKIWEGS			X
Fyn	Fyn	FALSE	P39688	mouse	WASP	22376	P70315	Was	mouse	Y293	447985	AETsKLIyDFIEDQG	PBD	X	X
Fyn	Fyn	FALSE	P39688	mouse	Srcasm	71943	Q923U0	Tom1l1	mouse	Y457	451210	APTTEAVyEEIDGYH		X
Fyn	Fyn	FALSE	P39688	mouse	Srcasm	71943	Q923U0	Tom1l1	mouse	Y392	451208	NLASSHTyDNFHSNS		X
Fyn	Fyn	FALSE	P39688	mouse	TIM-1	171283	Q5QNS5	Havcr1	mouse	Y299	20842101	SRAEDNIyIVEDRP_		X
Fyn	Fyn	FALSE	P39688	mouse	PSD-93	23859	Q91XM9	Dlg2	mouse	Y348	450885	tRPPEPVystVNKLC			X
Fyn	Fyn	FALSE	P39688	mouse	CDK5	12568	P49615	Cdk5	mouse	Y15	448022	EkIGEGtyGtVFKAK	Pkinase	X		94254
Fyn	Fyn	FALSE	P39688	mouse	KIRREL	170643	Q80W68	Kirrel	mouse	Y719	455014	SQLSyENyEKFNSHP			X
Fyn	Fyn	FALSE	P39688	mouse	CTLA-4	12477	P09793	Ctla4	mouse	Y201	450897	SPLTTGVyVKMPPTE		X
Fyn	Fyn	FALSE	P39688	mouse	GPRC5B	64297	Q923Z0	Gprc5b	mouse	Y383	462507	APFRsNVyQPtEMAV		X	X
Fyn	Fyn	FALSE	P39688	mouse	NYAP2	241134	Q8BM65	Nyap2	mouse	Y277	455101	PEEEEPVyIEMVGNI	NYAP_N	X
Fyn	Fyn	FALSE	P39688	mouse	KIRREL	170643	Q80W68	Kirrel	mouse	Y637	463751	MkDPTNGyyNVRAHE			X
Fyn	Fyn	FALSE	P39688	mouse	CTLA-4	12477	P09793	Ctla4	mouse	Y218	450898	CEKQFQPyFIPIN__		X
PRKAA1	AMPKA1	FALSE	Q13131	human	AMPKB1	5564	Q9Y478	PRKAB1	human	S108	448522	skLPLTRsHNNFVAI	AMPK1_CBM		X
PRKAA1	AMPKA1	FALSE	Q13131	human	Tau iso8	4137	P10636-8	MAPT	human	T231	449079	KKVAVVRtPPKsPss			X	71429
PRKAA1	AMPKA1	FALSE	Q13131	human	ALDH2	217	P05091	ALDH2	human	T356	1273608200	GNPFDSktEQGPQVD	Aldedh	X
PRKAA1	AMPKA1	FALSE	Q13131	human	ATG9A	79065	Q7Z3C6	ATG9A	human	S761	4722321	QsIPRsAsYPCAAPR		X	X
PRKAA1	AMPKA1	FALSE	Q13131	human	NRF2	18024	Q60795	Nfe2l2	mouse	S550	10292703	HLLKRRLsTLYLEVF	bZIP_Maf		X
PRKAA1	AMPKA1	FALSE	Q13131	human	HSL	25330	P15304	Lipe	rat	S865	448804	ESMRRsVsEAALAQP			X	4137
PRKAA1	AMPKA1	FALSE	Q13131	human	PDE4B	18578	Q8VBU5	Pde4b	mouse	S304	4765135	KKLMHsssLNNtSIS			X
PRKAA1	AMPKA1	FALSE	Q13131	human	CBCP1	219771	Q8ND76	CCNY	human	S326	453488	SARKRsAsADNLtLP		X	X
PRKAA1	AMPKA1	FALSE	Q13131	human	OGT	26295	P56558	Ogt	rat	T444	31828209	EAIASYRtALKLKPD	TPR_11	X	X
PRKAA1	AMPKA1	FALSE	Q13131	human	FOXO3A	56484	Q9WVH4	Foxo3	mouse	S412	12084437	GLMQRGSsFPYTAKs		X
PRKAA1	AMPKA1	FALSE	Q13131	human	NET1	10276	Q7Z628	NET1	human	S100	3204288	RPLARVTsLANLIsP		X
PRKAA1	AMPKA1	FALSE	Q13131	human	IRS1	3667	P35568	IRS1	human	S794	447557	QHLRLSTsSGRLLyA		X		2389
PRKAA1	AMPKA1	FALSE	Q13131	human	fumarase	2271	P07954	FH	human	S75	116533304	yGAQTVRsTMNFkIG	Lyase_1	X	X
PRKAA1	AMPKA1	FALSE	Q13131	human	PARK2	5071	O60260	PRKN	human	S9	11096954	IVFVRFNssHGFPVE	ubiquitin	X	X
PRKAA1	AMPKA1	FALSE	Q13131	human	AMOTL1	154810	Q8IY63	AMOTL1	human	S793	7103446	SSLRPARsVPsIAAA	Angiomotin_C	X	X
PRKAA1	AMPKA1	FALSE	Q13131	human	AMPKA1	5562	Q13131	PRKAA1	human	S494	4717473	GtAtPQRsGsVsNyR	AdenylateSensor		X
PRKAA1	AMPKA1	FALSE	Q13131	human	SNX17	9784	Q15036	SNX17	human	S437	468793	VkLSskLsAVsLRGI		X
PRKAA1	AMPKA1	FALSE	Q13131	human	HDAC5	10014	Q9UQL6	HDAC5	human	S498	447996	RPLSRtQsSPLPQsP		X	X	3424
PRKAA1	AMPKA1	FALSE	Q13131	human	mTOR	56717	Q9JLN9	Mtor	mouse	T2446	450853	NKRsRtRtDsysAGQ		X	X
PRKAA1	AMPKA1	FALSE	Q13131	human	HIPK2	28996	Q9H2X6	HIPK2	human	S121	28847902	LMRRStVsLLDTYQK			X
PRKAA1	AMPKA1	FALSE	Q13131	human	TBC1D1	57915	Q60949	Tbc1d1	mouse	S700	2228807	KKLHssssVPNFLKF			X	6929
PRKAA1	AMPKA1	FALSE	Q13131	human	PTS	5805	Q03393	PTS	human	T58	1869465810	HNYKVVVtVHGEIDP		X	X
PRKAA1	AMPKA1	FALSE	Q13131	human	MCU	90550	Q8NE86	MCU	human	S57	27259016	TVHQRIAsWQNLGAV		X	X
PRKAA1	AMPKA1	FALSE	Q13131	human	GAPDH	2597	P04406	GAPDH	human	S122	31881707	GAkRVIIsAPsADAP			X
PRKAA1	AMPKA1	FALSE	Q13131	human	GFAT iso2	2673	Q06210-2	GFPT1	human	S243	467935	CNLsRVDsttCLFPV		X	X
PRKAA1	AMPKA1	FALSE	Q13131	human	DRP1	10059	O00429	DNM1L	human	S637	483971	VPVARKLsAREQRDC		X		4867; 6319
PRKAA1	AMPKA1	FALSE	Q13131	human	eNOS	4846	P29474	NOS3	human	S1177	447884	TSRIRtQsFsLQERQ		X		9571; 9570
PRKAA1	AMPKA1	FALSE	Q13131	human	VASP	7408	P50552	VASP	human	T278	448381	LARRRKAtQVGEktP			X
PRKAA1	AMPKA1	FALSE	Q13131	human	ACC1	31	Q13085	ACACA	human	S80	448292	LHIRssMsGLHLVkQ		X		3661; 11818
PRKAA1	AMPKA1	FALSE	Q13131	human	AMPKA1	5562	Q13131	PRKAA1	human	T388	7712505	EtPRARHtLDELNPQ			X
PRKAA1	AMPKA1	FALSE	Q13131	human	HSF1	15499	P38532	Hsf1	mouse	S121	455480	NIKRKVTsVstLKSE		X	X
PRKAA1	AMPKA1	FALSE	Q13131	human	PPP1R3C	5507	Q9UQK1	PPP1R3C	human	S293	6423501	LEStIFGsPRLASGL		X
PRKAA1	AMPKA1	FALSE	Q13131	human	JAK1	3716	P23458	JAK1	human	S518	62372201	GSDRsFPsLGDLMsH			X
PRKAA1	AMPKA1	FALSE	Q13131	human	YAP1	10413	P46937	YAP1	human	S61	484116	IVHVRGDsEtDLEAL		X	X
PRKAA1	AMPKA1	FALSE	Q13131	human	CAMKK2	83506	O88831	Camkk2	rat	T144	15425433	PRMPRRPtVESHHVS		X	X
PRKAA1	AMPKA1	FALSE	Q13131	human	SF2	6426	Q07955	SRSF1	human	S133	15178110	SGLPPSGsWQDLkDH	RRM_1	X
PRKAA1	AMPKA1	FALSE	Q13131	human	BTRC	8945	Q9Y297	BTRC	human	S82	1869876000	SLRQTYNsCARLCLN		X
PRKAA1	AMPKA1	FALSE	Q13131	human	RACK1	10399	P63244	RACK1	human	T50	23136904	WkLtrDEtNyGIPQR		X	X
PRKAA1	AMPKA1	FALSE	Q13131	human	AMPKB1	5564	Q9Y478	PRKAB1	human	S174	7447518	MVDsQKCsDVsELss			X
PRKAA1	AMPKA1	FALSE	Q13131	human	TBC1D1	57915	Q60949	Tbc1d1	mouse	S231	2103609	RPMRKsFsQPGLRSL			X
PRKAA1	AMPKA1	FALSE	Q13131	human	CAMKK2	83506	O88831	Camkk2	rat	T446	286046005	IkLHPWVtRHGAEPL			X
PRKAA1	AMPKA1	FALSE	Q13131	human	laforin	7957	O95278	EPM2A	human	S25	20583300	PELLVVGsRPELGRW	CBM_20	X	X
PRKAA1	AMPKA1	FALSE	Q13131	human	NRF2	4780	Q16236	NFE2L2	human	S374	35497700	GDTLLGLsDsEVEEL		X	X
PRKAA1	AMPKA1	FALSE	Q13131	human	TSC2 iso2	24855	P49816-2	Tsc2	rat	S1346	450212	QPLsKSSsSPELQTL		X	X	5584; 23402
PRKAA1	AMPKA1	FALSE	Q13131	human	AMPKB1	5564	Q9Y478	PRKAB1	human	T158	7712506	NIIQVKktDFEVFDA	AMPK1_CBM		X
PRKAA1	AMPKA1	FALSE	Q13131	human	AML3	860	Q13950	RUNX2	human	S118	460037	AELVRTDsPNFLCSV	Runt	X	X
PRKAA1	AMPKA1	FALSE	Q13131	human	TIF1A	54700	Q9NYV6	RRN3	human	S635	11315000	DTHFRsPssSVGsPP		X	X
PRKAA1	AMPKA1	FALSE	Q13131	human	SQSTM1	18412	Q64337	Sqstm1	mouse	S351	14580829	SsKEVDPsTGELQsL		X		95697; 16177
PRKAA1	AMPKA1	FALSE	Q13131	human	KLC2	64837	Q9H0B6	KLC2	human	S545	3892542	GsLRRsGsFGKLRDA			X
PRKAA1	AMPKA1	FALSE	Q13131	human	ATP6V1A	11964	P50516	Atp6v1a	mouse	S384	485978	YLGARLAsFYERAGR	ATP-synt_ab	X	X
PRKAA1	AMPKA1	FALSE	Q13131	human	HIPK2	28996	Q9H2X6	HIPK2	human	T119	28847903	HNLMRRStVsLLDTY			X
PRKAA1	AMPKA1	FALSE	Q13131	human	PARP1	142	P09874	PARP1	human	S177	18013484	LGFRPEYsAsQLkGF	zf-PARP		X
PRKAA1	AMPKA1	FALSE	Q13131	human	YAP1	10413	P46937	YAP1	human	S94	3253276	RLRkLPDsFFkPPEP		X	X
PRKAA1	AMPKA1	FALSE	Q13131	human	NRF2	4780	Q16236	NFE2L2	human	S408	10292700	GDMVQPLsPSQGQST		X	X
PRKAA1	AMPKA1	FALSE	Q13131	human	KPNA2	3838	P52292	KPNA2	human	S105	454033	QAARkLLsREkQPPI		X	X
PRKAA1	AMPKA1	FALSE	Q13131	human	PDHA1	5160	P08559	PDHA1	human	S314	1868287349	IQEVRSksDPIMLLk	E1_dh	X	X
PRKAA1	AMPKA1	FALSE	Q13131	human	TBC1D1	57915	Q60949	Tbc1d1	mouse	T499	2228808	NRAKRsLtEsLEsIL			X
PRKAA1	AMPKA1	FALSE	Q13131	human	PDE4B	18578	Q8VBU5	Pde4b	mouse	S125	4765110	sFLYRSDsDyDLsPK			X
PRKAA1	AMPKA1	FALSE	Q13131	human	Tau iso8	4137	P10636-8	MAPT	human	S214	447929	GsRsRtPsLPtPPtR			X	77348
PRKAA1	AMPKA1	FALSE	Q13131	human	EEF2K	29904	O00418	EEF2K	human	S398	450686	DsLPssPssAtPHSQ		X	X
PRKAA1	AMPKA1	FALSE	Q13131	human	CAMKK2	83506	O88831	Camkk2	rat	S510	2861414	RREERSLsAPGNLLt			X	12818
PRKAA1	AMPKA1	FALSE	Q13131	human	ULK1	22241	O70405	Ulk1	mouse	S317	35495300	SHLASPPsLGEMPQL		X	X	12753; 37762
PRKAA1	AMPKA1	FALSE	Q13131	human	PFKFB2	5208	O60825	PFKFB2	human	S466	448460	PVRMRRNsFtPLssS			X
PRKAA1	AMPKA1	FALSE	Q13131	human	CFTR	1080	P13569	CFTR	human	S737	449981	EPLERRLsLVPDSEQ	CFTR_R		X
PRKAA1	AMPKA1	FALSE	Q13131	human	STIM1	6786	Q13586	STIM1	human	S521	468874	RDLtHsDsEssLHMs			X
PRKAA1	AMPKA1	FALSE	Q13131	human	Tau iso8	4137	P10636-8	MAPT	human	S356	449104	RVQskIGsLDNItHV	Tubulin-binding		X
PRKAA1	AMPKA1	FALSE	Q13131	human	ACC1	107476	Q5SWU9	Acaca	mouse	S79	448292	FHMRSsMsGLHLVKQ		X		3661; 11818
PRKAA1	AMPKA1	FALSE	Q13131	human	eNOS	4846	P29474	NOS3	human	S633	448637	WRRKRKEssNtDsAG	Flavodoxin_1	X
PRKAA1	AMPKA1	FALSE	Q13131	human	PARK2	50873	Q9WVS6	Park2	mouse	S9	11096954	IVFVRFNsSYGFPVE	ubiquitin	X	X
PRKAA1	AMPKA1	FALSE	Q13131	human	Kv1.5	3741	P22460	KCNA5	human	S592	1269647506	KCNVKAKsNVDLRRS		X	X
PRKAA1	AMPKA1	FALSE	Q13131	human	FOXO3A	2309	O43524	FOXO3	human	S626	20799905	SLECDMEsIIRSELM	FOXO-TAD	X	X
PRKAA1	AMPKA1	FALSE	Q13131	human	p27Kip1	1027	P46527	CDKN1B	human	T198	448781	PGLRRRQt_______			X
PRKAA1	AMPKA1	FALSE	Q13131	human	EXO1	9156	Q9UQ84	EXO1	human	S746	1240803	PGLYkSSsADsLStT			X
PRKAA1	AMPKA1	FALSE	Q13131	human	GLI1	2735	P08151	GLI1	human	S408	41595600	GPLPRAPsISTVEPK		X	X
PRKAA1	AMPKA1	FALSE	Q13131	human	DDIT3	1649	P35638	DDIT3	human	S30	455503	EDLQEVLssDENGGT		X	X
PRKAA1	AMPKA1	FALSE	Q13131	human	RBBP7	5931	Q16576	RBBP7	human	S314	63080403	LkLHTFEsHkDEIFQ	WD40	X	X
PRKAA1	AMPKA1	FALSE	Q13131	human	DYNC1I2	13427	O88487	Dync1i2	mouse	S81	449148	PIVPPPMsPssKsVs		X	X
PRKAA1	AMPKA1	FALSE	Q13131	human	TET2	214133	Q4JK59	Tet2	mouse	S97	3202572	GGIKRtVsEPSLsGL		X
PRKAA1	AMPKA1	FALSE	Q13131	human	PRPS2	5634	P11908	PRPS2	human	S180	18014264	GGAkRVTsIADrLNV		X	X
PRKAA1	AMPKA1	FALSE	Q13131	human	PPP1R12C	54776	Q9BZL4	PPP1R12C	human	S452	472608	AGLQRsAsssWLEGt		X
PRKAA1	AMPKA1	FALSE	Q13131	human	genethonin 1	8987	O95210	STBD1	human	S175	469665	CFAEKLPssNLLKNR		X
PRKAA1	AMPKA1	FALSE	Q13131	human	ARHGEF7	114559	O55043	Arhgef7	rat	S71	3573357	KPSEkPVsPKSGTLK		X	X
PRKAA1	AMPKA1	FALSE	Q13131	human	PAQR3	152559	Q6TCH7	PAQR3	human	T32	53998800	PRGIRLYtyEQIPGS		X	X
PRKAA1	AMPKA1	FALSE	Q13131	human	KLC2	64837	Q9H0B6	KLC2	human	S582	452949	PRMKRAssLNFLNKs			X
PRKAA1	AMPKA1	FALSE	Q13131	human	p53	7157	P04637	TP53	human	T18	447541	EPPLsQEtFsDLWkL	P53_TAD		X	2529
PRKAA1	AMPKA1	FALSE	Q13131	human	EGFR	1956	P00533	EGFR	human	T892	41590814	SILHRIytHQSDVWS	Pkinase_Tyr		X
PRKAA1	AMPKA1	FALSE	Q13131	human	AMPKA1	5562	Q13131	PRKAA1	human	S486	3195155	DEItEAksGtAtPQR	AdenylateSensor		X
PRKAA1	AMPKA1	FALSE	Q13131	human	MED1	19014	Q925J9	Med1	mouse	S671	1210794	sPLERQNsssGsPRM			X
PRKAA1	AMPKA1	FALSE	Q13131	human	GBF1	8729	Q92538	GBF1	human	T1337	454448	GKIHRsAtDADVVNs		X	X
PRKAA1	AMPKA1	FALSE	Q13131	human	Tau iso8	4137	P10636-8	MAPT	human	S396	449081	GAEIVyKsPVVsGDt			X	9632
PRKAA1	AMPKA1	FALSE	Q13131	human	PDE4B	18578	Q8VBU5	Pde4b	mouse	S118	449097	GHSQRREsFLYRSDs			X
PRKAA1	AMPKA1	FALSE	Q13131	human	TBC1D1	57915	Q60949	Tbc1d1	mouse	S621	2228806	RKLMRYHsVstETPH			X
PRKAA1	AMPKA1	FALSE	Q13131	human	p53	7157	P04637	TP53	human	S20	447529	PLsQEtFsDLWkLLP	P53_TAD		X	9287
PRKAA1	AMPKA1	FALSE	Q13131	human	PRPS1	5631	P60891	PRPS1	human	S180	18014261	GGAkRVTsIADrLNV		X	X
PRKAA1	AMPKA1	FALSE	Q13131	human	TNNI3	7137	P19429	TNNI3	human	S23	448423	PAPIRRRssNyRAyA	Troponin-I_N		X	4004
PRKAA1	AMPKA1	FALSE	Q13131	human	PDHA1	5160	P08559	PDHA1	human	S295	468391	RyHGHsMsDPGVsyR	E1_dh	X	X
PRKAA1	AMPKA1	FALSE	Q13131	human	STIM1	6786	Q13586	STIM1	human	S257	468872	GLHRAEQsLHDLQER			X
PRKAA1	AMPKA1	FALSE	Q13131	human	beclin 1	8678	Q14457	BECN1	human	S93	5473540	ARMMstEsANsFTLI		X		14717
PRKAA1	AMPKA1	FALSE	Q13131	human	Raptor	57521	Q8N122	RPTOR	human	S792	2314600	DKMRRAssYSsLNSL		X	X	2083; 89146
PRKAA1	AMPKA1	FALSE	Q13131	human	CAMKK2	83506	O88831	Camkk2	rat	S110	286046004	RSQGGPAsSSSLDMN			X
PRKAA1	AMPKA1	FALSE	Q13131	human	AMPKA1	5562	Q13131	PRKAA1	human	S496	450431	AtPQRsGsVsNyRSC	AdenylateSensor		X	4185; 4184; 2537
PRKAA1	AMPKA1	FALSE	Q13131	human	MED1	19014	Q925J9	Med1	mouse	S771	1219246	QRMVRLsssDsIGPD			X
PRKAA1	AMPKA1	FALSE	Q13131	human	NKCC2	6557	Q13621	SLC12A1	human	S130	478420	GPKVNRPsLLEIHEQ	AA_permease_N	X
PRKAA1	AMPKA1	FALSE	Q13131	human	PIAS1	8554	O75925	PIAS1	human	S510	14160798	sPVsRtPsLPAVDTS		X
PRKAA1	AMPKA1	FALSE	Q13131	human	Tau iso8	4137	P10636-8	MAPT	human	S262	447930	NVKsKIGstENLkHQ	Tubulin-binding		X
PRKAA1	AMPKA1	FALSE	Q13131	human	PPP2R5C	5527	Q13362	PPP2R5C	human	S298	7643503	KYWPKTHsPKEVMFL	B56		X
PRKAA1	AMPKA1	FALSE	Q13131	human	HNF4 alpha	3172	P41235	HNF4A	human	S313	449926	GkIkRLRsQVQVsLE	Hormone_recep	X
PRKAA1	AMPKA1	FALSE	Q13131	human	AMPKA1	5562	Q13131	PRKAA1	human	T183	448786	sDGEFLRtsCGsPNy	Pkinase	X	X	2535; 2531; 4188; 5256; 50081
PRKAA1	AMPKA1	FALSE	Q13131	human	ULK1	22241	O70405	Ulk1	mouse	S467	483136	sAIRRsGsttPLGFG		X	X	4634
PRKAA1	AMPKA1	FALSE	Q13131	human	CK1E	1454	P49674	CSNK1E	human	S389	482888	rGAPANVsssDLtGR			X
PRKAA1	AMPKA1	FALSE	Q13131	human	HER2	2064	P04626	ERBB2	human	T900	41590813	SILRRRFtHQSDVWS	Pkinase_Tyr		X
PRKAA1	AMPKA1	FALSE	Q13131	human	USP10	9100	Q14694	USP10	human	S76	3831744	DtLPRtPsySISstL		X	X
PRKAA1	AMPKA1	FALSE	Q13131	human	Kv1.5	3741	P22460	KCNA5	human	S559	1269647505	VQRKVsGsRGSFCKA		X	X
PRKAA1	AMPKA1	FALSE	Q13131	human	Mnk1 iso2	8569	Q9BUB5-2	MKNK1	human	S353	56790200	QVLQRNSsTMDLTLF		X	X
PRKAA1	AMPKA1	FALSE	Q13131	human	SIRT7	51547	Q9NRC8	SIRT7	human	T153	125108501	TLTHMSItRLHEQKL	SIR2	X	X
PRKAA1	AMPKA1	FALSE	Q13131	human	BRAF iso1	109880	P28028-1	Braf	mouse	S766	450242	PKIHRSAsEPsLNRA		X
PRKAA1	AMPKA1	FALSE	Q13131	human	AMPKB1	5564	Q9Y478	PRKAB1	human	T80	7712507	APAQARPtVFRWTGG	AMPK1_CBM		X
PRKAA1	AMPKA1	FALSE	Q13131	human	Rb	19645	P13405	Rb1	mouse	S804	448717	IyIsPLksPyKIsEG	Rb_C		X	9308; 8974; 4277; 8957; 8516; 11917
PRKAA1	AMPKA1	FALSE	Q13131	human	FANCA	2175	O15360	FANCA	human	S347	56793101	VQMQREWsFARtHPL	Fanconi_A_N		X
PRKAA1	AMPKA1	FALSE	Q13131	human	beclin 1	8678	Q14457	BECN1	human	T388	56689904	EEVEKGEtRFCLPYR	APG6	X	X
PRKAA1	AMPKA1	FALSE	Q13131	human	Restin	56430	Q922J3	Clip1	mouse	S311	4769833	AsLKRsPsAssLSSM		X
PRKAA1	AMPKA1	FALSE	Q13131	human	KIF4A	24137	O95239	KIF4A	human	S801	459849	KLRRRtFsLTEVRGQ		X	X
PRKAA1	AMPKA1	FALSE	Q13131	human	ChREBP	171078	Q8VIP2	Mlxipl	rat	S568	451262	TLLRPPEsPDAVPEI			X
PRKAA1	AMPKA1	FALSE	Q13131	human	ULK1	8408	O75385	ULK1	human	S638	3176158	FDFPKtPssQNLLAL		X		14205
PRKAA1	AMPKA1	FALSE	Q13131	human	FOXO3A	2309	O43524	FOXO3	human	S555	20799903	RALsNsVsNMGLSES		X	X
PRKAA1	AMPKA1	FALSE	Q13131	human	NCL	4691	P19338	NCL	human	S328	31867151	PELktGIsDVFAkND	RRM_1	X	X
PRKAA1	AMPKA1	FALSE	Q13131	human	PPP1R3C	5507	Q9UQK1	PPP1R3C	human	S33	6423500	MRLCLAHsPPVKSFL		X
PRKAA1	AMPKA1	FALSE	Q13131	human	AMPKB1	5564	Q9Y478	PRKAB1	human	S177	7447522	sQKCsDVsELsssPP			X
PRKAA1	AMPKA1	FALSE	Q13131	human	ZNF692	55657	Q9BU19	ZNF692	human	S470	471395	VAAHRSKsHPALLLA	zf-C2H2		X
PRKAA1	AMPKA1	FALSE	Q13131	human	HIPK2	28996	Q9H2X6	HIPK2	human	T1114	28847906	APAALGStGTVAHLV			X
PRKAA1	AMPKA1	FALSE	Q13131	human	TSC2 iso2	24855	P49816-2	Tsc2	rat	T1228	450211	PTLPRSNtVASFSSL		X	X
PRKAA1	AMPKA1	FALSE	Q13131	human	ULK1	22241	O70405	Ulk1	mouse	S777	4699310	TRMFsVGsSSsLGST		X	X
PRKAA1	AMPKA1	FALSE	Q13131	human	eNOS	287024	P29473	NOS3	cow	S1179	447884	TSRIRtQsFsLQERH		X		9570
PRKAA1	AMPKA1	FALSE	Q13131	human	p73	7161	O15350	TP73	human	S426	33602702	GGMNKLPsVNQLVGQ		X	X
PRKAA1	AMPKA1	FALSE	Q13131	human	Kv2.1	25736	P15387	Kcnb1	rat	S444	4714867	ERAKRNGsIVsMNMK			X
PRKAA1	AMPKA1	FALSE	Q13131	human	HSL	3991	Q05469	LIPE	human	S855	448804	EPMRRsVsEAALAQP			X	4137
PRKAA1	AMPKA1	FALSE	Q13131	human	FOXO3A	2309	O43524	FOXO3	human	T179	20799901	SSPDKRLtLSQIyEW	Forkhead	X	X
PRKAA1	AMPKA1	FALSE	Q13131	human	FOXO3A	2309	O43524	FOXO3	human	S588	20799904	QTLSDSLsGSSLYST		X	X
PRKAA1	AMPKA1	FALSE	Q13131	human	CAMKK2	83506	O88831	Camkk2	rat	S552	286046003	SPCGGGGsALVKGGP			X
PRKAA1	AMPKA1	FALSE	Q13131	human	FOXO3A	2309	O43524	FOXO3	human	S30	478738	EPQsRPRsCtWPLQR			X
PRKAA1	AMPKA1	FALSE	Q13131	human	PNPLA2	66853	Q8BJ56	Pnpla2	mouse	S406	473045	VELRRAQsLPsVPLS		X	X
PRKAA1	AMPKA1	FALSE	Q13131	human	beclin 1	8678	Q14457	BECN1	human	S96	472002	MstEsANsFTLIGEA		X
PRKAA1	AMPKA1	FALSE	Q13131	human	TBC1D1	57915	Q60949	Tbc1d1	mouse	T253	2228805	DASLRSStFssFDND			X
PRKAA1	AMPKA1	FALSE	Q13131	human	ZNF9	12785	P53996	Cnbp	mouse	T173	471955	GHLARECtIEAtA__	zf-CCHC		X
PRKAA1	AMPKA1	FALSE	Q13131	human	PPP2R5C	5527	Q13362	PPP2R5C	human	S336	7643502	RQLAkCVsSPHFQVA	B56		X
PRKAA1	AMPKA1	FALSE	Q13131	human	Kir6.2		P70673	Kcnj11	rat	S385	2103601	AKPKFSIsPDSLs__		X
PRKAA1	AMPKA1	FALSE	Q13131	human	FOXO3A	2309	O43524	FOXO3	human	S413	12084437	GLMQRSSsFPYTTKG		X	X	8174
PRKAA1	AMPKA1	FALSE	Q13131	human	GFAT	2673	Q06210	GFPT1	human	S261	467935	CNLsRVDsttCLFPV			X
PRKAA1	AMPKA1	FALSE	Q13131	human	GATAD2A	234366	Q8CHY6	Gatad2a	mouse	S96	453704	KSEKRPPsPDVIVLs			X
PRKAA1	AMPKA1	FALSE	Q13131	human	TET2	54790	Q6N021	TET2	human	S99	3202572	GGIKRtVsEPsLSGL		X	X
PRKAA1	AMPKA1	FALSE	Q13131	human	EZH2	2146	Q15910	EZH2	human	T311	34490427	NtYKRKNtETALDNk		X	X	27888
PRKAA1	AMPKA1	FALSE	Q13131	human	SREBP-1 iso3	6720	P36956-3	SREBF1	human	S372	4934079	TAVHKSKsLKDLVSA		X	X	9874
PRKAA1	AMPKA1	FALSE	Q13131	human	GSR	2936	P00390	GSR	human	T507	23111522	TkADFDNtVAIHPts	Pyr_redox_dim	X
PRKAA1	AMPKA1	FALSE	Q13131	human	ULK1	8408	O75385	ULK1	human	S556	3176155	GLGCRLHsAPNLsDL		X		5869
PRKAA1	AMPKA1	FALSE	Q13131	human	p300	2033	Q09472	EP300	human	S89	447592	SELLRSGsSPNLNMG		X	X
PRKAA1	AMPKA1	FALSE	Q13131	human	CFTR	1080	P13569	CFTR	human	S768	455300	LQARRRQsVLNLMtH	CFTR_R		X
PRKAA1	AMPKA1	FALSE	Q13131	human	TBC1D1	23216	Q86TI0	TBC1D1	human	T596	1247778	AFRRRANtLsHFPIE			X
PRKAA1	AMPKA1	FALSE	Q13131	human	FOXO3A	2309	O43524	FOXO3	human	S399	20799902	DNItLPPsQPsPTGG		X	X
PRKAA1	AMPKA1	FALSE	Q13131	human	genethonin 1	52331	Q8C7E7	Stbd1	mouse	S167	469665	SVAAkLPsSSLLVDR		X
PRKAA1	AMPKA1	FALSE	Q13131	human	CAMKK2	83506	O88831	Camkk2	rat	S126	286046006	RCICPSLsYSPASSP			X
PRKAA1	AMPKA1	FALSE	Q13131	human	SKP2	27401	Q9Z0Z3	Skp2	mouse	S256	1296362400	ATLLSSCsRLDELNL		X	X
PRKAA1	AMPKA1	FALSE	Q13131	human	CAMKK2	83506	O88831	Camkk2	rat	S135	454104	SPASSPQsSPRMPRR			X
PRKAA1	AMPKA1	FALSE	Q13131	human	TXNIP	10628	Q9H3M7	TXNIP	human	S308	277409200	GLssRTssMASRTsS			X
PRKAA1	AMPKA1	FALSE	Q13131	human	HDAC5	10014	Q9UQL6	HDAC5	human	S259	447995	FPLRkTAsEPNLKVR		X	X	3443
PRKAA1	AMPKA1	FALSE	Q13131	human	CAMKK2	83506	O88831	Camkk2	rat	S494	469882	KTMIRKRsFGNPFEG			X	16737
PRKAA1	AMPKA1	FALSE	Q13131	human	KLC1	3831	Q07866	KLC1	human	S521	468108	ENMEkRRsREsLNVD			X
PRKAA1	AMPKA1	FALSE	Q13131	human	AMPKB1	5564	Q9Y478	PRKAB1	human	S24	448111	HKtPRRDssGGtKDG			X
PRKAA1	AMPKA1	FALSE	Q13131	human	TBC1D1	57915	Q60949	Tbc1d1	mouse	S660	2228809	PRLNPSAssPNFFKY			X	6928
PRKAA1	AMPKA1	FALSE	Q13131	human	DNMT1 iso2	1786	P26358-2	DNMT1	human	S730	452655	DNIPEMPsPKKMHQG		X	X
PRKAA1	AMPKA1	FALSE	Q13131	human	GABBR2	83633	O88871	Gabbr2	rat	S783	473060	VTSVNQAsTSRLEGL		X	X
PRKAA1	AMPKA1	FALSE	Q13131	human	GAPVD1	26130	Q14C86	GAPVD1	human	S902	468085	ErLVRsRssDIVSsV		X
PRKAA1	AMPKA1	FALSE	Q13131	human	HSF1	3297	Q00613	HSF1	human	S121	455480	NIkRkVtsVSTLksE		X	X
PRKAA1	AMPKA1	FALSE	Q13131	human	TBC1D1	57915	Q60949	Tbc1d1	mouse	T590	1247778	AFRRRANtLsHFPVE			X
PRKAA1	AMPKA1	FALSE	Q13131	human	PFKFB3	5209	Q16875	PFKFB3	human	S461	448801	NPLMRRNsVtPLAsP		X	X
PRKAA1	AMPKA1	FALSE	Q13131	human	Kv2.1	25736	P15387	Kcnb1	rat	S541	473556	SKMAKTQsQPILNTK	Kv2channel		X
PRKAA1	AMPKA1	FALSE	Q13131	human	AMPKA1	5562	Q13131	PRKAA1	human	S360	7320945	LAtsPPDsFLDDHHL			X
PRKAA1	AMPKA1	FALSE	Q13131	human	CGN	57530	Q9P2M7	CGN	human	S131	457044	GKLLRsHsQAsLAGP		X
PRKAA1	AMPKA1	FALSE	Q13131	human	CRY1	12952	P97784	Cry1	mouse	S71	11952908	ANLRKLNsRLFVIRG	DNA_photolyase	X
PRKAA1	AMPKA1	FALSE	Q13131	human	SIRT2	22933	Q8IXJ6	SIRT2	human	T101	31839907	PDFRSPStGLyDNLE	SIR2	X
PRKAA1	AMPKA1	FALSE	Q13131	human	37165	5451	P14859	POU2F1	human	S335	10424763	RFEALNLsFKNMCKL	Pou		X
PRKAA1	AMPKA1	FALSE	Q13131	human	CTBP1	1487	Q13363	CTBP1	human	S158	455351	REGTRVQsVEQIREV	2-Hacid_dh; 2-Hacid_dh_C		X
PRKAA1	AMPKA1	FALSE	Q13131	human	SKP2	6502	Q13309	SKP2	human	S256	1296362400	QTLLSSCsRLDELNL		X	X
PRKAA1	AMPKA1	FALSE	Q13131	human	NKCC1	6558	P55011	SLC12A2	human	S77	3192079	RPLGPtPsQsRFQVD		X	X
PRKAA1	AMPKA1	FALSE	Q13131	human	TBC1D1	23216	Q86TI0	TBC1D1	human	S237	2103609	RPMRKsFsQPGLRSL		X	X
PRKAA1	AMPKA1	FALSE	Q13131	human	p27Kip1	12576	P46414	Cdkn1b	mouse	T197	448781	KPGLRRQt_______			X
PRKAA1	AMPKA1	FALSE	Q13131	human	MED1	19014	Q925J9	Med1	mouse	S811	28758703	GtPVRDSsSSGHSQS			X
PRKAA1	AMPKA1	FALSE	Q13131	human	Cortactin	2017	Q14247	CTTN	human	T401	449245	QARAKtQtPPVsPAP		X	X
PRKAA1	AMPKA1	FALSE	Q13131	human	NKCC1	6558	P55011	SLC12A2	human	S242	18912156	GEkLLRPsLAELHDE	AA_permease_N	X	X
PRKAA1	AMPKA1	FALSE	Q13131	human	PD-L1	29126	Q9NZQ7	CD274	human	S195	796148000	EKLFNVTsTLRINTT	C2-set_2	X	X
PRKAA1	AMPKA1	FALSE	Q13131	human	BRAF	673	P15056	BRAF	human	S729	450242	PKIHRSAsEPsLNRA		X	X
PRKAA1	AMPKA1	FALSE	Q13131	human	NRF2	4780	Q16236	NFE2L2	human	S433	27461383	PEKELPVsPGHrktP		X	X
PRKAA1	AMPKA1	FALSE	Q13131	human	Tau iso8	4137	P10636-8	MAPT	human	S422	449083	GsIDMVDsPQLAtLA			X
PRKAA1	AMPKA1	FALSE	Q13131	human	SCN5A	6331	Q14524	SCN5A	human	T101	1867858201	IVLNKGKtIFRFSAT		X	X
PRKAA1	AMPKA1	FALSE	Q13131	human	GABBR1	81657	Q9Z0U4	Gabbr1	rat	S948	473059	ELRHQLQsRQQLRSR			X
PRKAA1	AMPKA1	FALSE	Q13131	human	AMPKB1	5564	Q9Y478	PRKAB1	human	T148	7447514	IVTsQLGtVNNIIQV	AMPK1_CBM		X
PRKAA1	AMPKA1	FALSE	Q13131	human	ULK1	22241	O70405	Ulk1	mouse	S555	3176155	GLGCRLHsAPNLSDF		X	X	5869
PRKAA1	AMPKA1	FALSE	Q13131	human	TNNI3	7137	P19429	TNNI3	human	S150	451822	tLRrVrIsADAMMQA	Troponin	X	X
PRKAA1	AMPKA1	FALSE	Q13131	human	HAT1	8520	O14929	HAT1	human	S190	63080404	MWFIETAsFIDVDDE		X	X
PRKAA1	AMPKA1	FALSE	Q13131	human	CFTR	1080	P13569	CFTR	human	S813	449983	DIYsRRLsQEtGLEI	CFTR_R	X	X
PRKAA1	AMPKA1	FALSE	Q13131	human	FOXO1A	2308	Q12778	FOXO1	human	T649	35486505	PHSVKTttHsWVsG_		X	X
PRKAA1	AMPKA1	FALSE	Q13131	human	beclin 1	8678	Q14457	BECN1	human	S90	472001	IPPARMMstEsANsF		X		86455
PRKAA1	AMPKA1	FALSE	Q13131	human	GAPVD1	66691	Q6PAR5	Gapvd1	mouse	S902	468085	ERLVRsRssDIVSsV		X
PRKAA1	AMPKA1	FALSE	Q13131	human	CAMKK2	83506	O88831	Camkk2	rat	S174	286046000	KDEIGKGsYGVVKLA	Pkinase		X
PRKAA1	AMPKA1	FALSE	Q13131	human	NEDD4L	23327	Q96PU5	NEDD4L	human	S795	18963100	VDLKPNGsEIMVTNE	HECT	X
PRKAA1	AMPKA1	FALSE	Q13131	human	INSIG1	3638	O15503	INSIG1	human	T222	1868139204	ItIAFLAtLITQFLV	INSIG; TM	X
PRKAA1	AMPKA1	FALSE	Q13131	human	Raptor	57521	Q8N122	RPTOR	human	S722	2314601	PrLrsVssyGNIRAV		X
PRKAA1	AMPKA1	FALSE	Q13131	human	FOXO1A	2308	Q12778	FOXO1	human	S22	1869008600	EPLPRPRsCtWPLPR			X
PRKAA1	AMPKA1	FALSE	Q13131	human	Syk	6850	P43405	SYK	human	S178	25687503	GKISREEsEQIVLIG	SH2	X
PRKAA1	AMPKA1	FALSE	Q13131	human	ACSS2	55902	Q9NR19	ACSS2	human	S659	83970101	PGLPKTRsGKIMRRV	AMP-binding_C	X
PRKAA1	AMPKA1	FALSE	Q13131	human	TNNI3	7137	P19429	TNNI3	human	S24	448424	APIRRRssNyRAyAt	Troponin-I_N		X	4004
PRKAA1	AMPKA1	FALSE	Q13131	human	JAK1	3716	P23458	JAK1	human	S515	62372200	SLHGSDRsFPsLGDL			X
PRKAA1	AMPKA1	FALSE	Q13131	human	TSC2	24855	P49816	Tsc2	rat	S1389	450212	QPLsKSSsSPELQTL			X	5584; 23402
PRKAA1	AMPKA1	FALSE	Q13131	human	HSL	16890	P54310	Lipe	mouse	S559	448804	ESMRRsVsEAALAQP		X	X	4137
PRKAA1	AMPKA1	FALSE	Q13131	human	PDE4D iso6	24627	P14270-6	Pde4d	rat	S81	33670300	KSMSRNSsIASDIHG			X
PRKAA1	AMPKA1	FALSE	Q13131	human	smMLCK	396445	P11799	MYLK	chicken	S1749	466361	RAIGRLSsMAMISGM			X
PRKAA1	AMPKA1	FALSE	Q13131	human	CYCS	510767	P62894	CYCS	cow	T29	4710693	EkGGkHktGPNLHGL	Cytochrom_C		X
PRKAA1	AMPKA1	FALSE	Q13131	human	ACC2	32	O00763	ACACB	human	S222	448808	PtMRPsMsGLHLVKR		X		3661; 11818
PRKAA1	AMPKA1	FALSE	Q13131	human	NR2C2	22026	P49117	Nr2c2	mouse	S351	7990482	HVISRDQstPIIEVE		X	X
PRKAA1	AMPKA1	FALSE	Q13131	human	SQSTM1	8878	Q13501	SQSTM1	human	S294	31872178	ssCCsDPskPGGNVE			X
PRKAA1	AMPKA1	FALSE	Q13131	human	MAP4	17758	P27546	Map4	mouse	S914	1210622	SVRsKVGstENIKHQ	Tubulin-binding		X
PRKAA1	AMPKA1	FALSE	Q13131	human	KCNMA1 iso4	16531	Q08460-4	Kcnma1	mouse	S722	18264900	GRSERDCsCMSGRVR			X
CDK12	CDK12	FALSE	Q9NYV4	human	PAK2	5062	Q13177	PAK2	human	T134	15413019	LkFyDsNtVkQKyLs		X	X
CDK12	CDK12	FALSE	Q9NYV4	human	POLR2A	5430	P24928	POLR2A	human	S1616	450204	TPQSPSysPtsPsYS	RNA_pol_Rpb1_R	X	X	4735; 13499; 13546; 31262
CDK12	CDK12	FALSE	Q9NYV4	human	PAK2	5062	Q13177	PAK2	human	T169	471473	TEAPAVVtEEEDDDE		X	X
CDK12	CDK12	FALSE	Q9NYV4	human	POLR2A	5430	P24928	POLR2A	human	S1619	447616	SPSysPtsPsYSPTS	RNA_pol_Rpb1_R		X	4735; 13523; 13546; 67221
CAMK4	CAMK4	FALSE	Q16566	human	QIK	315649	Q3LRT3	Sik2	rat	T484	478056	RSGQRRHtLSEVTNQ			X
CAMK4	CAMK4	FALSE	Q16566	human	HDAC5	10014	Q9UQL6	HDAC5	human	S498	447996	RPLSRtQsSPLPQsP		X	X	3424
CAMK4	CAMK4	FALSE	Q16566	human	CREB	1385	P16220	CREB1	human	S119	448228	EILsRRPsyRkILND	pKID		X	9187; 9196; 9198; 4095; 14228; 14001
CAMK4	CAMK4	FALSE	Q16566	human	hnRNP L	3191	P14866	HNRNPL	human	S544	15436636	GkSERSssGLLEWES		X	X
CAMK4	CAMK4	FALSE	Q16566	human	CBP	54244	Q6JHU9	Crebbp	rat	S301	448068	PQLASKQsMVNSLPA		X	X
CAMK4	CAMK4	FALSE	Q16566	human	NOVA2	4858	Q9UNW9	NOVA2	human	T27	1869341902	VCTKRsNtGEEGEYF		X
CAMK4	CAMK4	FALSE	Q16566	human	NOVA2	4858	Q9UNW9	NOVA2	human	S194	1869341903	EQVHKAVsAIVQKVQ		X
CAMK4	CAMK4	FALSE	Q16566	human	CBP	12914	P45481	Crebbp	mouse	S301	448068	PQLASKQsMVNSLPA		X	X
CAMK4	CAMK4	FALSE	Q16566	human	BAP37	11331	Q99623	PHB2	human	S91	22342307	RARPRkIssPTGSkD	Band_7	X	X
CAMK4	CAMK4	FALSE	Q16566	human	CREB	81646	P15337	Creb1	rat	S133	448228	EILsRRPsYRkILND	pKID	X		9187; 9196; 9198; 4095; 14228; 14001
CAMK4	CAMK4	FALSE	Q16566	human	CAMK2A iso2	815	Q9UQM7-2	CAMK2A	human	S332	3143902	DGVKkRKsssSVQLM			X
CAMK4	CAMK4	FALSE	Q16566	human	NFkB-p65	5970	Q04206	RELA	human	S536	447800	sGDEDFSsIADMDFS			X	4887; 3036; 3031; 4886; 3033; 4025; 5733; 13346; 31553
CAMK4	CAMK4	FALSE	Q16566	human	NOVA2	4858	Q9UNW9	NOVA2	human	S25	1869341901	EVVCTKRsNtGEEGE		X
CAMK4	CAMK4	FALSE	Q16566	human	HDAC5	10014	Q9UQL6	HDAC5	human	S259	447995	FPLRkTAsEPNLKVR		X	X	3443
CAMK4	CAMK4	FALSE	Q16566	human	STMN1	3925	P16949	STMN1	human	S16	448554	kELEKrAsGQAFELI	Stathmin		X	3353
CAMK4	CAMK4	FALSE	Q16566	human	MYH9	25745	Q62812	Myh9	rat	T1940	452194	RRIVRKGtGDCsDEE		X
GSK3B	GSK3B	FALSE	G1T8E2	rabbit	GSK3B	84027	P18266	Gsk3b	rat	S9	449111	SGRPRTTsFAESCKP			X	9336; 9331; 9327; 9323; 9322; 9325; 5558; 8566; 8466; 14026; 14332; 14310; 14630
GSK3B	GSK3B	FALSE	G1T8E2	rabbit	HSL	25330	P15304	Lipe	rat	S865	448804	ESMRRsVsEAALAQP			X	4137
GSK3B	GSK3B	FALSE	G1T8E2	rabbit	GYS1	100008660	P13834	GYS1	rabbit	S649	448239	VPPsPSLsRHSsPHQ	Glycogen_syn		X
GSK3B	GSK3B	FALSE	G1T8E2	rabbit	SCN2A	24766	P04775	Scn2a	rat	T1966	4692783	TPEKtDVtPsttsPP			X
GSK3B	GSK3B	FALSE	G1T8E2	rabbit	GYS1	100008660	P13834	GYS1	rabbit	S641	448237	YRYPRPAsVPPsPSL	Glycogen_syn		X
GSK3B	GSK3B	FALSE	G1T8E2	rabbit	GYS1	100008660	P13834	GYS1	rabbit	S645	448238	RPAsVPPsPSLsRHS	Glycogen_syn		X
GSK3B	GSK3B	FALSE	G1T8E2	rabbit	VHL	7428	P40337	VHL	human	S68	469116	PVLRSVNsREPsQVI	VHL		X
GSK3B	GSK3B	FALSE	G1T8E2	rabbit	IRF1	16362	P15314	Irf1	mouse	T181	1380568700	LDMERDItPALsPCV			X
GSK3B	GSK3B	FALSE	G1T8E2	rabbit	GYS1	100008660	P13834	GYS1	rabbit	S653	448240	PSLsRHSsPHQsEDE	Glycogen_syn		X
GSK3B	GSK3B	FALSE	G1T8E2	rabbit	FGF14	2259	Q92915	FGF14	human	S226	93432000	PkPGVTPsKsTsASA			X
PRKAA2	AMPKA2	FALSE	P54646	human	p53	22059	P02340	Tp53	mouse	S18	447490	IsLELPLsQEtFsGL	P53_TAD		X	9284; 9286; 12571
PRKAA2	AMPKA2	FALSE	P54646	human	REEP1	65055	Q9H902	REEP1	human	S152	454487	SERLRsFsMQDLTTI		X
PRKAA2	AMPKA2	FALSE	P54646	human	PLD1	5337	Q13393	PLD1	human	S505	11091057	GsVkRVTsGPsLGSL		X	X
PRKAA2	AMPKA2	FALSE	P54646	human	HDAC5	10014	Q9UQL6	HDAC5	human	S498	447996	RPLSRtQsSPLPQsP		X		3424
PRKAA2	AMPKA2	FALSE	P54646	human	HIPK2	28996	Q9H2X6	HIPK2	human	S121	28847902	LMRRStVsLLDTYQK		X
PRKAA2	AMPKA2	FALSE	P54646	human	ACC1	31	Q13085	ACACA	human	S80	448292	LHIRssMsGLHLVkQ		X	X	3661; 11818
PRKAA2	AMPKA2	FALSE	P54646	human	HIPK2	28996	Q9H2X6	HIPK2	human	T119	28847903	HNLMRRStVsLLDTY		X
PRKAA2	AMPKA2	FALSE	P54646	human	PARP1	142	P09874	PARP1	human	S177	18013484	LGFRPEYsAsQLkGF	zf-PARP	X
PRKAA2	AMPKA2	FALSE	P54646	human	PDHA1	5160	P08559	PDHA1	human	S314	1868287349	IQEVRSksDPIMLLk	E1_dh	X
PRKAA2	AMPKA2	FALSE	P54646	human	EEF2K	29904	O00418	EEF2K	human	S398	450686	DsLPssPssAtPHSQ		X
PRKAA2	AMPKA2	FALSE	P54646	human	DUSP1	1843	P28562	DUSP1	human	S334	53736000	AVLDRGTsTTTVFNF		X	X
PRKAA2	AMPKA2	FALSE	P54646	human	CDC27	996	P30260	CDC27	human	S379	5965291	NALPRRssRLFtsDs		X	X
PRKAA2	AMPKA2	FALSE	P54646	human	PGC-1 alpha	19017	O70343	Ppargc1a	mouse	S538	486320	SLFDVSPsCSSFNSP		X
PRKAA2	AMPKA2	FALSE	P54646	human	FOXO3A	2309	O43524	FOXO3	human	S626	20799905	SLECDMEsIIRSELM	FOXO-TAD	X
PRKAA2	AMPKA2	FALSE	P54646	human	PARP1	11545	P11103	Parp1	mouse	S177	18013484	LGFRPEYsASQLKGF	zf-PARP	X
PRKAA2	AMPKA2	FALSE	P54646	human	GLI1	2735	P08151	GLI1	human	S408	41595600	GPLPRAPsISTVEPK		X	X
PRKAA2	AMPKA2	FALSE	P54646	human	DYNC1I2	13427	O88487	Dync1i2	mouse	S81	449148	PIVPPPMsPssKsVs		X
PRKAA2	AMPKA2	FALSE	P54646	human	PPP1R12C	54776	Q9BZL4	PPP1R12C	human	S452	472608	AGLQRsAsssWLEGt		X	X
PRKAA2	AMPKA2	FALSE	P54646	human	PINK1	65018	Q9BXM7	PINK1	human	S228	25792200	MWNISAGsSSEAILN		X
PRKAA2	AMPKA2	FALSE	P54646	human	PDHA1	5160	P08559	PDHA1	human	S295	468391	RyHGHsMsDPGVsyR	E1_dh	X
PRKAA2	AMPKA2	FALSE	P54646	human	RAG1	19373	P15919	Rag1	mouse	S528	28076402	PPLKNVSsRTDVGII	RAG1	X	X
PRKAA2	AMPKA2	FALSE	P54646	human	PINK1	65018	Q9BXM7	PINK1	human	S495	396518801	ALLQREAsKRPSARV	Pkinase	X
PRKAA2	AMPKA2	FALSE	P54646	human	Restin	56430	Q922J3	Clip1	mouse	S311	4769833	AsLKRsPsAssLSSM		X
PRKAA2	AMPKA2	FALSE	P54646	human	HAS2	3037	Q92819	HAS2	human	T110	18122801	LQSVKRLtYPGIKVV	Glycos_transf_2	X
PRKAA2	AMPKA2	FALSE	P54646	human	FOXO3A	2309	O43524	FOXO3	human	S555	20799903	RALsNsVsNMGLSES		X
PRKAA2	AMPKA2	FALSE	P54646	human	HIPK2	28996	Q9H2X6	HIPK2	human	T1114	28847906	APAALGStGTVAHLV		X
PRKAA2	AMPKA2	FALSE	P54646	human	Kv2.1	25736	P15387	Kcnb1	rat	S444	4714867	ERAKRNGsIVsMNMK		X
PRKAA2	AMPKA2	FALSE	P54646	human	VASP	22323	P70460	Vasp	mouse	S317	469024	TtLPRMKssssVtTS			X
PRKAA2	AMPKA2	FALSE	P54646	human	FOXO3A	2309	O43524	FOXO3	human	T179	20799901	SSPDKRLtLSQIyEW	Forkhead	X
PRKAA2	AMPKA2	FALSE	P54646	human	FOXO3A	2309	O43524	FOXO3	human	S588	20799904	QTLSDSLsGSSLYST		X
PRKAA2	AMPKA2	FALSE	P54646	human	PINK1	65018	Q9BXM7	PINK1	human	S284	396518802	VLRAFTSsVPLLPGA	Pkinase	X
PRKAA2	AMPKA2	FALSE	P54646	human	IRSp53	10458	Q9UQB8	BAIAP2	human	S366	468035	ktLPRsssMAAGLER		X	X
PRKAA2	AMPKA2	FALSE	P54646	human	FOXO3A	2309	O43524	FOXO3	human	S413	12084437	GLMQRSSsFPYTTKG		X		8174
PRKAA2	AMPKA2	FALSE	P54646	human	KLC4	89953	Q9NSK0	KLC4	human	S590	454355	SNMKRAAsLNyLNQP		X
PRKAA2	AMPKA2	FALSE	P54646	human	PAK2	5062	Q13177	PAK2	human	S20	448298	APPVRMsstIFstGG		X	X	2607
PRKAA2	AMPKA2	FALSE	P54646	human	IKKB	3551	O14920	IKBKB	human	S177	447492	AkELDQGsLCtsFVG	Pkinase	X	X	2078; 2697; 2694; 14938
PRKAA2	AMPKA2	FALSE	P54646	human	PGC-1 alpha	19017	O70343	Ppargc1a	mouse	T177	486319	NHTHRIRtNPAIVkT		X
PRKAA2	AMPKA2	FALSE	P54646	human	REEP2	51308	Q9BRK0	REEP2	human	S150	4765340	SEkLRsFsMQDLTLI		X
PRKAA2	AMPKA2	FALSE	P54646	human	TBC1D1	23216	Q86TI0	TBC1D1	human	T596	1247778	AFRRRANtLsHFPIE		X
PRKAA2	AMPKA2	FALSE	P54646	human	FOXO3A	2309	O43524	FOXO3	human	S399	20799902	DNItLPPsQPsPTGG		X
PRKAA2	AMPKA2	FALSE	P54646	human	AS160	210789	Q8BYJ6	Tbc1d4	mouse	S711	2226513	PSLHTSFsAPSFTAP			X
PRKAA2	AMPKA2	FALSE	P54646	human	HDAC5	10014	Q9UQL6	HDAC5	human	S259	447995	FPLRkTAsEPNLKVR		X		3443
PRKAA2	AMPKA2	FALSE	P54646	human	GLI1	2735	P08151	GLI1	human	S102	41595602	LQTVIRTsPSSLVAF		X	X
PRKAA2	AMPKA2	FALSE	P54646	human	IKKB	3551	O14920	IKBKB	human	S181	447489	DQGsLCtsFVGTLQy	Pkinase	X	X	2697; 2694; 14938
PRKAA2	AMPKA2	FALSE	P54646	human	Kv2.1	25736	P15387	Kcnb1	rat	S541	473556	SKMAKTQsQPILNTK	Kv2channel	X
PRKAA2	AMPKA2	FALSE	P54646	human	AP-2 alpha	7020	P05549	TFAP2A	human	S219	25581601	CSVPGRLsLLSsTsk	TF_AP-2	X	X
PRKAA2	AMPKA2	FALSE	P54646	human	AMPKA2	108079	Q8BRK8	Prkaa2	mouse	T172	448026	sDGEFLRtsCGsPNY	Pkinase	X		2535; 2531; 5256; 50081
PRKAA2	AMPKA2	FALSE	P54646	human	ACE2	70008	Q8R0I0	Ace2	mouse	S680	1868162500	SDLKPRVsFYFFVTS	Collectrin	X	X
PRKAA2	AMPKA2	FALSE	P54646	human	MFF	56947	Q9GZY8	MFF	human	S172	484865	GQLVRNDsLWHRsDs	Miff	X
PRKAA2	AMPKA2	FALSE	P54646	human	GLI1	2735	P08151	GLI1	human	T1074	41595601	QRGSsGHtPPPsGPP		X	X
PRKAA2	AMPKA2	FALSE	P54646	human	ARMC10	83787	Q8N2F6	ARMC10	human	S45	454558	LGIRSsKsAGALEEG		X	X
STK38L	NDR2	FALSE	Q9Y2H1	human	NuaK1	9891	O60285	NUAK1	human	T211	456032	QKDKFLQtFCGSPLY	Pkinase	X
STK38L	NDR2	FALSE	Q9Y2H1	human	RAB3IP	117177	Q96QF0	RAB3IP	human	S288	4734219	KGHTRNKstSSAMSG			X
STK38L	NDR2	FALSE	Q9Y2H1	human	YAP1	10413	P46937	YAP1	human	S127	448847	PQHVRAHssPAsLQL		X		4911; 13008; 57706; 29495
STK38L	NDR2	FALSE	Q9Y2H1	human	NDR2	23012	Q9Y2H1	STK38L	human	S282	460298	NRRQLAYstVGtPDy	Pkinase	X
CDC42BPB	MRCKB	FALSE	Q9Y5S2	human	MRCKB	9578	Q9Y5S2	CDC42BPB	human	T1108	1870421700	HVKVPKPtGVKKGWQ		X
Wee2	WEE1B	FALSE	Q66JT0	mouse	CDK1	12534	P11440	Cdk1	mouse	Y15	447610	EKIGEGtyGVVyKGR	Pkinase	X		4539; 9111; 14566
Prkaa1	AMPKA1	FALSE	Q5EG47	mouse	RAF1	5894	P04049	RAF1	human	S621	447746	PKINRsAsEPsLHRA			X
Prkaa1	AMPKA1	FALSE	Q5EG47	mouse	MFF iso4	75734	Q6PCP5-4	Mff	mouse	S129	470753	GRLKRERsMsENAVR	Miff	X
Prkaa1	AMPKA1	FALSE	Q5EG47	mouse	PDE4B	18578	Q8VBU5	Pde4b	mouse	S304	4765135	KKLMHsssLNNtSIS		X
Prkaa1	AMPKA1	FALSE	Q5EG47	mouse	Raptor	74370	Q8K4Q0	Rptor	mouse	S722	2314601	PRLRsVssyGNIRAV		X
Prkaa1	AMPKA1	FALSE	Q5EG47	mouse	TNNI3	21954	P48787	Tnni3	mouse	S151	451822	tLRRVRIsADAMMQA	Troponin		X
Prkaa1	AMPKA1	FALSE	Q5EG47	mouse	H2B	319187	P10853	H2bc15	mouse	S36	449903	RKRsRkEsysVyVyk	Histone	X
Prkaa1	AMPKA1	FALSE	Q5EG47	mouse	TBC1D1	57915	Q60949	Tbc1d1	mouse	S700	2228807	KKLHssssVPNFLKF		X		6929
Prkaa1	AMPKA1	FALSE	Q5EG47	mouse	GABBR2	242425	Q80T41	Gabbr2	mouse	S783	473060	VtsVNQAsTSRLEGL		X
Prkaa1	AMPKA1	FALSE	Q5EG47	mouse	TBC1D1	57915	Q60949	Tbc1d1	mouse	S231	2103609	RPMRKsFsQPGLRSL		X
Prkaa1	AMPKA1	FALSE	Q5EG47	mouse	TSC2	22084	Q61037	Tsc2	mouse	S1388	450212	QPLSKssssPELQTL		X		5584; 23402
Prkaa1	AMPKA1	FALSE	Q5EG47	mouse	TBC1D1	57915	Q60949	Tbc1d1	mouse	T499	2228808	NRAKRsLtEsLEsIL		X
Prkaa1	AMPKA1	FALSE	Q5EG47	mouse	EXO1	9156	Q9UQ84	EXO1	human	S746	1240803	PGLYkSSsADsLStT		X
Prkaa1	AMPKA1	FALSE	Q5EG47	mouse	TET2	214133	Q4JK59	Tet2	mouse	S97	3202572	GGIKRtVsEPSLsGL			X
Prkaa1	AMPKA1	FALSE	Q5EG47	mouse	GFAT	14583	P47856	Gfpt1	mouse	S259	467935	CGLsRVDsttCLFPV		X	X
Prkaa1	AMPKA1	FALSE	Q5EG47	mouse	PAK2	224105	Q8CIN4	Pak2	mouse	S20	448298	APPVRMSstIFSTGG		X
Prkaa1	AMPKA1	FALSE	Q5EG47	mouse	PIKFYVE	18711	Q9Z1T6	Pikfyve	mouse	S307	457532	PARNRsAsItNLsLD		X	X
Prkaa1	AMPKA1	FALSE	Q5EG47	mouse	TBC1D1	57915	Q60949	Tbc1d1	mouse	S621	2228806	RKLMRYHsVstETPH		X
Prkaa1	AMPKA1	FALSE	Q5EG47	mouse	KLC1	16593	O88447	Klc1	mouse	S520	468108	EsMEKRRsREsLNMD			X
Prkaa1	AMPKA1	FALSE	Q5EG47	mouse	PIKFYVE	18711	Q9Z1T6	Pikfyve	mouse	S48	3887627	PFKSAYSsFVNLFRF			X
Prkaa1	AMPKA1	FALSE	Q5EG47	mouse	NUDT14	66174	Q9D142	Nudt14	mouse	T141	41294000	TDLRRVAtYMSGVGL	NUDIX	X
Prkaa1	AMPKA1	FALSE	Q5EG47	mouse	MFF iso4	75734	Q6PCP5-4	Mff	mouse	S146	484865	GQLVRNDsMyGIsNL	Miff; Miff	X		49281
Prkaa1	AMPKA1	FALSE	Q5EG47	mouse	SMURF1	75788	Q9CUN6	Smurf1	mouse	S148	27460454	DRIGGGGsVVDCRGL		X	X
Prkaa1	AMPKA1	FALSE	Q5EG47	mouse	PDLIM5	56376	Q8CI51	Pdlim5	mouse	S177	38546304	TPLHLSAsGLHVSAN		X
Prkaa1	AMPKA1	FALSE	Q5EG47	mouse	CK1E	1454	P49674	CSNK1E	human	S389	482888	rGAPANVsssDLtGR		X
Prkaa1	AMPKA1	FALSE	Q5EG47	mouse	TNNI3	21954	P48787	Tnni3	mouse	S23	448423	PAPVRRRssANyRAY	Troponin-I_N		X
Prkaa1	AMPKA1	FALSE	Q5EG47	mouse	Rb	19645	P13405	Rb1	mouse	S804	448717	IyIsPLksPyKIsEG	Rb_C	X		9308; 8974; 4277; 8957; 8516; 11917
Prkaa1	AMPKA1	FALSE	Q5EG47	mouse	Raptor	74370	Q8K4Q0	Rptor	mouse	S792	2314600	DKMRRVSsYSALNSL		X		2083; 89146
Prkaa1	AMPKA1	FALSE	Q5EG47	mouse	PNPLA2	66853	Q8BJ56	Pnpla2	mouse	S406	473045	VELRRAQsLPsVPLS		X
Prkaa1	AMPKA1	FALSE	Q5EG47	mouse	TBC1D1	57915	Q60949	Tbc1d1	mouse	T253	2228805	DASLRSStFssFDND		X
Prkaa1	AMPKA1	FALSE	Q5EG47	mouse	RAF1	5894	P04049	RAF1	human	S259	447741	sQRQRststPNVHMV			X	9421
Prkaa1	AMPKA1	FALSE	Q5EG47	mouse	ZNF9	12785	P53996	Cnbp	mouse	T173	471955	GHLARECtIEAtA__	zf-CCHC	X
Prkaa1	AMPKA1	FALSE	Q5EG47	mouse	MFF	75734	Q6PCP5	Mff	mouse	S129	470753	GRLKRERsMsENAVR	Miff	X
Prkaa1	AMPKA1	FALSE	Q5EG47	mouse	MFF	75734	Q6PCP5	Mff	mouse	S146	484865	GQLVRNDsIVtPsPP	Miff	X		49281
Prkaa1	AMPKA1	FALSE	Q5EG47	mouse	TBC1D1	57915	Q60949	Tbc1d1	mouse	S660	2228809	PRLNPSAssPNFFKY		X		6928
Prkaa1	AMPKA1	FALSE	Q5EG47	mouse	TBC1D1	57915	Q60949	Tbc1d1	mouse	T590	1247778	AFRRRANtLsHFPVE		X
Prkaa1	AMPKA1	FALSE	Q5EG47	mouse	CYCS	13063	P62897	Cycs	mouse	T29	4710693	EKGGKHktGPNLHGL	Cytochrom_C	X
Prkaa1	AMPKA1	FALSE	Q5EG47	mouse	NKCC2	20495	P55014	Slc12a1	mouse	S126	478420	GPkVNRPsLLEIHEQ	AA_permease_N	X	X
Prkaa1	AMPKA1	FALSE	Q5EG47	mouse	H2B	3018	P33778	H2BC3	human	S36	449903	RKRsRkEsysIyVyk	Histone		X
Prkaa1	AMPKA1	FALSE	Q5EG47	mouse	HSL	16890	P54310	Lipe	mouse	S559	448804	ESMRRsVsEAALAQP		X		4137
Prkaa1	AMPKA1	FALSE	Q5EG47	mouse	MAP4	17758	P27546	Map4	mouse	S914	1210622	SVRsKVGstENIKHQ	Tubulin-binding	X
CSNK1E	CK1E	FALSE	P49674	human	PER2	8864	O15055	PER2	human	S662	449331	ALPGKAEsVAsLTsQ		X	X
CSNK1E	CK1E	FALSE	P49674	human	DVL3	1857	Q92997	DVL3	human	S311	25736748	EINFENMsNDDAVRV	PDZ	X
CSNK1E	CK1E	FALSE	P49674	human	Snail1	6615	O95863	SNAI1	human	S104	455881	GKGsQPPsPPsPAPs			X
CSNK1E	CK1E	FALSE	P49674	human	E4BP4	395326	Q90Z72	NFIL3	chicken	S182	452016	CISVIKHsPQSSMSD	Vert_IL3-reg_TF	X	X
CSNK1E	CK1E	FALSE	P49674	human	TRPM4	54795	Q8TD43	TRPM4	human	S839	36400700	GLSGGGGsLASGGPG	Ion_trans	X
CSNK1E	CK1E	FALSE	P49674	human	SRC-3	8202	Q9Y6Q9	NCOA3	human	S102	4661900	VQkADVssTGQGVID		X	X
CSNK1E	CK1E	FALSE	P49674	human	CK1E	1454	P49674	CSNK1E	human	S323	453416	RMGQLrGsAtRALPP		X
CSNK1E	CK1E	FALSE	P49674	human	DVL2	1856	O14641	DVL2	human	S143	7320089	FHPNVSssHENLEPE	Dishevelled	X	X
CSNK1E	CK1E	FALSE	P49674	human	TDP-43	23435	Q13148	TARDBP	human	S410	3084601	ssMDskssGWGM___		X
CSNK1E	CK1E	FALSE	P49674	human	LRP6	4040	O75581	LRP6	human	S1420	460717	YVVHGPAsVPLGYVP			X
CSNK1E	CK1E	FALSE	P49674	human	LRP6	4040	O75581	LRP6	human	S1431	460718	GYVPHPSsLSGSLPG			X
CSNK1E	CK1E	FALSE	P49674	human	ZBED3	72114	Q9D0L1	Zbed3	mouse	S111	6738702	MPCPPPPsPtMAAEG		X
CSNK1E	CK1E	FALSE	P49674	human	CK1E	1454	P49674	CSNK1E	human	T407	453420	sRIPAsQtsVPFDHL		X
CSNK1E	CK1E	FALSE	P49674	human	CDH1	999	P12830	CDH1	human	S844	478354	GsGsEAAsLSsLNsS	Cadherin_C	X
CSNK1E	CK1E	FALSE	P49674	human	TRAF3	7187	Q13114	TRAF3	human	Y446	1869973806	SLYSQPFyTGYFGYK		X
CSNK1E	CK1E	FALSE	P49674	human	TRAF3	7187	Q13114	TRAF3	human	S349	8098598	QNWEEADsMkSSVEs		X	X
[truncated: 19,334 more rows]

## Sheet: Filter 4 Mouse
GENE	KINASE	KIN_ACC_ID	KIN_ORGANISM	SUBSTRATE	SUB_GENE_ID	SUB_ACC_ID	SUB_GENE	SUB_ORGANISM	SUB_MOD_RSD	SITE_GRP_ID	SITE_+/-7_AA	DOMAIN	IN_VIVO_RXN	IN_VITRO_RXN
PRKCD	PKCD	TRUE	Q05655	human	STAT3	6774	P40763	STAT3	human	S727	448191	NtIDLPMsPRTLDSL	X	X
PRKCD	PKCD	TRUE	Q05655	human	p300	2033	Q09472	EP300	human	S89	447592	SELLRSGsSPNLNMG	X	X
PIM2	Pim2	TRUE	Q9P1W9	human	Myc	4609	P01106	MYC	human	S293	10852562	GHskPPHsPLVLkRC		X
PIM2	Pim2	TRUE	Q9P1W9	human	Myc	17869	P01108	Myc	mouse	S329	2750300	AkRAKLDsGRVLKQI	X	X
CAMK2A	CAMK2A	TRUE	Q9UQM7	human	Ets-1	2113	P14921	ETS1	human	S285	449318	QRVPsyDsFDsEDyP	X	X
CAMK2A	CAMK2A	TRUE	Q9UQM7	human	SRF	6722	P11831	SRF	human	S103	447692	RGLKRsLsEMEIGMV		X
CAMK2A	CAMK2A	TRUE	Q9UQM7	human	CREB	81646	P15337	Creb1	rat	S133	448228	EILsRRPsYRkILND	X	X
CAMK2A	CAMK2A	TRUE	Q9UQM7	human	Ets-1	2113	P14921	ETS1	human	S282	449317	NsLQRVPsyDsFDsE	X	X
CAMK2A	CAMK2A	TRUE	Q9UQM7	human	Ets-1	2113	P14921	ETS1	human	S257	449319	DsFEsIEsyDsCDRL	X	X
CAMK2A	CAMK2A	TRUE	Q9UQM7	human	CREB	81646	P15337	Creb1	rat	S142	448547	RkILNDLssDAPGVP		X
CAMK2A	CAMK2A	TRUE	Q9UQM7	human	Ets-1	2113	P14921	ETS1	human	S251	449316	GkLGGQDsFEsIEsy	X	X
CSNK2A1	CK2A1	TRUE	P68400	human	CREB	81646	P15337	Creb1	rat	S111	451808	TIAEsEDsQEsVDsV	X
CSNK2A1	CK2A1	TRUE	P68400	human	YY1	7528	P25490	YY1	human	S118	460025	EVVGGDDsDGLRAED	X	X
CSNK2A1	CK2A1	TRUE	P68400	human	Jun	3725	P05412	JUN	human	S243	450451	PGEtPPLsPIDMEsQ		X
CSNK2A1	CK2A1	TRUE	P68400	human	ATF-1	466	P18846	ATF1	human	S47	15725601	EsQDSSDsIGssQKA	X
CSNK2A1	CK2A1	TRUE	P68400	human	Jun	3725	P05412	JUN	human	S249	455367	LsPIDMEsQERIkAE		X
CSNK2A1	CK2A1	TRUE	P68400	human	PHF8	23133	Q9UPP1	PHF8	human	S854	3216123	DAEYIyPsLEsDDDD	X	X
CSNK2A1	CK2A1	TRUE	P68400	human	SMC3	9126	Q9UQE7	SMC3	human	S1067	453059	GDVEGsQsQDEGEGs	X
CSNK2A1	CK2A1	TRUE	P68400	human	CREB	1385	P16220	CREB1	human	S97	451808	TIAEsEDsQEsVDsV		X
CSNK2A1	CK2A1	TRUE	P68400	human	CTCF	396274	Q08705	CTCF	chicken	S604	448302	GRKRKMRsKKEDssD		X
CSNK2A1	CK2A1	TRUE	P68400	human	ATF-1	466	P18846	ATF1	human	S36	465558	AQQVSSLsESEEsQD	X	X
CSNK2A1	CK2A1	TRUE	P68400	human	BRCA1	672	P38398	BRCA1	human	S1572	465559	ESGISLFsDDPEsDP		X
CSNK2A1	CK2A1	TRUE	P68400	human	CTCF	396274	Q08705	CTCF	chicken	S609	448303	MRsKKEDssDsEENA		X
CSNK2A1	CK2A1	TRUE	P68400	human	SRF	6722	P11831	SRF	human	S85	451801	GsEGDsEsGEEEELG		X
CSNK2A1	CK2A1	TRUE	P68400	human	CREB	81646	P15337	Creb1	rat	S129	450092	QKRREILsRRPsYRk		X
CSNK2A1	CK2A1	TRUE	P68400	human	ATF-1	466	P18846	ATF1	human	S41	15725600	SLsESEEsQDSSDsI	X
CSNK2A1	CK2A1	TRUE	P68400	human	CREB	81646	P15337	Creb1	rat	S143	448548	kILNDLssDAPGVPR		X
CSNK2A1	CK2A1	TRUE	P68400	human	Jun	3725	P05412	JUN	human	T231	455366	ALkEEPQtVPEMPGE	X	X
CSNK2A1	CK2A1	TRUE	P68400	human	Myc	4609	P01106	MYC	human	S252	466014	PPTTssDsEEEQEDE		X
CSNK2A1	CK2A1	TRUE	P68400	human	CREB	81646	P15337	Creb1	rat	S114	451809	EsEDsQEsVDsVtDs	X
CSNK2A1	CK2A1	TRUE	P68400	human	MAZ	4150	P56270	MAZ	human	S460	465574	PTAVGSLsGAEGVPV	X	X
CSNK2A1	CK2A1	TRUE	P68400	human	MEF2A	4205	Q02078	MEF2A	human	S289	456758	KGMMPPLsEEEELEL	X
CSNK2A1	CK2A1	TRUE	P68400	human	CTCF	396274	Q08705	CTCF	chicken	S612	448305	KKEDssDsEENAEPD	X	X
CSNK2A1	CK2A1	TRUE	P68400	human	Myc	4609	P01106	MYC	human	S249	466012	EETPPTTssDsEEEQ		X
CSNK2A1	CK2A1	TRUE	P68400	human	ATF-1	466	P18846	ATF1	human	S50	15725603	DSSDsIGssQKAHGI	X
CSNK2A1	CK2A1	TRUE	P68400	human	CHD-4	1108	Q14839	CHD4	human	S310	471449	skRKRsssEDDDLDV	X
CSNK2A1	CK2A1	TRUE	P68400	human	LSD1	23028	O60341	KDM1A	human	S137	449181	LsEDEyysEEERNAK	X	X
CSNK2A1	CK2A1	TRUE	P68400	human	MAX	4149	P61244	MAX	human	S2	449307	______MsDNDDIEV		X
CSNK2A1	CK2A1	TRUE	P68400	human	C/EBP-beta	12608	P28033	Cebpb	mouse	S222	408589401	kktVDKLsDEYKMRR	X
CSNK2A1	CK2A1	TRUE	P68400	human	PML	5371	P29590	PML	human	S565	2479600	VIsssEDsDAENSSS	X	X
CSNK2A1	CK2A1	TRUE	P68400	human	HDAC2	3066	Q92769	HDAC2	human	S394	449930	EDAVHEDsGDEDGED	X	X
CSNK2A1	CK2A1	TRUE	P68400	human	SRF	6722	P11831	SRF	human	S79	451803	AGALYsGsEGDsEsG		X
CSNK2A1	CK2A1	TRUE	P68400	human	CTCF	396274	Q08705	CTCF	chicken	S610	448304	RsKKEDssDsEENAE		X
CSNK2A1	CK2A1	TRUE	P68400	human	Myc	4609	P01106	MYC	human	S250	466013	ETPPTTssDsEEEQE		X
CSNK2A1	CK2A1	TRUE	P68400	human	SRF	6722	P11831	SRF	human	S83	451800	YsGsEGDsEsGEEEE		X
CSNK2A1	CK2A1	TRUE	P68400	human	LSD1	23028	O60341	KDM1A	human	S131	453104	DEsLANLsEDEyysE	X	X
CSNK2A1	CK2A1	TRUE	P68400	human	HDAC6	10013	Q9UBN7	HDAC6	human	S458	18944908	EEDNVEEsEEEGPWE	X
CSNK2A1	CK2A1	TRUE	P68400	human	CHD-4	1108	Q14839	CHD4	human	S308	471447	FGskRKRsssEDDDL	X
CSNK2A1	CK2A1	TRUE	P68400	human	MAX	4149	P61244	MAX	human	S11	449308	NDDIEVEsDEEQPRF		X
CSNK2A1	CK2A1	TRUE	P68400	human	PML	5371	P29590	PML	human	S560	6835504	EERVVVIsssEDsDA		X
CSNK2A1	CK2A1	TRUE	P68400	human	HDAC1	3065	Q13547	HDAC1	human	S423	447913	CEEEFsDsEEEGEGG	X	X
CSNK2A1	CK2A1	TRUE	P68400	human	HDAC1	3065	Q13547	HDAC1	human	S421	447912	IACEEEFsDsEEEGE	X	X
CSNK2A1	CK2A1	TRUE	P68400	human	Myc	4609	P01106	MYC	human	S347	466010	RKCtsPRssDtEENV		X
CSNK2A1	CK2A1	TRUE	P68400	human	CREB	1385	P16220	CREB1	human	S94	451807	QISTIAEsEDsQEsV		X
CSNK2A1	CK2A1	TRUE	P68400	human	CREB	81646	P15337	Creb1	rat	S108	451807	QISTIAEsEDsQEsV	X
CSNK2A1	CK2A1	TRUE	P68400	human	Myc	4609	P01106	MYC	human	S348	466011	KCtsPRssDtEENVk		X
CSNK2A1	CK2A1	TRUE	P68400	human	ATF-1	466	P18846	ATF1	human	S51	15725602	SSDsIGssQKAHGIL	X
CSNK2A1	CK2A1	TRUE	P68400	human	CREB	81646	P15337	Creb1	rat	S142	448547	RkILNDLssDAPGVP		X
CSNK2A1	CK2A1	TRUE	P68400	human	B-Myb	4605	P10244	MYBL2	human	T18	465554	DELHyQDtDsDVPEQ		X
CSNK2A1	CK2A1	TRUE	P68400	human	CHD-4	1108	Q14839	CHD4	human	S428	470519	WEAKEDNsEGEEILE	X
CSNK2A1	CK2A1	TRUE	P68400	human	PML	5371	P29590	PML	human	S561	6835503	ERVVVIsssEDsDAE		X
CSNK2A1	CK2A1	TRUE	P68400	human	C/EBP-beta	24253	P21272	Cebpb	rat	S223	408589401	kkAVDKLsDEYKMRR	X
CSNK2A1	CK2A1	TRUE	P68400	human	SRF	6722	P11831	SRF	human	S77	451802	PTAGALYsGsEGDsE		X
CSNK2A1	CK2A1	TRUE	P68400	human	PML	5371	P29590	PML	human	S562	6835502	RVVVIsssEDsDAEN		X
AURKA	AurA	TRUE	O14965	human	AML2	864	Q13761	RUNX3	human	T14	4733089	PSTSRRFtPPsPAFP	X
AURKA	AurA	TRUE	O14965	human	BRCA1	672	P38398	BRCA1	human	S308	451604	KAEFCNKskQPGLAR	X	X
AURKA	AurA	TRUE	O14965	human	AML2	864	Q13761	RUNX3	human	T173	55571501	YHRAIkVtVDGPREP	X
[truncated: 695 more rows]

## Sheet: Phosphorylations_and_kinases
GENE	KINASE	KIN_ACC_ID	KIN_ORGANISM	SUBSTRATE	SUB_GENE_ID	SUB_ACC_ID	SUB_GENE	SUB_ORGANISM	SUB_MOD_RSD	SITE_GRP_ID	SITE_+/-7_AA	IN_VIVO_RXN	IN_VITRO_RXN
[truncated: 157 more rows]

[truncated: 1 more sheets: Phos_with_known_effects]
