# Supplementary material for: Characterization of proteome-size scaling by integrative omics reveals mechanisms of proliferation control in cancer
Source: Sci Adv. 2023 Jan 25;9(4):eadd0636. doi: 10.1126/sciadv.add0636 (PMC9876555; doi:10.1126/sciadv.add0636)
Supplement: Supplementary file 2 — Data files S1 to S7 [file sciadv.add0636_data_files_s1_to_s7.zip › sciadv.add0636_data_file_s5.xlsx]

## Sheet: Scaled_peptide_Abundance
GeneName	cell_line	treatment	Plec	Dync1h1	Myh9	Flna	Tln1	Flnb	Sptan1	Dst	Macf1	Sptbn1	Rnf213	Fasn	Iqgap1	Cltc	Flnc	Myof	Ubr4	Actn4	Gcn1	Mki67	Hspa8	Vim	Ranbp2	Eprs1	Hsp90ab1	Eef2	Rrbp1	Numa1	Pkm	Cad	Hspd1	Vcp	Tpr	Syne2	Snrnp200	Huwe1	Actn1	Birc6	Prpf8	Eno1	Myh10	Map1b	Uba1	Hspa4	Msn	Hsp90aa1	Lrp1
19161_Ctrl	19161	Ctrl	144.3	119.7	145.2	120.9	131.7	133.5	144.9	88.6	86.5	153.2	82.4	98.5	115.3	106.3	110.5	88.1	113.9	124.7	97	73.4	85.8	147.2	83.6	109.4	108.1	80.3	123.1	93.8	96.3	102.4	68	112.3	96.1	99	85.7	79.1	120.6	87.5	84.1	93.1	34.7	115.6	98.1	80.5	90.1	78.9	167.7
19398_Ctrl	19398	Ctrl	103.8	104.5	97.7	93.5	94.2	77.7	91.9	75.7	103.9	90.9	102.6	116.9	114.1	105.7	69.7	135.2	102.4	95.8	92.7	93.1	88	111	97.6	109.7	92.6	91.9	109.3	110.2	84.1	95.5	84	78.7	95.9	101.9	101.2	99.3	104.6	86.3	101.9	63.9	34.7	124.6	98.7	96	90.1	81.2	184.9
22532_Ctrl	22532	Ctrl	111.3	101.8	108	115.9	123.1	150.5	87.8	72.9	110	87.1	85.5	125.5	105.8	96.4	150.6	126.4	101	118.5	87.3	96.2	111.9	128.3	98.9	99.1	117.5	116.9	91.1	112.3	124.8	124.1	101.7	103	107.3	134.5	100.1	95.7	140.3	94.5	101.8	118.9	144.7	134	101.2	110.7	112	112.7	123.7
22783_Ctrl	22783	Ctrl	88.8	96.6	102.1	138.3	122.9	121.7	128.3	176.5	180.3	121.3	67.9	62.8	118.6	95.7	4.8	130.2	98	119.1	89.9	119.6	93.6	100.6	96.9	81.6	86.9	110.9	109.1	126	75.6	68.2	92	99.5	108.5	63	100.2	98.7	128.7	99.6	97.6	62.3	316.6	53	93.7	76.2	109.5	83	92.7
B16F1_Ctrl	B16F1	Ctrl	17	110	30.1	45.5	65	22.9	88.8	66.8	94.1	79.9	31.8	196.1	51.2	124.8	5	25.6	111.9	54.7	108.2	129.6	115.7	36.9	84	116.4	127.1	92.2	60.1	91.4	109.2	123.7	133.6	81.4	116.9	207.1	127.7	83.1	40.2	138.2	124.2	98.2	7.4	46.3	108	141.7	83.2	140.4	12.7
B16F10_Ctrl	B16F10	Ctrl	17.6	113.5	29.7	35.2	64.5	15.3	68.9	87.9	89.7	68.7	29.2	162.2	48.7	146.4	5.3	40	112.4	56.2	84.2	111.7	100	35.3	90.4	131.5	101.4	109.6	54.2	82.9	132.4	115.3	150.1	109.9	91.4	190.7	109.1	73.8	39.2	126	107.9	153.1	6.2	36	98.4	138.4	69.1	159.6	18.5
C873_Ctrl	C873	Ctrl	109.4	126.2	102.6	127.6	102.8	111.5	119.7	133.4	125.4	117.2	62.7	98.4	111.7	109.1	102.3	101.2	101.4	114.4	113.9	77.1	91.9	106.5	102.4	108.6	89.8	95.3	100.3	94.8	92.8	97.7	94.3	100.8	99.4	111.9	97.5	105.9	114.3	96.6	97.5	94.9	111.5	126.8	101	101.6	111.6	99.5	122.6
EarTum_Ctrl	EarTum	Ctrl	162.7	77.3	182.1	187.1	148.9	259.7	63.1	63.5	112.4	64.2	30.6	87	118.1	75.9	166.4	153.6	88.8	185.8	92.9	165.7	116.5	140.3	119.7	92.2	152.4	118.4	81.3	134.5	160.3	115.7	118.7	160.3	104.1	47.9	69.9	124.8	154.7	85	79.3	200.1	4.1	166.5	101.8	96.5	175.7	116	136.3
LN_Ctrl	LN	Ctrl	50.7	65.1	54.8	75.2	69.8	86.6	96.8	56	86.8	104.5	28	125	72.3	96.4	76.1	92.1	99.1	62	110.4	197.5	110.2	41.2	126.9	92.4	126.3	114.3	73.3	97.2	95.3	136.9	117.8	110.4	108.3	65.3	114.1	136.7	57.2	139.5	117.2	90.1	276	76.2	120.9	113	92	107.1	84.7
MEL10_Ctrl	MEL10	Ctrl	24	123.1	49.5	32.8	64	41.6	94.5	230.9	130.7	95.5	26.1	104.5	103	123.7	9.3	23.4	118.3	81.7	115.5	41.2	82.9	54.2	93.5	130.6	100.2	99.5	96.8	97	63.1	88.2	95.3	113.3	107.8	97.6	107.3	78.5	38.7	101.4	108	91	8.7	12.9	99.7	110.9	73.3	75.5	11.4
MEL11_Ctrl	MEL11	Ctrl	40.8	138.2	78	46.9	90.9	38.5	123.7	110.9	118.2	124.1	24.1	83.4	151.7	121.3	7.8	60.3	103.1	113.6	95.4	21	84.2	63.6	83.4	80.3	88.8	93.4	71.5	80.1	90.9	70.6	72.7	106.8	90.5	69	87.4	67	43.4	97	86.2	95	45.2	16.5	123.8	105.4	124	88.1	16.1
NRASQ61_Ctrl	NRASQ61	Ctrl	62.1	108.5	63.4	67.5	74.1	40.4	143.7	200.1	105.5	145.4	32	109.8	101.7	115.9	26.5	39.9	84.2	90.5	121.7	165.1	92.4	61.3	118.5	96.6	80.8	91.6	76.1	103.5	100.2	61.4	81.5	97.7	97.1	112.3	109.6	95.2	42.2	104.5	101.8	112.9	21.3	73.7	95.7	93	97.4	105.4	29
[truncated: 5,000 more columns]

## Sheet: Scaled_phos
phospho_id	cell_line	treatment	Akap1_O08715 1xPhospho [S55]	Mavs_Q8VCF0 1xPhospho [S220]	Inpp5f_Q8CDA1 1xPhospho [S908]	Mnda_P0DOV1 1xPhospho [T106]; P0DOV2 1xPhospho [T106]	Fam117b_Q3U3E2 1xPhospho [S10]	Kdm2a_P59997 1xPhospho [S868]	Klc2_O88448 1xPhospho [S505]	Cavin2_Q63918 1xPhospho [S363]	Tp53bp2_Q8CG79 1xPhospho [S410]	Slain2_Q8CI08 1xPhospho [S316]	Pard3_Q99NH2 1xPhospho [S/T]	Washc2_Q6PGL7 1xPhospho [T322]	Trim28_Q62318 1xPhospho [S51]	Bclaf1_Q8K019 1xPhospho [S267]	Pdxdc1_Q99K01 1xPhospho [S748]	Kif4_P33174 1xPhospho [S802]	Lnpk_Q7TQ95 1xPhospho [S358]	Niban2_Q8R1F1 1xPhospho [S647]	Macf1_Q9QXZ0 1xPhospho [S7296]	Pwp1_Q99LL5 1xPhospho [S49]	Rcor1_Q8CFE3 1xPhospho [S254]	Utp3_Q9JI13 1xPhospho [S37]	Map1s_Q8C052 1xPhospho [S724]	Ehbp1l1_Q99MS7 1xPhospho [S284]	Suds3_Q8BR65 2xPhospho [S234 S/T]	Camkk2_Q8C078 1xPhospho [S91]	Mrtfb_P59759 1xPhospho [S535]	Niban2_Q8R1F1 1xPhospho [S650]	Uba1_Q02053 1xPhospho [S810]	Rbbp6_P97868 1xPhospho [S1278]	Lrrfip1_Q3UZ39 1xPhospho [S348]	Zcchc8_Q9CYA6 1xPhospho [S601]	Ube4b_Q9ES00 1xPhospho [S238]	Cstf3_Q99LI7 1xPhospho [S691]	Cep170_Q6A065 1xPhospho [T1333]	Mtor_Q9JLN9 1xPhospho [S2448]	Kat7_Q5SVQ0 2xPhospho [S126 T130]	Zzef1_Q5SSH7 1xPhospho [S1464]	Npm1_Q61937 1xPhospho [S125]	Ncaph_Q8C156 1xPhospho [S595]	Mpp1_P70290 1xPhospho [S110]	Nr3c1_P06537 1xPhospho [T159]	Tnks1bp1_P58871 1xPhospho [S1022]	Hnrnpul1_Q8VDM6 1xPhospho [S195]	Ppp4r2_Q0VGB7 1xPhospho [S226]	Pi4k2a_Q2TBE6 2xPhospho [S47 S51]	Tns3_Q5SSZ5 1xPhospho [T/S]
19161_Ctrl	19161	Ctrl	112.408	73.8382	92.9605	99.0638	102.836	95.9391	95.1407	78.4304	95.033	111.062	106.283	103.704	101.237	95.1647	86.7229	73.8217	91.7308	82.822	86.4744	119.655	96.9914	100.823	107.561	99.7145	94.2679	105.099	114.538	82.709	98.9353	78.9211	119.64	109.579	85.7257	117.185	83.3136	112.595	94.1176	95.3301	74.1423	89.4351	73.8401	139.22	90.1376	78.9318	84.1082	92.3264	110.036
19398_Ctrl	19398	Ctrl	104.899	77.2887	112.205	82.9352	90.1498	111.372	102.234	87.293	67.6154	90.7147	113.403	111.683	93.9216	74.9311	76.367	128.771	92.7392	131.776	109.601	99.7696	109.237	92.9683	97.7833	103.597	91.3102	102.228	87.4344	117.338	95.2715	88.8889	114.6	103.162	101.233	104.05	96.6978	80.6488	105.204	77.2968	91.9468	77.3959	124.349	96.8715	85.7582	87.9801	85.4811	100.973	162.385
22532_Ctrl	22532	Ctrl	78.9685	94.4203	111.521	72.9351	106.361	64.2132	84.3293	136.561	126.711	126.616	92.4715	108.148	104.939	93.931	110.796	78.1284	108.204	119.891	100.961	102.909	94.4738	97.0774	105.399	104.192	91.9009	92.9413	115.082	109.275	85.2238	133.9	105.568	90.8046	100.824	84.0521	147.692	100.46	79.46	97.513	85.9442	85.3699	95.3451	88.6178	79.2412	89.0208	95.611	86.2667	81.9914
22783_Ctrl	22783	Ctrl	78.0941	91.3128	87.408	96.4112	150.099	84.9422	94.6277	89.5885	89.6938	108.502	85.4767	109.331	89.5588	109.458	94.9027	104.301	89.7476	92.8022	127.208	97.7361	97.1746	90.842	78.0018	95.5396	78.4913	78.3898	129.917	55.6168	96.2055	106.768	113.517	119.913	97.1153	100.935	84.7352	72.0692	94.2315	96.1625	97.6958	98.1455	131.523	131.101	114.549	87.056	112.694	102.649	77.6001
B16F1_Ctrl	B16F1	Ctrl	88.3518	73.8605	89.1127	35.551	89.5168	86.9283	113.949	61.5164	81.4144	101.81	107.365	88.1705	122.157	120.478	128.119	70.044	103.708	60.5371	99.4773	70.5378	133.465	99.7503	95.1333	68.988	116.356	48.7071	77.5548	67.1471	70.5714	133.08	118.797	144.957	68.2895	89.0966	108.66	122.582	117.467	146.034	128.128	77.8109	53.224	48.7218	76.0867	110.622	153.09	74.4724	78.4624
B16F10_Ctrl	B16F10	Ctrl	87.592	93.4944	87.253	43.9703	100.006	89.831	107.407	67.0798	111.772	92.5781	106.704	110.507	114.461	102.847	140.649	54.1388	141.103	61.3357	92.6547	83.3744	119.631	105.396	96.2843	84.6427	117.638	63.9496	83.9765	95.6337	89.5635	127.514	107.019	117.259	66.5737	83.4891	103.676	165.802	111.013	126.906	119.857	92.3356	61.5595	41.1894	76.9252	112.932	161.5	85.9666	56.9068
C873_Ctrl	C873	Ctrl	89.9801	118.862	88.0428	65.2317	102.836	79.9492	95.6108	105.145	103.925	103.395	94.2144	85.1852	97.3113	93.5786	118.606	76.3075	101.268	106.199	105.753	98.6306	96.7396	95.7175	97.963	105.684	95.0945	106.332	101.751	114.117	97.8504	121.781	130.469	100	80.2239	79.9502	77.6331	98.4707	91.8033	99.9463	98.5642	88.5843	121.619	68.454	79.6216	123.145	86.3886	89.9817	98.8376
EarTum_Ctrl	EarTum	Ctrl	152.305	125.282	95.4669	136.711	121.707	120.386	91.5851	116.242	136.611	100.879	104.534	87.5827	103.725	112.397	67.3957	152.425	78.7784	184.167	112.022	183.525	95.6083	111.005	93.313	127.463	101.319	181.42	165.977	162.103	147.681	85.3468	86.9146	59.8735	74.2949	153.271	79.7508	40.3244	141.993	79.5677	74.8389	125.12	37.5096	215.672	141.719	82.2503	62.0284	126.356	126.747
LN_Ctrl	LN	Ctrl	136.768	87.7311	105.017	43.0223	87.7237	188.832	95.4228	86.6579	96.7002	105.805	89.6434	67.4074	91.1791	83.5334	100.903	146.372	96.4127	91.1709	99.0667	114.86	97.1901	111.416	100.257	99.7598	118.126	81.4888	94.1337	44.8879	111.539	99.3165	94.2161	107.663	106.965	116.359	92.7811	92.7017	105.432	93.0399	147.091	131.316	86.9922	37.502	99.6839	76.5579	133.339	98.6297	93.5792
MEL10_Ctrl	MEL10	Ctrl	74.246	87.0411	286.925	49.8482	85.286	107.168	94.836	102.416	107.322	74.7394	112.229	94.817	132.414	121.623	107.169	44.5821	74.2143	142.015	104.8	99.1267	161.1	109.949	97.2766	56.4291	142.538	206.391	51.5747	74.8733	135.633	107.968	63.3104	97.1121	145.395	101.301	63.4681	100.339	136.186	91.4224	77.7426	87.2045	62.2525	65.9021	83.9222	92.8509	88.4464	125.098	86.6842
MEL11_Ctrl	MEL11	Ctrl	69.9659	105.961	210.897	63.4099	92.9623	91.2424	125.513	95.2988	109.697	51.0116	109.415	144.083	98.7749	104.653	111.303	44.4164	58.2629	80.7506	92.9116	90.7399	117.188	135.864	114.692	76.1013	132.495	136.28	36.2315	96.473	142.997	90.4024	42.2132	58.3891	72.9803	94.1209	71.6233	153.106	117.879	118.339	70.5879	51.4913	66.2298	70.8636	89.6244	107.466	75.5939	182.766	47.4304
NRASQ61_Ctrl	NRASQ61	Ctrl	80.3314	119.049	206.897	48.3083	95.6654	115.955	127.337	74.5721	176.628	100.625	93.3074	126.965	109.755	85.9504	108.916	80.1376	78.2798	95.3579	70.6465	99.7696	113.951	96.4509	101.691	90.7818	119.117	179.586	144.242	137.007	106.791	134.092	87.7946	126.381	133.834	153.894	96.6978	103.814	97.4587	77.7335	67.087	122.838	70.5099	46.4335	96.5479	115.15	98.4609	103.128	120.999
[truncated: 5,000 more columns]
