# Supplementary material for: Characterization of proteome-size scaling by integrative omics reveals mechanisms of proliferation control in cancer
Source: Sci Adv. 2023 Jan 25;9(4):eadd0636. doi: 10.1126/sciadv.add0636 (PMC9876555; doi:10.1126/sciadv.add0636)
Supplement: Supplementary file 2 — Data files S1 to S7 [file sciadv.add0636_data_files_s1_to_s7.zip › sciadv.add0636_data_file_s6.csv]

cell_line	Cell_Area_um2
19161	1099.32
19398	1131.135
22532	1047.30475
22783	674.99175
B16F1	587.053
B16F10	774.31575
C873	642.61025
EarTum	458.53575
LN	462.31025
MEL10	1248.3
MEL11	1324.8525
NRASQ61	730.32875
